# Supplementary material for: Forecasting the spread of SARS-CoV-2 is inherently ambiguous given the current state of virus research
Source: PLoS One. 2021 Mar 3;16(3):e0245519. doi: 10.1371/journal.pone.0245519 (PMC7928451; doi:10.1371/journal.pone.0245519)
Supplement: S1 File — (ZIP) [file pone.0245519.s001.zip › SupportingInformation.tex]

\documentclass[12pt]{elsarticle}

\usepackage{lmodern}
\usepackage[T1]{fontenc}
\usepackage[utf8]{inputenc}

%\usepackage[landscape]{geometry}
\usepackage[titletoc]{appendix}
\usepackage{amsmath}
\usepackage{amssymb}
\usepackage{comment}
% \usepackage{todonotes}
\usepackage{fullpage}
\usepackage[dvipsnames]{xcolor}
\usepackage{float}
\usepackage{pifont}
\usepackage{threeparttable}
\usepackage{tabu}
\usepackage{ulem} % for \sout
\usepackage{mathtools} % dcases
\usepackage{enumitem}
\usepackage{textcomp}
\usepackage{caption}

\usepackage{graphicx}
\graphicspath{{figures/}}

\usepackage{booktabs}

\usepackage[lined,ruled, commentsnumbered]{algorithm2e}

\topmargin 0.0cm
\oddsidemargin 0.2cm
\textwidth 16cm 
\textheight 21cm
\footskip 1.0cm

\makeatletter
\def\ps@pprintTitle{%
   \let\@oddhead\@empty
   \let\@evenhead\@empty
   \let\@oddfoot\@empty
   \let\@evenfoot\@oddfoot
}
\makeatother

% -------Heatmap spam:
\usepackage{colortbl}
\usepackage{pgfplots}
\usepackage{pgfplotstable,tabularx,booktabs}

\pgfplotstableset{
columns/(F DT SD)/.style={reset styles,string type},
columns/F/.style={reset styles,string type},
columns/DT/.style={reset styles,string type},
columns/SD/.style={reset styles,string type},
    /color cells/min/.initial=0,
    /color cells/range1/.initial=0,
    /color cells/range2/.initial =0,
    /color cells/max/.initial=1000,
    /color cells/textcolor/.initial=,
    @cell content/.add={\scriptsize},
    %
    % Usage: 'color cells={min=<value which is mapped to lowest color>, 
    %   max = <value which is mapped to largest>}
    color cells/.code={%
        \pgfqkeys{/color cells}{#1}%
        \pgfkeysalso{%
            postproc cell content/.code={%
                
                %
                \begingroup
                %
                % acquire the value before any number printer changed
                % it:
                \pgfkeysgetvalue{/pgfplots/table/@preprocessed cell content}\value
                \ifx\value\empty
                    \endgroup
                \else
                \pgfmathfloatparsenumber{\value}%
                \pgfmathfloattofixed{\pgfmathresult}%
                \let\value=\pgfmathresult
                %
                % map that value:
                \pgfplotscolormapaccess
                    [\pgfkeysvalueof{/color cells/min}:\pgfkeysvalueof{/color cells/max}]
                    {\value}
                    {\pgfkeysvalueof{/pgfplots/colormap name}}%
                % now, \pgfmathresult contains {<R>,<G>,<B>}
                % 
                % acquire the value AFTER any preprocessor or
                % typesetter (like number printer) worked on it:
                \pgfkeysgetvalue{/pgfplots/table/@cell content}\typesetvalue
                \pgfkeysgetvalue{/color cells/textcolor}\textcolorvalue
                %
                % tex-expansion control
                % see https://tex.stackexchange.com/questions/12668/where-do-i-start-latex-programming/27589#27589
                \toks0=\expandafter{\typesetvalue}%
                \xdef\temp{%
                    \noexpand\pgfkeysalso{%
                        @cell content={%
                            \noexpand\cellcolor[rgb]{\pgfmathresult}%
                            \noexpand\definecolor{mapped color}{rgb}{\pgfmathresult}%
                            \ifx\textcolorvalue\empty
                            \else
                                \noexpand\color{\textcolorvalue}%
                            \fi
                            \the\toks0 %
                        }%
                    }%
                }%
                \endgroup
                \temp
                \fi
            }%
        }%
    }
}
% ------


\usepackage{natbib}
\bibliographystyle{abbrv}

%\bibliographystyle{apalike}

\usepackage{hyperref}

\newcommand{\melissa}[1]{{\color{blue}#1}}
\newcommand{\joris}[1]{{\color{red}#1}}
\newcommand{\ruud}[1]{{\color{magenta}#1}}
\newcommand{\hein}[1]{{\color{cyan}#1}}
\newcommand{\marleen}[1]{{\color{brown}#1}}
\newcommand{\valentijn}[1]{{\color{purple}#1}}


\begin{document}

%\appendix

\section*{S1 Appendix. Case fatality ratio}
\label{sec:cfr}
The case fatality ratio, i.e. the probability that an infection leads to death, was estimated following three different approaches. The case fatality ratios used in scenario ``Data from NL'' were defined as the estimated death toll in the Netherlands divided by the estimated number of infected individuals. We assumed that this provides the probability that someone who gets infected, dies from COVID-19 ($P(\texttt{D}|\texttt{E})$). In scenarios Literature-E and Literature-I-s we used case fatality ratios obtained from the literature [30]%\cite{ccdc}
, where we assumed that these ratios reflect $P(\texttt{D}|\texttt{E})$ for Literature-E and $P(\texttt{D}|\texttt{I-s})$ for Literature-I-s. The computed case fatality ratios for each scenario are provided in Table \ref{tab:CFRs}.

\begin{table}[!htb]
    \centering
    \begin{tabular}{c|ccc}
        \hline
        Age group & Data from NL ($P(\text{D}|\texttt{I-s})$) & Literature-E ($P(\texttt{D}|\texttt{I-s})$) & Literature-I-s ($P(\texttt{D}|\texttt{I-a})$) \\
        \hline
        0-9   & $0$ & $0$ & $0$ \\
        10-19 & $3.32 \times 10^{-5}$ & $2.00 \times 10^{-3}$ & $2.00 \times 10^{-3}$ \\
        20-29 & $4.00 \times 10^{-5}$ & $2.00 \times 10^{-3}$ & $2.00 \times 10^{-3}$ \\
        30-39 & $8.13 \times 10^{-5}$ & $2.00 \times 10^{-3}$ & $2.00 \times 10^{-3}$\\
        40-49 & $1.62 \times 10^{-4}$ & $4.00 \times 10^{-3}$ & $4.00 \times 10^{-3}$ \\
        50-59 & $1.03 \times 10^{-3}$ & $1.30 \times 10^{-2}$ & $1.30 \times 10^{-2}$ \\
        60-69 & $6.43 \times 10^{-3}$ & $3.60 \times 10^{-2}$ & $3.60 \times 10^{-2}$ \\
        70-79 & $4.82 \times 10^{-2}$ & $8.00 \times 10^{-2}$ & $8.00 \times 10^{-2}$\\
        80+   & $2.43 \times 10^{-1}$ & $1.48 \times 10^{-1}$ & $1.48  \times 10^{-1}$\\
        \hline
    \end{tabular}
    \caption{Case fatality ratios used for the three different CFR scenarios.}\label{tab:CFRs}
\end{table}

For scenario ``Data from NL'' we needed estimates on the number of deaths and the number of infected individuals. The death toll as reported by the Dutch national health institute, RIVM [27]% \cite{rivm}
, is likely an underestimation: many deaths caused by COVID-19 may not be reported as such because COVID-19 was not confirmed or even suspected. Another estimate for the number of COVID-19 deaths can be obtained from the excess deaths in 2020 compared to 2015-2019 based on weekly death rates reported by Statistics Netherlands [28]%\cite{CBSdeaths}
. Since Sanquin reported test results on blood samples obtained up to and including week 15, we used the excess deaths up to and including week 16 for computing the CFR. The extra week was to account for the time from infection till death. CFRs were then computed based on the average between the death toll reported by RIVM and the excess deaths reported by Statistics Netherlands. Details on the number of deaths reported by RIVM, excess deaths and the average between the two are provided in Table \ref{tab:deaths_cases}. Note that no excess deaths were observed for people under 70 years old.

The number of infected individuals was estimated based on research by Sanquin, the Dutch blood bank, who tested all blood donations of individuals between 20 and 60 years old for antibodies and found that on average 3\% of donors has developed antibodies [29] %\cite{briefing}
up to 13 April. Estimates for age groups 0-9 and 10-19 were obtained from the Pienter investigation [29]%\cite{briefing}
. People over the age of 70 rarely donate blood, and no estimates of the infected fractions were available. We therefore fit a linear relationship between the number of daily contacts and the infected fraction for each age group, and used this to estimate the fraction of infected individuals for all age groups above 20 years of age. Details on the final percentages used for computing the CFR are provided in Table \ref{tab:deaths_cases}. 

\begin{table}[!htb]
    \centering
    \caption{COVID-19 deaths as reported by RIVM, excess deaths as reported by Statistics Netherlands and the average of the two up to and including week 12. Excess deaths were only observed for the age groups 70-79 and 80+.}
    \begin{tabular}{lccccc}
        \hline
        Age group & \multicolumn{3}{c}{Death rates} & \multicolumn{2}{c}{\% of the population infected}\\
        & \multicolumn{1}{l}{COVID-19} & \multicolumn{1}{l}{Excess deaths} & \multicolumn{1}{l}{Average} & \multicolumn{1}{c}{Sanquin/Pienter} & \multicolumn{1}{c}{Estimated CFR}\\
        \hline
        0-9 & 0 & - & 0 & 1 & 1 \\
        10-19 & 1 & - & 1 & 1.5 & 1.5 \\
        20-29 & 3 & - & 3 & 3.6 & 3.4 \\
        30-30 & 6 & - & 6 & 3.4 & 3.5 \\
        40-49 & 13 & - & 13 & 3.5 & 3.5 \\
        50-59 & 87 & - & 87 & 3.1 & 3.4 \\
        60-69 & 332 & - & 332 & 2.8 & 2.5 \\
        70-79 & 1084 & 1274 & 1179 & & 1.6 \\
        80-150 & 1636 & 4277 & 2957 & & 1.5 \\
        \hline
    \end{tabular}
    \label{tab:deaths_cases}
\end{table}

\section*{S2 Appendix. Actual number of deaths} 
\label{sec:validationData}
The death toll reported by RIVM is an underestimation on the real death toll. RIVM reported a total of 602 COVID-19 induced deaths up to March 25 and we used this as a lower bound in our verification of parameter combinations; if the number of deaths were not at least equal to 602, we knew that the parameter combination was not realistic. An upper bound can be obtained from the excess deaths reported by Statistics Netherlands in comparison with the years 2015-2019 [28]%\cite{CBSdeaths}
. However, we computed the excess deaths not only by comparing the number of deaths in a week to the number of deaths in the same week in 2015-2019, but also to the number of deaths occurring in previous weeks in 2020. Thus the upper bound on the number of deaths in each week of our study is computed by taking the maximum difference between the reported number of deaths by CBS in this week and the reported number of deaths in this particular week in the years 2015-2019 and the number of deaths reported in week 1 up to (but not including) this week in 2020. This gives us an upper bound of 2139 up to and including March 25, and in case the simulation has more deaths than 2139 the parameter combination used is considered unrealistic.

\clearpage
\pagebreak

\begin{figure}[!htb]
 \centering
 \text{\scriptsize Scenarios \qquad \qquad \qquad \qquad \qquad \qquad \qquad \qquad \scriptsize Transmission probability\qquad \newline}
 \vspace{7pt}
 \pgfplotstabletypeset[
 font = {\scriptsize},
 columns/Symptoms/.style={reset styles,string type},
 columns/CFR/.style={reset styles,string type},
 columns/Immunity/.style={reset styles,string type},
     col sep=comma,
         1000 sep={},
         every head row/.style={after row=\hline, before row = \hline},
         every last row/.style={after row=\hline}
 ]{
 Symptoms,CFR,Immunity, 0.15,0.2,0.25,0.3,0.35,0.4,0.45,0.5,0.55
 %Difference with range:
 37.5\%,Data from NL,All,280,383,561,822,1205,1799,2572,3576,4859
37.5\%,Data from NL,High,276,379,551,821,1235,1869,2758,3897,5292
37.5\%,Data from NL,Medium,281,378,556,838,1248,1873,2764,3887,5335
37.5\%,Data from NL,Low,271,368,534,819,1228,1879,2749,3906,5304
37.5\%,Literature-E,All,306,439,647,993,1506,2253,3239,4508,6089
37.5\%,Literature-E,High,321,453,661,1008,1532,2304,3381,4780,6486
37.5\%,Literature-E,Medium,319,450,678,1007,1523,2297,3343,4756,6550
37.5\%,Literature-E,Low,327,457,671,1015,1547,2335,3377,4812,6595
37.5\%,Literature-I\textsubscript{s},All,310,450,690,1059,1630,2489,3763,5511,7865
37.5\%,Literature-I\textsubscript{s},High,323,468,687,1061,1647,2513,3821,5610,8043
37.5\%,Literature-I\textsubscript{s},Medium,312,456,683,1037,1622,2500,3820,5692,8127
37.5\%,Literature-I\textsubscript{s},Low,319,454,668,1019,1591,2474,3763,5616,8082
50.0\%,Data from NL,All,336,498,783,1231,1940,2972,4364,6127,8141
50.0\%,Data from NL,High,342,506,789,1251,1988,3048,4562,6474,8734
50.0\%,Data from NL,Medium,339,518,821,1379,2141,3386,4986,7047,9557
50.0\%,Data from NL,Low,342,520,822,1325,2119,3276,4906,6951,9392
50.0\%,Literature-E,All,413,667,1099,1806,2938,4494,6617,9265,12353
50.0\%,Literature-E,High,424,668,1137,1858,3027,4698,6946,9813,13248
50.0\%,Literature-E,Medium,422,659,1116,1838,3047,4712,7030,9936,13364
50.0\%,Literature-E,Low,430,666,1125,1828,2996,4661,6923,9764,13226
50.0\%,Literature-I\textsubscript{s},All,416,674,1138,1959,3212,5175,7928,11624,16109
50.0\%,Literature-I\textsubscript{s},High,433,696,1156,1963,3265,5290,8062,11966,16835
50.0\%,Literature-I\textsubscript{s},Medium,424,697,1168,1988,3332,5399,8297,12118,17162
50.0\%,Literature-I\textsubscript{s},Low,431,696,1173,1978,3307,5288,8244,12034,17057
62.5\%,Data from NL,All,426,699,1220,2085,3433,5308,7821,10800,14258
62.5\%,Data from NL,High,433,721,1208,2103,3496,5485,8109,11363,15046
62.5\%,Data from NL,Medium,448,751,1324,2291,3847,6056,8989,12496,16500
62.5\%,Data from NL,Low,435,744,1277,2222,3761,5950,8804,12361,16487
62.5\%,Literature-E,All,561,1036,1948,3502,5829,9075,13144,18018,23206
62.5\%,Literature-E,High,569,1053,1967,3528,5950,9293,13670,18828,24650
62.5\%,Literature-E,Medium,582,1050,1957,3575,6018,9466,13897,19218,25111
62.5\%,Literature-E,Low,579,1056,1981,3550,5973,9393,13914,19258,25038
62.5\%,Literature-I\textsubscript{s},All,554,980,1807,3291,5642,9110,13716,19602,26308
62.5\%,Literature-I\textsubscript{s},High,564,1014,1855,3344,5737,9399,14254,20426,27646
62.5\%,Literature-I\textsubscript{s},Medium,557,1005,1861,3340,5764,9284,14242,20334,27638
62.5\%,Literature-I\textsubscript{s},Low,547,996,1830,3320,5679,9256,14163,20272,27626
75.0\%,Data from NL,All,534,980,1855,3358,5638,8778,12759,17281,22286
75.0\%,Data from NL,High,539,983,1875,3367,5693,8996,13122,17933,23171
75.0\%,Data from NL,Medium,560,1080,2035,3767,6365,9929,14452,19733,25435
75.0\%,Data from NL,Low,557,1047,2010,3676,6263,9838,14352,19667,25424
75.0\%,Literature-E,All,650,1235,2292,4148,6977,10716,15575,21199,27382
75.0\%,Literature-E,High,649,1234,2329,4216,7108,11089,16109,22023,28709
75.0\%,Literature-E,Medium,654,1230,2368,4263,7204,11254,16329,22471,29326
75.0\%,Literature-E,Low,661,1242,2354,4263,7157,11192,16394,22555,29340
75.0\%,Literature-I\textsubscript{s},All,729,1434,2900,5462,9436,14974,21998,30272,39108
75.0\%,Literature-I\textsubscript{s},High,717,1479,2904,5504,9547,15297,22538,31211,40745
75.0\%,Literature-I\textsubscript{s},Medium,728,1458,2894,5472,9534,15267,22476,31030,40602
75.0\%,Literature-I\textsubscript{s},Low,730,1454,2909,5528,9603,15293,22512,31093,40564
 }
 \caption{{\bf S3. Figure. The total number of deaths as simulation output for various parameter combinations.} The columns denote the different virus transmission probabilities and every row a certain combination of the probability of developing symptoms, the case fatality ratio and the possibility of developing immunity.}
 \label{fig:ResultsDeathsAppendix}
 \end{figure}

\clearpage
\paragraph{ICU}\mbox{}\\
Then, Figure \ref{fig:heatmapsMSEICUAppendix} shows the MSE on the ICU for all possible parameter combinations, not only for the realistic ones.

\begin{figure}[!htb]
\centering
\text{\scriptsize Scenarios \qquad \qquad \qquad \qquad \qquad \qquad \qquad \qquad \scriptsize Transmission probability\qquad \newline}
\vspace{7pt}
\pgfplotstabletypeset[
font = {\tiny},
columns/Symptoms/.style={reset styles,string type},
columns/CFR/.style={reset styles,string type},
columns/Immunity/.style={reset styles,string type},
    color cells={min=138,max=1000},
    col sep=comma,
    1000 sep={},
  /pgfplots/colormap={hot2}{[1cm]rgb255(0cm)=(255,255,255) rgb255(3cm)=(255,255,0) rgb255(6cm)=(255,0,0) rgb255(8cm)=(150,0,0)}
]{
Symptoms,CFR,Immunity, 0.15,0.2,0.25,0.3,0.35,0.4,0.45,0.5,0.55
37.5\%,Data from NL,All,1870,1524,902,245,195,2369,8900,10000,10000
37.5\%	,Data from NL,	High,	1857,	1487,	852,	184,	487,	3805,	10000,	10000,	10000
37.5\%	,Data from NL,	Low,	1865,	1501,	892,	213,	467,	3829,	10000,	10000,	10000
37.5\%	,Data from NL,	Medium,	1848,	1470,	902,	216,	469,	3814,	10000,	10000,	10000
37.5\%	,Literature-E,	All,	1970,	1739,	1276,	679,	165,	399,	2910,	8419,	10000
37.5\%	,Literature-E,	High,	1962,	1669,	1275,	668,	157,	717,	3758,	10000,	10000
37.5\%	,Literature-E,	Low,	1955,	1725,	1284,	682,	144,	628,	4161,	10000,	10000
37.5\%	,Literature-E,	Medium,	1943,	1707,	1273,	646,	159,	680,	3740,	10000,	10000
37.5\%	,Literature-I\textsubscript{s},	All,	2086,	1996,	1786,	1475,	978,	451,	230,	1175,	4040
37.5\%	,Literature-I\textsubscript{s},	High,	2089,	1986,	1796,	1484,	986,	406,	285,	1431,	5140
37.5\%	,Literature-I\textsubscript{s},	Low,	2097,	1999,	1828,	1486,	998,	439,	269,	1454,	5523
37.5\%	,Literature-I\textsubscript{s},	Medium,	2082,	1991,	1815,	1451,	959,	404,	290,	1511,	5375
50.0\%	,Data from NL,	All,	1643,	1078,	267,	387,	4542,	10000,	10000,	10000,	10000
50.0\%	,Data from NL,	High,	1639,	1026,	263,	649,	5303,	10000,	10000,	10000,	10000
50.0\%	,Data from NL,	Low,	1657,	1008,	218,	872,	6778,	10000,	10000,	10000,	10000
50.0\%	,Data from NL,	Medium,	1638,	1019,	222,	783,	6785,	10000,	10000,	10000,	10000
50.0\%	,Literature-E,	All,	1774,	1319,	540,	154,	2259,	10000,	10000,	10000,	10000
50.0\%	,Literature-E,	High,	1807,	1336,	509,	220,	2812,	10000,	10000,	10000,	10000
50.0\%	,Literature-E,	Low,	1782,	1278,	549,	158,	2723,	10000,	10000,	10000,	10000
50.0\%	,Literature-E,	Medium,	1776,	1301,	522,	190,	2573,	10000,	10000,	10000,	10000
50.0\%	,Literature-I\textsubscript{s},	All,	2002,	1691,	1164,	445,	292,	2598,	10000,	10000,	10000
50.0\%	,Literature-I\textsubscript{s},	High,	1965,	1663,	1125,	437,	351,	3142,	10000,	10000,	10000
50.0\%	,Literature-I\textsubscript{s},	Low,	1986,	1720,	1166,	442,	345,	3097,	10000,	10000,	10000
50.0\%	,Literature-I\textsubscript{s},	Medium,	1975,	1693,	1152,	435,	333,	3243,	10000,	10000,	10000
62.5\%	,Data from NL,	All,	1319,	438,	442,	6485,	10000,	10000,	10000,	10000,	10000
62.5\%	,Data from NL,	High,	1363,	434,	470,	7315,	10000,	10000,	10000,	10000,	10000
62.5\%	,Data from NL,	Low,	1306,	377,	664,	8692,	10000,	10000,	10000,	10000,	10000
62.5\%	,Data from NL,	Medium,	1342,	422,	741,	9049,	10000,	10000,	10000,	10000,	10000
62.5\%	,Literature-E,	All,	1446,	591,	268,	4806,	10000,	10000,	10000,	10000,	10000
62.5\%	,Literature-E,	High,	1512,	640,	270,	5406,	10000,	10000,	10000,	10000,	10000
62.5\%	,Literature-E,	Low,	1481,	605,	258,	5735,	10000,	10000,	10000,	10000,	10000
62.5\%	,Literature-E,	Medium,	1476,	580,	296,	5351,	10000,	10000,	10000,	10000,	10000
62.5\%	,Literature-I\textsubscript{s},	All,	1747,	1184,	350,	792,	7287,	10000,	10000,	10000,	10000
62.5\%	,Literature-I\textsubscript{s},	High,	1733,	1166,	305,	941,	8493,	10000,	10000,	10000,	10000
62.5\%	,Literature-I\textsubscript{s},	Low,	1756,	1118,	337,	844,	8096,	10000,	10000,	10000,	10000
62.5\%	,Literature-I\textsubscript{s},	Medium,	1739,	1143,	325,	870,	8224,	10000,	10000,	10000,	10000
75.0\%	,Data from NL,	All,	949,	138,	4722,	10000,	10000,	10000,	10000,	10000,	10000
75.0\%	,Data from NL,	High,	933,	131,	4827,	10000,	10000,	10000,	10000,	10000,	10000
75.0\%	,Data from NL,	Low,	879,	157,	6474,	10000,	10000,	10000,	10000,	10000,	10000
75.0\%	,Data from NL,	Medium,	887,	154,	6129,	10000,	10000,	10000,	10000,	10000,	10000
75.0\%	,Literature-E,	All,	1340,	402,	856,	9807,	10000,	10000,	10000,	10000,	10000
75.0\%	,Literature-E,	High,	1327,	348,	856,	10000,	10000,	10000,	10000,	10000,	10000
75.0\%	,Literature-E,	Low,	1323,	367,	954,	10000,	10000,	10000,	10000,	10000,	10000
75.0\%	,Literature-E,	Medium,	1281,	385,	868,	10000,	10000,	10000,	10000,	10000,	10000
75.0\%	,Literature-I\textsubscript{s},	All,	1389,	429,	931,	10000,	10000,	10000,	10000,	10000,	10000
75.0\%	,Literature-I\textsubscript{s},	High,	1415,	393,	989,	10000,	10000,	10000,	10000,	10000,	10000
75.0\%	,Literature-I\textsubscript{s},	Low,	1371,	423,	1002,	10000,	10000,	10000,	10000,	10000,	10000
75.0\%	,Literature-I\textsubscript{s},	Medium,	1405,	442,	954,	10000,	10000,	10000,	10000,	10000,	10000
}
\includegraphics[scale=0.3, angle = 90]{FigS4}%
\caption{{\bf S4 Figure. A heatmap representing the quality of prediction of various combinations of COVID-19 characteristics with respect to ICU occupation.} \melissa{On the right a heatmap indicating that the darker the color is larger the MSE.} The columns denote the different virus transmission probabilities and every row a certain combination of the probability of developing symptoms, the case fatality ratio and the possibility of developing immunity.}
\label{fig:heatmapsMSEICUAppendix}
\end{figure}


\clearpage
\paragraph{Percentage Infected and Immune individuals} \mbox{}\\
Figures \ref{fig:ResultsInfectedAppendix} and \ref{fig:ResultsCuredAppendix} show the percentages of infected and immune individuals for all possible parameter combinations.

\begin{figure}[!htb]
\centering
\text{\scriptsize Scenarios \qquad \qquad \qquad \qquad \qquad \qquad \qquad \qquad \scriptsize Transmission probability\qquad \newline}
\vspace{7pt}
\pgfplotstabletypeset[
font = {\scriptsize},
columns/Symptoms/.style={reset styles,string type},
columns/CFR/.style={reset styles,string type},
columns/Immunity/.style={reset styles,string type},
    col sep=comma,
        1000 sep={},
        every head row/.style={after row=\hline, before row = \hline},
        every last row/.style={after row=\hline}
]{
Symptoms,CFR,Immunity, 0.15,0.2,0.25,0.3,0.35,0.4,0.45,0.5,0.55
37.5\%,Data from NL,All,0.6,1.1,1.9,3.2,5.0,7.5,10.9,15.0,20.0
37.5\%,Data from NL,High,0.6,1.1,2.0,3.3,5.2,7.9,11.4,15.9,21.5
37.5\%,Data from NL,Medium,0.6,1.1,2.0,3.3,5.2,7.9,11.4,16.0,21.5
37.5\%,Data from NL,Low,0.6,1.1,2.0,3.3,5.2,7.8,11.4,15.9,21.4
37.5\%,Literature-E,All,0.4,0.8,1.3,2.1,3.3,4.9,7.1,9.9,13.4
37.5\%,Literature-E,High,0.4,0.8,1.3,2.2,3.3,5.0,7.3,10.2,13.9
37.5\%,Literature-E,Medium,0.4,0.8,1.3,2.1,3.3,5.0,7.3,10.2,13.9
37.5\%,Literature-E,Low,0.4,0.8,1.3,2.2,3.3,5.0,7.3,10.2,14.0
37.5\%,Literature-I-s,All,0.2,0.3,0.5,0.8,1.3,2.0,2.9,4.2,5.8
37.5\%,Literature-I-s,High,0.2,0.3,0.5,0.8,1.3,2.0,2.9,4.1,5.8
37.5\%,Literature-I-s,Medium,0.2,0.3,0.5,0.8,1.3,2.0,2.9,4.2,5.8
37.5\%,Literature-I-s,Low,0.2,0.3,0.5,0.8,1.3,1.9,2.9,4.1,5.8
50.0\%,Data from NL,All,0.7,1.3,2.3,3.8,6.0,9.1,13.1,18.0,23.9
50.0\%,Data from NL,High,0.7,1.3,2.3,3.9,6.2,9.3,13.6,18.9,25.3
50.0\%,Data from NL,Medium,0.7,1.3,2.4,4.1,6.6,10.1,14.7,20.4,27.3
50.0\%,Data from NL,Low,0.7,1.3,2.4,4.1,6.6,10.1,14.7,20.5,27.3
50.0\%,Literature-E,All,0.5,1.0,1.7,3.0,4.7,7.2,10.5,14.8,19.9
50.0\%,Literature-E,High,0.5,1.0,1.8,3.0,4.8,7.4,10.8,15.3,20.8
50.0\%,Literature-E,Medium,0.5,1.0,1.8,3.0,4.8,7.4,10.8,15.3,20.7
50.0\%,Literature-E,Low,0.5,1.0,1.8,3.0,4.7,7.3,10.7,15.2,20.6
50.0\%,Literature-I-s,All,0.2,0.5,0.9,1.5,2.5,3.9,5.8,8.5,11.8
50.0\%,Literature-I-s,High,0.3,0.5,0.9,1.5,2.5,3.9,5.9,8.5,11.9
50.0\%,Literature-I-s,Medium,0.3,0.5,0.9,1.5,2.5,3.9,5.9,8.6,12.0
50.0\%,Literature-I-s,Low,0.3,0.5,0.9,1.5,2.5,3.9,5.9,8.6,12.0
62.5\%,Data from NL,All,0.8,1.6,3.0,5.1,8.3,12.6,18.1,24.8,32.2
62.5\%,Data from NL,High,0.8,1.6,3.0,5.1,8.3,12.8,18.6,25.5,33.5
62.5\%,Data from NL,Medium,0.8,1.7,3.2,5.6,9.1,14.0,20.3,28.0,36.5
62.5\%,Data from NL,Low,0.8,1.7,3.2,5.5,9.0,13.9,20.3,27.9,36.6
62.5\%,Literature-E,All,0.6,1.3,2.5,4.5,7.3,11.4,16.7,23.1,30.5
62.5\%,Literature-E,High,0.6,1.3,2.5,4.5,7.4,11.5,16.9,23.7,31.5
62.5\%,Literature-E,Medium,0.6,1.3,2.5,4.5,7.4,11.6,17.0,23.8,31.7
62.5\%,Literature-E,Low,0.6,1.3,2.5,4.5,7.4,11.5,17.1,23.9,31.8
62.5\%,Literature-I-s,All,0.4,0.8,1.4,2.5,4.2,6.6,10.0,14.3,19.7
62.5\%,Literature-I-s,High,0.4,0.8,1.5,2.6,4.3,6.7,10.1,14.6,20.1
62.5\%,Literature-I-s,Medium,0.4,0.8,1.5,2.6,4.2,6.7,10.0,14.5,20.0
62.5\%,Literature-I-s,Low,0.4,0.8,1.4,2.5,4.2,6.7,10.0,14.5,20.0
75.0\%,Data from NL,All,0.9,2.0,3.8,6.7,10.9,16.7,23.8,32.0,40.7
75.0\%,Data from NL,High,0.9,2.0,3.8,6.7,11.0,16.9,24.3,32.8,42.1
75.0\%,Data from NL,Medium,1.0,2.1,4.1,7.3,12.1,18.6,26.6,35.9,45.7
75.0\%,Data from NL,Low,1.0,2.1,4.1,7.4,12.1,18.7,26.7,36.0,45.9
75.0\%,Literature-E,All,0.6,1.3,2.5,4.3,7.1,10.9,15.9,22.1,29.1
75.0\%,Literature-E,High,0.6,1.3,2.5,4.4,7.2,11.1,16.2,22.6,30.0
75.0\%,Literature-E,Medium,0.6,1.3,2.5,4.3,7.1,11.0,16.1,22.6,30.1
75.0\%,Literature-E,Low,0.6,1.3,2.5,4.4,7.2,11.2,16.4,22.8,30.4
75.0\%,Literature-I-s,All,0.5,1.2,2.3,4.1,6.9,10.9,16.3,22.8,30.4
75.0\%,Literature-I-s,High,0.5,1.2,2.3,4.1,6.9,11.0,16.3,23.1,31.0
75.0\%,Literature-I-s,Medium,0.5,1.2,2.3,4.1,6.9,10.9,16.2,22.9,30.8
75.0\%,Literature-I-s,Low,0.5,1.2,2.3,4.1,7.0,11.0,16.4,23.1,30.9
}
\caption{{\bf S5 Figure. The percentage of the population that was infected up to and including March 12 for various parameter combinations.} The columns denote the different virus transmission probabilities and every row a certain combination of the probability of developing symptoms, the case fatality ratio and the possibility of developing immunity.}
\label{fig:ResultsInfectedAppendix}

\end{figure}


\begin{figure}[!htb]
\centering
\text{\scriptsize Scenarios \qquad \qquad \qquad \qquad \qquad \qquad \qquad \qquad \scriptsize Transmission probability\qquad \newline}
\vspace{7pt}
\pgfplotstabletypeset[
font = {\scriptsize},
columns/Symptoms/.style={reset styles,string type},
columns/CFR/.style={reset styles,string type},
columns/Immunity/.style={reset styles,string type},
    col sep=comma,
        1000 sep={},
        every head row/.style={after row=\hline, before row = \hline},
        every last row/.style={after row=\hline}
]{
Symptoms,CFR,Immunity, 0.15,0.2,0.25,0.3,0.35,0.4,0.45,0.5,0.55
37.5\%,Data from NL,All,0.8,1.3,2.1,3.4,5.2,7.7,11.0,15.2,20.1
37.5\%,Data from NL,High,0.3,0.5,0.8,1.3,2.0,3.0,4.3,6.0,8.1
37.5\%,Data from NL,Medium,0.1,0.2,0.4,0.6,1.0,1.5,2.2,3.0,4.0
37.5\%,Data from NL,Low,0.1,0.1,0.2,0.3,0.5,0.7,1.1,1.5,2.0
37.5\%,Literature-E,All,0.6,0.9,1.4,2.3,3.4,5.1,7.2,10.0,13.5
37.5\%,Literature-E,High,0.2,0.3,0.5,0.9,1.3,1.9,2.7,3.9,5.2
37.5\%,Literature-E,Medium,0.1,0.2,0.3,0.4,0.6,1.0,1.4,1.9,2.6
37.5\%,Literature-E,Low,0.1,0.1,0.1,0.2,0.3,0.5,0.7,1.0,1.3
37.5\%,Literature-I-s,All,0.2,0.3,0.6,0.9,1.3,2.0,2.9,4.2,5.8
37.5\%,Literature-I-s,High,0.1,0.1,0.2,0.3,0.5,0.7,1.1,1.5,2.1
37.5\%,Literature-I-s,Medium,0.0,0.1,0.1,0.2,0.2,0.4,0.5,0.8,1.1
37.5\%,Literature-I-s,Low,0.0,0.0,0.0,0.1,0.1,0.2,0.3,0.4,0.5
50.0\%,Data from NL,All,0.8,1.4,2.4,3.9,6.1,9.2,13.2,18.1,24.0
50.0\%,Data from NL,High,0.4,0.7,1.2,2.0,3.1,4.7,6.8,9.5,12.6
50.0\%,Data from NL,Medium,0.2,0.4,0.6,1.1,1.7,2.5,3.7,5.1,6.8
50.0\%,Data from NL,Low,0.1,0.2,0.3,0.5,0.8,1.3,1.9,2.6,3.4
50.0\%,Literature-E,All,0.6,1.1,1.8,3.0,4.8,7.3,10.6,14.8,19.9
50.0\%,Literature-E,High,0.3,0.5,0.9,1.5,2.4,3.7,5.4,7.6,10.3
50.0\%,Literature-E,Medium,0.3,0.5,0.9,1.5,2.4,3.7,5.4,7.6,10.3
50.0\%,Literature-E,Low,0.3,0.5,0.9,1.5,2.4,3.6,5.3,7.5,10.2
50.0\%,Literature-I-s,All,0.3,0.5,0.9,1.6,2.5,3.9,5.8,8.4,11.8
50.0\%,Literature-I-s,High,0.1,0.3,0.5,0.8,1.3,2.0,2.9,4.2,5.9
50.0\%,Literature-I-s,Medium,0.1,0.1,0.2,0.4,0.6,1.0,1.5,2.1,3.0
50.0\%,Literature-I-s,Low,0.0,0.1,0.1,0.2,0.3,0.5,0.7,1.1,1.5
62.5\%,Data from NL,All,0.9,1.7,3.1,5.2,8.4,12.6,18.2,24.8,32.2
62.5\%,Data from NL,High,0.5,1.0,1.9,3.3,5.2,8.0,11.6,16.0,20.9
62.5\%,Data from NL,Medium,0.3,0.6,1.0,1.8,2.9,4.4,6.4,8.7,11.4
62.5\%,Data from NL,Low,0.1,0.3,0.5,0.9,1.4,2.2,3.2,4.4,5.7
62.5\%,Literature-E,All,0.7,1.4,2.6,4.5,7.4,11.4,16.7,23.1,30.4
62.5\%,Literature-E,High,0.4,0.9,1.6,2.8,4.6,7.2,10.5,14.7,19.6
62.5\%,Literature-E,Medium,0.2,0.4,0.8,1.4,2.3,3.6,5.3,7.4,9.9
62.5\%,Literature-E,Low,0.1,0.2,0.4,0.7,1.2,1.8,2.7,3.7,5.0
62.5\%,Literature-I-s,All,0.4,0.8,1.5,2.6,4.2,6.6,10.0,14.2,19.5
62.5\%,Literature-I-s,High,0.3,0.5,0.9,1.6,2.7,4.2,6.3,9.0,12.4
62.5\%,Literature-I-s,Medium,0.3,0.5,0.9,1.6,2.6,4.1,6.2,8.9,12.3
62.5\%,Literature-I-s,Low,0.3,0.5,0.9,1.6,2.6,4.1,6.2,8.9,12.3
75.0\%,Data from NL,All,1.0,2.0,3.9,6.7,11.0,16.7,23.8,31.9,40.7
75.0\%,Data from NL,High,0.7,1.5,2.9,5.1,8.3,12.6,18.2,24.5,31.4
75.0\%,Data from NL,Medium,0.4,0.8,1.6,2.8,4.6,7.0,10.0,13.4,17.1
75.0\%,Data from NL,Low,0.2,0.4,0.8,1.4,2.3,3.5,5.0,6.7,8.6
75.0\%,Literature-E,All,0.7,1.4,2.5,4.4,7.1,10.9,15.9,22.0,28.9
75.0\%,Literature-E,High,0.5,1.0,1.9,3.3,5.4,8.3,12.1,16.8,22.4
75.0\%,Literature-E,Medium,0.3,0.5,0.9,1.6,2.7,4.1,6.0,8.4,11.2
75.0\%,Literature-E,Low,0.1,0.3,0.5,0.8,1.4,2.1,3.1,4.3,5.7
75.0\%,Literature-I-s,All,0.6,1.2,2.3,4.1,6.9,10.9,16.2,22.7,30.2
75.0\%,Literature-I-s,High,0.4,0.9,1.7,3.1,5.2,8.2,12.2,17.2,23.0
75.0\%,Literature-I-s,Medium,0.4,0.9,1.7,3.1,5.1,8.1,12.0,17.0,22.8
75.0\%,Literature-I-s,Low,0.4,0.9,1.7,3.1,5.2,8.2,12.1,17.1,22.8
}
\caption{{\bf S6 Figure. The percentage of immunity among the population based on individuals who were infected no later than March 12 for various parameter combinations.} The columns denote the different virus transmission probabilities and every row a certain combination of the probability of developing symptoms, the case fatality ratio and the possibility of developing immunity.}
\label{fig:ResultsCuredAppendix}
\end{figure}

\end{document}
