# Supplementary material for: Forecasting the spread of SARS-CoV-2 is inherently ambiguous given the current state of virus research
Source: PLoS One. 2021 Mar 3;16(3):e0245519. doi: 10.1371/journal.pone.0245519 (PMC7928451; doi:10.1371/journal.pone.0245519)
Supplement: S1 Data — It contains the data files in the input folder and the source code of the model in the src folder. Furthermore, in order to understand the input data please read the Readme file. Finally, in case you are unable to work with java, there is a .jar file included that runs our code without having to understand java. (ZIP) [file pone.0245519.s002.zip › Data to duplicate research/covid-paper-supplement-master/input/Commute/Woonwerk_10tot19jaar.csv]

12.9	0.0	0.0	0.0	0.0	1.1	0.0	0.0	0.0	0.0	0.0	0.0	0.0	0.0	0.2	0.2	0.0	0.0	0.7	0.0	0.0	0.0	0.0	0.0	0.0	0.6	0.1	0.9	0.0	0.0	0.0	0.1	0.0	0.0	0.3	0.0	0.0	0.0	0.1	0.3
0.0	16.5	0.0	1.2	0.0	0.0	1.9	0.0	0.0	0.3	1.7	0.0	0.0	0.0	0.0	0.4	0.0	0.0	0.0	0.0	0.0	0.0	0.4	0.0	0.1	0.0	0.9	0.0	0.1	0.0	0.0	0.0	0.0	0.0	0.2	0.2	0.0	0.0	0.0	0.1
0.0	0.0	4.2	0.1	0.0	0.0	0.0	0.0	0.0	1.2	0.0	0.0	0.5	0.0	0.0	0.0	0.0	0.0	0.0	0.0	0.0	0.0	0.0	0.0	0.0	0.0	0.0	0.0	0.0	0.7	0.0	0.0	0.0	0.0	0.0	0.0	0.0	0.0	0.0	0.0
0.0	1.1	0.2	11.9	0.0	0.0	0.1	0.0	0.1	0.7	0.2	0.0	0.0	0.0	0.0	0.2	0.0	0.0	0.0	0.0	0.0	0.0	0.5	0.0	0.0	0.0	0.6	0.0	0.0	0.0	0.0	0.0	0.0	0.0	0.1	0.2	0.0	0.0	0.0	0.0
0.0	0.0	0.1	0.0	7.4	0.0	0.0	0.0	0.0	0.7	0.0	0.0	0.5	1.0	0.0	0.1	0.0	0.0	0.0	0.0	0.0	0.0	0.0	0.0	0.0	0.0	0.0	0.0	0.0	0.1	0.0	0.0	0.0	0.0	0.1	0.0	0.0	0.0	0.0	0.0
1.2	0.0	0.0	0.0	0.0	20.6	0.0	0.0	0.1	0.3	0.1	0.0	0.0	0.0	0.1	0.3	0.0	0.0	0.7	0.1	0.3	0.0	0.0	0.0	0.0	0.1	0.2	0.9	0.1	0.0	0.0	0.3	0.0	0.0	0.3	0.0	0.0	0.0	0.6	0.2
0.0	1.8	0.0	0.2	0.0	0.0	6.2	0.0	0.0	0.1	0.7	0.0	0.0	0.0	0.0	0.1	0.0	0.0	0.0	0.0	0.0	0.0	0.0	0.0	0.0	0.0	0.2	0.0	0.0	0.0	0.0	0.0	0.0	0.0	0.1	0.0	0.0	0.0	0.0	0.0
0.0	0.0	0.0	0.0	0.0	0.0	0.0	0.9	0.0	0.0	0.0	0.0	0.0	0.0	0.0	0.0	0.0	0.0	0.0	0.0	0.0	0.1	0.0	0.4	0.0	0.0	0.0	0.0	0.0	0.0	0.0	0.0	0.0	0.0	0.0	0.0	0.0	0.0	0.0	0.0
0.2	0.0	0.0	0.1	0.0	0.3	0.0	0.0	12.8	0.8	0.1	0.2	0.0	0.0	0.0	0.1	0.0	0.0	0.0	0.4	0.0	0.0	0.0	0.0	0.0	0.2	0.2	1.2	0.0	0.0	0.0	0.0	0.0	0.0	0.1	0.0	0.0	0.1	0.0	0.2
0.0	0.2	1.5	0.4	0.2	0.0	0.0	0.0	0.2	34.4	0.2	0.7	0.4	0.5	0.0	0.4	0.0	0.0	0.0	0.0	0.0	0.0	0.1	0.1	0.0	0.0	0.6	0.0	0.0	0.7	0.0	0.0	0.0	0.0	0.1	0.0	0.0	0.0	0.0	0.1
0.0	2.2	0.0	0.3	0.0	0.0	1.6	0.0	0.0	0.4	35.8	0.0	0.0	0.0	0.0	0.4	0.0	0.0	0.0	0.0	0.1	0.0	1.3	0.0	0.5	0.0	1.4	0.0	0.5	0.0	0.4	0.1	0.0	0.0	0.3	1.8	0.0	0.0	0.1	0.1
0.0	0.0	0.0	0.0	0.0	0.0	0.0	0.0	0.1	1.3	0.0	6.0	0.0	0.0	0.0	0.1	0.0	0.0	0.0	0.0	0.0	0.0	0.0	0.0	0.0	0.0	0.7	0.0	0.0	0.0	0.0	0.0	0.0	0.0	0.1	0.0	0.0	0.0	0.0	0.0
0.0	0.0	1.1	0.0	0.5	0.0	0.0	0.0	0.0	0.7	0.0	0.0	4.9	0.1	0.0	0.1	0.0	0.0	0.0	0.0	0.0	0.0	0.0	0.0	0.0	0.0	0.1	0.0	0.0	0.7	0.0	0.0	0.0	0.0	0.0	0.0	0.0	0.0	0.0	0.0
0.0	0.0	0.1	0.0	1.6	0.0	0.3	0.0	0.0	1.1	0.0	0.1	0.1	14.2	0.0	0.1	0.0	0.0	0.0	0.0	0.0	0.0	0.0	0.0	0.0	0.0	0.0	0.0	0.0	0.1	0.0	0.0	0.0	0.0	0.1	0.0	0.0	0.0	0.0	0.0
0.0	0.0	0.0	0.0	0.0	0.0	0.0	0.0	0.0	0.0	0.0	0.0	0.0	0.0	6.5	0.2	0.0	0.0	0.4	0.0	0.0	0.0	0.0	0.0	0.0	0.0	0.1	0.1	0.0	0.0	0.0	1.1	0.0	0.0	0.6	0.0	0.0	0.0	0.0	0.0
0.0	0.1	0.0	0.0	0.0	0.1	0.0	0.0	0.0	0.1	0.1	0.0	0.0	0.0	0.0	14.6	0.0	0.0	0.0	0.0	1.4	0.0	0.1	0.0	0.1	0.0	0.2	0.0	2.2	0.0	0.0	0.1	0.0	0.0	0.6	0.3	0.0	0.0	0.1	0.1
0.0	0.0	0.0	0.0	0.0	0.0	0.0	0.1	0.0	0.0	0.0	0.0	0.0	0.0	0.0	0.1	5.3	0.0	0.0	0.2	0.0	0.2	0.0	0.8	0.0	0.1	0.0	0.0	0.0	0.0	0.0	0.0	0.2	0.0	0.0	0.0	0.3	0.0	0.0	0.1
0.0	0.0	0.0	0.0	0.0	0.0	0.0	0.0	0.1	0.0	0.0	0.0	0.0	0.1	0.0	0.1	0.1	9.9	0.0	0.1	0.0	0.0	0.0	0.3	0.0	0.0	0.0	0.0	0.0	0.0	0.0	0.0	0.0	0.7	0.0	0.0	0.0	0.3	0.0	0.1
0.1	0.0	0.0	0.0	0.0	0.3	0.0	0.0	0.0	0.0	0.0	0.0	0.0	0.0	0.9	0.1	0.0	0.0	9.8	0.0	0.2	0.0	0.0	0.0	0.0	0.0	0.0	0.2	0.0	0.0	0.0	0.6	0.0	0.0	0.6	0.0	0.0	0.0	0.1	0.0
0.0	0.0	0.0	0.0	0.0	0.1	0.0	0.0	0.6	0.1	0.0	0.0	0.0	0.0	0.0	0.1	0.1	0.0	0.0	13.1	0.0	0.0	0.1	0.0	0.0	0.8	0.1	0.5	0.1	0.0	0.0	0.0	0.1	0.1	0.0	0.0	0.5	0.0	0.0	0.5
0.0	0.1	0.0	0.0	0.0	0.4	0.0	0.0	0.0	0.1	0.3	0.0	0.0	0.0	0.1	1.9	0.0	0.0	0.4	0.0	23.0	0.0	0.1	0.0	0.3	0.0	0.1	0.1	0.8	0.0	0.1	0.2	0.0	0.0	1.2	0.1	0.0	0.0	0.1	0.2
0.0	0.0	0.0	0.0	0.0	0.0	0.0	0.1	0.2	0.0	0.0	0.0	0.0	0.0	0.0	0.0	0.2	0.0	0.0	0.0	0.0	2.9	0.0	0.6	0.0	0.0	0.0	0.0	0.0	0.0	0.0	0.0	0.2	0.0	0.0	0.0	0.1	0.0	0.0	0.0
0.0	0.5	0.0	0.6	0.0	0.0	0.1	0.0	0.0	0.4	1.4	0.0	0.0	0.0	0.0	0.1	0.0	0.0	0.0	0.0	0.0	0.0	9.8	0.0	0.0	0.0	0.8	0.0	0.0	0.0	0.0	0.0	0.0	0.0	0.1	0.6	0.0	0.0	0.0	0.0
0.0	0.0	0.0	0.0	0.0	0.0	0.0	0.2	0.1	0.1	0.0	0.0	0.0	0.0	0.0	0.0	0.5	0.2	0.0	0.1	0.0	0.4	0.1	10.7	0.0	0.1	0.0	0.1	0.0	0.0	0.0	0.0	0.1	0.2	0.0	0.0	0.1	0.1	0.0	0.0
0.0	0.2	0.0	0.0	0.0	0.0	0.2	0.0	0.0	0.0	0.8	0.0	0.0	0.0	0.0	0.2	0.0	0.0	0.0	0.0	0.1	0.0	0.1	0.0	9.7	0.0	0.0	0.0	0.6	0.0	0.4	0.0	0.0	0.0	0.3	0.0	0.0	0.0	0.0	0.0
0.2	0.0	0.0	0.0	0.0	0.2	0.0	0.0	0.4	0.1	0.0	0.0	0.0	0.0	0.0	0.1	0.0	0.0	0.0	0.7	0.0	0.0	0.1	0.0	0.0	24.8	0.1	0.4	0.0	0.0	0.0	0.0	0.1	0.0	0.1	0.0	0.1	0.0	0.0	0.6
0.0	0.4	0.0	0.2	0.0	0.2	0.2	0.0	0.1	3.5	0.4	1.3	0.0	0.1	0.0	0.6	0.0	0.0	0.0	0.1	0.1	0.0	0.4	0.1	0.0	0.0	39.9	0.9	0.1	0.1	0.0	0.1	0.0	0.0	0.3	0.4	0.0	0.0	0.3	0.2
0.6	0.0	0.0	0.0	0.0	1.5	0.0	0.0	0.4	0.3	0.1	0.1	0.0	0.0	0.1	0.3	0.0	0.1	0.2	0.4	0.1	0.0	0.1	0.0	0.0	0.2	1.3	24.1	0.1	0.0	0.0	0.2	0.0	0.0	0.3	0.1	0.0	0.0	0.6	0.2
0.0	0.1	0.0	0.0	0.0	0.0	0.0	0.0	0.0	0.1	0.7	0.0	0.0	0.0	0.0	1.8	0.0	0.0	0.0	0.0	0.5	0.0	0.1	0.0	0.5	0.0	0.1	0.0	19.2	0.0	0.2	0.0	0.0	0.0	0.5	0.4	0.0	0.0	0.0	0.1
0.0	0.0	0.1	0.0	0.1	0.0	0.0	0.0	0.0	1.5	0.0	0.0	0.3	0.1	0.0	0.0	0.0	0.0	0.0	0.0	0.0	0.0	0.0	0.0	0.0	0.0	0.0	0.0	0.0	4.1	0.0	0.0	0.0	0.0	0.0	0.0	0.0	0.0	0.0	0.0
0.0	0.1	0.0	0.0	0.0	0.0	0.0	0.0	0.0	0.0	0.4	0.0	0.0	0.0	0.0	0.1	0.0	0.0	0.0	0.0	0.0	0.0	0.0	0.0	0.4	0.0	0.0	0.0	0.0	0.0	2.8	0.0	0.0	0.0	0.1	0.0	0.0	0.0	0.0	0.0
0.0	0.0	0.0	0.0	0.0	0.1	0.0	0.0	0.0	0.1	0.1	0.0	0.0	0.0	0.9	0.5	0.0	0.0	0.2	0.0	0.1	0.0	0.0	0.0	0.0	0.0	0.0	0.0	0.1	0.0	0.0	15.4	0.0	0.0	1.2	0.0	0.0	0.0	0.0	0.1
0.0	0.0	0.0	0.0	0.0	0.0	0.0	0.0	0.0	0.0	0.0	0.0	0.0	0.0	0.0	0.1	0.2	0.0	0.0	0.4	0.0	0.3	0.0	0.1	0.0	0.2	0.0	0.1	0.0	0.0	0.0	0.0	4.6	0.0	0.0	0.0	0.3	0.0	0.0	0.0
0.0	0.0	0.0	0.0	0.0	0.0	0.0	0.0	0.0	0.0	0.0	0.0	0.0	0.0	0.0	0.0	0.1	0.4	0.0	0.1	0.0	0.0	0.0	0.3	0.0	0.0	0.0	0.0	0.0	0.0	0.0	0.0	0.0	5.6	0.0	0.0	0.0	0.3	0.0	0.0
0.0	0.1	0.0	0.0	0.0	0.1	0.0	0.0	0.0	0.1	0.3	0.0	0.0	0.0	0.3	1.6	0.0	0.0	0.2	0.0	2.3	0.0	0.1	0.0	0.2	0.0	0.2	0.0	0.5	0.0	0.0	0.3	0.0	0.0	24.8	0.1	0.0	0.0	0.0	0.1
0.0	0.4	0.0	0.1	0.0	0.0	0.0	0.0	0.0	0.1	2.2	0.0	0.0	0.0	0.0	0.2	0.0	0.0	0.0	0.0	0.0	0.0	0.6	0.0	0.0	0.0	1.2	0.0	0.2	0.0	0.0	0.0	0.0	0.0	0.1	10.7	0.0	0.0	0.3	0.0
0.0	0.0	0.0	0.0	0.0	0.0	0.0	0.0	0.0	0.0	0.0	0.0	0.0	0.0	0.0	0.1	0.4	0.0	0.0	0.5	0.0	0.0	0.0	0.0	0.0	0.1	0.0	0.0	0.0	0.0	0.0	0.0	0.2	0.0	0.0	0.0	3.8	0.0	0.0	0.1
0.0	0.0	0.0	0.0	0.0	0.0	0.0	0.0	0.0	0.0	0.0	0.0	0.0	0.0	0.0	0.1	0.0	0.5	0.0	0.0	0.0	0.0	0.0	0.1	0.0	0.0	0.0	0.0	0.0	0.0	0.0	0.0	0.0	0.5	0.0	0.0	0.0	4.6	0.0	0.0
0.4	0.0	0.0	0.0	0.0	0.4	0.0	0.0	0.0	0.1	0.2	0.0	0.0	0.0	0.0	0.3	0.0	0.0	0.1	0.0	0.3	0.0	0.1	0.0	0.0	0.0	0.6	0.4	0.1	0.0	0.0	0.2	0.0	0.0	0.1	0.3	0.0	0.0	7.7	0.0
0.1	0.0	0.0	0.0	0.0	0.0	0.0	0.0	0.1	0.0	0.0	0.0	0.0	0.0	0.0	0.0	0.0	0.0	0.0	0.5	0.0	0.0	0.0	0.0	0.0	0.5	0.0	0.3	0.0	0.0	0.0	0.0	0.0	0.0	0.0	0.0	0.0	0.0	0.0	4.5
