# Supplementary material for: Forecasting the spread of SARS-CoV-2 is inherently ambiguous given the current state of virus research
Source: PLoS One. 2021 Mar 3;16(3):e0245519. doi: 10.1371/journal.pone.0245519 (PMC7928451; doi:10.1371/journal.pone.0245519)
Supplement: S1 Data — It contains the data files in the input folder and the source code of the model in the src folder. Furthermore, in order to understand the input data please read the Readme file. Finally, in case you are unable to work with java, there is a .jar file included that runs our code without having to understand java. (ZIP) [file pone.0245519.s002.zip › Data to duplicate research/covid-paper-supplement-master/input/Commute/Woonwerk_20tot29jaar.csv]

20.4	0.0	0.0	0.0	0.0	3.5	0.0	0.0	0.2	0.2	0.1	0.0	0.0	0.0	0.3	0.1	0.0	0.0	0.9	0.2	0.2	0.0	0.0	0.0	0.0	1.7	0.4	2.1	0.1	0.0	0.0	0.4	0.0	0.0	0.7	0.0	0.0	0.0	0.2	0.7
0.0	41.5	0.2	3.9	0.0	0.2	6.0	0.0	0.1	5.4	8.1	0.3	0.1	0.0	0.0	0.5	0.0	0.0	0.0	0.0	0.1	0.0	1.4	0.0	0.2	0.0	7.0	0.1	0.4	0.0	0.0	0.2	0.0	0.0	0.4	0.9	0.0	0.0	0.0	0.3
0.0	0.3	7.3	0.5	0.3	0.0	0.1	0.0	0.0	8.4	0.2	0.2	0.9	0.2	0.0	0.1	0.0	0.0	0.0	0.0	0.0	0.0	0.0	0.0	0.0	0.0	0.6	0.0	0.0	0.5	0.0	0.0	0.0	0.0	0.0	0.0	0.0	0.0	0.0	0.0
0.0	5.0	0.9	23.0	0.0	0.1	0.9	0.0	0.2	6.5	1.6	0.2	0.1	0.0	0.0	0.3	0.0	0.0	0.0	0.0	0.0	0.0	1.5	0.0	0.0	0.0	4.2	0.2	0.2	0.0	0.0	0.1	0.0	0.0	0.2	0.4	0.0	0.0	0.0	0.1
0.0	0.1	0.6	0.0	10.8	0.0	0.0	0.0	0.0	4.3	0.1	0.1	1.5	2.4	0.0	0.0	0.0	0.0	0.0	0.0	0.0	0.0	0.0	0.0	0.0	0.0	0.3	0.0	0.0	0.8	0.0	0.0	0.0	0.0	0.0	0.0	0.0	0.0	0.0	0.0
3.4	0.2	0.0	0.1	0.0	47.9	0.0	0.0	0.3	1.5	0.7	0.2	0.0	0.0	0.8	0.8	0.0	0.0	2.5	0.3	3.1	0.0	0.0	0.1	0.0	0.5	2.7	4.7	0.4	0.0	0.0	1.7	0.0	0.0	1.4	0.2	0.0	0.0	2.0	0.7
0.0	5.3	0.0	0.8	0.0	0.0	13.9	0.0	0.0	1.3	3.6	0.0	0.0	0.0	0.0	0.3	0.0	0.0	0.0	0.0	0.0	0.0	0.2	0.0	0.0	0.0	1.7	0.0	0.2	0.0	0.0	0.0	0.0	0.0	0.2	0.3	0.0	0.0	0.0	0.0
0.0	0.0	0.0	0.0	0.0	0.0	0.0	1.3	0.0	0.0	0.0	0.0	0.0	0.0	0.0	0.0	0.2	0.0	0.0	0.0	0.0	0.2	0.0	1.1	0.0	0.0	0.0	0.0	0.0	0.0	0.0	0.0	0.2	0.0	0.0	0.0	0.0	0.0	0.0	0.0
0.6	0.2	0.2	0.2	0.0	1.9	0.0	0.0	19.9	6.8	0.3	1.5	0.0	0.1	0.2	0.2	0.0	0.0	0.3	1.3	0.2	0.0	0.0	0.0	0.0	0.6	1.6	3.1	0.2	0.1	0.0	0.2	0.0	0.1	0.2	0.2	0.0	0.2	0.2	0.4
0.1	1.9	3.6	1.7	1.2	0.6	0.3	0.0	1.1	132.7	2.1	3.5	1.2	1.7	0.0	1.2	0.1	0.0	0.0	0.2	0.3	0.0	0.5	0.2	0.0	0.2	8.2	0.5	0.3	2.1	0.0	0.2	0.0	0.0	0.6	0.2	0.0	0.0	0.2	0.6
0.0	11.8	0.2	1.7	0.1	0.3	5.8	0.0	0.2	4.9	97.5	0.5	0.0	0.0	0.0	1.1	0.0	0.0	0.2	0.1	0.7	0.0	3.6	0.1	1.0	0.2	6.7	0.3	2.7	0.0	0.3	0.2	0.0	0.0	1.1	5.9	0.0	0.0	0.2	0.5
0.0	0.2	0.1	0.0	0.0	0.0	0.0	0.0	0.5	5.4	0.2	8.1	0.0	0.0	0.0	0.0	0.0	0.0	0.0	0.0	0.0	0.0	0.0	0.0	0.0	0.0	3.0	0.2	0.0	0.0	0.0	0.0	0.0	0.0	0.0	0.0	0.0	0.0	0.0	0.0
0.0	0.2	2.6	0.2	1.2	0.0	0.0	0.0	0.0	5.1	0.2	0.2	7.1	0.4	0.0	0.1	0.0	0.0	0.0	0.0	0.0	0.0	0.0	0.0	0.0	0.0	0.3	0.0	0.0	0.9	0.0	0.0	0.0	0.0	0.0	0.0	0.0	0.0	0.0	0.0
0.0	0.2	0.4	0.0	4.2	0.0	0.2	0.0	0.2	4.8	0.2	0.3	0.7	20.9	0.0	0.1	0.0	0.0	0.0	0.0	0.0	0.0	0.0	0.0	0.0	0.0	0.3	0.0	0.0	0.6	0.0	0.0	0.0	0.0	0.0	0.0	0.0	0.0	0.0	0.0
0.0	0.0	0.0	0.0	0.0	0.2	0.0	0.0	0.0	0.2	0.2	0.0	0.0	0.0	10.8	0.3	0.0	0.0	1.6	0.0	0.3	0.0	0.0	0.0	0.0	0.0	0.2	0.2	0.2	0.0	0.0	2.9	0.0	0.0	3.0	0.0	0.0	0.0	0.0	0.0
0.1	0.3	0.0	0.0	0.0	0.4	0.0	0.0	0.0	0.7	1.3	0.1	0.0	0.0	0.2	28.5	0.0	0.0	0.2	0.0	4.2	0.0	0.1	0.0	0.3	0.0	1.2	0.2	7.8	0.0	0.1	0.3	0.0	0.0	4.1	1.1	0.0	0.0	0.5	0.3
0.0	0.0	0.0	0.0	0.0	0.0	0.0	0.0	0.0	0.2	0.0	0.0	0.0	0.0	0.0	0.0	6.3	0.0	0.0	0.4	0.0	0.4	0.0	2.6	0.0	0.4	0.0	0.0	0.0	0.0	0.0	0.0	0.7	0.2	0.0	0.0	0.8	0.0	0.0	0.4
0.0	0.1	0.0	0.0	0.0	0.0	0.0	0.0	0.2	0.4	0.2	0.0	0.0	0.1	0.0	0.2	0.4	20.7	0.0	0.2	0.0	0.0	0.0	1.7	0.0	0.1	0.2	0.2	0.2	0.0	0.0	0.0	0.0	3.1	0.0	0.2	0.1	1.5	0.0	0.1
0.0	0.0	0.0	0.0	0.0	1.1	0.0	0.0	0.0	0.2	0.2	0.0	0.0	0.0	2.0	0.2	0.0	0.0	15.9	0.0	1.1	0.0	0.0	0.0	0.0	0.0	0.2	0.3	0.2	0.0	0.0	1.3	0.0	0.0	3.0	0.0	0.0	0.0	0.2	0.0
0.2	0.0	0.0	0.0	0.0	0.5	0.0	0.0	2.5	0.5	0.2	0.2	0.0	0.0	0.0	0.1	0.3	0.1	0.0	23.6	0.0	0.0	0.0	0.4	0.0	2.4	0.8	2.8	0.2	0.0	0.0	0.0	0.4	0.3	0.2	0.0	1.5	0.1	0.0	1.3
0.2	0.5	0.0	0.0	0.0	2.5	0.2	0.0	0.0	0.8	1.5	0.2	0.0	0.0	0.4	6.0	0.0	0.0	1.4	0.0	37.5	0.0	0.0	0.0	0.2	0.1	1.4	0.3	2.4	0.0	0.0	0.4	0.0	0.0	6.1	0.4	0.0	0.0	1.3	0.2
0.0	0.0	0.0	0.0	0.0	0.0	0.0	0.2	0.0	0.0	0.0	0.0	0.0	0.0	0.0	0.0	0.6	0.0	0.0	0.2	0.0	4.5	0.0	2.0	0.0	0.1	0.0	0.0	0.0	0.0	0.0	0.0	0.8	0.0	0.0	0.0	0.4	0.0	0.0	0.0
0.0	2.3	0.2	2.0	0.0	0.0	0.4	0.0	0.0	2.7	4.6	0.2	0.0	0.0	0.0	0.2	0.0	0.0	0.2	0.0	0.2	0.0	13.1	0.0	0.0	0.0	4.6	0.1	0.2	0.0	0.0	0.0	0.0	0.0	0.2	0.9	0.0	0.0	0.0	0.0
0.1	0.0	0.0	0.0	0.0	0.2	0.0	0.8	0.3	0.7	0.2	0.1	0.0	0.0	0.0	0.1	3.2	1.1	0.0	0.7	0.0	1.5	0.1	37.8	0.0	0.4	0.5	0.2	0.2	0.0	0.0	0.0	0.7	1.4	0.2	0.0	1.0	0.4	0.0	0.2
0.0	0.4	0.0	0.0	0.0	0.0	0.0	0.0	0.0	0.2	2.6	0.0	0.0	0.0	0.0	0.2	0.0	0.0	0.0	0.0	0.2	0.0	0.0	0.0	16.4	0.0	0.2	0.0	1.8	0.0	0.9	0.0	0.0	0.0	0.3	0.2	0.0	0.0	0.0	0.0
1.7	0.0	0.0	0.0	0.0	0.9	0.0	0.0	0.8	0.4	0.2	0.1	0.0	0.0	0.0	0.1	0.0	0.0	0.0	2.4	0.0	0.0	0.0	0.2	0.0	48.6	0.5	2.0	0.2	0.0	0.0	0.2	0.2	0.0	0.2	0.0	0.2	0.0	0.0	2.2
0.3	2.5	0.3	1.0	0.2	1.5	0.5	0.0	0.8	20.2	2.4	4.8	0.2	0.2	0.2	1.5	0.0	0.0	0.2	0.3	0.9	0.0	1.6	0.2	0.2	0.4	90.4	4.5	0.5	0.5	0.0	0.5	0.0	0.0	0.9	1.0	0.0	0.0	1.4	0.7
1.4	0.2	0.0	0.1	0.0	4.0	0.0	0.0	1.5	1.8	0.4	0.6	0.0	0.0	0.6	0.3	0.0	0.0	0.3	2.2	0.4	0.0	0.2	0.0	0.0	0.7	7.2	39.7	0.2	0.0	0.0	0.7	0.0	0.0	0.8	0.2	0.2	0.0	1.0	1.2
0.0	0.6	0.0	0.0	0.0	0.2	0.2	0.0	0.0	0.8	4.8	0.2	0.0	0.0	0.2	4.7	0.0	0.0	0.2	0.0	2.1	0.0	0.2	0.0	1.7	0.0	1.2	0.2	38.7	0.0	0.5	0.2	0.0	0.0	2.4	1.7	0.0	0.0	0.1	0.1
0.0	0.1	0.4	0.0	0.2	0.0	0.0	0.0	0.0	7.8	0.2	0.2	0.8	0.3	0.0	0.1	0.0	0.0	0.0	0.0	0.0	0.0	0.0	0.0	0.0	0.0	0.3	0.0	0.0	5.2	0.0	0.0	0.0	0.0	0.0	0.0	0.0	0.0	0.0	0.0
0.0	0.2	0.0	0.0	0.0	0.0	0.0	0.0	0.0	0.0	0.7	0.0	0.0	0.0	0.0	0.0	0.0	0.0	0.0	0.0	0.0	0.0	0.0	0.0	0.6	0.0	0.0	0.0	0.2	0.0	5.2	0.0	0.0	0.0	0.0	0.0	0.0	0.0	0.0	0.0
0.0	0.0	0.0	0.0	0.0	0.2	0.0	0.0	0.0	0.5	0.6	0.0	0.0	0.0	2.2	1.3	0.0	0.0	0.7	0.0	0.8	0.0	0.0	0.0	0.0	0.0	0.4	0.2	0.5	0.0	0.0	38.0	0.0	0.0	4.6	0.1	0.0	0.0	0.0	0.2
0.0	0.0	0.0	0.0	0.0	0.0	0.0	0.0	0.0	0.0	0.0	0.0	0.0	0.0	0.0	0.0	0.7	0.0	0.0	1.4	0.0	0.6	0.0	0.4	0.0	0.5	0.0	0.2	0.0	0.0	0.0	0.0	7.4	0.0	0.0	0.0	0.9	0.0	0.0	0.1
0.0	0.0	0.0	0.0	0.0	0.0	0.0	0.0	0.2	0.2	0.0	0.0	0.0	0.0	0.0	0.0	0.5	1.3	0.0	0.4	0.0	0.0	0.0	1.5	0.0	0.2	0.2	0.1	0.0	0.0	0.0	0.0	0.0	8.9	0.0	0.0	0.3	0.9	0.0	0.0
0.1	0.5	0.0	0.0	0.0	0.7	0.1	0.0	0.0	0.9	2.0	0.2	0.0	0.0	1.1	3.6	0.0	0.0	1.2	0.0	7.8	0.0	0.2	0.0	0.3	0.2	1.2	0.2	1.9	0.0	0.0	1.4	0.0	0.0	55.6	0.2	0.0	0.0	0.2	0.2
0.0	1.7	0.0	0.4	0.0	0.1	0.3	0.0	0.0	0.9	8.2	0.2	0.2	0.0	0.0	0.7	0.0	0.0	0.0	0.0	0.2	0.0	0.8	0.0	0.2	0.0	3.4	0.2	1.1	0.1	0.0	0.0	0.0	0.0	0.2	19.5	0.0	0.0	0.8	0.0
0.0	0.0	0.0	0.0	0.0	0.0	0.0	0.0	0.2	0.1	0.0	0.0	0.0	0.0	0.0	0.0	0.7	0.0	0.0	2.0	0.0	0.0	0.0	0.2	0.0	0.7	0.2	0.2	0.0	0.0	0.0	0.0	0.5	0.2	0.0	0.0	5.3	0.0	0.0	0.4
0.0	0.0	0.0	0.0	0.0	0.0	0.0	0.0	0.3	0.2	0.0	0.0	0.0	0.0	0.0	0.0	0.1	1.7	0.0	0.2	0.0	0.0	0.0	0.4	0.0	0.0	0.0	0.0	0.0	0.0	0.0	0.0	0.0	1.6	0.0	0.0	0.1	5.8	0.0	0.0
0.3	0.2	0.0	0.0	0.0	1.0	0.0	0.0	0.0	0.6	0.5	0.2	0.0	0.0	0.0	0.7	0.0	0.0	0.2	0.0	1.5	0.0	0.0	0.0	0.0	0.0	3.1	0.8	0.2	0.0	0.0	0.7	0.0	0.0	0.3	0.8	0.0	0.0	11.0	0.0
0.5	0.0	0.0	0.0	0.0	0.5	0.0	0.0	0.6	0.2	0.0	0.0	0.0	0.0	0.0	0.0	0.0	0.0	0.0	2.2	0.0	0.0	0.0	0.0	0.0	1.4	0.3	1.6	0.0	0.0	0.0	0.0	0.0	0.0	0.1	0.0	0.0	0.0	0.0	6.8
