# Supplementary material for: Forecasting the spread of SARS-CoV-2 is inherently ambiguous given the current state of virus research
Source: PLoS One. 2021 Mar 3;16(3):e0245519. doi: 10.1371/journal.pone.0245519 (PMC7928451; doi:10.1371/journal.pone.0245519)
Supplement: S1 Data — It contains the data files in the input folder and the source code of the model in the src folder. Furthermore, in order to understand the input data please read the Readme file. Finally, in case you are unable to work with java, there is a .jar file included that runs our code without having to understand java. (ZIP) [file pone.0245519.s002.zip › Data to duplicate research/covid-paper-supplement-master/input/Commute/Woonwerk_30tot39jaar.csv]

18.6	0.0	0.0	0.0	0.0	3.5	0.0	0.0	0.2	0.2	0.1	0.0	0.0	0.0	0.2	0.0	0.0	0.0	0.5	0.2	0.2	0.0	0.0	0.0	0.0	1.6	0.5	2.1	0.0	0.0	0.0	0.4	0.0	0.0	0.5	0.0	0.0	0.0	0.2	0.8
0.0	45.1	0.2	4.0	0.0	0.2	6.8	0.0	0.2	6.3	9.3	0.2	0.0	0.1	0.0	0.2	0.0	0.0	0.0	0.0	0.2	0.0	1.7	0.0	0.1	0.0	6.5	0.2	0.4	0.0	0.0	0.0	0.0	0.0	0.2	0.9	0.0	0.0	0.0	0.0
0.0	0.4	6.8	0.6	0.2	0.0	0.0	0.0	0.1	11.0	0.4	0.2	1.0	0.2	0.0	0.0	0.0	0.0	0.0	0.0	0.0	0.0	0.0	0.0	0.0	0.0	0.8	0.0	0.0	0.4	0.0	0.0	0.0	0.0	0.0	0.0	0.0	0.0	0.0	0.0
0.0	4.9	0.7	19.6	0.1	0.0	0.8	0.0	0.0	6.7	1.5	0.2	0.2	0.0	0.0	0.2	0.0	0.0	0.0	0.0	0.0	0.0	1.3	0.0	0.0	0.0	2.8	0.0	0.1	0.0	0.0	0.0	0.0	0.0	0.0	0.2	0.0	0.0	0.0	0.0
0.0	0.2	0.6	0.1	10.1	0.0	0.0	0.0	0.0	4.6	0.2	0.0	1.6	2.3	0.0	0.0	0.0	0.0	0.0	0.0	0.0	0.0	0.0	0.0	0.0	0.0	0.4	0.0	0.0	1.0	0.0	0.0	0.0	0.0	0.0	0.0	0.0	0.0	0.0	0.0
3.1	0.2	0.0	0.2	0.0	40.6	0.0	0.0	0.4	1.2	0.6	0.2	0.0	0.0	0.4	0.4	0.0	0.0	1.8	0.4	3.1	0.0	0.1	0.0	0.0	0.4	2.8	4.7	0.4	0.0	0.0	1.1	0.0	0.0	1.2	0.2	0.0	0.0	1.9	0.4
0.0	5.1	0.0	0.5	0.0	0.0	9.6	0.0	0.0	0.7	3.0	0.0	0.0	0.0	0.0	0.1	0.0	0.0	0.0	0.0	0.0	0.0	0.2	0.0	0.0	0.0	1.1	0.0	0.2	0.0	0.0	0.0	0.0	0.0	0.1	0.2	0.0	0.0	0.0	0.0
0.0	0.0	0.0	0.0	0.0	0.0	0.0	1.2	0.0	0.0	0.0	0.0	0.0	0.0	0.0	0.0	0.2	0.0	0.0	0.0	0.0	0.2	0.0	1.2	0.0	0.0	0.0	0.0	0.0	0.0	0.0	0.0	0.1	0.0	0.0	0.0	0.0	0.0	0.0	0.0
0.5	0.2	0.2	0.2	0.0	1.6	0.0	0.0	18.6	7.8	0.3	1.9	0.0	0.2	0.0	0.0	0.0	0.0	0.2	1.4	0.2	0.0	0.0	0.0	0.0	0.4	2.3	3.3	0.2	0.2	0.0	0.2	0.0	0.2	0.4	0.2	0.0	0.2	0.2	0.2
0.1	2.4	3.0	2.2	1.1	0.5	0.5	0.0	1.2	120.3	2.3	3.3	1.1	1.4	0.0	0.5	0.1	0.0	0.0	0.1	0.4	0.0	0.6	0.2	0.0	0.2	9.1	0.4	0.4	2.1	0.0	0.2	0.0	0.0	1.0	0.2	0.0	0.0	0.2	0.2
0.0	11.9	0.2	1.6	0.0	0.4	5.7	0.0	0.2	4.4	92.1	0.4	0.0	0.0	0.0	0.7	0.0	0.0	0.1	0.0	0.6	0.0	3.4	0.0	0.9	0.1	6.4	0.2	2.6	0.0	0.2	0.2	0.0	0.0	0.8	6.1	0.0	0.0	0.2	0.2
0.0	0.3	0.1	0.2	0.0	0.1	0.0	0.0	0.7	7.1	0.2	7.9	0.0	0.0	0.0	0.0	0.0	0.0	0.0	0.0	0.0	0.0	0.0	0.0	0.0	0.0	4.0	0.2	0.0	0.0	0.0	0.0	0.0	0.0	0.0	0.0	0.0	0.0	0.0	0.0
0.0	0.2	2.1	0.2	1.0	0.0	0.0	0.0	0.0	5.2	0.2	0.2	6.3	0.4	0.0	0.0	0.0	0.0	0.0	0.0	0.0	0.0	0.0	0.0	0.0	0.0	0.4	0.0	0.0	0.8	0.0	0.0	0.0	0.0	0.0	0.0	0.0	0.0	0.0	0.0
0.0	0.1	0.4	0.0	4.2	0.0	0.2	0.0	0.2	4.7	0.2	0.2	0.8	19.1	0.0	0.0	0.0	0.0	0.0	0.0	0.0	0.0	0.0	0.0	0.0	0.0	0.4	0.2	0.2	0.6	0.0	0.0	0.0	0.0	0.0	0.0	0.0	0.0	0.0	0.0
0.0	0.0	0.0	0.0	0.0	0.2	0.0	0.0	0.0	0.2	0.2	0.0	0.0	0.0	10.2	0.2	0.0	0.0	1.7	0.0	0.4	0.0	0.0	0.0	0.0	0.0	0.2	0.2	0.2	0.0	0.0	2.9	0.0	0.0	3.2	0.0	0.0	0.0	0.0	0.0
0.0	0.4	0.0	0.0	0.0	0.2	0.0	0.0	0.0	0.6	1.2	0.0	0.0	0.0	0.0	24.1	0.0	0.0	0.2	0.0	4.2	0.0	0.2	0.0	0.2	0.0	1.0	0.2	6.5	0.0	0.0	0.2	0.0	0.0	3.7	1.2	0.0	0.0	0.4	0.0
0.0	0.0	0.0	0.0	0.0	0.0	0.0	0.0	0.0	0.1	0.0	0.0	0.0	0.0	0.0	0.0	6.7	0.2	0.0	0.5	0.0	0.4	0.0	3.9	0.0	0.3	0.2	0.1	0.0	0.0	0.0	0.0	0.8	0.4	0.0	0.0	1.0	0.0	0.0	0.2
0.0	0.1	0.0	0.0	0.0	0.0	0.0	0.0	0.2	0.2	0.2	0.0	0.0	0.1	0.0	0.0	0.2	18.2	0.0	0.2	0.0	0.0	0.0	1.6	0.0	0.0	0.2	0.2	0.0	0.0	0.0	0.0	0.0	3.0	0.0	0.0	0.1	1.4	0.0	0.0
0.0	0.0	0.0	0.0	0.0	1.1	0.0	0.0	0.0	0.2	0.2	0.0	0.0	0.0	1.8	0.2	0.0	0.0	14.9	0.0	1.4	0.0	0.0	0.0	0.0	0.0	0.2	0.4	0.2	0.0	0.0	1.0	0.0	0.0	2.8	0.0	0.0	0.0	0.2	0.0
0.2	0.0	0.0	0.0	0.0	0.4	0.0	0.0	2.1	0.4	0.2	0.2	0.0	0.0	0.0	0.0	0.4	0.1	0.0	22.2	0.0	0.0	0.0	0.4	0.0	2.0	0.9	3.0	0.2	0.0	0.0	0.0	0.4	0.4	0.2	0.0	1.5	0.1	0.0	1.3
0.2	0.6	0.0	0.0	0.0	2.6	0.2	0.0	0.0	0.8	1.5	0.2	0.0	0.0	0.2	4.5	0.0	0.0	1.2	0.0	33.9	0.0	0.0	0.0	0.2	0.1	1.7	0.4	2.1	0.0	0.0	0.3	0.0	0.0	6.7	0.4	0.0	0.0	1.4	0.0
0.0	0.0	0.0	0.0	0.0	0.0	0.0	0.2	0.0	0.0	0.0	0.0	0.0	0.0	0.0	0.0	0.6	0.0	0.0	0.2	0.0	4.5	0.0	2.1	0.0	0.1	0.0	0.0	0.0	0.0	0.0	0.0	0.8	0.0	0.0	0.0	0.4	0.0	0.0	0.0
0.0	2.7	0.1	2.0	0.0	0.0	0.4	0.0	0.0	2.7	4.4	0.2	0.0	0.0	0.0	0.0	0.0	0.0	0.0	0.0	0.2	0.0	12.0	0.0	0.0	0.0	4.2	0.0	0.2	0.0	0.0	0.0	0.0	0.0	0.1	0.9	0.0	0.0	0.0	0.0
0.0	0.0	0.0	0.0	0.0	0.1	0.0	0.8	0.2	0.3	0.2	0.0	0.0	0.0	0.0	0.0	2.4	0.9	0.0	0.3	0.0	1.3	0.0	25.6	0.0	0.2	0.3	0.2	0.1	0.0	0.0	0.0	0.4	1.2	0.0	0.0	0.7	0.2	0.0	0.0
0.0	0.4	0.0	0.0	0.0	0.0	0.0	0.0	0.0	0.2	2.6	0.0	0.0	0.0	0.0	0.2	0.0	0.0	0.0	0.0	0.2	0.0	0.2	0.0	15.7	0.0	0.2	0.0	1.8	0.0	0.8	0.0	0.0	0.0	0.2	0.3	0.0	0.0	0.0	0.0
1.5	0.1	0.0	0.0	0.0	0.6	0.0	0.0	0.6	0.4	0.2	0.0	0.0	0.0	0.0	0.0	0.0	0.0	0.0	2.8	0.0	0.0	0.0	0.2	0.0	43.7	0.4	1.7	0.2	0.0	0.0	0.0	0.2	0.0	0.2	0.0	0.2	0.0	0.0	1.8
0.2	2.8	0.4	1.2	0.1	1.5	0.5	0.0	1.0	19.1	2.7	4.9	0.2	0.2	0.0	0.5	0.0	0.0	0.2	0.2	1.0	0.0	1.8	0.1	0.0	0.2	85.7	4.7	0.5	0.3	0.0	0.2	0.0	0.0	0.9	1.2	0.0	0.0	1.4	0.2
1.1	0.2	0.0	0.2	0.0	3.9	0.0	0.0	1.6	1.4	0.4	0.6	0.0	0.0	0.2	0.2	0.0	0.0	0.2	2.4	0.4	0.0	0.2	0.0	0.0	0.7	7.3	35.6	0.2	0.0	0.0	0.6	0.0	0.0	0.6	0.2	0.2	0.0	0.7	1.1
0.0	0.8	0.0	0.1	0.0	0.2	0.2	0.0	0.0	0.8	4.5	0.0	0.0	0.0	0.0	4.1	0.0	0.0	0.2	0.0	1.8	0.0	0.2	0.0	1.7	0.0	1.2	0.2	35.5	0.0	0.4	0.2	0.0	0.0	2.1	1.9	0.0	0.0	0.2	0.0
0.0	0.2	0.5	0.0	0.4	0.0	0.0	0.0	0.0	8.4	0.2	0.2	0.8	0.3	0.0	0.0	0.0	0.0	0.0	0.0	0.0	0.0	0.0	0.0	0.0	0.0	0.4	0.0	0.0	4.6	0.0	0.0	0.0	0.0	0.0	0.0	0.0	0.0	0.0	0.0
0.0	0.2	0.0	0.0	0.0	0.0	0.0	0.0	0.0	0.0	0.6	0.0	0.0	0.0	0.0	0.0	0.0	0.0	0.0	0.0	0.0	0.0	0.0	0.0	0.6	0.0	0.0	0.0	0.2	0.0	5.3	0.0	0.0	0.0	0.0	0.0	0.0	0.0	0.0	0.0
0.0	0.1	0.0	0.0	0.0	0.2	0.0	0.0	0.0	0.4	0.7	0.0	0.0	0.0	2.3	0.9	0.0	0.0	0.6	0.0	0.8	0.0	0.0	0.0	0.0	0.0	0.4	0.2	0.4	0.0	0.0	35.5	0.0	0.0	3.1	0.2	0.0	0.0	0.0	0.0
0.0	0.0	0.0	0.0	0.0	0.0	0.0	0.0	0.0	0.0	0.0	0.0	0.0	0.0	0.0	0.0	0.8	0.0	0.0	1.2	0.0	0.6	0.0	0.5	0.0	0.4	0.1	0.2	0.0	0.0	0.0	0.0	7.0	0.0	0.0	0.0	1.0	0.0	0.0	0.2
0.0	0.0	0.0	0.0	0.0	0.0	0.0	0.0	0.2	0.2	0.0	0.0	0.0	0.0	0.0	0.0	0.6	1.6	0.0	0.6	0.0	0.0	0.0	1.5	0.0	0.1	0.2	0.2	0.0	0.0	0.0	0.0	0.0	8.5	0.0	0.0	0.4	1.0	0.0	0.0
0.0	0.4	0.0	0.0	0.0	0.7	0.2	0.0	0.0	1.0	1.9	0.0	0.0	0.0	0.9	2.8	0.0	0.0	1.3	0.0	7.0	0.0	0.2	0.0	0.2	0.2	1.3	0.2	1.6	0.0	0.0	1.1	0.0	0.0	52.1	0.2	0.0	0.0	0.2	0.1
0.0	1.5	0.0	0.2	0.0	0.1	0.4	0.0	0.0	0.8	8.5	0.2	0.1	0.0	0.0	0.6	0.0	0.0	0.0	0.0	0.2	0.0	0.6	0.0	0.2	0.0	3.0	0.2	1.2	0.0	0.0	0.0	0.0	0.0	0.2	18.3	0.0	0.0	0.8	0.0
0.0	0.0	0.0	0.0	0.0	0.0	0.0	0.0	0.2	0.0	0.0	0.0	0.0	0.0	0.0	0.0	0.8	0.0	0.0	2.2	0.0	0.0	0.0	0.2	0.0	0.5	0.2	0.4	0.0	0.0	0.0	0.0	0.6	0.2	0.0	0.0	5.3	0.0	0.0	0.2
0.0	0.0	0.0	0.0	0.0	0.0	0.0	0.0	0.4	0.2	0.0	0.0	0.0	0.0	0.0	0.0	0.0	1.8	0.0	0.2	0.0	0.0	0.0	0.4	0.0	0.0	0.1	0.1	0.0	0.0	0.0	0.0	0.0	1.5	0.0	0.0	0.2	5.5	0.0	0.0
0.2	0.2	0.0	0.0	0.0	1.0	0.0	0.0	0.0	0.6	0.4	0.1	0.0	0.0	0.0	0.6	0.0	0.0	0.2	0.0	1.4	0.0	0.0	0.0	0.0	0.0	3.2	0.7	0.2	0.0	0.0	0.5	0.0	0.0	0.4	0.8	0.0	0.0	9.8	0.0
0.7	0.0	0.0	0.0	0.0	0.5	0.0	0.0	0.4	0.2	0.0	0.0	0.0	0.0	0.0	0.0	0.0	0.0	0.0	2.0	0.0	0.0	0.0	0.0	0.0	1.4	0.4	1.9	0.0	0.0	0.0	0.0	0.0	0.0	0.0	0.0	0.0	0.0	0.0	6.2
