# Supplementary material for: Forecasting the spread of SARS-CoV-2 is inherently ambiguous given the current state of virus research
Source: PLoS One. 2021 Mar 3;16(3):e0245519. doi: 10.1371/journal.pone.0245519 (PMC7928451; doi:10.1371/journal.pone.0245519)
Supplement: S1 Data — It contains the data files in the input folder and the source code of the model in the src folder. Furthermore, in order to understand the input data please read the Readme file. Finally, in case you are unable to work with java, there is a .jar file included that runs our code without having to understand java. (ZIP) [file pone.0245519.s002.zip › Data to duplicate research/covid-paper-supplement-master/input/Commute/Woonwerk_40tot49jaar.csv]

24.5	0.1	0.0	0.0	0.0	4.4	0.0	0.0	0.2	0.3	0.2	0.0	0.0	0.1	0.3	0.0	0.0	0.0	0.5	0.3	0.2	0.0	0.0	0.0	0.0	1.9	0.6	2.6	0.2	0.0	0.0	0.6	0.0	0.0	0.5	0.0	0.0	0.0	0.2	1.1
0.0	47.4	0.2	3.3	0.0	0.2	6.0	0.0	0.1	5.4	8.7	0.2	0.0	0.0	0.0	0.2	0.0	0.0	0.0	0.0	0.2	0.0	1.6	0.0	0.0	0.0	5.3	0.2	0.4	0.0	0.0	0.1	0.0	0.0	0.2	0.9	0.0	0.0	0.1	0.0
0.0	0.6	7.9	0.6	0.2	0.0	0.2	0.0	0.0	10.6	0.3	0.3	1.0	0.2	0.0	0.0	0.0	0.0	0.0	0.0	0.0	0.0	0.0	0.0	0.0	0.0	0.8	0.0	0.0	0.4	0.0	0.0	0.0	0.0	0.0	0.0	0.0	0.0	0.0	0.0
0.0	5.3	0.6	21.5	0.1	0.0	0.7	0.0	0.0	6.3	1.5	0.2	0.2	0.0	0.0	0.2	0.0	0.0	0.0	0.0	0.0	0.0	1.3	0.0	0.0	0.0	2.6	0.1	0.2	0.0	0.0	0.0	0.0	0.0	0.0	0.2	0.0	0.0	0.0	0.0
0.0	0.2	0.7	0.0	12.3	0.0	0.0	0.0	0.0	5.0	0.2	0.1	1.8	2.4	0.0	0.0	0.0	0.0	0.0	0.0	0.0	0.0	0.0	0.0	0.0	0.0	0.4	0.0	0.0	1.1	0.0	0.0	0.0	0.0	0.0	0.0	0.0	0.0	0.0	0.0
3.2	0.2	0.0	0.0	0.0	45.7	0.0	0.0	0.5	1.1	0.6	0.2	0.0	0.0	0.4	0.4	0.0	0.0	1.7	0.5	3.2	0.0	0.2	0.0	0.0	0.4	2.7	5.0	0.5	0.0	0.0	0.9	0.0	0.0	1.1	0.2	0.0	0.0	2.2	0.4
0.0	5.0	0.0	0.4	0.0	0.0	10.1	0.0	0.0	0.6	2.7	0.0	0.0	0.0	0.0	0.0	0.0	0.0	0.0	0.0	0.0	0.0	0.2	0.0	0.0	0.0	1.0	0.0	0.1	0.0	0.0	0.0	0.0	0.0	0.0	0.2	0.0	0.0	0.0	0.0
0.0	0.0	0.0	0.0	0.0	0.0	0.0	1.6	0.0	0.0	0.0	0.0	0.0	0.0	0.0	0.0	0.2	0.0	0.0	0.0	0.0	0.3	0.0	1.6	0.0	0.0	0.0	0.0	0.0	0.0	0.0	0.0	0.0	0.0	0.0	0.0	0.0	0.0	0.0	0.0
0.4	0.2	0.2	0.2	0.1	1.5	0.0	0.0	18.9	7.7	0.4	2.0	0.0	0.2	0.0	0.0	0.0	0.0	0.2	1.6	0.2	0.0	0.2	0.0	0.0	0.5	2.4	3.4	0.2	0.2	0.0	0.2	0.0	0.1	0.4	0.2	0.1	0.2	0.2	0.2
0.0	2.0	2.9	2.0	1.0	0.4	0.3	0.0	1.0	96.6	1.8	2.3	0.9	1.3	0.0	0.4	0.0	0.0	0.0	0.0	0.4	0.0	0.6	0.2	0.0	0.2	6.6	0.4	0.2	2.1	0.0	0.2	0.0	0.0	0.7	0.2	0.0	0.0	0.2	0.0
0.0	10.8	0.2	1.2	0.0	0.4	5.0	0.0	0.2	3.5	91.8	0.4	0.0	0.0	0.0	0.6	0.0	0.0	0.0	0.0	0.7	0.0	3.4	0.0	0.7	0.2	6.0	0.3	2.6	0.0	0.2	0.2	0.0	0.0	0.6	6.1	0.0	0.0	0.2	0.0
0.0	0.4	0.2	0.2	0.0	0.2	0.0	0.0	0.9	7.5	0.3	9.7	0.0	0.0	0.0	0.0	0.0	0.0	0.0	0.0	0.1	0.0	0.0	0.0	0.0	0.0	4.2	0.4	0.1	0.1	0.0	0.0	0.0	0.0	0.2	0.0	0.0	0.0	0.0	0.0
0.0	0.2	2.3	0.2	1.3	0.0	0.0	0.0	0.0	5.6	0.2	0.1	7.5	0.4	0.0	0.0	0.0	0.0	0.0	0.0	0.0	0.0	0.0	0.0	0.0	0.0	0.5	0.0	0.0	0.9	0.0	0.0	0.0	0.0	0.0	0.0	0.0	0.0	0.0	0.0
0.0	0.2	0.4	0.1	4.7	0.0	0.0	0.0	0.2	5.3	0.2	0.2	0.9	22.5	0.0	0.0	0.0	0.0	0.0	0.0	0.0	0.0	0.0	0.0	0.0	0.0	0.4	0.2	0.0	0.7	0.0	0.0	0.0	0.0	0.0	0.0	0.0	0.0	0.0	0.0
0.0	0.0	0.0	0.0	0.0	0.1	0.0	0.0	0.0	0.2	0.2	0.0	0.0	0.0	12.1	0.2	0.0	0.0	1.7	0.0	0.5	0.0	0.0	0.0	0.0	0.0	0.2	0.2	0.2	0.0	0.0	2.9	0.0	0.0	2.9	0.0	0.0	0.0	0.1	0.0
0.0	0.4	0.0	0.0	0.0	0.2	0.0	0.0	0.0	0.6	1.3	0.0	0.0	0.0	0.0	26.6	0.0	0.0	0.2	0.0	4.0	0.0	0.2	0.0	0.2	0.0	0.9	0.2	6.6	0.0	0.0	0.2	0.0	0.0	3.4	1.3	0.0	0.0	0.6	0.0
0.0	0.0	0.0	0.0	0.0	0.0	0.0	0.1	0.1	0.2	0.0	0.0	0.0	0.0	0.0	0.0	9.1	0.2	0.0	0.5	0.0	0.5	0.0	4.9	0.0	0.3	0.2	0.2	0.0	0.0	0.0	0.0	0.9	0.5	0.0	0.0	1.1	0.0	0.0	0.2
0.0	0.0	0.0	0.0	0.0	0.0	0.0	0.0	0.2	0.2	0.2	0.0	0.0	0.2	0.0	0.0	0.2	20.3	0.0	0.4	0.0	0.0	0.0	1.5	0.0	0.1	0.2	0.2	0.0	0.0	0.0	0.0	0.0	3.4	0.0	0.1	0.2	1.5	0.0	0.0
0.1	0.0	0.0	0.0	0.0	1.4	0.0	0.0	0.0	0.2	0.2	0.0	0.0	0.0	1.7	0.2	0.0	0.0	17.7	0.0	1.5	0.0	0.0	0.0	0.0	0.0	0.2	0.4	0.2	0.0	0.0	0.9	0.0	0.0	2.4	0.0	0.0	0.0	0.2	0.0
0.2	0.0	0.0	0.0	0.0	0.5	0.0	0.0	2.0	0.4	0.2	0.1	0.0	0.0	0.0	0.0	0.4	0.2	0.0	23.6	0.0	0.0	0.0	0.2	0.0	1.8	0.7	2.8	0.0	0.0	0.0	0.0	0.4	0.4	0.2	0.0	1.6	0.2	0.0	1.2
0.2	0.6	0.0	0.0	0.0	2.8	0.2	0.0	0.0	0.8	1.6	0.2	0.0	0.0	0.2	4.4	0.0	0.0	1.3	0.0	39.8	0.0	0.1	0.0	0.2	0.1	1.7	0.5	2.1	0.0	0.0	0.4	0.0	0.0	6.4	0.5	0.0	0.0	1.3	0.1
0.0	0.0	0.0	0.0	0.0	0.0	0.0	0.3	0.0	0.0	0.0	0.0	0.0	0.0	0.0	0.0	0.9	0.0	0.0	0.2	0.0	6.2	0.0	2.7	0.0	0.1	0.0	0.0	0.0	0.0	0.0	0.0	0.9	0.0	0.0	0.0	0.3	0.0	0.0	0.0
0.0	2.8	0.1	2.1	0.0	0.1	0.4	0.0	0.0	2.8	4.1	0.2	0.0	0.0	0.0	0.0	0.0	0.0	0.0	0.0	0.2	0.0	14.3	0.0	0.0	0.0	4.1	0.2	0.2	0.0	0.0	0.0	0.0	0.0	0.2	0.9	0.0	0.0	0.0	0.0
0.0	0.0	0.0	0.0	0.0	0.2	0.0	0.8	0.2	0.2	0.2	0.0	0.0	0.0	0.0	0.0	2.4	0.8	0.0	0.3	0.0	1.5	0.0	25.0	0.0	0.2	0.2	0.2	0.1	0.0	0.0	0.0	0.4	1.1	0.1	0.1	0.6	0.2	0.0	0.0
0.0	0.4	0.0	0.2	0.0	0.0	0.1	0.0	0.0	0.3	2.9	0.0	0.0	0.0	0.0	0.2	0.0	0.0	0.0	0.0	0.2	0.0	0.2	0.0	17.9	0.0	0.3	0.0	1.8	0.0	0.8	0.0	0.0	0.0	0.2	0.4	0.0	0.0	0.0	0.0
1.5	0.2	0.0	0.0	0.0	0.6	0.0	0.0	0.7	0.4	0.2	0.0	0.0	0.0	0.0	0.0	0.1	0.0	0.0	2.8	0.2	0.0	0.0	0.2	0.0	49.5	0.5	1.6	0.2	0.0	0.0	0.1	0.2	0.0	0.2	0.0	0.2	0.0	0.1	1.9
0.3	2.8	0.3	1.0	0.0	1.3	0.4	0.0	1.1	16.2	2.5	4.2	0.2	0.2	0.1	0.4	0.0	0.0	0.2	0.2	0.9	0.0	1.9	0.0	0.0	0.2	88.3	4.6	0.6	0.4	0.0	0.2	0.0	0.0	0.7	1.2	0.1	0.0	1.4	0.2
1.2	0.3	0.0	0.1	0.0	4.1	0.0	0.0	1.8	1.6	0.5	0.5	0.0	0.0	0.2	0.2	0.0	0.0	0.2	2.6	0.5	0.0	0.1	0.0	0.0	0.7	7.0	39.6	0.3	0.0	0.0	0.6	0.0	0.0	0.7	0.2	0.2	0.0	0.6	1.2
0.0	0.8	0.0	0.1	0.0	0.2	0.2	0.0	0.0	0.9	4.7	0.1	0.0	0.0	0.0	4.0	0.0	0.0	0.2	0.0	2.0	0.0	0.2	0.0	1.7	0.0	1.3	0.2	40.8	0.0	0.4	0.2	0.0	0.0	2.0	1.9	0.0	0.0	0.2	0.0
0.0	0.2	0.5	0.1	0.5	0.0	0.0	0.0	0.1	8.0	0.2	0.2	0.9	0.3	0.0	0.0	0.0	0.0	0.0	0.0	0.0	0.0	0.0	0.0	0.0	0.0	0.5	0.0	0.0	6.0	0.0	0.0	0.0	0.0	0.0	0.0	0.0	0.0	0.0	0.0
0.0	0.2	0.0	0.0	0.0	0.0	0.0	0.0	0.0	0.0	0.7	0.0	0.0	0.0	0.0	0.0	0.0	0.0	0.0	0.0	0.0	0.0	0.0	0.0	0.7	0.0	0.0	0.0	0.2	0.0	6.7	0.0	0.0	0.0	0.0	0.2	0.0	0.0	0.0	0.0
0.0	0.2	0.0	0.0	0.0	0.2	0.0	0.0	0.0	0.4	0.7	0.0	0.0	0.0	2.3	0.7	0.0	0.0	0.6	0.0	1.0	0.0	0.0	0.0	0.0	0.0	0.3	0.2	0.4	0.0	0.0	37.5	0.0	0.0	3.0	0.2	0.0	0.0	0.0	0.0
0.0	0.0	0.0	0.0	0.0	0.0	0.0	0.0	0.1	0.2	0.0	0.0	0.0	0.0	0.0	0.0	1.0	0.0	0.0	1.3	0.0	0.8	0.0	0.5	0.0	0.6	0.1	0.2	0.0	0.0	0.0	0.0	8.7	0.0	0.0	0.0	1.1	0.0	0.0	0.2
0.0	0.0	0.0	0.0	0.0	0.0	0.0	0.0	0.3	0.2	0.0	0.0	0.0	0.0	0.0	0.0	0.6	1.8	0.0	0.6	0.0	0.0	0.0	1.6	0.0	0.1	0.2	0.2	0.0	0.0	0.0	0.0	0.1	10.4	0.0	0.0	0.4	1.1	0.0	0.0
0.0	0.5	0.0	0.0	0.0	0.7	0.2	0.0	0.1	0.8	1.7	0.0	0.0	0.0	0.9	2.5	0.0	0.0	1.1	0.1	6.5	0.0	0.2	0.0	0.2	0.2	1.1	0.2	1.4	0.0	0.0	0.8	0.0	0.0	54.7	0.2	0.0	0.0	0.2	0.0
0.0	1.7	0.0	0.2	0.0	0.1	0.3	0.0	0.0	0.8	8.2	0.2	0.0	0.0	0.0	0.5	0.0	0.0	0.0	0.0	0.2	0.0	0.7	0.0	0.2	0.0	2.8	0.2	1.3	0.0	0.0	0.0	0.0	0.0	0.2	20.7	0.0	0.0	0.7	0.0
0.0	0.0	0.0	0.0	0.0	0.0	0.0	0.0	0.2	0.2	0.0	0.0	0.0	0.0	0.0	0.0	0.9	0.0	0.0	2.4	0.0	0.0	0.0	0.3	0.0	0.5	0.2	0.4	0.0	0.0	0.0	0.0	0.5	0.2	0.0	0.0	6.2	0.0	0.0	0.2
0.0	0.0	0.0	0.0	0.0	0.0	0.0	0.0	0.4	0.2	0.0	0.0	0.0	0.2	0.0	0.0	0.0	1.9	0.0	0.2	0.0	0.0	0.0	0.4	0.0	0.0	0.1	0.2	0.0	0.0	0.0	0.0	0.0	1.9	0.0	0.0	0.2	7.1	0.0	0.0
0.2	0.2	0.0	0.0	0.0	1.2	0.0	0.0	0.2	0.7	0.6	0.1	0.0	0.0	0.0	0.5	0.0	0.0	0.2	0.0	1.7	0.0	0.1	0.0	0.0	0.0	3.4	0.7	0.3	0.0	0.0	0.7	0.0	0.0	0.4	1.1	0.0	0.0	12.0	0.0
0.7	0.0	0.0	0.0	0.0	0.4	0.0	0.0	0.4	0.2	0.0	0.0	0.0	0.0	0.0	0.0	0.0	0.0	0.0	2.0	0.0	0.0	0.0	0.0	0.0	1.3	0.4	2.1	0.0	0.0	0.0	0.0	0.0	0.0	0.0	0.0	0.1	0.0	0.0	7.5
