# Supplementary material for: Forecasting the spread of SARS-CoV-2 is inherently ambiguous given the current state of virus research
Source: PLoS One. 2021 Mar 3;16(3):e0245519. doi: 10.1371/journal.pone.0245519 (PMC7928451; doi:10.1371/journal.pone.0245519)
Supplement: S1 Data — It contains the data files in the input folder and the source code of the model in the src folder. Furthermore, in order to understand the input data please read the Readme file. Finally, in case you are unable to work with java, there is a .jar file included that runs our code without having to understand java. (ZIP) [file pone.0245519.s002.zip › Data to duplicate research/covid-paper-supplement-master/input/Commute/Woonwerk_50tot59jaar.csv]

29.5	0.2	0.0	0.0	0.0	5.0	0.0	0.0	0.2	0.4	0.2	0.2	0.0	0.2	0.4	0.0	0.0	0.0	0.6	0.5	0.2	0.0	0.0	0.0	0.0	2.2	0.7	2.8	0.2	0.0	0.0	0.9	0.0	0.0	0.6	0.0	0.0	0.0	0.2	1.3
0.0	46.7	0.2	2.9	0.0	0.2	5.1	0.0	0.1	4.0	7.1	0.2	0.0	0.0	0.0	0.2	0.0	0.0	0.0	0.0	0.2	0.0	1.3	0.0	0.0	0.0	4.8	0.2	0.4	0.0	0.0	0.0	0.0	0.0	0.2	0.7	0.0	0.0	0.0	0.0
0.0	0.5	9.2	0.6	0.3	0.0	0.0	0.0	0.0	8.6	0.3	0.2	1.0	0.2	0.0	0.0	0.0	0.0	0.0	0.0	0.0	0.0	0.0	0.0	0.0	0.0	0.7	0.0	0.0	0.3	0.0	0.0	0.0	0.0	0.0	0.0	0.0	0.0	0.0	0.0
0.0	5.4	0.7	24.7	0.2	0.1	0.7	0.0	0.0	5.9	1.5	0.1	0.2	0.0	0.0	0.2	0.0	0.0	0.0	0.0	0.0	0.0	1.4	0.0	0.0	0.0	2.7	0.1	0.1	0.0	0.0	0.0	0.0	0.0	0.0	0.2	0.0	0.0	0.0	0.0
0.0	0.2	0.7	0.2	13.0	0.0	0.0	0.0	0.0	4.7	0.2	0.1	2.1	2.3	0.0	0.0	0.0	0.0	0.0	0.0	0.0	0.0	0.0	0.0	0.0	0.0	0.4	0.0	0.0	1.0	0.0	0.0	0.0	0.0	0.0	0.0	0.0	0.0	0.0	0.0
3.1	0.4	0.0	0.0	0.0	50.5	0.0	0.0	0.5	1.1	0.7	0.2	0.0	0.0	0.4	0.4	0.0	0.0	1.6	0.5	3.0	0.0	0.2	0.0	0.0	0.4	2.4	4.9	0.4	0.0	0.0	1.1	0.0	0.0	1.1	0.3	0.0	0.0	2.1	0.4
0.0	5.4	0.0	0.4	0.0	0.0	11.3	0.0	0.0	0.6	2.9	0.0	0.0	0.0	0.0	0.0	0.0	0.0	0.0	0.0	0.0	0.0	0.2	0.0	0.0	0.0	1.2	0.0	0.2	0.0	0.0	0.0	0.0	0.0	0.0	0.2	0.0	0.0	0.0	0.0
0.0	0.0	0.0	0.0	0.0	0.0	0.0	2.1	0.0	0.0	0.0	0.0	0.0	0.0	0.0	0.0	0.2	0.0	0.0	0.0	0.0	0.4	0.0	1.6	0.0	0.0	0.0	0.0	0.0	0.0	0.0	0.0	0.1	0.0	0.0	0.0	0.0	0.0	0.0	0.0
0.3	0.2	0.2	0.1	0.1	1.5	0.0	0.0	19.3	7.8	0.3	2.1	0.0	0.2	0.0	0.1	0.0	0.0	0.1	1.7	0.2	0.0	0.2	0.1	0.0	0.5	2.2	3.5	0.2	0.2	0.0	0.2	0.0	0.1	0.4	0.2	0.2	0.2	0.2	0.2
0.0	1.7	3.0	1.8	1.0	0.4	0.3	0.0	0.9	91.4	1.5	1.9	1.0	1.4	0.0	0.2	0.0	0.0	0.0	0.2	0.2	0.0	0.5	0.0	0.0	0.1	6.0	0.4	0.2	2.2	0.0	0.2	0.0	0.0	0.3	0.2	0.0	0.0	0.2	0.0
0.1	9.8	0.2	1.1	0.0	0.3	4.1	0.0	0.2	2.8	93.5	0.3	0.0	0.0	0.0	0.5	0.0	0.0	0.0	0.0	0.5	0.0	3.3	0.0	0.7	0.1	5.7	0.2	2.4	0.0	0.2	0.2	0.0	0.0	0.6	5.7	0.0	0.0	0.2	0.0
0.0	0.4	0.2	0.2	0.0	0.2	0.0	0.0	0.9	6.6	0.3	11.8	0.0	0.0	0.0	0.0	0.0	0.0	0.0	0.0	0.0	0.0	0.0	0.0	0.0	0.0	4.3	0.4	0.0	0.1	0.0	0.0	0.0	0.0	0.2	0.0	0.0	0.0	0.0	0.0
0.0	0.2	2.8	0.2	1.5	0.0	0.0	0.0	0.0	5.9	0.2	0.1	10.1	0.3	0.0	0.0	0.0	0.0	0.0	0.0	0.0	0.0	0.0	0.0	0.0	0.0	0.4	0.0	0.0	0.9	0.0	0.0	0.0	0.0	0.0	0.0	0.0	0.0	0.0	0.0
0.0	0.2	0.4	0.1	4.9	0.0	0.0	0.0	0.2	5.0	0.2	0.2	1.1	24.7	0.0	0.0	0.0	0.0	0.0	0.0	0.0	0.0	0.0	0.0	0.0	0.0	0.4	0.1	0.0	0.8	0.0	0.0	0.0	0.0	0.0	0.0	0.0	0.0	0.0	0.0
0.0	0.0	0.0	0.0	0.0	0.2	0.0	0.0	0.0	0.2	0.3	0.0	0.0	0.0	15.5	0.2	0.0	0.0	1.9	0.0	0.6	0.0	0.0	0.0	0.0	0.0	0.2	0.4	0.2	0.0	0.0	3.6	0.0	0.0	3.1	0.0	0.0	0.0	0.0	0.0
0.0	0.4	0.0	0.0	0.0	0.2	0.1	0.0	0.0	0.5	1.5	0.0	0.0	0.0	0.0	28.7	0.0	0.0	0.1	0.0	3.7	0.0	0.2	0.0	0.2	0.0	0.9	0.2	6.6	0.0	0.0	0.2	0.0	0.0	3.0	1.3	0.0	0.0	0.5	0.0
0.0	0.0	0.0	0.0	0.0	0.0	0.0	0.1	0.0	0.2	0.0	0.0	0.0	0.0	0.0	0.0	10.6	0.2	0.0	0.5	0.0	0.6	0.0	5.3	0.0	0.2	0.2	0.2	0.0	0.0	0.0	0.0	0.9	0.5	0.0	0.0	1.2	0.0	0.0	0.2
0.0	0.0	0.0	0.0	0.0	0.0	0.0	0.0	0.2	0.2	0.1	0.0	0.0	0.1	0.0	0.0	0.2	22.2	0.0	0.3	0.0	0.0	0.0	1.5	0.0	0.0	0.2	0.2	0.0	0.0	0.0	0.0	0.0	3.1	0.0	0.1	0.2	1.3	0.0	0.0
0.2	0.0	0.0	0.0	0.0	1.5	0.0	0.0	0.0	0.2	0.2	0.0	0.0	0.0	2.1	0.2	0.0	0.0	21.8	0.0	1.5	0.0	0.0	0.0	0.0	0.0	0.2	0.4	0.3	0.0	0.0	1.2	0.0	0.0	2.6	0.0	0.0	0.0	0.2	0.0
0.2	0.0	0.0	0.0	0.0	0.5	0.0	0.0	1.7	0.4	0.2	0.1	0.0	0.0	0.0	0.0	0.4	0.2	0.0	24.2	0.0	0.0	0.0	0.2	0.0	1.8	0.6	2.3	0.0	0.0	0.0	0.0	0.4	0.3	0.2	0.0	1.5	0.0	0.0	1.1
0.2	0.7	0.0	0.0	0.0	2.9	0.2	0.0	0.1	0.7	1.8	0.2	0.0	0.0	0.2	4.3	0.0	0.0	1.5	0.0	46.6	0.0	0.1	0.0	0.2	0.2	1.5	0.6	2.2	0.0	0.0	0.6	0.0	0.0	5.7	0.5	0.0	0.0	1.2	0.2
0.0	0.0	0.0	0.0	0.0	0.0	0.0	0.4	0.0	0.0	0.0	0.0	0.0	0.0	0.0	0.0	0.9	0.0	0.0	0.2	0.0	7.2	0.0	2.6	0.0	0.2	0.0	0.0	0.0	0.0	0.0	0.0	1.1	0.0	0.0	0.0	0.4	0.0	0.0	0.0
0.0	3.2	0.0	2.3	0.0	0.0	0.5	0.0	0.0	2.8	4.3	0.2	0.0	0.0	0.0	0.1	0.0	0.0	0.0	0.0	0.2	0.0	16.1	0.0	0.0	0.0	3.9	0.2	0.2	0.0	0.0	0.0	0.0	0.0	0.1	0.9	0.0	0.0	0.0	0.0
0.0	0.0	0.0	0.0	0.0	0.0	0.0	0.9	0.2	0.2	0.1	0.0	0.0	0.0	0.0	0.0	2.1	0.7	0.0	0.2	0.0	1.4	0.0	26.3	0.0	0.1	0.2	0.2	0.1	0.0	0.0	0.0	0.3	0.9	0.0	0.0	0.5	0.1	0.0	0.0
0.0	0.4	0.0	0.1	0.0	0.0	0.0	0.0	0.0	0.2	3.1	0.0	0.0	0.0	0.0	0.2	0.0	0.0	0.0	0.0	0.2	0.0	0.2	0.0	19.6	0.0	0.4	0.0	1.9	0.0	0.8	0.0	0.0	0.0	0.2	0.4	0.0	0.0	0.0	0.0
1.4	0.2	0.0	0.0	0.0	0.7	0.0	0.0	0.6	0.3	0.2	0.0	0.0	0.0	0.0	0.0	0.0	0.0	0.0	2.8	0.1	0.0	0.0	0.2	0.0	51.5	0.5	1.6	0.2	0.0	0.0	0.2	0.2	0.0	0.2	0.0	0.2	0.0	0.2	1.8
0.4	2.6	0.2	0.9	0.1	1.3	0.3	0.0	1.0	13.6	2.1	4.0	0.2	0.1	0.1	0.4	0.0	0.0	0.2	0.2	0.7	0.0	1.8	0.0	0.0	0.2	88.1	4.1	0.5	0.3	0.0	0.2	0.0	0.0	0.5	1.1	0.2	0.0	1.4	0.2
1.4	0.2	0.0	0.1	0.0	4.5	0.0	0.0	1.8	1.6	0.5	0.5	0.0	0.0	0.2	0.2	0.0	0.0	0.2	2.7	0.5	0.0	0.2	0.0	0.0	0.8	6.9	42.9	0.2	0.0	0.0	0.6	0.0	0.0	0.7	0.2	0.2	0.0	0.7	1.2
0.0	1.0	0.0	0.2	0.0	0.2	0.2	0.0	0.0	0.8	5.2	0.0	0.0	0.0	0.0	3.7	0.0	0.0	0.1	0.0	1.9	0.0	0.2	0.0	1.9	0.0	1.3	0.2	45.4	0.0	0.4	0.2	0.0	0.0	1.9	1.9	0.0	0.0	0.2	0.0
0.0	0.2	0.4	0.2	0.4	0.0	0.0	0.0	0.1	7.4	0.2	0.2	0.9	0.3	0.0	0.0	0.0	0.0	0.0	0.0	0.0	0.0	0.0	0.0	0.0	0.0	0.4	0.0	0.0	6.9	0.0	0.0	0.0	0.0	0.0	0.0	0.0	0.0	0.0	0.0
0.0	0.2	0.0	0.0	0.0	0.0	0.0	0.0	0.0	0.0	0.8	0.0	0.0	0.0	0.0	0.0	0.0	0.0	0.0	0.0	0.0	0.0	0.0	0.0	0.7	0.0	0.0	0.0	0.2	0.0	7.9	0.0	0.0	0.0	0.0	0.2	0.0	0.0	0.0	0.0
0.0	0.2	0.0	0.0	0.0	0.4	0.0	0.0	0.0	0.4	0.7	0.0	0.0	0.0	2.7	1.0	0.0	0.0	0.7	0.0	1.2	0.0	0.0	0.0	0.1	0.0	0.4	0.2	0.6	0.0	0.0	47.6	0.0	0.0	3.7	0.2	0.0	0.0	0.0	0.0
0.0	0.0	0.0	0.0	0.0	0.0	0.0	0.0	0.1	0.1	0.0	0.0	0.0	0.0	0.0	0.0	1.2	0.0	0.0	1.3	0.0	0.8	0.0	0.7	0.0	0.8	0.2	0.2	0.0	0.0	0.0	0.0	10.3	0.2	0.0	0.0	1.2	0.0	0.0	0.2
0.0	0.0	0.0	0.0	0.0	0.0	0.0	0.0	0.3	0.2	0.0	0.0	0.0	0.0	0.0	0.0	0.6	1.9	0.0	0.6	0.0	0.0	0.0	1.7	0.0	0.1	0.2	0.2	0.0	0.0	0.0	0.0	0.2	11.7	0.0	0.0	0.4	0.9	0.0	0.0
0.1	0.6	0.0	0.0	0.0	0.6	0.2	0.0	0.1	0.5	1.9	0.2	0.0	0.0	1.0	2.5	0.0	0.0	1.1	0.0	6.5	0.0	0.2	0.0	0.2	0.2	1.0	0.3	1.8	0.0	0.0	0.9	0.0	0.0	60.2	0.2	0.0	0.0	0.2	0.0
0.0	1.7	0.0	0.3	0.0	0.2	0.4	0.0	0.0	0.9	7.9	0.2	0.0	0.0	0.0	0.5	0.0	0.0	0.0	0.0	0.3	0.0	0.7	0.0	0.2	0.0	2.7	0.2	1.2	0.0	0.0	0.0	0.0	0.0	0.2	22.1	0.0	0.0	0.7	0.0
0.0	0.0	0.0	0.0	0.0	0.0	0.0	0.0	0.2	0.2	0.0	0.0	0.0	0.0	0.0	0.0	1.0	0.1	0.0	2.3	0.0	0.0	0.0	0.3	0.0	0.6	0.2	0.4	0.0	0.0	0.0	0.0	0.6	0.2	0.0	0.0	7.0	0.0	0.0	0.2
0.0	0.0	0.0	0.0	0.0	0.0	0.0	0.0	0.4	0.2	0.0	0.0	0.0	0.2	0.0	0.0	0.1	2.0	0.0	0.2	0.0	0.0	0.0	0.6	0.0	0.0	0.1	0.2	0.0	0.0	0.0	0.0	0.0	1.8	0.0	0.0	0.2	8.3	0.0	0.0
0.2	0.2	0.0	0.0	0.0	1.3	0.0	0.0	0.2	0.7	0.6	0.2	0.0	0.0	0.1	0.7	0.0	0.0	0.2	0.0	1.7	0.0	0.2	0.0	0.0	0.0	3.9	0.8	0.4	0.0	0.0	0.6	0.0	0.0	0.4	1.1	0.0	0.0	12.8	0.0
0.7	0.0	0.0	0.0	0.0	0.4	0.0	0.0	0.3	0.2	0.0	0.0	0.0	0.0	0.0	0.0	0.0	0.0	0.0	2.2	0.0	0.0	0.0	0.0	0.0	1.4	0.4	1.9	0.0	0.0	0.0	0.0	0.0	0.0	0.0	0.0	0.0	0.0	0.0	8.8
