# Supplementary material for: Forecasting the spread of SARS-CoV-2 is inherently ambiguous given the current state of virus research
Source: PLoS One. 2021 Mar 3;16(3):e0245519. doi: 10.1371/journal.pone.0245519 (PMC7928451; doi:10.1371/journal.pone.0245519)
Supplement: S1 Data — It contains the data files in the input folder and the source code of the model in the src folder. Furthermore, in order to understand the input data please read the Readme file. Finally, in case you are unable to work with java, there is a .jar file included that runs our code without having to understand java. (ZIP) [file pone.0245519.s002.zip › Data to duplicate research/covid-paper-supplement-master/input/Commute/Woonwerk_60tot69jaar.csv]

13.6	0.0	0.0	0.0	0.0	2.1	0.0	0.0	0.1	0.1	0.1	0.0	0.0	0.1	0.1	0.0	0.0	0.0	0.2	0.3	0.1	0.0	0.0	0.0	0.0	1.0	0.3	1.1	0.0	0.0	0.0	0.4	0.0	0.0	0.3	0.0	0.0	0.0	0.1	0.5
0.0	22.1	0.0	1.2	0.0	0.0	2.0	0.0	0.0	1.3	2.6	0.1	0.0	0.0	0.0	0.0	0.0	0.0	0.0	0.0	0.1	0.0	0.6	0.0	0.0	0.0	2.0	0.0	0.1	0.0	0.0	0.0	0.0	0.0	0.1	0.2	0.0	0.0	0.0	0.0
0.0	0.2	4.9	0.3	0.1	0.0	0.0	0.0	0.0	3.4	0.1	0.1	0.5	0.0	0.0	0.0	0.0	0.0	0.0	0.0	0.0	0.0	0.0	0.0	0.0	0.0	0.3	0.0	0.0	0.1	0.0	0.0	0.0	0.0	0.0	0.0	0.0	0.0	0.0	0.0
0.0	2.5	0.2	12.2	0.0	0.0	0.3	0.0	0.0	2.2	0.6	0.0	0.1	0.0	0.0	0.1	0.0	0.0	0.0	0.0	0.0	0.0	0.6	0.0	0.0	0.0	1.1	0.0	0.0	0.0	0.0	0.0	0.0	0.0	0.0	0.1	0.0	0.0	0.0	0.0
0.0	0.0	0.3	0.0	6.2	0.0	0.0	0.0	0.0	1.8	0.1	0.0	1.0	0.9	0.0	0.0	0.0	0.0	0.0	0.0	0.0	0.0	0.0	0.0	0.0	0.0	0.1	0.0	0.0	0.5	0.0	0.0	0.0	0.0	0.0	0.0	0.0	0.0	0.0	0.0
1.2	0.1	0.0	0.0	0.0	23.4	0.0	0.0	0.2	0.3	0.3	0.0	0.0	0.0	0.2	0.1	0.0	0.0	0.6	0.1	1.1	0.0	0.0	0.0	0.0	0.1	0.8	2.0	0.1	0.0	0.0	0.5	0.0	0.0	0.5	0.1	0.0	0.0	0.8	0.2
0.0	2.4	0.0	0.2	0.0	0.0	5.7	0.0	0.0	0.3	1.3	0.0	0.0	0.0	0.0	0.0	0.0	0.0	0.0	0.0	0.0	0.0	0.1	0.0	0.0	0.0	0.5	0.0	0.0	0.0	0.0	0.0	0.0	0.0	0.0	0.1	0.0	0.0	0.0	0.0
0.0	0.0	0.0	0.0	0.0	0.0	0.0	1.0	0.0	0.0	0.0	0.0	0.0	0.0	0.0	0.0	0.1	0.0	0.0	0.0	0.0	0.2	0.0	0.6	0.0	0.0	0.0	0.0	0.0	0.0	0.0	0.0	0.0	0.0	0.0	0.0	0.0	0.0	0.0	0.0
0.1	0.1	0.0	0.0	0.0	0.6	0.0	0.0	8.6	3.1	0.1	0.8	0.0	0.1	0.0	0.0	0.0	0.0	0.0	0.8	0.0	0.0	0.0	0.0	0.0	0.1	0.8	1.3	0.0	0.1	0.0	0.0	0.0	0.0	0.1	0.0	0.1	0.1	0.0	0.1
0.0	0.7	1.2	0.8	0.4	0.1	0.1	0.0	0.4	40.4	0.6	0.8	0.4	0.5	0.0	0.1	0.0	0.0	0.0	0.0	0.1	0.0	0.3	0.0	0.0	0.1	2.3	0.2	0.1	1.0	0.0	0.0	0.0	0.0	0.1	0.1	0.0	0.0	0.0	0.0
0.0	3.8	0.1	0.4	0.0	0.1	1.6	0.0	0.0	1.0	43.6	0.1	0.0	0.0	0.0	0.3	0.0	0.0	0.0	0.0	0.3	0.0	1.3	0.0	0.3	0.0	2.4	0.1	1.0	0.0	0.0	0.1	0.0	0.0	0.3	2.4	0.0	0.0	0.1	0.0
0.0	0.1	0.0	0.0	0.0	0.0	0.0	0.0	0.4	2.5	0.1	6.1	0.0	0.0	0.0	0.0	0.0	0.0	0.0	0.0	0.0	0.0	0.0	0.0	0.0	0.0	1.8	0.1	0.0	0.0	0.0	0.0	0.0	0.0	0.0	0.0	0.0	0.0	0.0	0.0
0.0	0.1	1.0	0.1	0.6	0.0	0.0	0.0	0.0	2.1	0.1	0.0	4.6	0.1	0.0	0.0	0.0	0.0	0.0	0.0	0.0	0.0	0.0	0.0	0.0	0.0	0.1	0.0	0.0	0.4	0.0	0.0	0.0	0.0	0.0	0.0	0.0	0.0	0.0	0.0
0.0	0.1	0.1	0.0	2.0	0.0	0.0	0.0	0.1	2.1	0.1	0.1	0.5	11.4	0.0	0.0	0.0	0.0	0.0	0.0	0.0	0.0	0.0	0.0	0.0	0.0	0.2	0.0	0.0	0.4	0.0	0.0	0.0	0.0	0.0	0.0	0.0	0.0	0.0	0.0
0.0	0.0	0.0	0.0	0.0	0.1	0.0	0.0	0.0	0.0	0.1	0.0	0.0	0.0	7.5	0.1	0.0	0.0	0.7	0.0	0.2	0.0	0.0	0.0	0.0	0.0	0.1	0.1	0.1	0.0	0.0	1.6	0.0	0.0	1.0	0.0	0.0	0.0	0.0	0.0
0.0	0.2	0.0	0.0	0.0	0.1	0.0	0.0	0.0	0.1	0.6	0.0	0.0	0.0	0.0	13.5	0.0	0.0	0.0	0.0	1.6	0.0	0.0	0.0	0.1	0.0	0.4	0.1	2.5	0.0	0.0	0.1	0.0	0.0	1.2	0.5	0.0	0.0	0.1	0.0
0.0	0.0	0.0	0.0	0.0	0.0	0.0	0.0	0.0	0.0	0.0	0.0	0.0	0.0	0.0	0.0	4.9	0.1	0.0	0.2	0.0	0.2	0.0	2.2	0.0	0.1	0.1	0.1	0.0	0.0	0.0	0.0	0.4	0.1	0.0	0.0	0.5	0.0	0.0	0.0
0.0	0.0	0.0	0.0	0.0	0.0	0.0	0.0	0.0	0.1	0.0	0.0	0.0	0.0	0.0	0.0	0.1	9.5	0.0	0.1	0.0	0.0	0.0	0.6	0.0	0.0	0.1	0.1	0.0	0.0	0.0	0.0	0.0	1.1	0.0	0.0	0.0	0.5	0.0	0.0
0.1	0.0	0.0	0.0	0.0	0.6	0.0	0.0	0.0	0.0	0.2	0.0	0.0	0.0	0.9	0.1	0.0	0.0	10.6	0.0	0.5	0.0	0.0	0.0	0.0	0.0	0.1	0.1	0.1	0.0	0.0	0.5	0.0	0.0	1.0	0.0	0.0	0.0	0.1	0.0
0.1	0.0	0.0	0.0	0.0	0.1	0.0	0.0	0.6	0.1	0.1	0.0	0.0	0.0	0.0	0.0	0.1	0.0	0.0	10.9	0.0	0.0	0.0	0.1	0.0	0.7	0.3	0.7	0.0	0.0	0.0	0.0	0.1	0.1	0.0	0.0	0.6	0.0	0.0	0.5
0.1	0.2	0.0	0.0	0.0	1.1	0.0	0.0	0.0	0.3	0.8	0.0	0.0	0.0	0.1	1.7	0.0	0.0	0.6	0.0	21.5	0.0	0.0	0.0	0.1	0.1	0.6	0.3	0.9	0.0	0.0	0.2	0.0	0.0	2.1	0.1	0.0	0.0	0.5	0.1
0.0	0.0	0.0	0.0	0.0	0.0	0.0	0.1	0.0	0.0	0.0	0.0	0.0	0.0	0.0	0.0	0.4	0.0	0.0	0.1	0.0	3.3	0.0	1.1	0.0	0.0	0.0	0.0	0.0	0.0	0.0	0.0	0.4	0.0	0.0	0.0	0.1	0.0	0.0	0.0
0.0	1.4	0.0	1.1	0.0	0.0	0.2	0.0	0.0	1.2	1.9	0.1	0.0	0.0	0.0	0.0	0.0	0.0	0.0	0.0	0.0	0.0	7.9	0.0	0.0	0.0	1.5	0.0	0.1	0.0	0.0	0.0	0.0	0.0	0.0	0.5	0.0	0.0	0.0	0.0
0.0	0.0	0.0	0.0	0.0	0.0	0.0	0.4	0.0	0.2	0.0	0.0	0.0	0.0	0.0	0.0	0.9	0.3	0.0	0.1	0.0	0.6	0.0	11.7	0.0	0.0	0.2	0.1	0.0	0.0	0.0	0.0	0.1	0.4	0.0	0.0	0.3	0.0	0.0	0.0
0.0	0.2	0.0	0.0	0.0	0.0	0.0	0.0	0.0	0.1	1.5	0.0	0.0	0.0	0.0	0.0	0.0	0.0	0.0	0.0	0.1	0.0	0.0	0.0	9.1	0.0	0.2	0.0	0.8	0.0	0.3	0.0	0.0	0.0	0.1	0.2	0.0	0.0	0.0	0.0
0.5	0.1	0.0	0.0	0.0	0.2	0.0	0.0	0.3	0.1	0.1	0.0	0.0	0.0	0.0	0.0	0.0	0.0	0.0	1.3	0.0	0.0	0.0	0.0	0.0	22.6	0.2	0.5	0.0	0.0	0.0	0.0	0.1	0.0	0.2	0.0	0.1	0.0	0.0	0.8
0.1	1.1	0.1	0.3	0.0	0.5	0.1	0.0	0.4	5.5	0.9	1.5	0.0	0.0	0.0	0.2	0.0	0.0	0.0	0.1	0.3	0.0	0.6	0.0	0.0	0.1	40.0	1.7	0.2	0.2	0.0	0.1	0.0	0.0	0.2	0.4	0.2	0.0	0.5	0.1
0.6	0.1	0.0	0.0	0.0	1.8	0.0	0.0	0.8	0.6	0.3	0.1	0.0	0.0	0.1	0.0	0.0	0.0	0.1	1.1	0.1	0.0	0.0	0.0	0.0	0.4	2.7	20.5	0.1	0.0	0.0	0.2	0.0	0.0	0.3	0.1	0.2	0.0	0.3	0.5
0.0	0.4	0.0	0.0	0.0	0.0	0.1	0.0	0.0	0.3	2.0	0.0	0.0	0.0	0.0	1.4	0.0	0.0	0.0	0.0	0.8	0.0	0.1	0.0	0.9	0.0	0.5	0.1	19.5	0.0	0.1	0.1	0.0	0.0	0.7	0.8	0.0	0.0	0.1	0.0
0.0	0.0	0.1	0.1	0.1	0.0	0.0	0.0	0.0	2.7	0.0	0.0	0.3	0.1	0.0	0.0	0.0	0.0	0.0	0.0	0.0	0.0	0.0	0.0	0.0	0.0	0.1	0.0	0.0	3.1	0.0	0.0	0.0	0.0	0.0	0.0	0.0	0.0	0.0	0.0
0.0	0.0	0.0	0.0	0.0	0.0	0.0	0.0	0.0	0.0	0.4	0.0	0.0	0.0	0.0	0.0	0.0	0.0	0.0	0.0	0.0	0.0	0.0	0.0	0.3	0.0	0.0	0.0	0.1	0.0	3.3	0.0	0.0	0.0	0.0	0.1	0.0	0.0	0.0	0.0
0.0	0.1	0.0	0.0	0.0	0.1	0.0	0.0	0.0	0.2	0.3	0.0	0.0	0.0	1.2	0.3	0.0	0.0	0.3	0.0	0.5	0.0	0.0	0.0	0.0	0.0	0.2	0.0	0.3	0.0	0.0	22.0	0.0	0.0	1.6	0.0	0.0	0.0	0.0	0.0
0.0	0.0	0.0	0.0	0.0	0.0	0.0	0.0	0.0	0.0	0.0	0.0	0.0	0.0	0.0	0.0	0.5	0.0	0.0	0.5	0.0	0.4	0.0	0.3	0.0	0.3	0.0	0.0	0.0	0.0	0.0	0.0	4.6	0.0	0.0	0.0	0.4	0.0	0.0	0.0
0.0	0.0	0.0	0.0	0.0	0.0	0.0	0.0	0.1	0.0	0.0	0.0	0.0	0.0	0.0	0.0	0.2	0.8	0.0	0.2	0.0	0.0	0.0	0.6	0.0	0.0	0.1	0.1	0.0	0.0	0.0	0.0	0.0	5.2	0.0	0.0	0.1	0.4	0.0	0.0
0.0	0.1	0.0	0.0	0.0	0.3	0.0	0.0	0.0	0.3	0.9	0.0	0.0	0.0	0.4	1.0	0.0	0.0	0.4	0.0	2.5	0.0	0.0	0.0	0.1	0.1	0.4	0.1	0.7	0.0	0.0	0.4	0.0	0.0	26.1	0.1	0.0	0.0	0.1	0.0
0.0	0.8	0.0	0.1	0.0	0.0	0.1	0.0	0.0	0.3	3.1	0.0	0.0	0.0	0.0	0.2	0.0	0.0	0.0	0.0	0.1	0.0	0.3	0.0	0.1	0.0	1.1	0.0	0.4	0.0	0.0	0.0	0.0	0.0	0.1	10.4	0.0	0.0	0.4	0.0
0.0	0.0	0.0	0.0	0.0	0.0	0.0	0.0	0.1	0.0	0.0	0.0	0.0	0.0	0.0	0.0	0.4	0.0	0.0	0.9	0.0	0.0	0.0	0.1	0.0	0.2	0.0	0.1	0.0	0.0	0.0	0.0	0.2	0.1	0.0	0.0	3.4	0.0	0.0	0.1
0.0	0.0	0.0	0.0	0.0	0.0	0.0	0.0	0.1	0.1	0.0	0.0	0.0	0.0	0.0	0.0	0.0	0.7	0.0	0.1	0.0	0.0	0.0	0.2	0.0	0.0	0.0	0.0	0.0	0.0	0.0	0.0	0.0	0.7	0.0	0.0	0.0	3.8	0.0	0.0
0.1	0.1	0.0	0.0	0.0	0.5	0.0	0.0	0.0	0.3	0.3	0.0	0.0	0.0	0.0	0.3	0.0	0.0	0.1	0.0	0.6	0.0	0.0	0.0	0.0	0.0	1.5	0.4	0.1	0.0	0.0	0.2	0.0	0.0	0.1	0.5	0.0	0.0	6.1	0.0
0.2	0.0	0.0	0.0	0.0	0.1	0.0	0.0	0.1	0.0	0.0	0.0	0.0	0.0	0.0	0.0	0.0	0.0	0.0	0.9	0.0	0.0	0.0	0.0	0.0	0.6	0.1	0.7	0.0	0.0	0.0	0.0	0.0	0.0	0.0	0.0	0.0	0.0	0.0	4.0
