# Supplementary material for: Forecasting the spread of SARS-CoV-2 is inherently ambiguous given the current state of virus research
Source: PLoS One. 2021 Mar 3;16(3):e0245519. doi: 10.1371/journal.pone.0245519 (PMC7928451; doi:10.1371/journal.pone.0245519)
Supplement: S1 Data — It contains the data files in the input folder and the source code of the model in the src folder. Furthermore, in order to understand the input data please read the Readme file. Finally, in case you are unable to work with java, there is a .jar file included that runs our code without having to understand java. (ZIP) [file pone.0245519.s002.zip › Data to duplicate research/covid-paper-supplement-master/input/ContactData/number_daily_contacts.csv]

Age_0_9	12.5
Age_10_19	16.1
Age_20_29	21.2
Age_30_39	21.8
Age_40_49	22.1
Age_50_59	20.9
Age_60_69	15.4
Age_70_79	10
Age_80_150	9.5
