# Supplementary material for: Forecasting the spread of SARS-CoV-2 is inherently ambiguous given the current state of virus research
Source: PLoS One. 2021 Mar 3;16(3):e0245519. doi: 10.1371/journal.pone.0245519 (PMC7928451; doi:10.1371/journal.pone.0245519)
Supplement: S1 Data — It contains the data files in the input folder and the source code of the model in the src folder. Furthermore, in order to understand the input data please read the Readme file. Finally, in case you are unable to work with java, there is a .jar file included that runs our code without having to understand java. (ZIP) [file pone.0245519.s002.zip › Data to duplicate research/covid-paper-supplement-master/input/ContactData/ratioContacten.csv]

	Age_0_9	Age_10_19	Age_20_29	Age_30_39	Age_40_49	Age_50_59	Age_60_69	Age_70_79	Age_80_150
Age_0_9	0.495271756	0.241335058	0.071212934	0.071212934	0.036868735	0.036868735	0.015743283	0.015743283	0.015743283
Age_10_19	0.16825479	0.512610047	0.079233558	0.079233558	0.056447437	0.056447437	0.015924392	0.015924392	0.015924392
Age_20_29	0.150037157	0.199254247	0.163883131	0.163883131	0.10710421	0.10710421	0.036244638	0.036244638	0.036244638
Age_30_39	0.150037157	0.199254247	0.163883131	0.163883131	0.10710421	0.10710421	0.036244638	0.036244638	0.036244638
Age_40_49	0.091506837	0.167246832	0.127522581	0.127522581	0.158009692	0.158009692	0.056727262	0.056727262	0.056727262
Age_50_59	0.091506837	0.167246832	0.127522581	0.127522581	0.158009692	0.158009692	0.056727262	0.056727262	0.056727262
Age_60_69	0.083301196	0.101255517	0.09105712	0.09105712	0.119766894	0.119766894	0.131265087	0.131265087	0.131265087
Age_70_79	0.083301196	0.101255517	0.09105712	0.09105712	0.119766894	0.119766894	0.131265087	0.131265087	0.131265087
Age_80_150	0.083301196	0.101255517	0.09105712	0.09105712	0.119766894	0.119766894	0.131265087	0.131265087	0.131265087
