# Supplementary material for: Forecasting the spread of SARS-CoV-2 is inherently ambiguous given the current state of virus research
Source: PLoS One. 2021 Mar 3;16(3):e0245519. doi: 10.1371/journal.pone.0245519 (PMC7928451; doi:10.1371/journal.pone.0245519)
Supplement: S1 Data — It contains the data files in the input folder and the source code of the model in the src folder. Furthermore, in order to understand the input data please read the Readme file. Finally, in case you are unable to work with java, there is a .jar file included that runs our code without having to understand java. (ZIP) [file pone.0245519.s002.zip › Data to duplicate research/covid-paper-supplement-master/input/Deathrates_for_initialization.csv]

	6 mrt	7 mrt	8 mrt	9 mrt	10 mrt	11 mrt	12 mrt	13 mrt	14 mrt	15 mrt	16 mrt	17 mrt	18 mrt	19 mrt	20 mrt	21 mrt	22 mrt	23 mrt	24 mrt	25 mrt	26 mrt	27 mrt	28 mrt	29 mrt
Lower bound (RIVM)	1	1	2	0	1	2	3	6	10	14	24	23	19	44	55	62	60	86	76	113	125	113	153	122
Upper bound (RIVM + excess death rate)	1	1	2	0	1	2	3	6	10	14	37	35	29	68	85	95	92	127	112	167	185	167	226	180
