# Supplementary material for: Forecasting the spread of SARS-CoV-2 is inherently ambiguous given the current state of virus research
Source: PLoS One. 2021 Mar 3;16(3):e0245519. doi: 10.1371/journal.pone.0245519 (PMC7928451; doi:10.1371/journal.pone.0245519)
Supplement: S1 Data — It contains the data files in the input folder and the source code of the model in the src folder. Furthermore, in order to understand the input data please read the Readme file. Finally, in case you are unable to work with java, there is a .jar file included that runs our code without having to understand java. (ZIP) [file pone.0245519.s002.zip › Data to duplicate research/covid-paper-supplement-master/input/Demographics/Bevolking_corop_leeftijd.csv]

Corop	Agegroup	Population
Oost_Groningen	Age_0_9	12146
Oost_Groningen	Age_10_19	15087
Oost_Groningen	Age_20_29	12845
Oost_Groningen	Age_30_39	13300
Oost_Groningen	Age_40_49	17499
Oost_Groningen	Age_50_59	21255
Oost_Groningen	Age_60_69	19503
Oost_Groningen	Age_70_79	15251
Oost_Groningen	Age_80_150	7936
Delfzijlenomgeving	Age_0_9	4162
Delfzijlenomgeving	Age_10_19	5176
Delfzijlenomgeving	Age_20_29	4474
Delfzijlenomgeving	Age_30_39	4445
Delfzijlenomgeving	Age_40_49	5720
Delfzijlenomgeving	Age_50_59	7316
Delfzijlenomgeving	Age_60_69	6737
Delfzijlenomgeving	Age_70_79	5246
Delfzijlenomgeving	Age_80_150	2775
OverigGroningen	Age_0_9	36694
OverigGroningen	Age_10_19	45411
OverigGroningen	Age_20_29	77201
OverigGroningen	Age_30_39	48232
OverigGroningen	Age_40_49	48566
OverigGroningen	Age_50_59	52588
OverigGroningen	Age_60_69	45854
OverigGroningen	Age_70_79	32146
OverigGroningen	Age_80_150	16425
Noord_Friesland	Age_0_9	32568
Noord_Friesland	Age_10_19	38770
Noord_Friesland	Age_20_29	39813
Noord_Friesland	Age_30_39	35717
Noord_Friesland	Age_40_49	40351
Noord_Friesland	Age_50_59	45605
Noord_Friesland	Age_60_69	40854
Noord_Friesland	Age_70_79	30270
Noord_Friesland	Age_80_150	15329
Zuidwest_Friesland	Age_0_9	14284
Zuidwest_Friesland	Age_10_19	18000
Zuidwest_Friesland	Age_20_29	13614
Zuidwest_Friesland	Age_30_39	14409
Zuidwest_Friesland	Age_40_49	18109
Zuidwest_Friesland	Age_50_59	21565
Zuidwest_Friesland	Age_60_69	18883
Zuidwest_Friesland	Age_70_79	14879
Zuidwest_Friesland	Age_80_150	7397
Zuidoost_Friesland	Age_0_9	18731
Zuidoost_Friesland	Age_10_19	23039
Zuidoost_Friesland	Age_20_29	18916
Zuidoost_Friesland	Age_30_39	19951
Zuidoost_Friesland	Age_40_49	24375
Zuidoost_Friesland	Age_50_59	28523
Zuidoost_Friesland	Age_60_69	24434
Zuidoost_Friesland	Age_70_79	19015
Zuidoost_Friesland	Age_80_150	10271
Noord_Drenthe	Age_0_9	18622
Noord_Drenthe	Age_10_19	23529
Noord_Drenthe	Age_20_29	16414
Noord_Drenthe	Age_30_39	19340
Noord_Drenthe	Age_40_49	25394
Noord_Drenthe	Age_50_59	29974
Noord_Drenthe	Age_60_69	26931
Noord_Drenthe	Age_70_79	20445
Noord_Drenthe	Age_80_150	10866
Zuidoost_Drenthe	Age_0_9	15383
Zuidoost_Drenthe	Age_10_19	19561
Zuidoost_Drenthe	Age_20_29	16532
Zuidoost_Drenthe	Age_30_39	17113
Zuidoost_Drenthe	Age_40_49	21658
Zuidoost_Drenthe	Age_50_59	26547
Zuidoost_Drenthe	Age_60_69	24020
Zuidoost_Drenthe	Age_70_79	17960
Zuidoost_Drenthe	Age_80_150	9194
Zuidwest_Drenthe	Age_0_9	13322
Zuidwest_Drenthe	Age_10_19	16287
Zuidwest_Drenthe	Age_20_29	13226
Zuidwest_Drenthe	Age_30_39	14463
Zuidwest_Drenthe	Age_40_49	17068
Zuidwest_Drenthe	Age_50_59	19626
Zuidwest_Drenthe	Age_60_69	17688
Zuidwest_Drenthe	Age_70_79	13582
Zuidwest_Drenthe	Age_80_150	7422
Noord_Overijssel	Age_0_9	43678
Noord_Overijssel	Age_10_19	48378
Noord_Overijssel	Age_20_29	45713
Noord_Overijssel	Age_30_39	45702
Noord_Overijssel	Age_40_49	48539
Noord_Overijssel	Age_50_59	51085
Noord_Overijssel	Age_60_69	42409
Noord_Overijssel	Age_70_79	30172
Noord_Overijssel	Age_80_150	15932
Zuidwest_Overijssel	Age_0_9	15964
Zuidwest_Overijssel	Age_10_19	18998
Zuidwest_Overijssel	Age_20_29	18112
Zuidwest_Overijssel	Age_30_39	17984
Zuidwest_Overijssel	Age_40_49	20678
Zuidwest_Overijssel	Age_50_59	23735
Zuidwest_Overijssel	Age_60_69	19263
Zuidwest_Overijssel	Age_70_79	13267
Zuidwest_Overijssel	Age_80_150	7538
Twente	Age_0_9	63427
Twente	Age_10_19	79336
Twente	Age_20_29	77825
Twente	Age_30_39	70723
Twente	Age_40_49	81601
Twente	Age_50_59	90472
Twente	Age_60_69	76525
Twente	Age_70_79	58484
Twente	Age_80_150	30891
Veluwe	Age_0_9	76617
Veluwe	Age_10_19	86805
Veluwe	Age_20_29	84077
Veluwe	Age_30_39	78449
Veluwe	Age_40_49	86456
Veluwe	Age_50_59	97623
Veluwe	Age_60_69	82552
Veluwe	Age_70_79	62519
Veluwe	Age_80_150	33701
Achterhoek	Age_0_9	35656
Achterhoek	Age_10_19	49275
Achterhoek	Age_20_29	38953
Achterhoek	Age_30_39	38162
Achterhoek	Age_40_49	51221
Achterhoek	Age_50_59	64943
Achterhoek	Age_60_69	56837
Achterhoek	Age_70_79	43179
Achterhoek	Age_80_150	22459
Arnhem_Nijmegen	Age_0_9	71263
Arnhem_Nijmegen	Age_10_19	83912
Arnhem_Nijmegen	Age_20_29	102214
Arnhem_Nijmegen	Age_30_39	86346
Arnhem_Nijmegen	Age_40_49	96548
Arnhem_Nijmegen	Age_50_59	108743
Arnhem_Nijmegen	Age_60_69	91825
Arnhem_Nijmegen	Age_70_79	64129
Arnhem_Nijmegen	Age_80_150	33456
Zuidwest_Gelderland	Age_0_9	26466
Zuidwest_Gelderland	Age_10_19	31552
Zuidwest_Gelderland	Age_20_29	27138
Zuidwest_Gelderland	Age_30_39	26895
Zuidwest_Gelderland	Age_40_49	32883
Zuidwest_Gelderland	Age_50_59	37966
Zuidwest_Gelderland	Age_60_69	30244
Zuidwest_Gelderland	Age_70_79	21256
Zuidwest_Gelderland	Age_80_150	9652
Utrecht	Age_0_9	152828
Utrecht	Age_10_19	162543
Utrecht	Age_20_29	182274
Utrecht	Age_30_39	175990
Utrecht	Age_40_49	181030
Utrecht	Age_50_59	184251
Utrecht	Age_60_69	145707
Utrecht	Age_70_79	103100
Utrecht	Age_80_150	54435
KopvanNoord_Holland	Age_0_9	37616
KopvanNoord_Holland	Age_10_19	45291
KopvanNoord_Holland	Age_20_29	40461
KopvanNoord_Holland	Age_30_39	41391
KopvanNoord_Holland	Age_40_49	49014
KopvanNoord_Holland	Age_50_59	56333
KopvanNoord_Holland	Age_60_69	50605
KopvanNoord_Holland	Age_70_79	38388
KopvanNoord_Holland	Age_80_150	16560
Alkmaarenomgeving	Age_0_9	25114
Alkmaarenomgeving	Age_10_19	29207
Alkmaarenomgeving	Age_20_29	26398
Alkmaarenomgeving	Age_30_39	28159
Alkmaarenomgeving	Age_40_49	33211
Alkmaarenomgeving	Age_50_59	36100
Alkmaarenomgeving	Age_60_69	31738
Alkmaarenomgeving	Age_70_79	24984
Alkmaarenomgeving	Age_80_150	11819
IJmond	Age_0_9	19626
IJmond	Age_10_19	23004
IJmond	Age_20_29	22545
IJmond	Age_30_39	21602
IJmond	Age_40_49	25648
IJmond	Age_50_59	31672
IJmond	Age_60_69	24370
IJmond	Age_70_79	18586
IJmond	Age_80_150	10935
AgglomeratieHaarlem	Age_0_9	25803
AgglomeratieHaarlem	Age_10_19	25068
AgglomeratieHaarlem	Age_20_29	24660
AgglomeratieHaarlem	Age_30_39	29734
AgglomeratieHaarlem	Age_40_49	32358
AgglomeratieHaarlem	Age_50_59	32196
AgglomeratieHaarlem	Age_60_69	26404
AgglomeratieHaarlem	Age_70_79	20745
AgglomeratieHaarlem	Age_80_150	12004
Zaanstreek	Age_0_9	18546
Zaanstreek	Age_10_19	20025
Zaanstreek	Age_20_29	20167
Zaanstreek	Age_30_39	21875
Zaanstreek	Age_40_49	24019
Zaanstreek	Age_50_59	25617
Zaanstreek	Age_60_69	19194
Zaanstreek	Age_70_79	15323
Zaanstreek	Age_80_150	7448
Groot_Amsterdam	Age_0_9	141964
Groot_Amsterdam	Age_10_19	142341
Groot_Amsterdam	Age_20_29	224896
Groot_Amsterdam	Age_30_39	215882
Groot_Amsterdam	Age_40_49	186322
Groot_Amsterdam	Age_50_59	185805
Groot_Amsterdam	Age_60_69	140045
Groot_Amsterdam	Age_70_79	92826
Groot_Amsterdam	Age_80_150	46745
HetGooienVechtstreek	Age_0_9	27827
HetGooienVechtstreek	Age_10_19	30863
HetGooienVechtstreek	Age_20_29	23949
HetGooienVechtstreek	Age_30_39	28714
HetGooienVechtstreek	Age_40_49	34711
HetGooienVechtstreek	Age_50_59	38312
HetGooienVechtstreek	Age_60_69	30945
HetGooienVechtstreek	Age_70_79	24908
HetGooienVechtstreek	Age_80_150	14741
AgglomeratieLeidenenBollenstreek	Age_0_9	43592
AgglomeratieLeidenenBollenstreek	Age_10_19	49389
AgglomeratieLeidenenBollenstreek	Age_20_29	60315
AgglomeratieLeidenenBollenstreek	Age_30_39	51016
AgglomeratieLeidenenBollenstreek	Age_40_49	54477
AgglomeratieLeidenenBollenstreek	Age_50_59	61211
AgglomeratieLeidenenBollenstreek	Age_60_69	50570
AgglomeratieLeidenenBollenstreek	Age_70_79	37048
AgglomeratieLeidenenBollenstreek	Age_80_150	19599
Agglomeratie_s_Gravenhage	Age_0_9	100548
Agglomeratie_s_Gravenhage	Age_10_19	99631
Agglomeratie_s_Gravenhage	Age_20_29	112829
Agglomeratie_s_Gravenhage	Age_30_39	122954
Agglomeratie_s_Gravenhage	Age_40_49	123011
Agglomeratie_s_Gravenhage	Age_50_59	118468
Agglomeratie_s_Gravenhage	Age_60_69	93797
Agglomeratie_s_Gravenhage	Age_70_79	64900
Agglomeratie_s_Gravenhage	Age_80_150	36073
DelftenWestland	Age_0_9	22517
DelftenWestland	Age_10_19	25436
DelftenWestland	Age_20_29	41908
DelftenWestland	Age_30_39	27940
DelftenWestland	Age_40_49	27479
DelftenWestland	Age_50_59	31572
DelftenWestland	Age_60_69	25958
DelftenWestland	Age_70_79	18534
DelftenWestland	Age_80_150	9813
Oost_Zuid_Holland	Age_0_9	36242
Oost_Zuid_Holland	Age_10_19	40470
Oost_Zuid_Holland	Age_20_29	38657
Oost_Zuid_Holland	Age_30_39	39005
Oost_Zuid_Holland	Age_40_49	42922
Oost_Zuid_Holland	Age_50_59	48598
Oost_Zuid_Holland	Age_60_69	40713
Oost_Zuid_Holland	Age_70_79	30038
Oost_Zuid_Holland	Age_80_150	14976
Groot_Rijnmond	Age_0_9	157520
Groot_Rijnmond	Age_10_19	161421
Groot_Rijnmond	Age_20_29	195780
Groot_Rijnmond	Age_30_39	190943
Groot_Rijnmond	Age_40_49	190229
Groot_Rijnmond	Age_50_59	199543
Groot_Rijnmond	Age_60_69	163753
Groot_Rijnmond	Age_70_79	117881
Groot_Rijnmond	Age_80_150	64382
Zuidoost_Zuid_Holland	Age_0_9	41851
Zuidoost_Zuid_Holland	Age_10_19	45068
Zuidoost_Zuid_Holland	Age_20_29	43871
Zuidoost_Zuid_Holland	Age_30_39	44547
Zuidoost_Zuid_Holland	Age_40_49	48088
Zuidoost_Zuid_Holland	Age_50_59	52646
Zuidoost_Zuid_Holland	Age_60_69	42719
Zuidoost_Zuid_Holland	Age_70_79	33202
Zuidoost_Zuid_Holland	Age_80_150	18243
Zeeuwsch_Vlaanderen	Age_0_9	9093
Zeeuwsch_Vlaanderen	Age_10_19	10855
Zeeuwsch_Vlaanderen	Age_20_29	10024
Zeeuwsch_Vlaanderen	Age_30_39	10795
Zeeuwsch_Vlaanderen	Age_40_49	13500
Zeeuwsch_Vlaanderen	Age_50_59	16540
Zeeuwsch_Vlaanderen	Age_60_69	15226
Zeeuwsch_Vlaanderen	Age_70_79	12635
Zeeuwsch_Vlaanderen	Age_80_150	6831
OverigZeeland	Age_0_9	28442
OverigZeeland	Age_10_19	32726
OverigZeeland	Age_20_29	29678
OverigZeeland	Age_30_39	29992
OverigZeeland	Age_40_49	34933
OverigZeeland	Age_50_59	40224
OverigZeeland	Age_60_69	36730
OverigZeeland	Age_70_79	28953
OverigZeeland	Age_80_150	15855
West_Noord_Brabant	Age_0_9	61881
West_Noord_Brabant	Age_10_19	71035
West_Noord_Brabant	Age_20_29	75763
West_Noord_Brabant	Age_30_39	73129
West_Noord_Brabant	Age_40_49	83293
West_Noord_Brabant	Age_50_59	96254
West_Noord_Brabant	Age_60_69	80789
West_Noord_Brabant	Age_70_79	61209
West_Noord_Brabant	Age_80_150	30677
Midden_Noord_Brabant	Age_0_9	47941
Midden_Noord_Brabant	Age_10_19	55112
Midden_Noord_Brabant	Age_20_29	65060
Midden_Noord_Brabant	Age_30_39	57376
Midden_Noord_Brabant	Age_40_49	62242
Midden_Noord_Brabant	Age_50_59	68720
Midden_Noord_Brabant	Age_60_69	58052
Midden_Noord_Brabant	Age_70_79	42945
Midden_Noord_Brabant	Age_80_150	21509
Noordoost_Noord_Brabant	Age_0_9	65393
Noordoost_Noord_Brabant	Age_10_19	77579
Noordoost_Noord_Brabant	Age_20_29	75183
Noordoost_Noord_Brabant	Age_30_39	75344
Noordoost_Noord_Brabant	Age_40_49	86852
Noordoost_Noord_Brabant	Age_50_59	101512
Noordoost_Noord_Brabant	Age_60_69	85380
Noordoost_Noord_Brabant	Age_70_79	60214
Noordoost_Noord_Brabant	Age_80_150	31159
Zuidoost_Noord_Brabant	Age_0_9	75724
Zuidoost_Noord_Brabant	Age_10_19	87347
Zuidoost_Noord_Brabant	Age_20_29	98651
Zuidoost_Noord_Brabant	Age_30_39	95044
Zuidoost_Noord_Brabant	Age_40_49	99568
Zuidoost_Noord_Brabant	Age_50_59	114665
Zuidoost_Noord_Brabant	Age_60_69	93956
Zuidoost_Noord_Brabant	Age_70_79	69701
Zuidoost_Noord_Brabant	Age_80_150	38547
Noord_Limburg	Age_0_9	25801
Noord_Limburg	Age_10_19	31833
Noord_Limburg	Age_20_29	30726
Noord_Limburg	Age_30_39	30661
Noord_Limburg	Age_40_49	35788
Noord_Limburg	Age_50_59	45073
Noord_Limburg	Age_60_69	39740
Noord_Limburg	Age_70_79	27782
Noord_Limburg	Age_80_150	14663
Midden_Limburg	Age_0_9	20393
Midden_Limburg	Age_10_19	24625
Midden_Limburg	Age_20_29	24573
Midden_Limburg	Age_30_39	25618
Midden_Limburg	Age_40_49	29168
Midden_Limburg	Age_50_59	38783
Midden_Limburg	Age_60_69	34935
Midden_Limburg	Age_70_79	25234
Midden_Limburg	Age_80_150	13373
Zuid_Limburg	Age_0_9	47093
Zuid_Limburg	Age_10_19	58120
Zuid_Limburg	Age_20_29	74252
Zuid_Limburg	Age_30_39	63479
Zuid_Limburg	Age_40_49	69326
Zuid_Limburg	Age_50_59	95597
Zuid_Limburg	Age_60_69	87942
Zuid_Limburg	Age_70_79	65386
Zuid_Limburg	Age_80_150	36173
Flevoland	Age_0_9	51166
Flevoland	Age_10_19	56229
Flevoland	Age_20_29	52101
Flevoland	Age_30_39	55778
Flevoland	Age_40_49	57252
Flevoland	Age_50_59	61130
Flevoland	Age_60_69	46086
Flevoland	Age_70_79	25788
Flevoland	Age_80_150	11016
