# Supplementary material for: Forecasting the spread of SARS-CoV-2 is inherently ambiguous given the current state of virus research
Source: PLoS One. 2021 Mar 3;16(3):e0245519. doi: 10.1371/journal.pone.0245519 (PMC7928451; doi:10.1371/journal.pone.0245519)
Supplement: S1 Data — It contains the data files in the input folder and the source code of the model in the src folder. Furthermore, in order to understand the input data please read the Readme file. Finally, in case you are unable to work with java, there is a .jar file included that runs our code without having to understand java. (ZIP) [file pone.0245519.s002.zip › Data to duplicate research/covid-paper-supplement-master/input/HospitalCapacity/Ziekenhuizen_NL.csv]

ZiekenhuisMetIC	CoropZiekenhuis	Locatie	Postcode	Plaats	Long	Lat	Provincie	CoropCode	COROP-standaard	Type	Polibezoeken	Aantal bedden	IC Bedden Schatting
Admiraal De Ruyter Ziekenhuis	H_OverigZeeland	Middelburg	4331LZ	Goes	51.49658346	3.610041451	Zeeland	CR32	OverigZeeland	algemeen	98267	390	13
Albert Schweitzer Ziekenhuis	H_Zuidoost_Zuid_Holland	Dordrecht	3300AK	Dordrecht	51.80448046	4.698737884	Zuid-Holland	CR30	Zuidoost_Zuid_Holland	algemeen	152963	515	17
Alrijne	H_AgglomeratieLeidenenBollenstreek	Leiden	2334CK	Leiden	52.17369878	4.482223935	Zuid-Holland	CR25	AgglomeratieLeidenenBollenstreek	algemeen	153971	494	17
AMC + VU	H_Groot_Amsterdam		1100DD	Amsterdam	51.8611924	4.358999025	Noord-Holland	CR23	Groot_Amsterdam	academisch	93058	1002	34
Amphia Ziekenhuis	H_West_Noord_Brabant		4800RL	Breda	51.59348732	4.777315523	Noord-Brabant	CR33	West_Noord_Brabant	algemeen	188767	805	27
Antoni van Leeuwenhoek	H_Groot_Amsterdam		1006BE	Amsterdam	52.37777895	4.90558954	Noord-Holland	CR23	Groot_Amsterdam	specialistisch			0
Antonius Ziekenhuis	H_Zuidwest_Friesland	Emmeloord	8303BX	Emmeloord	52.70231485	5.732858084	Friesland	CR05	Zuidwest_Friesland	algemeen	66236	286	10
Beatrix Ziekenhuis - Rivas Zorggroep	H_Zuidoost_Zuid_Holland		4204AA	Gorinchem	51.83906642	4.956918275	Zuid-Holland	CR30	Zuidoost_Zuid_Holland	algemeen	56867	219	7
Bernhoven Ziekenhuis	H_Noordoost_Noord_Brabant		5406PT	Uden	51.67487205	5.60172995	Noord-Brabant	CR35	Noordoost_Noord_Brabant	algemeen	91944	392	13
BovenIJ Ziekenhuis	H_Groot_Amsterdam		1030BD	Amsterdam	52.39237933	4.892105294	Noord-Holland	CR23	Groot_Amsterdam	algemeen	57725	188	6
Bravis Ziekenhuis	H_West_Noord_Brabant	Bergen op Zoom	4624VT	Bergen op Zoom	51.48781935	4.314925648	Noord-Brabant	CR33	West_Noord_Brabant	algemeen	132637	610	21
Canisius-Wilhelmina Ziekenhuis	H_Arnhem_Nijmegen		6500GS	Nijmegen	51.84608719	5.854794917	Gelderland	CR15	Arnhem_Nijmegen	algemeen	127452	533	18
Catharina Ziekenhuis	H_Zuidoost_Noord_Brabant		5602ZA	Eindhoven	51.44199628	5.481339437	Noord-Brabant	CR36	Zuidoost_Noord_Brabant	algemeen	129023	663	22
Centraal Militair Hospitaal	H_Utrecht		3509AA	Utrecht	52.09304138	5.075819803	Utrecht	CR17	Utrecht	specialistisch			0
Deventer Ziekenhuis	H_Zuidwest_Overijssel		7400GC	Deventer	52.25081457	6.16067449	Overijssel	CR11	Zuidwest_Overijssel	algemeen	93548	350	12
Diakonessenhuis	H_Utrecht	Utrecht	3508TG	Utrecht	52.09304138	5.075819803	Utrecht	CR17	Utrecht	algemeen	158127	546	18
Dijklander Purmerend	H_Groot_Amsterdam		1441RN	Purmerend	52.50068829	4.962656158	Noord-Holland	CR23	Groot_Amsterdam	algemeen	148991	534	18
Elkerliek Ziekenhuis	H_Zuidoost_Noord_Brabant		5700AB	Helmond	51.48670836	5.662183267	Noord-Brabant	CR36	Zuidoost_Noord_Brabant	algemeen	96586	363	12
Erasmus MC	H_Groot_Rijnmond		3015CE	Rotterdam	51.91217229	4.464012036	Zuid-Holland	CR29	Groot_Rijnmond	academisch	13305	1125	38
ETZ TweeSteden	H_Midden_Noord_Brabant		5042AD	Tilburg	51.57678123	5.063180568	Noord-Brabant	CR34	Midden_Noord_Brabant	algemeen	148557	936	32
Flevoziekenhuis	H_Flevoland		1300EG	Almere	52.41690712	5.219714125	Flevoland	CR40	Flevoland	algemeen	71105	394	13
Franciscus Gasthuis & Vlietland	H_Groot_Rijnmond	Rotterdam	3045PM	Rotterdam	51.94511872	4.464481595	Zuid-Holland	CR29	Groot_Rijnmond	algemeen	213055	873	30
Gelre ziekenhuizen	H_Veluwe	Apeldoorn	7300DS	Apeldoorn	52.21730292	5.95979316	Gelderland	CR13	Veluwe	algemeen	136945	542	18
Groene Hart Ziekenhuis	H_Oost_Zuid_Holland		2800BB	Gouda	52.01398633	4.700117197	Zuid-Holland	CR28	Oost_Zuid_Holland	algemeen	105814	390	13
Haaglanden Medisch Centrum	H_Agglomeratie_s_Gravenhage	Den Haag	2512VA	Den Haag	52.07404152	4.299225546	Zuid-Holland	CR26	Agglomeratie_s_Gravenhage	algemeen	204947	695	24
HagaZiekenhuis	H_Agglomeratie_s_Gravenhage		2504LN	Den Haag	51.97430132	4.507413088	Zuid-Holland	CR26	Agglomeratie_s_Gravenhage	algemeen			0
IJsselland Ziekenhuis	H_Groot_Rijnmond		2900AR	Capelle a/d Ijssel	51.91427584	4.568979538	Zuid-Holland	CR29	Groot_Rijnmond	algemeen	101103	332	11
Ikazia Ziekenhuis Rotterdam	H_Groot_Rijnmond		3008AA	Rotterdam	51.95511865	4.530119091	Zuid-Holland	CR29	Groot_Rijnmond	algemeen	85239	354	12
Isala Zwolle	H_Noord_Overijssel		8000GK	Zwolle	52.5036173	6.098757542	Overijssel	CR10	Noord_Overijssel	algemeen	223658	1103	37
Jeroen Bosch Ziekenhuis	H_Noordoost_Noord_Brabant		5200ME	s-Hertogenbosch	51.68812211	5.294249056	Noord-Brabant	CR35	Noordoost_Noord_Brabant	algemeen	153976	678	23
LangeLand Ziekenhuis	H_Agglomeratie_s_Gravenhage		2700KJ	Zoetermeer	52.06090904	4.482506987	Zuid-Holland	CR26	Agglomeratie_s_Gravenhage	algemeen	67473	220	7
Laurentius Ziekenhuis Roermond	H_Midden_Limburg		6040AX	Roermond	51.21353189	6.00120935	Limburg	CR38	Midden_Limburg	algemeen	87802	271	9
Leids Universitair Medisch Centrum	H_AgglomeratieLeidenenBollenstreek		2300RC	Leiden	52.15958471	4.479015476	Zuid-Holland	CR25	AgglomeratieLeidenenBollenstreek	academisch	97287		0
Maasstad Ziekenhuis	H_Groot_Rijnmond		3007AC	Rotterdam	51.95511865	4.530119091	Zuid-Holland	CR29	Groot_Rijnmond	algemeen + categoraal	13282	646	22
Maastricht UMC	H_Zuid_Limburg		6202AZ	Maastricht	50.8580656	5.694057444	Limburg	CR39	Zuid_Limburg	academisch	109404	695	24
Maasziekenhuis Pantein	H_Noordoost_Noord_Brabant		5830AB	Boxmeer	51.64671509	5.934158163	Noord-Brabant	CR35	Noordoost_Noord_Brabant	algemeen	38815	168	6
Martini Ziekenhuis	H_OverigGroningen		9700RM	Groningen	53.21367945	6.561481169	Groningen	CR03	OverigGroningen	algemeen + categoraal	144511	625	21
Maxima Medisch Centrum	H_Zuidoost_Noord_Brabant		5500MB	Veldhoven	51.42195495	5.396369165	Noord-Brabant	CR36	Zuidoost_Noord_Brabant	algemeen	124831	614	21
Meander MC	H_Utrecht		3800BM	Amersfoort	52.17762816	5.381100217	Utrecht	CR17	Utrecht	algemeen	155623	556	19
Medisch Centrum Leeuwarden	H_Noord_Friesland		8901BR	Leeuwarden	53.19735706	5.787627315	Friesland	CR04	Noord_Friesland	algemeen	174919	653	22
Medisch Spectrum Twente	H_Twente		7500KA	Enschede	52.21850446	6.893073952	Overijssel	CR12	Twente	algemeen	121268	528	18
Nij Smellinghe	H_Zuidoost_Friesland		9200DA	Drachten	53.11443322	6.080345085	Friesland	CR06	Zuidoost_Friesland	algemeen	76414	265	9
Noordwest Ziekenhuisgroep	H_Alkmaarenomgeving		1815JD	Alkmaar	52.62674149	4.735915685	Noord-Holland	CR19	Alkmaarenomgeving	algemeen	16643	829	28
OLVG	H_Groot_Amsterdam		1090HM	Amsterdam	52.37737392	4.893616034	Noord-Holland	CR23	Groot_Amsterdam	algemeen	234324	101	3
Ommelander Ziekenhuis	H_OverigGroningen		9671CX	Winschoten	53.14629564	7.034988036	Groningen	CR03	OverigGroningen	algemeen	67801	191	6
Radboud umc	H_Arnhem_Nijmegen		6525GA	Nijmegen	51.82366852	5.863108702	Gelderland	CR15	Arnhem_Nijmegen	academisch	971	593	20
Reinier de Graaf Gasthuis	H_Agglomeratie_s_Gravenhage		2625AD	Delft	51.99746238	4.339014039	Zuid-Holland	CR26	Agglomeratie_s_Gravenhage	algemeen	159116	637	22
Rijnstate Arnhem	H_Arnhem_Nijmegen		6800TA	Arnhem	51.98474522	5.906942961	Gelderland	CR15	Arnhem_Nijmegen	algemeen	190276	772	26
Ropke Zweers ziekenhuis Saxenburgh	H_Noord_Overijssel		7772SE	Hardenberg	52.57062901	6.639228956	Overijssel	CR10	Noord_Overijssel	algemeen	44659	165	6
Scheper ziekenhuis - Treant	H_Zuidoost_Drenthe		7824AA	Emmen	52.78455612	6.913413924	Drenthe	CR08	Zuidoost_Drenthe	algemeen	143408	628	21
Slingeland Ziekenhuis	H_Achterhoek		7000AD	Doetinchem	51.966436	6.290561948	Gelderland	CR14	Achterhoek	algemeen	107653	348	12
Spaarne Gasthuis	H_AgglomeratieHaarlem		2130AT	Hoofddorp	52.3131709	4.693837039	Noord-Holland	CR21	AgglomeratieHaarlem	algemeen	219132	611	21
Spijkenisse Medisch Centrum	H_Groot_Rijnmond		3201GZ	Spijkenisse	51.846775268867 4.3366569280176	4.336656928	Zuid-Holland	CR29	Groot_Rijnmond	algemeen	120378	50	2
St. Anna Ziekenhuis	H_Zuidoost_Noord_Brabant		5660AB	Geldrop	51.4138651	5.560252949	Noord-Brabant	CR36	Zuidoost_Noord_Brabant	algemeen	7925	295	10
St. Antonius Ziekenhuis	H_Utrecht		3543AZ	Utrecht	52.10372458	5.057211907	Utrecht	CR17	Utrecht	algemeen	229854	1016	34
St. Jans gasthuis	H_Midden_Limburg		6001BE	Weert	51.253707	5.713099737	Limburg	CR38	Midden_Limburg	algemeen	72676	234	8
St. Rode Kruis ziekenhuis	H_IJmond		1942LE	Beverwijk	52.47996753	4.649591925	Noord-Holland	CR20	IJmond	algemeen + categoraal	70889	257	9
Streekziekenhuis Koningin Beatrix	H_Achterhoek		7100GG	Winterswijk	51.97506734	6.718178437	Gelderland	CR14	Achterhoek	algemeen	65648	214	7
Tergooi - locatie Hilversum	H_HetGooienVechtstreek		1201DA	Hilversum	52.23093476	5.176689973	Noord-Holland	CR24	HetGooienVechtstreek	algemeen	125027	454	15
Tjongerschans ziekenhuis Heerenveen	H_Zuidoost_Friesland		8440MA	Heerenveen	52.96718813	5.924980572	Friesland	CR06	Zuidoost_Friesland	algemeen	174919	263	9
UMC Utrecht	H_Utrecht		3584CX	Utrecht	52.08602259	5.17960447	Utrecht	CR17	Utrecht	academisch	99067	1042	35
UMC Groningen	H_OverigGroningen		9713GZ	Groningen	53.22098827	6.57704645	Groningen	CR03	OverigGroningen	academisch	92136	986	33
Van Weel-Bethesda Ziekenhuis	H_Groot_Rijnmond		3240AD	Middelharnis	51.7536594	4.164964346	Zuid-Holland	CR29	Groot_Rijnmond	algemeen	50452	193	7
VieCuri - locatie Venlo	H_Noord_Limburg		5900BX	Venlo	51.36910446	6.173956219	Limburg	CR37	Noord_Limburg	algemeen	108971	486	16
Waterlandziekenhuis	H_Groot_Amsterdam		1440AG	Purmerend	52.5103864	4.949898669	Noord-Holland	CR23	Groot_Amsterdam	algemeen			0
Wilhelmina Ziekenhuis Assen	H_Noord_Drenthe		9401RK	Assen	52.98371358	6.565182704	Drenthe	CR07	Noord_Drenthe	algemeen	73336	251	8
Zaans Medisch Centrum	H_Zaanstreek		1500EE	Zaandam	52.43793557	4.828435444	Noord-Holland	CR22	Zaanstreek	algemeen			0
Ziekenhuis Amstelland	H_Groot_Amsterdam		1180AH	Amstelveen	52.32133006	4.863568233	Noord-Holland	CR23	Groot_Amsterdam	algemeen	65319	255	9
Ziekenhuis Gelderse Vallei	H_Veluwe		6710HN	Ede	52.04307431	5.669615937	Gelderland	CR13	Veluwe	algemeen	113793	446	15
Ziekenhuis Rivierenland	H_Zuidwest_Gelderland		4000HA	Tiel	51.88943245	5.423554752	Gelderland	CR16	Zuidwest_Gelderland	algemeen	64697	262	9
Ziekenhuis St Jansdal	H_Veluwe		3840AC	Harderwijk	52.35226607	5.621717279	Gelderland	CR13	Veluwe	algemeen	85071	341	12
Ziekenhuisgroep Twente	H_Twente		7550AM	Hengelo	52.26647837	6.790389049	Overijssel	CR12	Twente	algemeen	162079	603	20
ZorgSaam Zeeuws-Vlaanderen	H_Zeeuwsch_Vlaanderen		4535PA	Terneuzen	51.30894163	3.861252201	Zeeland	CR31	Zeeuwsch_Vlaanderen	algemeen	6107	257	9
Zuyderland	H_Zuid_Limburg		6419PC	Heerlen	50.86866002	5.976896672	Limburg	CR39	Zuid_Limburg	algemeen	244564	980	33
