# Supplementary material for: Forecasting the spread of SARS-CoV-2 is inherently ambiguous given the current state of virus research
Source: PLoS One. 2021 Mar 3;16(3):e0245519. doi: 10.1371/journal.pone.0245519 (PMC7928451; doi:10.1371/journal.pone.0245519)
Supplement: S1 Data — It contains the data files in the input folder and the source code of the model in the src folder. Furthermore, in order to understand the input data please read the Readme file. Finally, in case you are unable to work with java, there is a .jar file included that runs our code without having to understand java. (ZIP) [file pone.0245519.s002.zip › Data to duplicate research/covid-paper-supplement-master/input/README_explanationTransitionMatrices.txt]

Cured --> After being infected an individual gets immune
INN_INY_H --> Only symptomic individuals gets immune
INN_INY_H_IM_P05 --> Half of symptomic individuals get immune
INN_INY_H_IM_P075 --> 25% of symptomic individuals get immune

14 --> 37.5% probability to become symptomic after being infected
11 --> 50% probability to become symptomic after being infected
12 --> 62.5% probability to become symptomic after being infected
13 --> 75% probability to become symptomic after being infected

 --> Case fatality ratio based on Sanquin
b --> Case fatality ratio based on literatuur and P(D|E)
c --> Case fatality ratio based on literature and P(D|Is)
