# Supplementary material for: Forecasting the spread of SARS-CoV-2 is inherently ambiguous given the current state of virus research
Source: PLoS One. 2021 Mar 3;16(3):e0245519. doi: 10.1371/journal.pone.0245519 (PMC7928451; doi:10.1371/journal.pone.0245519)
Supplement: S1 Data — It contains the data files in the input folder and the source code of the model in the src folder. Furthermore, in order to understand the input data please read the Readme file. Finally, in case you are unable to work with java, there is a .jar file included that runs our code without having to understand java. (ZIP) [file pone.0245519.s002.zip › Data to duplicate research/covid-paper-supplement-master/input/StartSituations/startSit_2.csv]

Corop	Agegroup	Stage	NumberInfected
Achterhoek	Age_0_9	HEALTHY	0
Achterhoek	Age_0_9	INFECTED_NOSYMPTOMS_NOTCONTAGIOUS	37
Achterhoek	Age_0_9	INFECTED_NOSYMPTOMS_ISCONTAGIOUS	8
Achterhoek	Age_0_9	INFECTED_SYMPTOMS_MILD	6
Achterhoek	Age_0_9	INFECTED_SYMPTOMS_SEVERE_ICpossible	0
Achterhoek	Age_0_9	INFECTED_SYMPTOMS_SEVERE_ICnotpossible	0
Achterhoek	Age_0_9	INFECTED_SYMPTOMS_SEVERE_QUEUE	0
Achterhoek	Age_0_9	CURED	19
Achterhoek	Age_0_9	DEAD	0
Achterhoek	Age_10_19	HEALTHY	0
Achterhoek	Age_10_19	INFECTED_NOSYMPTOMS_NOTCONTAGIOUS	42
Achterhoek	Age_10_19	INFECTED_NOSYMPTOMS_ISCONTAGIOUS	9
Achterhoek	Age_10_19	INFECTED_SYMPTOMS_MILD	7
Achterhoek	Age_10_19	INFECTED_SYMPTOMS_SEVERE_ICpossible	0
Achterhoek	Age_10_19	INFECTED_SYMPTOMS_SEVERE_ICnotpossible	0
Achterhoek	Age_10_19	INFECTED_SYMPTOMS_SEVERE_QUEUE	0
Achterhoek	Age_10_19	CURED	22
Achterhoek	Age_10_19	DEAD	0
Achterhoek	Age_20_29	HEALTHY	0
Achterhoek	Age_20_29	INFECTED_NOSYMPTOMS_NOTCONTAGIOUS	46
Achterhoek	Age_20_29	INFECTED_NOSYMPTOMS_ISCONTAGIOUS	10
Achterhoek	Age_20_29	INFECTED_SYMPTOMS_MILD	8
Achterhoek	Age_20_29	INFECTED_SYMPTOMS_SEVERE_ICpossible	0
Achterhoek	Age_20_29	INFECTED_SYMPTOMS_SEVERE_ICnotpossible	0
Achterhoek	Age_20_29	INFECTED_SYMPTOMS_SEVERE_QUEUE	0
Achterhoek	Age_20_29	CURED	24
Achterhoek	Age_20_29	DEAD	0
Achterhoek	Age_30_39	HEALTHY	0
Achterhoek	Age_30_39	INFECTED_NOSYMPTOMS_NOTCONTAGIOUS	44
Achterhoek	Age_30_39	INFECTED_NOSYMPTOMS_ISCONTAGIOUS	10
Achterhoek	Age_30_39	INFECTED_SYMPTOMS_MILD	7
Achterhoek	Age_30_39	INFECTED_SYMPTOMS_SEVERE_ICpossible	0
Achterhoek	Age_30_39	INFECTED_SYMPTOMS_SEVERE_ICnotpossible	0
Achterhoek	Age_30_39	INFECTED_SYMPTOMS_SEVERE_QUEUE	0
Achterhoek	Age_30_39	CURED	23
Achterhoek	Age_30_39	DEAD	0
Achterhoek	Age_40_49	HEALTHY	0
Achterhoek	Age_40_49	INFECTED_NOSYMPTOMS_NOTCONTAGIOUS	47
Achterhoek	Age_40_49	INFECTED_NOSYMPTOMS_ISCONTAGIOUS	10
Achterhoek	Age_40_49	INFECTED_SYMPTOMS_MILD	8
Achterhoek	Age_40_49	INFECTED_SYMPTOMS_SEVERE_ICpossible	0
Achterhoek	Age_40_49	INFECTED_SYMPTOMS_SEVERE_ICnotpossible	0
Achterhoek	Age_40_49	INFECTED_SYMPTOMS_SEVERE_QUEUE	0
Achterhoek	Age_40_49	CURED	24
Achterhoek	Age_40_49	DEAD	0
Achterhoek	Age_50_59	HEALTHY	0
Achterhoek	Age_50_59	INFECTED_NOSYMPTOMS_NOTCONTAGIOUS	53
Achterhoek	Age_50_59	INFECTED_NOSYMPTOMS_ISCONTAGIOUS	12
Achterhoek	Age_50_59	INFECTED_SYMPTOMS_MILD	9
Achterhoek	Age_50_59	INFECTED_SYMPTOMS_SEVERE_ICpossible	0
Achterhoek	Age_50_59	INFECTED_SYMPTOMS_SEVERE_ICnotpossible	0
Achterhoek	Age_50_59	INFECTED_SYMPTOMS_SEVERE_QUEUE	0
Achterhoek	Age_50_59	CURED	27
Achterhoek	Age_50_59	DEAD	0
Achterhoek	Age_60_69	HEALTHY	0
Achterhoek	Age_60_69	INFECTED_NOSYMPTOMS_NOTCONTAGIOUS	44
Achterhoek	Age_60_69	INFECTED_NOSYMPTOMS_ISCONTAGIOUS	10
Achterhoek	Age_60_69	INFECTED_SYMPTOMS_MILD	7
Achterhoek	Age_60_69	INFECTED_SYMPTOMS_SEVERE_ICpossible	0
Achterhoek	Age_60_69	INFECTED_SYMPTOMS_SEVERE_ICnotpossible	0
Achterhoek	Age_60_69	INFECTED_SYMPTOMS_SEVERE_QUEUE	0
Achterhoek	Age_60_69	CURED	22
Achterhoek	Age_60_69	DEAD	0
Achterhoek	Age_70_79	HEALTHY	0
Achterhoek	Age_70_79	INFECTED_NOSYMPTOMS_NOTCONTAGIOUS	32
Achterhoek	Age_70_79	INFECTED_NOSYMPTOMS_ISCONTAGIOUS	7
Achterhoek	Age_70_79	INFECTED_SYMPTOMS_MILD	5
Achterhoek	Age_70_79	INFECTED_SYMPTOMS_SEVERE_ICpossible	0
Achterhoek	Age_70_79	INFECTED_SYMPTOMS_SEVERE_ICnotpossible	0
Achterhoek	Age_70_79	INFECTED_SYMPTOMS_SEVERE_QUEUE	0
Achterhoek	Age_70_79	CURED	16
Achterhoek	Age_70_79	DEAD	0
Achterhoek	Age_80_150	HEALTHY	0
Achterhoek	Age_80_150	INFECTED_NOSYMPTOMS_NOTCONTAGIOUS	17
Achterhoek	Age_80_150	INFECTED_NOSYMPTOMS_ISCONTAGIOUS	4
Achterhoek	Age_80_150	INFECTED_SYMPTOMS_MILD	3
Achterhoek	Age_80_150	INFECTED_SYMPTOMS_SEVERE_ICpossible	0
Achterhoek	Age_80_150	INFECTED_SYMPTOMS_SEVERE_ICnotpossible	0
Achterhoek	Age_80_150	INFECTED_SYMPTOMS_SEVERE_QUEUE	0
Achterhoek	Age_80_150	CURED	8
Achterhoek	Age_80_150	DEAD	0
AgglomeratieHaarlem	Age_0_9	HEALTHY	0
AgglomeratieHaarlem	Age_0_9	INFECTED_NOSYMPTOMS_NOTCONTAGIOUS	23
AgglomeratieHaarlem	Age_0_9	INFECTED_NOSYMPTOMS_ISCONTAGIOUS	5
AgglomeratieHaarlem	Age_0_9	INFECTED_SYMPTOMS_MILD	4
AgglomeratieHaarlem	Age_0_9	INFECTED_SYMPTOMS_SEVERE_ICpossible	0
AgglomeratieHaarlem	Age_0_9	INFECTED_SYMPTOMS_SEVERE_ICnotpossible	0
AgglomeratieHaarlem	Age_0_9	INFECTED_SYMPTOMS_SEVERE_QUEUE	0
AgglomeratieHaarlem	Age_0_9	CURED	12
AgglomeratieHaarlem	Age_0_9	DEAD	0
AgglomeratieHaarlem	Age_10_19	HEALTHY	0
AgglomeratieHaarlem	Age_10_19	INFECTED_NOSYMPTOMS_NOTCONTAGIOUS	26
AgglomeratieHaarlem	Age_10_19	INFECTED_NOSYMPTOMS_ISCONTAGIOUS	6
AgglomeratieHaarlem	Age_10_19	INFECTED_SYMPTOMS_MILD	4
AgglomeratieHaarlem	Age_10_19	INFECTED_SYMPTOMS_SEVERE_ICpossible	0
AgglomeratieHaarlem	Age_10_19	INFECTED_SYMPTOMS_SEVERE_ICnotpossible	0
AgglomeratieHaarlem	Age_10_19	INFECTED_SYMPTOMS_SEVERE_QUEUE	0
AgglomeratieHaarlem	Age_10_19	CURED	13
AgglomeratieHaarlem	Age_10_19	DEAD	0
AgglomeratieHaarlem	Age_20_29	HEALTHY	0
AgglomeratieHaarlem	Age_20_29	INFECTED_NOSYMPTOMS_NOTCONTAGIOUS	28
AgglomeratieHaarlem	Age_20_29	INFECTED_NOSYMPTOMS_ISCONTAGIOUS	6
AgglomeratieHaarlem	Age_20_29	INFECTED_SYMPTOMS_MILD	5
AgglomeratieHaarlem	Age_20_29	INFECTED_SYMPTOMS_SEVERE_ICpossible	0
AgglomeratieHaarlem	Age_20_29	INFECTED_SYMPTOMS_SEVERE_ICnotpossible	0
AgglomeratieHaarlem	Age_20_29	INFECTED_SYMPTOMS_SEVERE_QUEUE	0
AgglomeratieHaarlem	Age_20_29	CURED	14
AgglomeratieHaarlem	Age_20_29	DEAD	0
AgglomeratieHaarlem	Age_30_39	HEALTHY	0
AgglomeratieHaarlem	Age_30_39	INFECTED_NOSYMPTOMS_NOTCONTAGIOUS	27
AgglomeratieHaarlem	Age_30_39	INFECTED_NOSYMPTOMS_ISCONTAGIOUS	6
AgglomeratieHaarlem	Age_30_39	INFECTED_SYMPTOMS_MILD	4
AgglomeratieHaarlem	Age_30_39	INFECTED_SYMPTOMS_SEVERE_ICpossible	0
AgglomeratieHaarlem	Age_30_39	INFECTED_SYMPTOMS_SEVERE_ICnotpossible	0
AgglomeratieHaarlem	Age_30_39	INFECTED_SYMPTOMS_SEVERE_QUEUE	0
AgglomeratieHaarlem	Age_30_39	CURED	14
AgglomeratieHaarlem	Age_30_39	DEAD	0
AgglomeratieHaarlem	Age_40_49	HEALTHY	0
AgglomeratieHaarlem	Age_40_49	INFECTED_NOSYMPTOMS_NOTCONTAGIOUS	29
AgglomeratieHaarlem	Age_40_49	INFECTED_NOSYMPTOMS_ISCONTAGIOUS	6
AgglomeratieHaarlem	Age_40_49	INFECTED_SYMPTOMS_MILD	5
AgglomeratieHaarlem	Age_40_49	INFECTED_SYMPTOMS_SEVERE_ICpossible	0
AgglomeratieHaarlem	Age_40_49	INFECTED_SYMPTOMS_SEVERE_ICnotpossible	0
AgglomeratieHaarlem	Age_40_49	INFECTED_SYMPTOMS_SEVERE_QUEUE	0
AgglomeratieHaarlem	Age_40_49	CURED	15
AgglomeratieHaarlem	Age_40_49	DEAD	0
AgglomeratieHaarlem	Age_50_59	HEALTHY	0
AgglomeratieHaarlem	Age_50_59	INFECTED_NOSYMPTOMS_NOTCONTAGIOUS	32
AgglomeratieHaarlem	Age_50_59	INFECTED_NOSYMPTOMS_ISCONTAGIOUS	7
AgglomeratieHaarlem	Age_50_59	INFECTED_SYMPTOMS_MILD	5
AgglomeratieHaarlem	Age_50_59	INFECTED_SYMPTOMS_SEVERE_ICpossible	0
AgglomeratieHaarlem	Age_50_59	INFECTED_SYMPTOMS_SEVERE_ICnotpossible	0
AgglomeratieHaarlem	Age_50_59	INFECTED_SYMPTOMS_SEVERE_QUEUE	0
AgglomeratieHaarlem	Age_50_59	CURED	16
AgglomeratieHaarlem	Age_50_59	DEAD	0
AgglomeratieHaarlem	Age_60_69	HEALTHY	0
AgglomeratieHaarlem	Age_60_69	INFECTED_NOSYMPTOMS_NOTCONTAGIOUS	27
AgglomeratieHaarlem	Age_60_69	INFECTED_NOSYMPTOMS_ISCONTAGIOUS	6
AgglomeratieHaarlem	Age_60_69	INFECTED_SYMPTOMS_MILD	4
AgglomeratieHaarlem	Age_60_69	INFECTED_SYMPTOMS_SEVERE_ICpossible	0
AgglomeratieHaarlem	Age_60_69	INFECTED_SYMPTOMS_SEVERE_ICnotpossible	0
AgglomeratieHaarlem	Age_60_69	INFECTED_SYMPTOMS_SEVERE_QUEUE	0
AgglomeratieHaarlem	Age_60_69	CURED	14
AgglomeratieHaarlem	Age_60_69	DEAD	0
AgglomeratieHaarlem	Age_70_79	HEALTHY	0
AgglomeratieHaarlem	Age_70_79	INFECTED_NOSYMPTOMS_NOTCONTAGIOUS	20
AgglomeratieHaarlem	Age_70_79	INFECTED_NOSYMPTOMS_ISCONTAGIOUS	4
AgglomeratieHaarlem	Age_70_79	INFECTED_SYMPTOMS_MILD	3
AgglomeratieHaarlem	Age_70_79	INFECTED_SYMPTOMS_SEVERE_ICpossible	0
AgglomeratieHaarlem	Age_70_79	INFECTED_SYMPTOMS_SEVERE_ICnotpossible	0
AgglomeratieHaarlem	Age_70_79	INFECTED_SYMPTOMS_SEVERE_QUEUE	0
AgglomeratieHaarlem	Age_70_79	CURED	10
AgglomeratieHaarlem	Age_70_79	DEAD	0
AgglomeratieHaarlem	Age_80_150	HEALTHY	0
AgglomeratieHaarlem	Age_80_150	INFECTED_NOSYMPTOMS_NOTCONTAGIOUS	10
AgglomeratieHaarlem	Age_80_150	INFECTED_NOSYMPTOMS_ISCONTAGIOUS	2
AgglomeratieHaarlem	Age_80_150	INFECTED_SYMPTOMS_MILD	2
AgglomeratieHaarlem	Age_80_150	INFECTED_SYMPTOMS_SEVERE_ICpossible	0
AgglomeratieHaarlem	Age_80_150	INFECTED_SYMPTOMS_SEVERE_ICnotpossible	0
AgglomeratieHaarlem	Age_80_150	INFECTED_SYMPTOMS_SEVERE_QUEUE	0
AgglomeratieHaarlem	Age_80_150	CURED	5
AgglomeratieHaarlem	Age_80_150	DEAD	0
AgglomeratieLeidenenBollenstreek	Age_0_9	HEALTHY	0
AgglomeratieLeidenenBollenstreek	Age_0_9	INFECTED_NOSYMPTOMS_NOTCONTAGIOUS	38
AgglomeratieLeidenenBollenstreek	Age_0_9	INFECTED_NOSYMPTOMS_ISCONTAGIOUS	8
AgglomeratieLeidenenBollenstreek	Age_0_9	INFECTED_SYMPTOMS_MILD	6
AgglomeratieLeidenenBollenstreek	Age_0_9	INFECTED_SYMPTOMS_SEVERE_ICpossible	0
AgglomeratieLeidenenBollenstreek	Age_0_9	INFECTED_SYMPTOMS_SEVERE_ICnotpossible	0
AgglomeratieLeidenenBollenstreek	Age_0_9	INFECTED_SYMPTOMS_SEVERE_QUEUE	0
AgglomeratieLeidenenBollenstreek	Age_0_9	CURED	20
AgglomeratieLeidenenBollenstreek	Age_0_9	DEAD	0
AgglomeratieLeidenenBollenstreek	Age_10_19	HEALTHY	0
AgglomeratieLeidenenBollenstreek	Age_10_19	INFECTED_NOSYMPTOMS_NOTCONTAGIOUS	43
AgglomeratieLeidenenBollenstreek	Age_10_19	INFECTED_NOSYMPTOMS_ISCONTAGIOUS	10
AgglomeratieLeidenenBollenstreek	Age_10_19	INFECTED_SYMPTOMS_MILD	7
AgglomeratieLeidenenBollenstreek	Age_10_19	INFECTED_SYMPTOMS_SEVERE_ICpossible	0
AgglomeratieLeidenenBollenstreek	Age_10_19	INFECTED_SYMPTOMS_SEVERE_ICnotpossible	0
AgglomeratieLeidenenBollenstreek	Age_10_19	INFECTED_SYMPTOMS_SEVERE_QUEUE	0
AgglomeratieLeidenenBollenstreek	Age_10_19	CURED	22
AgglomeratieLeidenenBollenstreek	Age_10_19	DEAD	0
AgglomeratieLeidenenBollenstreek	Age_20_29	HEALTHY	0
AgglomeratieLeidenenBollenstreek	Age_20_29	INFECTED_NOSYMPTOMS_NOTCONTAGIOUS	47
AgglomeratieLeidenenBollenstreek	Age_20_29	INFECTED_NOSYMPTOMS_ISCONTAGIOUS	10
AgglomeratieLeidenenBollenstreek	Age_20_29	INFECTED_SYMPTOMS_MILD	8
AgglomeratieLeidenenBollenstreek	Age_20_29	INFECTED_SYMPTOMS_SEVERE_ICpossible	0
AgglomeratieLeidenenBollenstreek	Age_20_29	INFECTED_SYMPTOMS_SEVERE_ICnotpossible	0
AgglomeratieLeidenenBollenstreek	Age_20_29	INFECTED_SYMPTOMS_SEVERE_QUEUE	0
AgglomeratieLeidenenBollenstreek	Age_20_29	CURED	24
AgglomeratieLeidenenBollenstreek	Age_20_29	DEAD	0
AgglomeratieLeidenenBollenstreek	Age_30_39	HEALTHY	0
AgglomeratieLeidenenBollenstreek	Age_30_39	INFECTED_NOSYMPTOMS_NOTCONTAGIOUS	45
AgglomeratieLeidenenBollenstreek	Age_30_39	INFECTED_NOSYMPTOMS_ISCONTAGIOUS	10
AgglomeratieLeidenenBollenstreek	Age_30_39	INFECTED_SYMPTOMS_MILD	7
AgglomeratieLeidenenBollenstreek	Age_30_39	INFECTED_SYMPTOMS_SEVERE_ICpossible	0
AgglomeratieLeidenenBollenstreek	Age_30_39	INFECTED_SYMPTOMS_SEVERE_ICnotpossible	0
AgglomeratieLeidenenBollenstreek	Age_30_39	INFECTED_SYMPTOMS_SEVERE_QUEUE	0
AgglomeratieLeidenenBollenstreek	Age_30_39	CURED	23
AgglomeratieLeidenenBollenstreek	Age_30_39	DEAD	0
AgglomeratieLeidenenBollenstreek	Age_40_49	HEALTHY	0
AgglomeratieLeidenenBollenstreek	Age_40_49	INFECTED_NOSYMPTOMS_NOTCONTAGIOUS	49
AgglomeratieLeidenenBollenstreek	Age_40_49	INFECTED_NOSYMPTOMS_ISCONTAGIOUS	11
AgglomeratieLeidenenBollenstreek	Age_40_49	INFECTED_SYMPTOMS_MILD	8
AgglomeratieLeidenenBollenstreek	Age_40_49	INFECTED_SYMPTOMS_SEVERE_ICpossible	0
AgglomeratieLeidenenBollenstreek	Age_40_49	INFECTED_SYMPTOMS_SEVERE_ICnotpossible	0
AgglomeratieLeidenenBollenstreek	Age_40_49	INFECTED_SYMPTOMS_SEVERE_QUEUE	0
AgglomeratieLeidenenBollenstreek	Age_40_49	CURED	25
AgglomeratieLeidenenBollenstreek	Age_40_49	DEAD	0
AgglomeratieLeidenenBollenstreek	Age_50_59	HEALTHY	0
AgglomeratieLeidenenBollenstreek	Age_50_59	INFECTED_NOSYMPTOMS_NOTCONTAGIOUS	54
AgglomeratieLeidenenBollenstreek	Age_50_59	INFECTED_NOSYMPTOMS_ISCONTAGIOUS	12
AgglomeratieLeidenenBollenstreek	Age_50_59	INFECTED_SYMPTOMS_MILD	9
AgglomeratieLeidenenBollenstreek	Age_50_59	INFECTED_SYMPTOMS_SEVERE_ICpossible	0
AgglomeratieLeidenenBollenstreek	Age_50_59	INFECTED_SYMPTOMS_SEVERE_ICnotpossible	0
AgglomeratieLeidenenBollenstreek	Age_50_59	INFECTED_SYMPTOMS_SEVERE_QUEUE	0
AgglomeratieLeidenenBollenstreek	Age_50_59	CURED	28
AgglomeratieLeidenenBollenstreek	Age_50_59	DEAD	0
AgglomeratieLeidenenBollenstreek	Age_60_69	HEALTHY	0
AgglomeratieLeidenenBollenstreek	Age_60_69	INFECTED_NOSYMPTOMS_NOTCONTAGIOUS	45
AgglomeratieLeidenenBollenstreek	Age_60_69	INFECTED_NOSYMPTOMS_ISCONTAGIOUS	10
AgglomeratieLeidenenBollenstreek	Age_60_69	INFECTED_SYMPTOMS_MILD	7
AgglomeratieLeidenenBollenstreek	Age_60_69	INFECTED_SYMPTOMS_SEVERE_ICpossible	0
AgglomeratieLeidenenBollenstreek	Age_60_69	INFECTED_SYMPTOMS_SEVERE_ICnotpossible	0
AgglomeratieLeidenenBollenstreek	Age_60_69	INFECTED_SYMPTOMS_SEVERE_QUEUE	0
AgglomeratieLeidenenBollenstreek	Age_60_69	CURED	23
AgglomeratieLeidenenBollenstreek	Age_60_69	DEAD	0
AgglomeratieLeidenenBollenstreek	Age_70_79	HEALTHY	0
AgglomeratieLeidenenBollenstreek	Age_70_79	INFECTED_NOSYMPTOMS_NOTCONTAGIOUS	33
AgglomeratieLeidenenBollenstreek	Age_70_79	INFECTED_NOSYMPTOMS_ISCONTAGIOUS	7
AgglomeratieLeidenenBollenstreek	Age_70_79	INFECTED_SYMPTOMS_MILD	5
AgglomeratieLeidenenBollenstreek	Age_70_79	INFECTED_SYMPTOMS_SEVERE_ICpossible	0
AgglomeratieLeidenenBollenstreek	Age_70_79	INFECTED_SYMPTOMS_SEVERE_ICnotpossible	0
AgglomeratieLeidenenBollenstreek	Age_70_79	INFECTED_SYMPTOMS_SEVERE_QUEUE	0
AgglomeratieLeidenenBollenstreek	Age_70_79	CURED	17
AgglomeratieLeidenenBollenstreek	Age_70_79	DEAD	0
AgglomeratieLeidenenBollenstreek	Age_80_150	HEALTHY	0
AgglomeratieLeidenenBollenstreek	Age_80_150	INFECTED_NOSYMPTOMS_NOTCONTAGIOUS	17
AgglomeratieLeidenenBollenstreek	Age_80_150	INFECTED_NOSYMPTOMS_ISCONTAGIOUS	4
AgglomeratieLeidenenBollenstreek	Age_80_150	INFECTED_SYMPTOMS_MILD	3
AgglomeratieLeidenenBollenstreek	Age_80_150	INFECTED_SYMPTOMS_SEVERE_ICpossible	0
AgglomeratieLeidenenBollenstreek	Age_80_150	INFECTED_SYMPTOMS_SEVERE_ICnotpossible	0
AgglomeratieLeidenenBollenstreek	Age_80_150	INFECTED_SYMPTOMS_SEVERE_QUEUE	0
AgglomeratieLeidenenBollenstreek	Age_80_150	CURED	9
AgglomeratieLeidenenBollenstreek	Age_80_150	DEAD	0
Agglomeratie_s_Gravenhage	Age_0_9	HEALTHY	0
Agglomeratie_s_Gravenhage	Age_0_9	INFECTED_NOSYMPTOMS_NOTCONTAGIOUS	38
Agglomeratie_s_Gravenhage	Age_0_9	INFECTED_NOSYMPTOMS_ISCONTAGIOUS	8
Agglomeratie_s_Gravenhage	Age_0_9	INFECTED_SYMPTOMS_MILD	6
Agglomeratie_s_Gravenhage	Age_0_9	INFECTED_SYMPTOMS_SEVERE_ICpossible	0
Agglomeratie_s_Gravenhage	Age_0_9	INFECTED_SYMPTOMS_SEVERE_ICnotpossible	0
Agglomeratie_s_Gravenhage	Age_0_9	INFECTED_SYMPTOMS_SEVERE_QUEUE	0
Agglomeratie_s_Gravenhage	Age_0_9	CURED	20
Agglomeratie_s_Gravenhage	Age_0_9	DEAD	0
Agglomeratie_s_Gravenhage	Age_10_19	HEALTHY	0
Agglomeratie_s_Gravenhage	Age_10_19	INFECTED_NOSYMPTOMS_NOTCONTAGIOUS	43
Agglomeratie_s_Gravenhage	Age_10_19	INFECTED_NOSYMPTOMS_ISCONTAGIOUS	10
Agglomeratie_s_Gravenhage	Age_10_19	INFECTED_SYMPTOMS_MILD	7
Agglomeratie_s_Gravenhage	Age_10_19	INFECTED_SYMPTOMS_SEVERE_ICpossible	0
Agglomeratie_s_Gravenhage	Age_10_19	INFECTED_SYMPTOMS_SEVERE_ICnotpossible	0
Agglomeratie_s_Gravenhage	Age_10_19	INFECTED_SYMPTOMS_SEVERE_QUEUE	0
Agglomeratie_s_Gravenhage	Age_10_19	CURED	22
Agglomeratie_s_Gravenhage	Age_10_19	DEAD	0
Agglomeratie_s_Gravenhage	Age_20_29	HEALTHY	0
Agglomeratie_s_Gravenhage	Age_20_29	INFECTED_NOSYMPTOMS_NOTCONTAGIOUS	47
Agglomeratie_s_Gravenhage	Age_20_29	INFECTED_NOSYMPTOMS_ISCONTAGIOUS	10
Agglomeratie_s_Gravenhage	Age_20_29	INFECTED_SYMPTOMS_MILD	8
Agglomeratie_s_Gravenhage	Age_20_29	INFECTED_SYMPTOMS_SEVERE_ICpossible	0
Agglomeratie_s_Gravenhage	Age_20_29	INFECTED_SYMPTOMS_SEVERE_ICnotpossible	0
Agglomeratie_s_Gravenhage	Age_20_29	INFECTED_SYMPTOMS_SEVERE_QUEUE	0
Agglomeratie_s_Gravenhage	Age_20_29	CURED	24
Agglomeratie_s_Gravenhage	Age_20_29	DEAD	0
Agglomeratie_s_Gravenhage	Age_30_39	HEALTHY	0
Agglomeratie_s_Gravenhage	Age_30_39	INFECTED_NOSYMPTOMS_NOTCONTAGIOUS	45
Agglomeratie_s_Gravenhage	Age_30_39	INFECTED_NOSYMPTOMS_ISCONTAGIOUS	10
Agglomeratie_s_Gravenhage	Age_30_39	INFECTED_SYMPTOMS_MILD	7
Agglomeratie_s_Gravenhage	Age_30_39	INFECTED_SYMPTOMS_SEVERE_ICpossible	0
Agglomeratie_s_Gravenhage	Age_30_39	INFECTED_SYMPTOMS_SEVERE_ICnotpossible	0
Agglomeratie_s_Gravenhage	Age_30_39	INFECTED_SYMPTOMS_SEVERE_QUEUE	0
Agglomeratie_s_Gravenhage	Age_30_39	CURED	23
Agglomeratie_s_Gravenhage	Age_30_39	DEAD	0
Agglomeratie_s_Gravenhage	Age_40_49	HEALTHY	0
Agglomeratie_s_Gravenhage	Age_40_49	INFECTED_NOSYMPTOMS_NOTCONTAGIOUS	49
Agglomeratie_s_Gravenhage	Age_40_49	INFECTED_NOSYMPTOMS_ISCONTAGIOUS	11
Agglomeratie_s_Gravenhage	Age_40_49	INFECTED_SYMPTOMS_MILD	8
Agglomeratie_s_Gravenhage	Age_40_49	INFECTED_SYMPTOMS_SEVERE_ICpossible	0
Agglomeratie_s_Gravenhage	Age_40_49	INFECTED_SYMPTOMS_SEVERE_ICnotpossible	0
Agglomeratie_s_Gravenhage	Age_40_49	INFECTED_SYMPTOMS_SEVERE_QUEUE	0
Agglomeratie_s_Gravenhage	Age_40_49	CURED	25
Agglomeratie_s_Gravenhage	Age_40_49	DEAD	0
Agglomeratie_s_Gravenhage	Age_50_59	HEALTHY	0
Agglomeratie_s_Gravenhage	Age_50_59	INFECTED_NOSYMPTOMS_NOTCONTAGIOUS	54
Agglomeratie_s_Gravenhage	Age_50_59	INFECTED_NOSYMPTOMS_ISCONTAGIOUS	12
Agglomeratie_s_Gravenhage	Age_50_59	INFECTED_SYMPTOMS_MILD	9
Agglomeratie_s_Gravenhage	Age_50_59	INFECTED_SYMPTOMS_SEVERE_ICpossible	0
Agglomeratie_s_Gravenhage	Age_50_59	INFECTED_SYMPTOMS_SEVERE_ICnotpossible	0
Agglomeratie_s_Gravenhage	Age_50_59	INFECTED_SYMPTOMS_SEVERE_QUEUE	0
Agglomeratie_s_Gravenhage	Age_50_59	CURED	28
Agglomeratie_s_Gravenhage	Age_50_59	DEAD	0
Agglomeratie_s_Gravenhage	Age_60_69	HEALTHY	0
Agglomeratie_s_Gravenhage	Age_60_69	INFECTED_NOSYMPTOMS_NOTCONTAGIOUS	45
Agglomeratie_s_Gravenhage	Age_60_69	INFECTED_NOSYMPTOMS_ISCONTAGIOUS	10
Agglomeratie_s_Gravenhage	Age_60_69	INFECTED_SYMPTOMS_MILD	7
Agglomeratie_s_Gravenhage	Age_60_69	INFECTED_SYMPTOMS_SEVERE_ICpossible	0
Agglomeratie_s_Gravenhage	Age_60_69	INFECTED_SYMPTOMS_SEVERE_ICnotpossible	0
Agglomeratie_s_Gravenhage	Age_60_69	INFECTED_SYMPTOMS_SEVERE_QUEUE	0
Agglomeratie_s_Gravenhage	Age_60_69	CURED	23
Agglomeratie_s_Gravenhage	Age_60_69	DEAD	0
Agglomeratie_s_Gravenhage	Age_70_79	HEALTHY	0
Agglomeratie_s_Gravenhage	Age_70_79	INFECTED_NOSYMPTOMS_NOTCONTAGIOUS	33
Agglomeratie_s_Gravenhage	Age_70_79	INFECTED_NOSYMPTOMS_ISCONTAGIOUS	7
Agglomeratie_s_Gravenhage	Age_70_79	INFECTED_SYMPTOMS_MILD	5
Agglomeratie_s_Gravenhage	Age_70_79	INFECTED_SYMPTOMS_SEVERE_ICpossible	0
Agglomeratie_s_Gravenhage	Age_70_79	INFECTED_SYMPTOMS_SEVERE_ICnotpossible	0
Agglomeratie_s_Gravenhage	Age_70_79	INFECTED_SYMPTOMS_SEVERE_QUEUE	0
Agglomeratie_s_Gravenhage	Age_70_79	CURED	17
Agglomeratie_s_Gravenhage	Age_70_79	DEAD	0
Agglomeratie_s_Gravenhage	Age_80_150	HEALTHY	0
Agglomeratie_s_Gravenhage	Age_80_150	INFECTED_NOSYMPTOMS_NOTCONTAGIOUS	17
Agglomeratie_s_Gravenhage	Age_80_150	INFECTED_NOSYMPTOMS_ISCONTAGIOUS	4
Agglomeratie_s_Gravenhage	Age_80_150	INFECTED_SYMPTOMS_MILD	3
Agglomeratie_s_Gravenhage	Age_80_150	INFECTED_SYMPTOMS_SEVERE_ICpossible	0
Agglomeratie_s_Gravenhage	Age_80_150	INFECTED_SYMPTOMS_SEVERE_ICnotpossible	0
Agglomeratie_s_Gravenhage	Age_80_150	INFECTED_SYMPTOMS_SEVERE_QUEUE	0
Agglomeratie_s_Gravenhage	Age_80_150	CURED	9
Agglomeratie_s_Gravenhage	Age_80_150	DEAD	0
Alkmaarenomgeving	Age_0_9	HEALTHY	0
Alkmaarenomgeving	Age_0_9	INFECTED_NOSYMPTOMS_NOTCONTAGIOUS	23
Alkmaarenomgeving	Age_0_9	INFECTED_NOSYMPTOMS_ISCONTAGIOUS	5
Alkmaarenomgeving	Age_0_9	INFECTED_SYMPTOMS_MILD	4
Alkmaarenomgeving	Age_0_9	INFECTED_SYMPTOMS_SEVERE_ICpossible	0
Alkmaarenomgeving	Age_0_9	INFECTED_SYMPTOMS_SEVERE_ICnotpossible	0
Alkmaarenomgeving	Age_0_9	INFECTED_SYMPTOMS_SEVERE_QUEUE	0
Alkmaarenomgeving	Age_0_9	CURED	12
Alkmaarenomgeving	Age_0_9	DEAD	0
Alkmaarenomgeving	Age_10_19	HEALTHY	0
Alkmaarenomgeving	Age_10_19	INFECTED_NOSYMPTOMS_NOTCONTAGIOUS	26
Alkmaarenomgeving	Age_10_19	INFECTED_NOSYMPTOMS_ISCONTAGIOUS	6
Alkmaarenomgeving	Age_10_19	INFECTED_SYMPTOMS_MILD	4
Alkmaarenomgeving	Age_10_19	INFECTED_SYMPTOMS_SEVERE_ICpossible	0
Alkmaarenomgeving	Age_10_19	INFECTED_SYMPTOMS_SEVERE_ICnotpossible	0
Alkmaarenomgeving	Age_10_19	INFECTED_SYMPTOMS_SEVERE_QUEUE	0
Alkmaarenomgeving	Age_10_19	CURED	13
Alkmaarenomgeving	Age_10_19	DEAD	0
Alkmaarenomgeving	Age_20_29	HEALTHY	0
Alkmaarenomgeving	Age_20_29	INFECTED_NOSYMPTOMS_NOTCONTAGIOUS	28
Alkmaarenomgeving	Age_20_29	INFECTED_NOSYMPTOMS_ISCONTAGIOUS	6
Alkmaarenomgeving	Age_20_29	INFECTED_SYMPTOMS_MILD	5
Alkmaarenomgeving	Age_20_29	INFECTED_SYMPTOMS_SEVERE_ICpossible	0
Alkmaarenomgeving	Age_20_29	INFECTED_SYMPTOMS_SEVERE_ICnotpossible	0
Alkmaarenomgeving	Age_20_29	INFECTED_SYMPTOMS_SEVERE_QUEUE	0
Alkmaarenomgeving	Age_20_29	CURED	14
Alkmaarenomgeving	Age_20_29	DEAD	0
Alkmaarenomgeving	Age_30_39	HEALTHY	0
Alkmaarenomgeving	Age_30_39	INFECTED_NOSYMPTOMS_NOTCONTAGIOUS	27
Alkmaarenomgeving	Age_30_39	INFECTED_NOSYMPTOMS_ISCONTAGIOUS	6
Alkmaarenomgeving	Age_30_39	INFECTED_SYMPTOMS_MILD	4
Alkmaarenomgeving	Age_30_39	INFECTED_SYMPTOMS_SEVERE_ICpossible	0
Alkmaarenomgeving	Age_30_39	INFECTED_SYMPTOMS_SEVERE_ICnotpossible	0
Alkmaarenomgeving	Age_30_39	INFECTED_SYMPTOMS_SEVERE_QUEUE	0
Alkmaarenomgeving	Age_30_39	CURED	14
Alkmaarenomgeving	Age_30_39	DEAD	0
Alkmaarenomgeving	Age_40_49	HEALTHY	0
Alkmaarenomgeving	Age_40_49	INFECTED_NOSYMPTOMS_NOTCONTAGIOUS	29
Alkmaarenomgeving	Age_40_49	INFECTED_NOSYMPTOMS_ISCONTAGIOUS	6
Alkmaarenomgeving	Age_40_49	INFECTED_SYMPTOMS_MILD	5
Alkmaarenomgeving	Age_40_49	INFECTED_SYMPTOMS_SEVERE_ICpossible	0
Alkmaarenomgeving	Age_40_49	INFECTED_SYMPTOMS_SEVERE_ICnotpossible	0
Alkmaarenomgeving	Age_40_49	INFECTED_SYMPTOMS_SEVERE_QUEUE	0
Alkmaarenomgeving	Age_40_49	CURED	15
Alkmaarenomgeving	Age_40_49	DEAD	0
Alkmaarenomgeving	Age_50_59	HEALTHY	0
Alkmaarenomgeving	Age_50_59	INFECTED_NOSYMPTOMS_NOTCONTAGIOUS	32
Alkmaarenomgeving	Age_50_59	INFECTED_NOSYMPTOMS_ISCONTAGIOUS	7
Alkmaarenomgeving	Age_50_59	INFECTED_SYMPTOMS_MILD	5
Alkmaarenomgeving	Age_50_59	INFECTED_SYMPTOMS_SEVERE_ICpossible	0
Alkmaarenomgeving	Age_50_59	INFECTED_SYMPTOMS_SEVERE_ICnotpossible	0
Alkmaarenomgeving	Age_50_59	INFECTED_SYMPTOMS_SEVERE_QUEUE	0
Alkmaarenomgeving	Age_50_59	CURED	16
Alkmaarenomgeving	Age_50_59	DEAD	0
Alkmaarenomgeving	Age_60_69	HEALTHY	0
Alkmaarenomgeving	Age_60_69	INFECTED_NOSYMPTOMS_NOTCONTAGIOUS	27
Alkmaarenomgeving	Age_60_69	INFECTED_NOSYMPTOMS_ISCONTAGIOUS	6
Alkmaarenomgeving	Age_60_69	INFECTED_SYMPTOMS_MILD	4
Alkmaarenomgeving	Age_60_69	INFECTED_SYMPTOMS_SEVERE_ICpossible	0
Alkmaarenomgeving	Age_60_69	INFECTED_SYMPTOMS_SEVERE_ICnotpossible	0
Alkmaarenomgeving	Age_60_69	INFECTED_SYMPTOMS_SEVERE_QUEUE	0
Alkmaarenomgeving	Age_60_69	CURED	14
Alkmaarenomgeving	Age_60_69	DEAD	0
Alkmaarenomgeving	Age_70_79	HEALTHY	0
Alkmaarenomgeving	Age_70_79	INFECTED_NOSYMPTOMS_NOTCONTAGIOUS	20
Alkmaarenomgeving	Age_70_79	INFECTED_NOSYMPTOMS_ISCONTAGIOUS	4
Alkmaarenomgeving	Age_70_79	INFECTED_SYMPTOMS_MILD	3
Alkmaarenomgeving	Age_70_79	INFECTED_SYMPTOMS_SEVERE_ICpossible	0
Alkmaarenomgeving	Age_70_79	INFECTED_SYMPTOMS_SEVERE_ICnotpossible	0
Alkmaarenomgeving	Age_70_79	INFECTED_SYMPTOMS_SEVERE_QUEUE	0
Alkmaarenomgeving	Age_70_79	CURED	10
Alkmaarenomgeving	Age_70_79	DEAD	0
Alkmaarenomgeving	Age_80_150	HEALTHY	0
Alkmaarenomgeving	Age_80_150	INFECTED_NOSYMPTOMS_NOTCONTAGIOUS	10
Alkmaarenomgeving	Age_80_150	INFECTED_NOSYMPTOMS_ISCONTAGIOUS	2
Alkmaarenomgeving	Age_80_150	INFECTED_SYMPTOMS_MILD	2
Alkmaarenomgeving	Age_80_150	INFECTED_SYMPTOMS_SEVERE_ICpossible	0
Alkmaarenomgeving	Age_80_150	INFECTED_SYMPTOMS_SEVERE_ICnotpossible	0
Alkmaarenomgeving	Age_80_150	INFECTED_SYMPTOMS_SEVERE_QUEUE	0
Alkmaarenomgeving	Age_80_150	CURED	5
Alkmaarenomgeving	Age_80_150	DEAD	0
Arnhem_Nijmegen	Age_0_9	HEALTHY	0
Arnhem_Nijmegen	Age_0_9	INFECTED_NOSYMPTOMS_NOTCONTAGIOUS	37
Arnhem_Nijmegen	Age_0_9	INFECTED_NOSYMPTOMS_ISCONTAGIOUS	8
Arnhem_Nijmegen	Age_0_9	INFECTED_SYMPTOMS_MILD	6
Arnhem_Nijmegen	Age_0_9	INFECTED_SYMPTOMS_SEVERE_ICpossible	0
Arnhem_Nijmegen	Age_0_9	INFECTED_SYMPTOMS_SEVERE_ICnotpossible	0
Arnhem_Nijmegen	Age_0_9	INFECTED_SYMPTOMS_SEVERE_QUEUE	0
Arnhem_Nijmegen	Age_0_9	CURED	19
Arnhem_Nijmegen	Age_0_9	DEAD	0
Arnhem_Nijmegen	Age_10_19	HEALTHY	0
Arnhem_Nijmegen	Age_10_19	INFECTED_NOSYMPTOMS_NOTCONTAGIOUS	42
Arnhem_Nijmegen	Age_10_19	INFECTED_NOSYMPTOMS_ISCONTAGIOUS	9
Arnhem_Nijmegen	Age_10_19	INFECTED_SYMPTOMS_MILD	7
Arnhem_Nijmegen	Age_10_19	INFECTED_SYMPTOMS_SEVERE_ICpossible	0
Arnhem_Nijmegen	Age_10_19	INFECTED_SYMPTOMS_SEVERE_ICnotpossible	0
Arnhem_Nijmegen	Age_10_19	INFECTED_SYMPTOMS_SEVERE_QUEUE	0
Arnhem_Nijmegen	Age_10_19	CURED	22
Arnhem_Nijmegen	Age_10_19	DEAD	0
Arnhem_Nijmegen	Age_20_29	HEALTHY	0
Arnhem_Nijmegen	Age_20_29	INFECTED_NOSYMPTOMS_NOTCONTAGIOUS	46
Arnhem_Nijmegen	Age_20_29	INFECTED_NOSYMPTOMS_ISCONTAGIOUS	10
Arnhem_Nijmegen	Age_20_29	INFECTED_SYMPTOMS_MILD	8
Arnhem_Nijmegen	Age_20_29	INFECTED_SYMPTOMS_SEVERE_ICpossible	0
Arnhem_Nijmegen	Age_20_29	INFECTED_SYMPTOMS_SEVERE_ICnotpossible	0
Arnhem_Nijmegen	Age_20_29	INFECTED_SYMPTOMS_SEVERE_QUEUE	0
Arnhem_Nijmegen	Age_20_29	CURED	24
Arnhem_Nijmegen	Age_20_29	DEAD	0
Arnhem_Nijmegen	Age_30_39	HEALTHY	0
Arnhem_Nijmegen	Age_30_39	INFECTED_NOSYMPTOMS_NOTCONTAGIOUS	44
Arnhem_Nijmegen	Age_30_39	INFECTED_NOSYMPTOMS_ISCONTAGIOUS	10
Arnhem_Nijmegen	Age_30_39	INFECTED_SYMPTOMS_MILD	7
Arnhem_Nijmegen	Age_30_39	INFECTED_SYMPTOMS_SEVERE_ICpossible	0
Arnhem_Nijmegen	Age_30_39	INFECTED_SYMPTOMS_SEVERE_ICnotpossible	0
Arnhem_Nijmegen	Age_30_39	INFECTED_SYMPTOMS_SEVERE_QUEUE	0
Arnhem_Nijmegen	Age_30_39	CURED	23
Arnhem_Nijmegen	Age_30_39	DEAD	0
Arnhem_Nijmegen	Age_40_49	HEALTHY	0
Arnhem_Nijmegen	Age_40_49	INFECTED_NOSYMPTOMS_NOTCONTAGIOUS	47
Arnhem_Nijmegen	Age_40_49	INFECTED_NOSYMPTOMS_ISCONTAGIOUS	10
Arnhem_Nijmegen	Age_40_49	INFECTED_SYMPTOMS_MILD	8
Arnhem_Nijmegen	Age_40_49	INFECTED_SYMPTOMS_SEVERE_ICpossible	0
Arnhem_Nijmegen	Age_40_49	INFECTED_SYMPTOMS_SEVERE_ICnotpossible	0
Arnhem_Nijmegen	Age_40_49	INFECTED_SYMPTOMS_SEVERE_QUEUE	0
Arnhem_Nijmegen	Age_40_49	CURED	24
Arnhem_Nijmegen	Age_40_49	DEAD	0
Arnhem_Nijmegen	Age_50_59	HEALTHY	0
Arnhem_Nijmegen	Age_50_59	INFECTED_NOSYMPTOMS_NOTCONTAGIOUS	53
Arnhem_Nijmegen	Age_50_59	INFECTED_NOSYMPTOMS_ISCONTAGIOUS	12
Arnhem_Nijmegen	Age_50_59	INFECTED_SYMPTOMS_MILD	9
Arnhem_Nijmegen	Age_50_59	INFECTED_SYMPTOMS_SEVERE_ICpossible	0
Arnhem_Nijmegen	Age_50_59	INFECTED_SYMPTOMS_SEVERE_ICnotpossible	0
Arnhem_Nijmegen	Age_50_59	INFECTED_SYMPTOMS_SEVERE_QUEUE	0
Arnhem_Nijmegen	Age_50_59	CURED	27
Arnhem_Nijmegen	Age_50_59	DEAD	0
Arnhem_Nijmegen	Age_60_69	HEALTHY	0
Arnhem_Nijmegen	Age_60_69	INFECTED_NOSYMPTOMS_NOTCONTAGIOUS	44
Arnhem_Nijmegen	Age_60_69	INFECTED_NOSYMPTOMS_ISCONTAGIOUS	10
Arnhem_Nijmegen	Age_60_69	INFECTED_SYMPTOMS_MILD	7
Arnhem_Nijmegen	Age_60_69	INFECTED_SYMPTOMS_SEVERE_ICpossible	0
Arnhem_Nijmegen	Age_60_69	INFECTED_SYMPTOMS_SEVERE_ICnotpossible	0
Arnhem_Nijmegen	Age_60_69	INFECTED_SYMPTOMS_SEVERE_QUEUE	0
Arnhem_Nijmegen	Age_60_69	CURED	22
Arnhem_Nijmegen	Age_60_69	DEAD	0
Arnhem_Nijmegen	Age_70_79	HEALTHY	0
Arnhem_Nijmegen	Age_70_79	INFECTED_NOSYMPTOMS_NOTCONTAGIOUS	32
Arnhem_Nijmegen	Age_70_79	INFECTED_NOSYMPTOMS_ISCONTAGIOUS	7
Arnhem_Nijmegen	Age_70_79	INFECTED_SYMPTOMS_MILD	5
Arnhem_Nijmegen	Age_70_79	INFECTED_SYMPTOMS_SEVERE_ICpossible	0
Arnhem_Nijmegen	Age_70_79	INFECTED_SYMPTOMS_SEVERE_ICnotpossible	0
Arnhem_Nijmegen	Age_70_79	INFECTED_SYMPTOMS_SEVERE_QUEUE	0
Arnhem_Nijmegen	Age_70_79	CURED	16
Arnhem_Nijmegen	Age_70_79	DEAD	0
Arnhem_Nijmegen	Age_80_150	HEALTHY	0
Arnhem_Nijmegen	Age_80_150	INFECTED_NOSYMPTOMS_NOTCONTAGIOUS	17
Arnhem_Nijmegen	Age_80_150	INFECTED_NOSYMPTOMS_ISCONTAGIOUS	4
Arnhem_Nijmegen	Age_80_150	INFECTED_SYMPTOMS_MILD	3
Arnhem_Nijmegen	Age_80_150	INFECTED_SYMPTOMS_SEVERE_ICpossible	0
Arnhem_Nijmegen	Age_80_150	INFECTED_SYMPTOMS_SEVERE_ICnotpossible	0
Arnhem_Nijmegen	Age_80_150	INFECTED_SYMPTOMS_SEVERE_QUEUE	0
Arnhem_Nijmegen	Age_80_150	CURED	8
Arnhem_Nijmegen	Age_80_150	DEAD	0
DelftenWestland	Age_0_9	HEALTHY	0
DelftenWestland	Age_0_9	INFECTED_NOSYMPTOMS_NOTCONTAGIOUS	38
DelftenWestland	Age_0_9	INFECTED_NOSYMPTOMS_ISCONTAGIOUS	8
DelftenWestland	Age_0_9	INFECTED_SYMPTOMS_MILD	6
DelftenWestland	Age_0_9	INFECTED_SYMPTOMS_SEVERE_ICpossible	0
DelftenWestland	Age_0_9	INFECTED_SYMPTOMS_SEVERE_ICnotpossible	0
DelftenWestland	Age_0_9	INFECTED_SYMPTOMS_SEVERE_QUEUE	0
DelftenWestland	Age_0_9	CURED	20
DelftenWestland	Age_0_9	DEAD	0
DelftenWestland	Age_10_19	HEALTHY	0
DelftenWestland	Age_10_19	INFECTED_NOSYMPTOMS_NOTCONTAGIOUS	43
DelftenWestland	Age_10_19	INFECTED_NOSYMPTOMS_ISCONTAGIOUS	10
DelftenWestland	Age_10_19	INFECTED_SYMPTOMS_MILD	7
DelftenWestland	Age_10_19	INFECTED_SYMPTOMS_SEVERE_ICpossible	0
DelftenWestland	Age_10_19	INFECTED_SYMPTOMS_SEVERE_ICnotpossible	0
DelftenWestland	Age_10_19	INFECTED_SYMPTOMS_SEVERE_QUEUE	0
DelftenWestland	Age_10_19	CURED	22
DelftenWestland	Age_10_19	DEAD	0
DelftenWestland	Age_20_29	HEALTHY	0
DelftenWestland	Age_20_29	INFECTED_NOSYMPTOMS_NOTCONTAGIOUS	47
DelftenWestland	Age_20_29	INFECTED_NOSYMPTOMS_ISCONTAGIOUS	10
DelftenWestland	Age_20_29	INFECTED_SYMPTOMS_MILD	8
DelftenWestland	Age_20_29	INFECTED_SYMPTOMS_SEVERE_ICpossible	0
DelftenWestland	Age_20_29	INFECTED_SYMPTOMS_SEVERE_ICnotpossible	0
DelftenWestland	Age_20_29	INFECTED_SYMPTOMS_SEVERE_QUEUE	0
DelftenWestland	Age_20_29	CURED	24
DelftenWestland	Age_20_29	DEAD	0
DelftenWestland	Age_30_39	HEALTHY	0
DelftenWestland	Age_30_39	INFECTED_NOSYMPTOMS_NOTCONTAGIOUS	45
DelftenWestland	Age_30_39	INFECTED_NOSYMPTOMS_ISCONTAGIOUS	10
DelftenWestland	Age_30_39	INFECTED_SYMPTOMS_MILD	7
DelftenWestland	Age_30_39	INFECTED_SYMPTOMS_SEVERE_ICpossible	0
DelftenWestland	Age_30_39	INFECTED_SYMPTOMS_SEVERE_ICnotpossible	0
DelftenWestland	Age_30_39	INFECTED_SYMPTOMS_SEVERE_QUEUE	0
DelftenWestland	Age_30_39	CURED	23
DelftenWestland	Age_30_39	DEAD	0
DelftenWestland	Age_40_49	HEALTHY	0
DelftenWestland	Age_40_49	INFECTED_NOSYMPTOMS_NOTCONTAGIOUS	49
DelftenWestland	Age_40_49	INFECTED_NOSYMPTOMS_ISCONTAGIOUS	11
DelftenWestland	Age_40_49	INFECTED_SYMPTOMS_MILD	8
DelftenWestland	Age_40_49	INFECTED_SYMPTOMS_SEVERE_ICpossible	0
DelftenWestland	Age_40_49	INFECTED_SYMPTOMS_SEVERE_ICnotpossible	0
DelftenWestland	Age_40_49	INFECTED_SYMPTOMS_SEVERE_QUEUE	0
DelftenWestland	Age_40_49	CURED	25
DelftenWestland	Age_40_49	DEAD	0
DelftenWestland	Age_50_59	HEALTHY	0
DelftenWestland	Age_50_59	INFECTED_NOSYMPTOMS_NOTCONTAGIOUS	54
DelftenWestland	Age_50_59	INFECTED_NOSYMPTOMS_ISCONTAGIOUS	12
DelftenWestland	Age_50_59	INFECTED_SYMPTOMS_MILD	9
DelftenWestland	Age_50_59	INFECTED_SYMPTOMS_SEVERE_ICpossible	0
DelftenWestland	Age_50_59	INFECTED_SYMPTOMS_SEVERE_ICnotpossible	0
DelftenWestland	Age_50_59	INFECTED_SYMPTOMS_SEVERE_QUEUE	0
DelftenWestland	Age_50_59	CURED	28
DelftenWestland	Age_50_59	DEAD	0
DelftenWestland	Age_60_69	HEALTHY	0
DelftenWestland	Age_60_69	INFECTED_NOSYMPTOMS_NOTCONTAGIOUS	45
DelftenWestland	Age_60_69	INFECTED_NOSYMPTOMS_ISCONTAGIOUS	10
DelftenWestland	Age_60_69	INFECTED_SYMPTOMS_MILD	7
DelftenWestland	Age_60_69	INFECTED_SYMPTOMS_SEVERE_ICpossible	0
DelftenWestland	Age_60_69	INFECTED_SYMPTOMS_SEVERE_ICnotpossible	0
DelftenWestland	Age_60_69	INFECTED_SYMPTOMS_SEVERE_QUEUE	0
DelftenWestland	Age_60_69	CURED	23
DelftenWestland	Age_60_69	DEAD	0
DelftenWestland	Age_70_79	HEALTHY	0
DelftenWestland	Age_70_79	INFECTED_NOSYMPTOMS_NOTCONTAGIOUS	33
DelftenWestland	Age_70_79	INFECTED_NOSYMPTOMS_ISCONTAGIOUS	7
DelftenWestland	Age_70_79	INFECTED_SYMPTOMS_MILD	5
DelftenWestland	Age_70_79	INFECTED_SYMPTOMS_SEVERE_ICpossible	0
DelftenWestland	Age_70_79	INFECTED_SYMPTOMS_SEVERE_ICnotpossible	0
DelftenWestland	Age_70_79	INFECTED_SYMPTOMS_SEVERE_QUEUE	0
DelftenWestland	Age_70_79	CURED	17
DelftenWestland	Age_70_79	DEAD	0
DelftenWestland	Age_80_150	HEALTHY	0
DelftenWestland	Age_80_150	INFECTED_NOSYMPTOMS_NOTCONTAGIOUS	17
DelftenWestland	Age_80_150	INFECTED_NOSYMPTOMS_ISCONTAGIOUS	4
DelftenWestland	Age_80_150	INFECTED_SYMPTOMS_MILD	3
DelftenWestland	Age_80_150	INFECTED_SYMPTOMS_SEVERE_ICpossible	0
DelftenWestland	Age_80_150	INFECTED_SYMPTOMS_SEVERE_ICnotpossible	0
DelftenWestland	Age_80_150	INFECTED_SYMPTOMS_SEVERE_QUEUE	0
DelftenWestland	Age_80_150	CURED	9
DelftenWestland	Age_80_150	DEAD	0
Delfzijlenomgeving	Age_0_9	HEALTHY	0
Delfzijlenomgeving	Age_0_9	INFECTED_NOSYMPTOMS_NOTCONTAGIOUS	1
Delfzijlenomgeving	Age_0_9	INFECTED_NOSYMPTOMS_ISCONTAGIOUS	0
Delfzijlenomgeving	Age_0_9	INFECTED_SYMPTOMS_MILD	0
Delfzijlenomgeving	Age_0_9	INFECTED_SYMPTOMS_SEVERE_ICpossible	0
Delfzijlenomgeving	Age_0_9	INFECTED_SYMPTOMS_SEVERE_ICnotpossible	0
Delfzijlenomgeving	Age_0_9	INFECTED_SYMPTOMS_SEVERE_QUEUE	0
Delfzijlenomgeving	Age_0_9	CURED	1
Delfzijlenomgeving	Age_0_9	DEAD	0
Delfzijlenomgeving	Age_10_19	HEALTHY	0
Delfzijlenomgeving	Age_10_19	INFECTED_NOSYMPTOMS_NOTCONTAGIOUS	1
Delfzijlenomgeving	Age_10_19	INFECTED_NOSYMPTOMS_ISCONTAGIOUS	0
Delfzijlenomgeving	Age_10_19	INFECTED_SYMPTOMS_MILD	0
Delfzijlenomgeving	Age_10_19	INFECTED_SYMPTOMS_SEVERE_ICpossible	0
Delfzijlenomgeving	Age_10_19	INFECTED_SYMPTOMS_SEVERE_ICnotpossible	0
Delfzijlenomgeving	Age_10_19	INFECTED_SYMPTOMS_SEVERE_QUEUE	0
Delfzijlenomgeving	Age_10_19	CURED	1
Delfzijlenomgeving	Age_10_19	DEAD	0
Delfzijlenomgeving	Age_20_29	HEALTHY	0
Delfzijlenomgeving	Age_20_29	INFECTED_NOSYMPTOMS_NOTCONTAGIOUS	1
Delfzijlenomgeving	Age_20_29	INFECTED_NOSYMPTOMS_ISCONTAGIOUS	0
Delfzijlenomgeving	Age_20_29	INFECTED_SYMPTOMS_MILD	0
Delfzijlenomgeving	Age_20_29	INFECTED_SYMPTOMS_SEVERE_ICpossible	0
Delfzijlenomgeving	Age_20_29	INFECTED_SYMPTOMS_SEVERE_ICnotpossible	0
Delfzijlenomgeving	Age_20_29	INFECTED_SYMPTOMS_SEVERE_QUEUE	0
Delfzijlenomgeving	Age_20_29	CURED	1
Delfzijlenomgeving	Age_20_29	DEAD	0
Delfzijlenomgeving	Age_30_39	HEALTHY	0
Delfzijlenomgeving	Age_30_39	INFECTED_NOSYMPTOMS_NOTCONTAGIOUS	1
Delfzijlenomgeving	Age_30_39	INFECTED_NOSYMPTOMS_ISCONTAGIOUS	0
Delfzijlenomgeving	Age_30_39	INFECTED_SYMPTOMS_MILD	0
Delfzijlenomgeving	Age_30_39	INFECTED_SYMPTOMS_SEVERE_ICpossible	0
Delfzijlenomgeving	Age_30_39	INFECTED_SYMPTOMS_SEVERE_ICnotpossible	0
Delfzijlenomgeving	Age_30_39	INFECTED_SYMPTOMS_SEVERE_QUEUE	0
Delfzijlenomgeving	Age_30_39	CURED	1
Delfzijlenomgeving	Age_30_39	DEAD	0
Delfzijlenomgeving	Age_40_49	HEALTHY	0
Delfzijlenomgeving	Age_40_49	INFECTED_NOSYMPTOMS_NOTCONTAGIOUS	1
Delfzijlenomgeving	Age_40_49	INFECTED_NOSYMPTOMS_ISCONTAGIOUS	0
Delfzijlenomgeving	Age_40_49	INFECTED_SYMPTOMS_MILD	0
Delfzijlenomgeving	Age_40_49	INFECTED_SYMPTOMS_SEVERE_ICpossible	0
Delfzijlenomgeving	Age_40_49	INFECTED_SYMPTOMS_SEVERE_ICnotpossible	0
Delfzijlenomgeving	Age_40_49	INFECTED_SYMPTOMS_SEVERE_QUEUE	0
Delfzijlenomgeving	Age_40_49	CURED	1
Delfzijlenomgeving	Age_40_49	DEAD	0
Delfzijlenomgeving	Age_50_59	HEALTHY	0
Delfzijlenomgeving	Age_50_59	INFECTED_NOSYMPTOMS_NOTCONTAGIOUS	2
Delfzijlenomgeving	Age_50_59	INFECTED_NOSYMPTOMS_ISCONTAGIOUS	0
Delfzijlenomgeving	Age_50_59	INFECTED_SYMPTOMS_MILD	0
Delfzijlenomgeving	Age_50_59	INFECTED_SYMPTOMS_SEVERE_ICpossible	0
Delfzijlenomgeving	Age_50_59	INFECTED_SYMPTOMS_SEVERE_ICnotpossible	0
Delfzijlenomgeving	Age_50_59	INFECTED_SYMPTOMS_SEVERE_QUEUE	0
Delfzijlenomgeving	Age_50_59	CURED	1
Delfzijlenomgeving	Age_50_59	DEAD	0
Delfzijlenomgeving	Age_60_69	HEALTHY	0
Delfzijlenomgeving	Age_60_69	INFECTED_NOSYMPTOMS_NOTCONTAGIOUS	1
Delfzijlenomgeving	Age_60_69	INFECTED_NOSYMPTOMS_ISCONTAGIOUS	0
Delfzijlenomgeving	Age_60_69	INFECTED_SYMPTOMS_MILD	0
Delfzijlenomgeving	Age_60_69	INFECTED_SYMPTOMS_SEVERE_ICpossible	0
Delfzijlenomgeving	Age_60_69	INFECTED_SYMPTOMS_SEVERE_ICnotpossible	0
Delfzijlenomgeving	Age_60_69	INFECTED_SYMPTOMS_SEVERE_QUEUE	0
Delfzijlenomgeving	Age_60_69	CURED	1
Delfzijlenomgeving	Age_60_69	DEAD	0
Delfzijlenomgeving	Age_70_79	HEALTHY	0
Delfzijlenomgeving	Age_70_79	INFECTED_NOSYMPTOMS_NOTCONTAGIOUS	1
Delfzijlenomgeving	Age_70_79	INFECTED_NOSYMPTOMS_ISCONTAGIOUS	0
Delfzijlenomgeving	Age_70_79	INFECTED_SYMPTOMS_MILD	0
Delfzijlenomgeving	Age_70_79	INFECTED_SYMPTOMS_SEVERE_ICpossible	0
Delfzijlenomgeving	Age_70_79	INFECTED_SYMPTOMS_SEVERE_ICnotpossible	0
Delfzijlenomgeving	Age_70_79	INFECTED_SYMPTOMS_SEVERE_QUEUE	0
Delfzijlenomgeving	Age_70_79	CURED	0
Delfzijlenomgeving	Age_70_79	DEAD	0
Delfzijlenomgeving	Age_80_150	HEALTHY	0
Delfzijlenomgeving	Age_80_150	INFECTED_NOSYMPTOMS_NOTCONTAGIOUS	1
Delfzijlenomgeving	Age_80_150	INFECTED_NOSYMPTOMS_ISCONTAGIOUS	0
Delfzijlenomgeving	Age_80_150	INFECTED_SYMPTOMS_MILD	0
Delfzijlenomgeving	Age_80_150	INFECTED_SYMPTOMS_SEVERE_ICpossible	0
Delfzijlenomgeving	Age_80_150	INFECTED_SYMPTOMS_SEVERE_ICnotpossible	0
Delfzijlenomgeving	Age_80_150	INFECTED_SYMPTOMS_SEVERE_QUEUE	0
Delfzijlenomgeving	Age_80_150	CURED	0
Delfzijlenomgeving	Age_80_150	DEAD	0
Flevoland	Age_0_9	HEALTHY	0
Flevoland	Age_0_9	INFECTED_NOSYMPTOMS_NOTCONTAGIOUS	13
Flevoland	Age_0_9	INFECTED_NOSYMPTOMS_ISCONTAGIOUS	3
Flevoland	Age_0_9	INFECTED_SYMPTOMS_MILD	2
Flevoland	Age_0_9	INFECTED_SYMPTOMS_SEVERE_ICpossible	0
Flevoland	Age_0_9	INFECTED_SYMPTOMS_SEVERE_ICnotpossible	0
Flevoland	Age_0_9	INFECTED_SYMPTOMS_SEVERE_QUEUE	0
Flevoland	Age_0_9	CURED	7
Flevoland	Age_0_9	DEAD	0
Flevoland	Age_10_19	HEALTHY	0
Flevoland	Age_10_19	INFECTED_NOSYMPTOMS_NOTCONTAGIOUS	15
Flevoland	Age_10_19	INFECTED_NOSYMPTOMS_ISCONTAGIOUS	3
Flevoland	Age_10_19	INFECTED_SYMPTOMS_MILD	2
Flevoland	Age_10_19	INFECTED_SYMPTOMS_SEVERE_ICpossible	0
Flevoland	Age_10_19	INFECTED_SYMPTOMS_SEVERE_ICnotpossible	0
Flevoland	Age_10_19	INFECTED_SYMPTOMS_SEVERE_QUEUE	0
Flevoland	Age_10_19	CURED	8
Flevoland	Age_10_19	DEAD	0
Flevoland	Age_20_29	HEALTHY	0
Flevoland	Age_20_29	INFECTED_NOSYMPTOMS_NOTCONTAGIOUS	16
Flevoland	Age_20_29	INFECTED_NOSYMPTOMS_ISCONTAGIOUS	4
Flevoland	Age_20_29	INFECTED_SYMPTOMS_MILD	3
Flevoland	Age_20_29	INFECTED_SYMPTOMS_SEVERE_ICpossible	0
Flevoland	Age_20_29	INFECTED_SYMPTOMS_SEVERE_ICnotpossible	0
Flevoland	Age_20_29	INFECTED_SYMPTOMS_SEVERE_QUEUE	0
Flevoland	Age_20_29	CURED	8
Flevoland	Age_20_29	DEAD	0
Flevoland	Age_30_39	HEALTHY	0
Flevoland	Age_30_39	INFECTED_NOSYMPTOMS_NOTCONTAGIOUS	16
Flevoland	Age_30_39	INFECTED_NOSYMPTOMS_ISCONTAGIOUS	3
Flevoland	Age_30_39	INFECTED_SYMPTOMS_MILD	3
Flevoland	Age_30_39	INFECTED_SYMPTOMS_SEVERE_ICpossible	0
Flevoland	Age_30_39	INFECTED_SYMPTOMS_SEVERE_ICnotpossible	0
Flevoland	Age_30_39	INFECTED_SYMPTOMS_SEVERE_QUEUE	0
Flevoland	Age_30_39	CURED	8
Flevoland	Age_30_39	DEAD	0
Flevoland	Age_40_49	HEALTHY	0
Flevoland	Age_40_49	INFECTED_NOSYMPTOMS_NOTCONTAGIOUS	17
Flevoland	Age_40_49	INFECTED_NOSYMPTOMS_ISCONTAGIOUS	4
Flevoland	Age_40_49	INFECTED_SYMPTOMS_MILD	3
Flevoland	Age_40_49	INFECTED_SYMPTOMS_SEVERE_ICpossible	0
Flevoland	Age_40_49	INFECTED_SYMPTOMS_SEVERE_ICnotpossible	0
Flevoland	Age_40_49	INFECTED_SYMPTOMS_SEVERE_QUEUE	0
Flevoland	Age_40_49	CURED	9
Flevoland	Age_40_49	DEAD	0
Flevoland	Age_50_59	HEALTHY	0
Flevoland	Age_50_59	INFECTED_NOSYMPTOMS_NOTCONTAGIOUS	19
Flevoland	Age_50_59	INFECTED_NOSYMPTOMS_ISCONTAGIOUS	4
Flevoland	Age_50_59	INFECTED_SYMPTOMS_MILD	3
Flevoland	Age_50_59	INFECTED_SYMPTOMS_SEVERE_ICpossible	0
Flevoland	Age_50_59	INFECTED_SYMPTOMS_SEVERE_ICnotpossible	0
Flevoland	Age_50_59	INFECTED_SYMPTOMS_SEVERE_QUEUE	0
Flevoland	Age_50_59	CURED	10
Flevoland	Age_50_59	DEAD	0
Flevoland	Age_60_69	HEALTHY	0
Flevoland	Age_60_69	INFECTED_NOSYMPTOMS_NOTCONTAGIOUS	16
Flevoland	Age_60_69	INFECTED_NOSYMPTOMS_ISCONTAGIOUS	3
Flevoland	Age_60_69	INFECTED_SYMPTOMS_MILD	3
Flevoland	Age_60_69	INFECTED_SYMPTOMS_SEVERE_ICpossible	0
Flevoland	Age_60_69	INFECTED_SYMPTOMS_SEVERE_ICnotpossible	0
Flevoland	Age_60_69	INFECTED_SYMPTOMS_SEVERE_QUEUE	0
Flevoland	Age_60_69	CURED	8
Flevoland	Age_60_69	DEAD	0
Flevoland	Age_70_79	HEALTHY	0
Flevoland	Age_70_79	INFECTED_NOSYMPTOMS_NOTCONTAGIOUS	11
Flevoland	Age_70_79	INFECTED_NOSYMPTOMS_ISCONTAGIOUS	3
Flevoland	Age_70_79	INFECTED_SYMPTOMS_MILD	2
Flevoland	Age_70_79	INFECTED_SYMPTOMS_SEVERE_ICpossible	0
Flevoland	Age_70_79	INFECTED_SYMPTOMS_SEVERE_ICnotpossible	0
Flevoland	Age_70_79	INFECTED_SYMPTOMS_SEVERE_QUEUE	0
Flevoland	Age_70_79	CURED	6
Flevoland	Age_70_79	DEAD	0
Flevoland	Age_80_150	HEALTHY	0
Flevoland	Age_80_150	INFECTED_NOSYMPTOMS_NOTCONTAGIOUS	6
Flevoland	Age_80_150	INFECTED_NOSYMPTOMS_ISCONTAGIOUS	1
Flevoland	Age_80_150	INFECTED_SYMPTOMS_MILD	1
Flevoland	Age_80_150	INFECTED_SYMPTOMS_SEVERE_ICpossible	0
Flevoland	Age_80_150	INFECTED_SYMPTOMS_SEVERE_ICnotpossible	0
Flevoland	Age_80_150	INFECTED_SYMPTOMS_SEVERE_QUEUE	0
Flevoland	Age_80_150	CURED	3
Flevoland	Age_80_150	DEAD	0
Groot_Amsterdam	Age_0_9	HEALTHY	0
Groot_Amsterdam	Age_0_9	INFECTED_NOSYMPTOMS_NOTCONTAGIOUS	23
Groot_Amsterdam	Age_0_9	INFECTED_NOSYMPTOMS_ISCONTAGIOUS	5
Groot_Amsterdam	Age_0_9	INFECTED_SYMPTOMS_MILD	4
Groot_Amsterdam	Age_0_9	INFECTED_SYMPTOMS_SEVERE_ICpossible	0
Groot_Amsterdam	Age_0_9	INFECTED_SYMPTOMS_SEVERE_ICnotpossible	0
Groot_Amsterdam	Age_0_9	INFECTED_SYMPTOMS_SEVERE_QUEUE	0
Groot_Amsterdam	Age_0_9	CURED	12
Groot_Amsterdam	Age_0_9	DEAD	0
Groot_Amsterdam	Age_10_19	HEALTHY	0
Groot_Amsterdam	Age_10_19	INFECTED_NOSYMPTOMS_NOTCONTAGIOUS	26
Groot_Amsterdam	Age_10_19	INFECTED_NOSYMPTOMS_ISCONTAGIOUS	6
Groot_Amsterdam	Age_10_19	INFECTED_SYMPTOMS_MILD	4
Groot_Amsterdam	Age_10_19	INFECTED_SYMPTOMS_SEVERE_ICpossible	0
Groot_Amsterdam	Age_10_19	INFECTED_SYMPTOMS_SEVERE_ICnotpossible	0
Groot_Amsterdam	Age_10_19	INFECTED_SYMPTOMS_SEVERE_QUEUE	0
Groot_Amsterdam	Age_10_19	CURED	13
Groot_Amsterdam	Age_10_19	DEAD	0
Groot_Amsterdam	Age_20_29	HEALTHY	0
Groot_Amsterdam	Age_20_29	INFECTED_NOSYMPTOMS_NOTCONTAGIOUS	28
Groot_Amsterdam	Age_20_29	INFECTED_NOSYMPTOMS_ISCONTAGIOUS	6
Groot_Amsterdam	Age_20_29	INFECTED_SYMPTOMS_MILD	5
Groot_Amsterdam	Age_20_29	INFECTED_SYMPTOMS_SEVERE_ICpossible	0
Groot_Amsterdam	Age_20_29	INFECTED_SYMPTOMS_SEVERE_ICnotpossible	0
Groot_Amsterdam	Age_20_29	INFECTED_SYMPTOMS_SEVERE_QUEUE	0
Groot_Amsterdam	Age_20_29	CURED	14
Groot_Amsterdam	Age_20_29	DEAD	0
Groot_Amsterdam	Age_30_39	HEALTHY	0
Groot_Amsterdam	Age_30_39	INFECTED_NOSYMPTOMS_NOTCONTAGIOUS	27
Groot_Amsterdam	Age_30_39	INFECTED_NOSYMPTOMS_ISCONTAGIOUS	6
Groot_Amsterdam	Age_30_39	INFECTED_SYMPTOMS_MILD	4
Groot_Amsterdam	Age_30_39	INFECTED_SYMPTOMS_SEVERE_ICpossible	0
Groot_Amsterdam	Age_30_39	INFECTED_SYMPTOMS_SEVERE_ICnotpossible	0
Groot_Amsterdam	Age_30_39	INFECTED_SYMPTOMS_SEVERE_QUEUE	0
Groot_Amsterdam	Age_30_39	CURED	14
Groot_Amsterdam	Age_30_39	DEAD	0
Groot_Amsterdam	Age_40_49	HEALTHY	0
Groot_Amsterdam	Age_40_49	INFECTED_NOSYMPTOMS_NOTCONTAGIOUS	29
Groot_Amsterdam	Age_40_49	INFECTED_NOSYMPTOMS_ISCONTAGIOUS	6
Groot_Amsterdam	Age_40_49	INFECTED_SYMPTOMS_MILD	5
Groot_Amsterdam	Age_40_49	INFECTED_SYMPTOMS_SEVERE_ICpossible	0
Groot_Amsterdam	Age_40_49	INFECTED_SYMPTOMS_SEVERE_ICnotpossible	0
Groot_Amsterdam	Age_40_49	INFECTED_SYMPTOMS_SEVERE_QUEUE	0
Groot_Amsterdam	Age_40_49	CURED	15
Groot_Amsterdam	Age_40_49	DEAD	0
Groot_Amsterdam	Age_50_59	HEALTHY	0
Groot_Amsterdam	Age_50_59	INFECTED_NOSYMPTOMS_NOTCONTAGIOUS	32
Groot_Amsterdam	Age_50_59	INFECTED_NOSYMPTOMS_ISCONTAGIOUS	7
Groot_Amsterdam	Age_50_59	INFECTED_SYMPTOMS_MILD	5
Groot_Amsterdam	Age_50_59	INFECTED_SYMPTOMS_SEVERE_ICpossible	0
Groot_Amsterdam	Age_50_59	INFECTED_SYMPTOMS_SEVERE_ICnotpossible	0
Groot_Amsterdam	Age_50_59	INFECTED_SYMPTOMS_SEVERE_QUEUE	0
Groot_Amsterdam	Age_50_59	CURED	16
Groot_Amsterdam	Age_50_59	DEAD	0
Groot_Amsterdam	Age_60_69	HEALTHY	0
Groot_Amsterdam	Age_60_69	INFECTED_NOSYMPTOMS_NOTCONTAGIOUS	27
Groot_Amsterdam	Age_60_69	INFECTED_NOSYMPTOMS_ISCONTAGIOUS	6
Groot_Amsterdam	Age_60_69	INFECTED_SYMPTOMS_MILD	4
Groot_Amsterdam	Age_60_69	INFECTED_SYMPTOMS_SEVERE_ICpossible	0
Groot_Amsterdam	Age_60_69	INFECTED_SYMPTOMS_SEVERE_ICnotpossible	0
Groot_Amsterdam	Age_60_69	INFECTED_SYMPTOMS_SEVERE_QUEUE	0
Groot_Amsterdam	Age_60_69	CURED	14
Groot_Amsterdam	Age_60_69	DEAD	0
Groot_Amsterdam	Age_70_79	HEALTHY	0
Groot_Amsterdam	Age_70_79	INFECTED_NOSYMPTOMS_NOTCONTAGIOUS	20
Groot_Amsterdam	Age_70_79	INFECTED_NOSYMPTOMS_ISCONTAGIOUS	4
Groot_Amsterdam	Age_70_79	INFECTED_SYMPTOMS_MILD	3
Groot_Amsterdam	Age_70_79	INFECTED_SYMPTOMS_SEVERE_ICpossible	0
Groot_Amsterdam	Age_70_79	INFECTED_SYMPTOMS_SEVERE_ICnotpossible	0
Groot_Amsterdam	Age_70_79	INFECTED_SYMPTOMS_SEVERE_QUEUE	0
Groot_Amsterdam	Age_70_79	CURED	10
Groot_Amsterdam	Age_70_79	DEAD	0
Groot_Amsterdam	Age_80_150	HEALTHY	0
Groot_Amsterdam	Age_80_150	INFECTED_NOSYMPTOMS_NOTCONTAGIOUS	10
Groot_Amsterdam	Age_80_150	INFECTED_NOSYMPTOMS_ISCONTAGIOUS	2
Groot_Amsterdam	Age_80_150	INFECTED_SYMPTOMS_MILD	2
Groot_Amsterdam	Age_80_150	INFECTED_SYMPTOMS_SEVERE_ICpossible	0
Groot_Amsterdam	Age_80_150	INFECTED_SYMPTOMS_SEVERE_ICnotpossible	0
Groot_Amsterdam	Age_80_150	INFECTED_SYMPTOMS_SEVERE_QUEUE	0
Groot_Amsterdam	Age_80_150	CURED	5
Groot_Amsterdam	Age_80_150	DEAD	0
Groot_Rijnmond	Age_0_9	HEALTHY	0
Groot_Rijnmond	Age_0_9	INFECTED_NOSYMPTOMS_NOTCONTAGIOUS	38
Groot_Rijnmond	Age_0_9	INFECTED_NOSYMPTOMS_ISCONTAGIOUS	8
Groot_Rijnmond	Age_0_9	INFECTED_SYMPTOMS_MILD	6
Groot_Rijnmond	Age_0_9	INFECTED_SYMPTOMS_SEVERE_ICpossible	0
Groot_Rijnmond	Age_0_9	INFECTED_SYMPTOMS_SEVERE_ICnotpossible	0
Groot_Rijnmond	Age_0_9	INFECTED_SYMPTOMS_SEVERE_QUEUE	0
Groot_Rijnmond	Age_0_9	CURED	20
Groot_Rijnmond	Age_0_9	DEAD	0
Groot_Rijnmond	Age_10_19	HEALTHY	0
Groot_Rijnmond	Age_10_19	INFECTED_NOSYMPTOMS_NOTCONTAGIOUS	43
Groot_Rijnmond	Age_10_19	INFECTED_NOSYMPTOMS_ISCONTAGIOUS	10
Groot_Rijnmond	Age_10_19	INFECTED_SYMPTOMS_MILD	7
Groot_Rijnmond	Age_10_19	INFECTED_SYMPTOMS_SEVERE_ICpossible	0
Groot_Rijnmond	Age_10_19	INFECTED_SYMPTOMS_SEVERE_ICnotpossible	0
Groot_Rijnmond	Age_10_19	INFECTED_SYMPTOMS_SEVERE_QUEUE	0
Groot_Rijnmond	Age_10_19	CURED	22
Groot_Rijnmond	Age_10_19	DEAD	0
Groot_Rijnmond	Age_20_29	HEALTHY	0
Groot_Rijnmond	Age_20_29	INFECTED_NOSYMPTOMS_NOTCONTAGIOUS	47
Groot_Rijnmond	Age_20_29	INFECTED_NOSYMPTOMS_ISCONTAGIOUS	10
Groot_Rijnmond	Age_20_29	INFECTED_SYMPTOMS_MILD	8
Groot_Rijnmond	Age_20_29	INFECTED_SYMPTOMS_SEVERE_ICpossible	0
Groot_Rijnmond	Age_20_29	INFECTED_SYMPTOMS_SEVERE_ICnotpossible	0
Groot_Rijnmond	Age_20_29	INFECTED_SYMPTOMS_SEVERE_QUEUE	0
Groot_Rijnmond	Age_20_29	CURED	24
Groot_Rijnmond	Age_20_29	DEAD	0
Groot_Rijnmond	Age_30_39	HEALTHY	0
Groot_Rijnmond	Age_30_39	INFECTED_NOSYMPTOMS_NOTCONTAGIOUS	45
Groot_Rijnmond	Age_30_39	INFECTED_NOSYMPTOMS_ISCONTAGIOUS	10
Groot_Rijnmond	Age_30_39	INFECTED_SYMPTOMS_MILD	7
Groot_Rijnmond	Age_30_39	INFECTED_SYMPTOMS_SEVERE_ICpossible	0
Groot_Rijnmond	Age_30_39	INFECTED_SYMPTOMS_SEVERE_ICnotpossible	0
Groot_Rijnmond	Age_30_39	INFECTED_SYMPTOMS_SEVERE_QUEUE	0
Groot_Rijnmond	Age_30_39	CURED	23
Groot_Rijnmond	Age_30_39	DEAD	0
Groot_Rijnmond	Age_40_49	HEALTHY	0
Groot_Rijnmond	Age_40_49	INFECTED_NOSYMPTOMS_NOTCONTAGIOUS	49
Groot_Rijnmond	Age_40_49	INFECTED_NOSYMPTOMS_ISCONTAGIOUS	11
Groot_Rijnmond	Age_40_49	INFECTED_SYMPTOMS_MILD	8
Groot_Rijnmond	Age_40_49	INFECTED_SYMPTOMS_SEVERE_ICpossible	0
Groot_Rijnmond	Age_40_49	INFECTED_SYMPTOMS_SEVERE_ICnotpossible	0
Groot_Rijnmond	Age_40_49	INFECTED_SYMPTOMS_SEVERE_QUEUE	0
Groot_Rijnmond	Age_40_49	CURED	25
Groot_Rijnmond	Age_40_49	DEAD	0
Groot_Rijnmond	Age_50_59	HEALTHY	0
Groot_Rijnmond	Age_50_59	INFECTED_NOSYMPTOMS_NOTCONTAGIOUS	54
Groot_Rijnmond	Age_50_59	INFECTED_NOSYMPTOMS_ISCONTAGIOUS	12
Groot_Rijnmond	Age_50_59	INFECTED_SYMPTOMS_MILD	9
Groot_Rijnmond	Age_50_59	INFECTED_SYMPTOMS_SEVERE_ICpossible	0
Groot_Rijnmond	Age_50_59	INFECTED_SYMPTOMS_SEVERE_ICnotpossible	0
Groot_Rijnmond	Age_50_59	INFECTED_SYMPTOMS_SEVERE_QUEUE	0
Groot_Rijnmond	Age_50_59	CURED	28
Groot_Rijnmond	Age_50_59	DEAD	0
Groot_Rijnmond	Age_60_69	HEALTHY	0
Groot_Rijnmond	Age_60_69	INFECTED_NOSYMPTOMS_NOTCONTAGIOUS	45
Groot_Rijnmond	Age_60_69	INFECTED_NOSYMPTOMS_ISCONTAGIOUS	10
Groot_Rijnmond	Age_60_69	INFECTED_SYMPTOMS_MILD	7
Groot_Rijnmond	Age_60_69	INFECTED_SYMPTOMS_SEVERE_ICpossible	0
Groot_Rijnmond	Age_60_69	INFECTED_SYMPTOMS_SEVERE_ICnotpossible	0
Groot_Rijnmond	Age_60_69	INFECTED_SYMPTOMS_SEVERE_QUEUE	0
Groot_Rijnmond	Age_60_69	CURED	23
Groot_Rijnmond	Age_60_69	DEAD	0
Groot_Rijnmond	Age_70_79	HEALTHY	0
Groot_Rijnmond	Age_70_79	INFECTED_NOSYMPTOMS_NOTCONTAGIOUS	33
Groot_Rijnmond	Age_70_79	INFECTED_NOSYMPTOMS_ISCONTAGIOUS	7
Groot_Rijnmond	Age_70_79	INFECTED_SYMPTOMS_MILD	5
Groot_Rijnmond	Age_70_79	INFECTED_SYMPTOMS_SEVERE_ICpossible	0
Groot_Rijnmond	Age_70_79	INFECTED_SYMPTOMS_SEVERE_ICnotpossible	0
Groot_Rijnmond	Age_70_79	INFECTED_SYMPTOMS_SEVERE_QUEUE	0
Groot_Rijnmond	Age_70_79	CURED	17
Groot_Rijnmond	Age_70_79	DEAD	0
Groot_Rijnmond	Age_80_150	HEALTHY	0
Groot_Rijnmond	Age_80_150	INFECTED_NOSYMPTOMS_NOTCONTAGIOUS	17
Groot_Rijnmond	Age_80_150	INFECTED_NOSYMPTOMS_ISCONTAGIOUS	4
Groot_Rijnmond	Age_80_150	INFECTED_SYMPTOMS_MILD	3
Groot_Rijnmond	Age_80_150	INFECTED_SYMPTOMS_SEVERE_ICpossible	0
Groot_Rijnmond	Age_80_150	INFECTED_SYMPTOMS_SEVERE_ICnotpossible	0
Groot_Rijnmond	Age_80_150	INFECTED_SYMPTOMS_SEVERE_QUEUE	0
Groot_Rijnmond	Age_80_150	CURED	9
Groot_Rijnmond	Age_80_150	DEAD	0
HetGooienVechtstreek	Age_0_9	HEALTHY	0
HetGooienVechtstreek	Age_0_9	INFECTED_NOSYMPTOMS_NOTCONTAGIOUS	23
HetGooienVechtstreek	Age_0_9	INFECTED_NOSYMPTOMS_ISCONTAGIOUS	5
HetGooienVechtstreek	Age_0_9	INFECTED_SYMPTOMS_MILD	4
HetGooienVechtstreek	Age_0_9	INFECTED_SYMPTOMS_SEVERE_ICpossible	0
HetGooienVechtstreek	Age_0_9	INFECTED_SYMPTOMS_SEVERE_ICnotpossible	0
HetGooienVechtstreek	Age_0_9	INFECTED_SYMPTOMS_SEVERE_QUEUE	0
HetGooienVechtstreek	Age_0_9	CURED	12
HetGooienVechtstreek	Age_0_9	DEAD	0
HetGooienVechtstreek	Age_10_19	HEALTHY	0
HetGooienVechtstreek	Age_10_19	INFECTED_NOSYMPTOMS_NOTCONTAGIOUS	26
HetGooienVechtstreek	Age_10_19	INFECTED_NOSYMPTOMS_ISCONTAGIOUS	6
HetGooienVechtstreek	Age_10_19	INFECTED_SYMPTOMS_MILD	4
HetGooienVechtstreek	Age_10_19	INFECTED_SYMPTOMS_SEVERE_ICpossible	0
HetGooienVechtstreek	Age_10_19	INFECTED_SYMPTOMS_SEVERE_ICnotpossible	0
HetGooienVechtstreek	Age_10_19	INFECTED_SYMPTOMS_SEVERE_QUEUE	0
HetGooienVechtstreek	Age_10_19	CURED	13
HetGooienVechtstreek	Age_10_19	DEAD	0
HetGooienVechtstreek	Age_20_29	HEALTHY	0
HetGooienVechtstreek	Age_20_29	INFECTED_NOSYMPTOMS_NOTCONTAGIOUS	28
HetGooienVechtstreek	Age_20_29	INFECTED_NOSYMPTOMS_ISCONTAGIOUS	6
HetGooienVechtstreek	Age_20_29	INFECTED_SYMPTOMS_MILD	5
HetGooienVechtstreek	Age_20_29	INFECTED_SYMPTOMS_SEVERE_ICpossible	0
HetGooienVechtstreek	Age_20_29	INFECTED_SYMPTOMS_SEVERE_ICnotpossible	0
HetGooienVechtstreek	Age_20_29	INFECTED_SYMPTOMS_SEVERE_QUEUE	0
HetGooienVechtstreek	Age_20_29	CURED	14
HetGooienVechtstreek	Age_20_29	DEAD	0
HetGooienVechtstreek	Age_30_39	HEALTHY	0
HetGooienVechtstreek	Age_30_39	INFECTED_NOSYMPTOMS_NOTCONTAGIOUS	27
HetGooienVechtstreek	Age_30_39	INFECTED_NOSYMPTOMS_ISCONTAGIOUS	6
HetGooienVechtstreek	Age_30_39	INFECTED_SYMPTOMS_MILD	4
HetGooienVechtstreek	Age_30_39	INFECTED_SYMPTOMS_SEVERE_ICpossible	0
HetGooienVechtstreek	Age_30_39	INFECTED_SYMPTOMS_SEVERE_ICnotpossible	0
HetGooienVechtstreek	Age_30_39	INFECTED_SYMPTOMS_SEVERE_QUEUE	0
HetGooienVechtstreek	Age_30_39	CURED	14
HetGooienVechtstreek	Age_30_39	DEAD	0
HetGooienVechtstreek	Age_40_49	HEALTHY	0
HetGooienVechtstreek	Age_40_49	INFECTED_NOSYMPTOMS_NOTCONTAGIOUS	29
HetGooienVechtstreek	Age_40_49	INFECTED_NOSYMPTOMS_ISCONTAGIOUS	6
HetGooienVechtstreek	Age_40_49	INFECTED_SYMPTOMS_MILD	5
HetGooienVechtstreek	Age_40_49	INFECTED_SYMPTOMS_SEVERE_ICpossible	0
HetGooienVechtstreek	Age_40_49	INFECTED_SYMPTOMS_SEVERE_ICnotpossible	0
HetGooienVechtstreek	Age_40_49	INFECTED_SYMPTOMS_SEVERE_QUEUE	0
HetGooienVechtstreek	Age_40_49	CURED	15
HetGooienVechtstreek	Age_40_49	DEAD	0
HetGooienVechtstreek	Age_50_59	HEALTHY	0
HetGooienVechtstreek	Age_50_59	INFECTED_NOSYMPTOMS_NOTCONTAGIOUS	32
HetGooienVechtstreek	Age_50_59	INFECTED_NOSYMPTOMS_ISCONTAGIOUS	7
HetGooienVechtstreek	Age_50_59	INFECTED_SYMPTOMS_MILD	5
HetGooienVechtstreek	Age_50_59	INFECTED_SYMPTOMS_SEVERE_ICpossible	0
HetGooienVechtstreek	Age_50_59	INFECTED_SYMPTOMS_SEVERE_ICnotpossible	0
HetGooienVechtstreek	Age_50_59	INFECTED_SYMPTOMS_SEVERE_QUEUE	0
HetGooienVechtstreek	Age_50_59	CURED	16
HetGooienVechtstreek	Age_50_59	DEAD	0
HetGooienVechtstreek	Age_60_69	HEALTHY	0
HetGooienVechtstreek	Age_60_69	INFECTED_NOSYMPTOMS_NOTCONTAGIOUS	27
HetGooienVechtstreek	Age_60_69	INFECTED_NOSYMPTOMS_ISCONTAGIOUS	6
HetGooienVechtstreek	Age_60_69	INFECTED_SYMPTOMS_MILD	4
HetGooienVechtstreek	Age_60_69	INFECTED_SYMPTOMS_SEVERE_ICpossible	0
HetGooienVechtstreek	Age_60_69	INFECTED_SYMPTOMS_SEVERE_ICnotpossible	0
HetGooienVechtstreek	Age_60_69	INFECTED_SYMPTOMS_SEVERE_QUEUE	0
HetGooienVechtstreek	Age_60_69	CURED	14
HetGooienVechtstreek	Age_60_69	DEAD	0
HetGooienVechtstreek	Age_70_79	HEALTHY	0
HetGooienVechtstreek	Age_70_79	INFECTED_NOSYMPTOMS_NOTCONTAGIOUS	20
HetGooienVechtstreek	Age_70_79	INFECTED_NOSYMPTOMS_ISCONTAGIOUS	4
HetGooienVechtstreek	Age_70_79	INFECTED_SYMPTOMS_MILD	3
HetGooienVechtstreek	Age_70_79	INFECTED_SYMPTOMS_SEVERE_ICpossible	0
HetGooienVechtstreek	Age_70_79	INFECTED_SYMPTOMS_SEVERE_ICnotpossible	0
HetGooienVechtstreek	Age_70_79	INFECTED_SYMPTOMS_SEVERE_QUEUE	0
HetGooienVechtstreek	Age_70_79	CURED	10
HetGooienVechtstreek	Age_70_79	DEAD	0
HetGooienVechtstreek	Age_80_150	HEALTHY	0
HetGooienVechtstreek	Age_80_150	INFECTED_NOSYMPTOMS_NOTCONTAGIOUS	10
HetGooienVechtstreek	Age_80_150	INFECTED_NOSYMPTOMS_ISCONTAGIOUS	2
HetGooienVechtstreek	Age_80_150	INFECTED_SYMPTOMS_MILD	2
HetGooienVechtstreek	Age_80_150	INFECTED_SYMPTOMS_SEVERE_ICpossible	0
HetGooienVechtstreek	Age_80_150	INFECTED_SYMPTOMS_SEVERE_ICnotpossible	0
HetGooienVechtstreek	Age_80_150	INFECTED_SYMPTOMS_SEVERE_QUEUE	0
HetGooienVechtstreek	Age_80_150	CURED	5
HetGooienVechtstreek	Age_80_150	DEAD	0
IJmond	Age_0_9	HEALTHY	0
IJmond	Age_0_9	INFECTED_NOSYMPTOMS_NOTCONTAGIOUS	23
IJmond	Age_0_9	INFECTED_NOSYMPTOMS_ISCONTAGIOUS	5
IJmond	Age_0_9	INFECTED_SYMPTOMS_MILD	4
IJmond	Age_0_9	INFECTED_SYMPTOMS_SEVERE_ICpossible	0
IJmond	Age_0_9	INFECTED_SYMPTOMS_SEVERE_ICnotpossible	0
IJmond	Age_0_9	INFECTED_SYMPTOMS_SEVERE_QUEUE	0
IJmond	Age_0_9	CURED	12
IJmond	Age_0_9	DEAD	0
IJmond	Age_10_19	HEALTHY	0
IJmond	Age_10_19	INFECTED_NOSYMPTOMS_NOTCONTAGIOUS	26
IJmond	Age_10_19	INFECTED_NOSYMPTOMS_ISCONTAGIOUS	6
IJmond	Age_10_19	INFECTED_SYMPTOMS_MILD	4
IJmond	Age_10_19	INFECTED_SYMPTOMS_SEVERE_ICpossible	0
IJmond	Age_10_19	INFECTED_SYMPTOMS_SEVERE_ICnotpossible	0
IJmond	Age_10_19	INFECTED_SYMPTOMS_SEVERE_QUEUE	0
IJmond	Age_10_19	CURED	13
IJmond	Age_10_19	DEAD	0
IJmond	Age_20_29	HEALTHY	0
IJmond	Age_20_29	INFECTED_NOSYMPTOMS_NOTCONTAGIOUS	28
IJmond	Age_20_29	INFECTED_NOSYMPTOMS_ISCONTAGIOUS	6
IJmond	Age_20_29	INFECTED_SYMPTOMS_MILD	5
IJmond	Age_20_29	INFECTED_SYMPTOMS_SEVERE_ICpossible	0
IJmond	Age_20_29	INFECTED_SYMPTOMS_SEVERE_ICnotpossible	0
IJmond	Age_20_29	INFECTED_SYMPTOMS_SEVERE_QUEUE	0
IJmond	Age_20_29	CURED	14
IJmond	Age_20_29	DEAD	0
IJmond	Age_30_39	HEALTHY	0
IJmond	Age_30_39	INFECTED_NOSYMPTOMS_NOTCONTAGIOUS	27
IJmond	Age_30_39	INFECTED_NOSYMPTOMS_ISCONTAGIOUS	6
IJmond	Age_30_39	INFECTED_SYMPTOMS_MILD	4
IJmond	Age_30_39	INFECTED_SYMPTOMS_SEVERE_ICpossible	0
IJmond	Age_30_39	INFECTED_SYMPTOMS_SEVERE_ICnotpossible	0
IJmond	Age_30_39	INFECTED_SYMPTOMS_SEVERE_QUEUE	0
IJmond	Age_30_39	CURED	14
IJmond	Age_30_39	DEAD	0
IJmond	Age_40_49	HEALTHY	0
IJmond	Age_40_49	INFECTED_NOSYMPTOMS_NOTCONTAGIOUS	29
IJmond	Age_40_49	INFECTED_NOSYMPTOMS_ISCONTAGIOUS	6
IJmond	Age_40_49	INFECTED_SYMPTOMS_MILD	5
IJmond	Age_40_49	INFECTED_SYMPTOMS_SEVERE_ICpossible	0
IJmond	Age_40_49	INFECTED_SYMPTOMS_SEVERE_ICnotpossible	0
IJmond	Age_40_49	INFECTED_SYMPTOMS_SEVERE_QUEUE	0
IJmond	Age_40_49	CURED	15
IJmond	Age_40_49	DEAD	0
IJmond	Age_50_59	HEALTHY	0
IJmond	Age_50_59	INFECTED_NOSYMPTOMS_NOTCONTAGIOUS	32
IJmond	Age_50_59	INFECTED_NOSYMPTOMS_ISCONTAGIOUS	7
IJmond	Age_50_59	INFECTED_SYMPTOMS_MILD	5
IJmond	Age_50_59	INFECTED_SYMPTOMS_SEVERE_ICpossible	0
IJmond	Age_50_59	INFECTED_SYMPTOMS_SEVERE_ICnotpossible	0
IJmond	Age_50_59	INFECTED_SYMPTOMS_SEVERE_QUEUE	0
IJmond	Age_50_59	CURED	16
IJmond	Age_50_59	DEAD	0
IJmond	Age_60_69	HEALTHY	0
IJmond	Age_60_69	INFECTED_NOSYMPTOMS_NOTCONTAGIOUS	27
IJmond	Age_60_69	INFECTED_NOSYMPTOMS_ISCONTAGIOUS	6
IJmond	Age_60_69	INFECTED_SYMPTOMS_MILD	4
IJmond	Age_60_69	INFECTED_SYMPTOMS_SEVERE_ICpossible	0
IJmond	Age_60_69	INFECTED_SYMPTOMS_SEVERE_ICnotpossible	0
IJmond	Age_60_69	INFECTED_SYMPTOMS_SEVERE_QUEUE	0
IJmond	Age_60_69	CURED	14
IJmond	Age_60_69	DEAD	0
IJmond	Age_70_79	HEALTHY	0
IJmond	Age_70_79	INFECTED_NOSYMPTOMS_NOTCONTAGIOUS	20
IJmond	Age_70_79	INFECTED_NOSYMPTOMS_ISCONTAGIOUS	4
IJmond	Age_70_79	INFECTED_SYMPTOMS_MILD	3
IJmond	Age_70_79	INFECTED_SYMPTOMS_SEVERE_ICpossible	0
IJmond	Age_70_79	INFECTED_SYMPTOMS_SEVERE_ICnotpossible	0
IJmond	Age_70_79	INFECTED_SYMPTOMS_SEVERE_QUEUE	0
IJmond	Age_70_79	CURED	10
IJmond	Age_70_79	DEAD	0
IJmond	Age_80_150	HEALTHY	0
IJmond	Age_80_150	INFECTED_NOSYMPTOMS_NOTCONTAGIOUS	10
IJmond	Age_80_150	INFECTED_NOSYMPTOMS_ISCONTAGIOUS	2
IJmond	Age_80_150	INFECTED_SYMPTOMS_MILD	2
IJmond	Age_80_150	INFECTED_SYMPTOMS_SEVERE_ICpossible	0
IJmond	Age_80_150	INFECTED_SYMPTOMS_SEVERE_ICnotpossible	0
IJmond	Age_80_150	INFECTED_SYMPTOMS_SEVERE_QUEUE	0
IJmond	Age_80_150	CURED	5
IJmond	Age_80_150	DEAD	0
KopvanNoord_Holland	Age_0_9	HEALTHY	0
KopvanNoord_Holland	Age_0_9	INFECTED_NOSYMPTOMS_NOTCONTAGIOUS	23
KopvanNoord_Holland	Age_0_9	INFECTED_NOSYMPTOMS_ISCONTAGIOUS	5
KopvanNoord_Holland	Age_0_9	INFECTED_SYMPTOMS_MILD	4
KopvanNoord_Holland	Age_0_9	INFECTED_SYMPTOMS_SEVERE_ICpossible	0
KopvanNoord_Holland	Age_0_9	INFECTED_SYMPTOMS_SEVERE_ICnotpossible	0
KopvanNoord_Holland	Age_0_9	INFECTED_SYMPTOMS_SEVERE_QUEUE	0
KopvanNoord_Holland	Age_0_9	CURED	12
KopvanNoord_Holland	Age_0_9	DEAD	0
KopvanNoord_Holland	Age_10_19	HEALTHY	0
KopvanNoord_Holland	Age_10_19	INFECTED_NOSYMPTOMS_NOTCONTAGIOUS	26
KopvanNoord_Holland	Age_10_19	INFECTED_NOSYMPTOMS_ISCONTAGIOUS	6
KopvanNoord_Holland	Age_10_19	INFECTED_SYMPTOMS_MILD	4
KopvanNoord_Holland	Age_10_19	INFECTED_SYMPTOMS_SEVERE_ICpossible	0
KopvanNoord_Holland	Age_10_19	INFECTED_SYMPTOMS_SEVERE_ICnotpossible	0
KopvanNoord_Holland	Age_10_19	INFECTED_SYMPTOMS_SEVERE_QUEUE	0
KopvanNoord_Holland	Age_10_19	CURED	13
KopvanNoord_Holland	Age_10_19	DEAD	0
KopvanNoord_Holland	Age_20_29	HEALTHY	0
KopvanNoord_Holland	Age_20_29	INFECTED_NOSYMPTOMS_NOTCONTAGIOUS	28
KopvanNoord_Holland	Age_20_29	INFECTED_NOSYMPTOMS_ISCONTAGIOUS	6
KopvanNoord_Holland	Age_20_29	INFECTED_SYMPTOMS_MILD	5
KopvanNoord_Holland	Age_20_29	INFECTED_SYMPTOMS_SEVERE_ICpossible	0
KopvanNoord_Holland	Age_20_29	INFECTED_SYMPTOMS_SEVERE_ICnotpossible	0
KopvanNoord_Holland	Age_20_29	INFECTED_SYMPTOMS_SEVERE_QUEUE	0
KopvanNoord_Holland	Age_20_29	CURED	14
KopvanNoord_Holland	Age_20_29	DEAD	0
KopvanNoord_Holland	Age_30_39	HEALTHY	0
KopvanNoord_Holland	Age_30_39	INFECTED_NOSYMPTOMS_NOTCONTAGIOUS	27
KopvanNoord_Holland	Age_30_39	INFECTED_NOSYMPTOMS_ISCONTAGIOUS	6
KopvanNoord_Holland	Age_30_39	INFECTED_SYMPTOMS_MILD	4
KopvanNoord_Holland	Age_30_39	INFECTED_SYMPTOMS_SEVERE_ICpossible	0
KopvanNoord_Holland	Age_30_39	INFECTED_SYMPTOMS_SEVERE_ICnotpossible	0
KopvanNoord_Holland	Age_30_39	INFECTED_SYMPTOMS_SEVERE_QUEUE	0
KopvanNoord_Holland	Age_30_39	CURED	14
KopvanNoord_Holland	Age_30_39	DEAD	0
KopvanNoord_Holland	Age_40_49	HEALTHY	0
KopvanNoord_Holland	Age_40_49	INFECTED_NOSYMPTOMS_NOTCONTAGIOUS	29
KopvanNoord_Holland	Age_40_49	INFECTED_NOSYMPTOMS_ISCONTAGIOUS	6
KopvanNoord_Holland	Age_40_49	INFECTED_SYMPTOMS_MILD	5
KopvanNoord_Holland	Age_40_49	INFECTED_SYMPTOMS_SEVERE_ICpossible	0
KopvanNoord_Holland	Age_40_49	INFECTED_SYMPTOMS_SEVERE_ICnotpossible	0
KopvanNoord_Holland	Age_40_49	INFECTED_SYMPTOMS_SEVERE_QUEUE	0
KopvanNoord_Holland	Age_40_49	CURED	15
KopvanNoord_Holland	Age_40_49	DEAD	0
KopvanNoord_Holland	Age_50_59	HEALTHY	0
KopvanNoord_Holland	Age_50_59	INFECTED_NOSYMPTOMS_NOTCONTAGIOUS	32
KopvanNoord_Holland	Age_50_59	INFECTED_NOSYMPTOMS_ISCONTAGIOUS	7
KopvanNoord_Holland	Age_50_59	INFECTED_SYMPTOMS_MILD	5
KopvanNoord_Holland	Age_50_59	INFECTED_SYMPTOMS_SEVERE_ICpossible	0
KopvanNoord_Holland	Age_50_59	INFECTED_SYMPTOMS_SEVERE_ICnotpossible	0
KopvanNoord_Holland	Age_50_59	INFECTED_SYMPTOMS_SEVERE_QUEUE	0
KopvanNoord_Holland	Age_50_59	CURED	16
KopvanNoord_Holland	Age_50_59	DEAD	0
KopvanNoord_Holland	Age_60_69	HEALTHY	0
KopvanNoord_Holland	Age_60_69	INFECTED_NOSYMPTOMS_NOTCONTAGIOUS	27
KopvanNoord_Holland	Age_60_69	INFECTED_NOSYMPTOMS_ISCONTAGIOUS	6
KopvanNoord_Holland	Age_60_69	INFECTED_SYMPTOMS_MILD	4
KopvanNoord_Holland	Age_60_69	INFECTED_SYMPTOMS_SEVERE_ICpossible	0
KopvanNoord_Holland	Age_60_69	INFECTED_SYMPTOMS_SEVERE_ICnotpossible	0
KopvanNoord_Holland	Age_60_69	INFECTED_SYMPTOMS_SEVERE_QUEUE	0
KopvanNoord_Holland	Age_60_69	CURED	14
KopvanNoord_Holland	Age_60_69	DEAD	0
KopvanNoord_Holland	Age_70_79	HEALTHY	0
KopvanNoord_Holland	Age_70_79	INFECTED_NOSYMPTOMS_NOTCONTAGIOUS	20
KopvanNoord_Holland	Age_70_79	INFECTED_NOSYMPTOMS_ISCONTAGIOUS	4
KopvanNoord_Holland	Age_70_79	INFECTED_SYMPTOMS_MILD	3
KopvanNoord_Holland	Age_70_79	INFECTED_SYMPTOMS_SEVERE_ICpossible	0
KopvanNoord_Holland	Age_70_79	INFECTED_SYMPTOMS_SEVERE_ICnotpossible	0
KopvanNoord_Holland	Age_70_79	INFECTED_SYMPTOMS_SEVERE_QUEUE	0
KopvanNoord_Holland	Age_70_79	CURED	10
KopvanNoord_Holland	Age_70_79	DEAD	0
KopvanNoord_Holland	Age_80_150	HEALTHY	0
KopvanNoord_Holland	Age_80_150	INFECTED_NOSYMPTOMS_NOTCONTAGIOUS	10
KopvanNoord_Holland	Age_80_150	INFECTED_NOSYMPTOMS_ISCONTAGIOUS	2
KopvanNoord_Holland	Age_80_150	INFECTED_SYMPTOMS_MILD	2
KopvanNoord_Holland	Age_80_150	INFECTED_SYMPTOMS_SEVERE_ICpossible	0
KopvanNoord_Holland	Age_80_150	INFECTED_SYMPTOMS_SEVERE_ICnotpossible	0
KopvanNoord_Holland	Age_80_150	INFECTED_SYMPTOMS_SEVERE_QUEUE	0
KopvanNoord_Holland	Age_80_150	CURED	5
KopvanNoord_Holland	Age_80_150	DEAD	0
Midden_Limburg	Age_0_9	HEALTHY	0
Midden_Limburg	Age_0_9	INFECTED_NOSYMPTOMS_NOTCONTAGIOUS	54
Midden_Limburg	Age_0_9	INFECTED_NOSYMPTOMS_ISCONTAGIOUS	12
Midden_Limburg	Age_0_9	INFECTED_SYMPTOMS_MILD	9
Midden_Limburg	Age_0_9	INFECTED_SYMPTOMS_SEVERE_ICpossible	0
Midden_Limburg	Age_0_9	INFECTED_SYMPTOMS_SEVERE_ICnotpossible	0
Midden_Limburg	Age_0_9	INFECTED_SYMPTOMS_SEVERE_QUEUE	0
Midden_Limburg	Age_0_9	CURED	28
Midden_Limburg	Age_0_9	DEAD	0
Midden_Limburg	Age_10_19	HEALTHY	0
Midden_Limburg	Age_10_19	INFECTED_NOSYMPTOMS_NOTCONTAGIOUS	61
Midden_Limburg	Age_10_19	INFECTED_NOSYMPTOMS_ISCONTAGIOUS	13
Midden_Limburg	Age_10_19	INFECTED_SYMPTOMS_MILD	10
Midden_Limburg	Age_10_19	INFECTED_SYMPTOMS_SEVERE_ICpossible	0
Midden_Limburg	Age_10_19	INFECTED_SYMPTOMS_SEVERE_ICnotpossible	0
Midden_Limburg	Age_10_19	INFECTED_SYMPTOMS_SEVERE_QUEUE	0
Midden_Limburg	Age_10_19	CURED	31
Midden_Limburg	Age_10_19	DEAD	0
Midden_Limburg	Age_20_29	HEALTHY	0
Midden_Limburg	Age_20_29	INFECTED_NOSYMPTOMS_NOTCONTAGIOUS	67
Midden_Limburg	Age_20_29	INFECTED_NOSYMPTOMS_ISCONTAGIOUS	15
Midden_Limburg	Age_20_29	INFECTED_SYMPTOMS_MILD	11
Midden_Limburg	Age_20_29	INFECTED_SYMPTOMS_SEVERE_ICpossible	0
Midden_Limburg	Age_20_29	INFECTED_SYMPTOMS_SEVERE_ICnotpossible	0
Midden_Limburg	Age_20_29	INFECTED_SYMPTOMS_SEVERE_QUEUE	0
Midden_Limburg	Age_20_29	CURED	34
Midden_Limburg	Age_20_29	DEAD	0
Midden_Limburg	Age_30_39	HEALTHY	0
Midden_Limburg	Age_30_39	INFECTED_NOSYMPTOMS_NOTCONTAGIOUS	64
Midden_Limburg	Age_30_39	INFECTED_NOSYMPTOMS_ISCONTAGIOUS	14
Midden_Limburg	Age_30_39	INFECTED_SYMPTOMS_MILD	10
Midden_Limburg	Age_30_39	INFECTED_SYMPTOMS_SEVERE_ICpossible	0
Midden_Limburg	Age_30_39	INFECTED_SYMPTOMS_SEVERE_ICnotpossible	0
Midden_Limburg	Age_30_39	INFECTED_SYMPTOMS_SEVERE_QUEUE	0
Midden_Limburg	Age_30_39	CURED	33
Midden_Limburg	Age_30_39	DEAD	0
Midden_Limburg	Age_40_49	HEALTHY	0
Midden_Limburg	Age_40_49	INFECTED_NOSYMPTOMS_NOTCONTAGIOUS	69
Midden_Limburg	Age_40_49	INFECTED_NOSYMPTOMS_ISCONTAGIOUS	15
Midden_Limburg	Age_40_49	INFECTED_SYMPTOMS_MILD	11
Midden_Limburg	Age_40_49	INFECTED_SYMPTOMS_SEVERE_ICpossible	0
Midden_Limburg	Age_40_49	INFECTED_SYMPTOMS_SEVERE_ICnotpossible	0
Midden_Limburg	Age_40_49	INFECTED_SYMPTOMS_SEVERE_QUEUE	0
Midden_Limburg	Age_40_49	CURED	35
Midden_Limburg	Age_40_49	DEAD	0
Midden_Limburg	Age_50_59	HEALTHY	0
Midden_Limburg	Age_50_59	INFECTED_NOSYMPTOMS_NOTCONTAGIOUS	76
Midden_Limburg	Age_50_59	INFECTED_NOSYMPTOMS_ISCONTAGIOUS	17
Midden_Limburg	Age_50_59	INFECTED_SYMPTOMS_MILD	12
Midden_Limburg	Age_50_59	INFECTED_SYMPTOMS_SEVERE_ICpossible	0
Midden_Limburg	Age_50_59	INFECTED_SYMPTOMS_SEVERE_ICnotpossible	0
Midden_Limburg	Age_50_59	INFECTED_SYMPTOMS_SEVERE_QUEUE	0
Midden_Limburg	Age_50_59	CURED	39
Midden_Limburg	Age_50_59	DEAD	0
Midden_Limburg	Age_60_69	HEALTHY	0
Midden_Limburg	Age_60_69	INFECTED_NOSYMPTOMS_NOTCONTAGIOUS	64
Midden_Limburg	Age_60_69	INFECTED_NOSYMPTOMS_ISCONTAGIOUS	14
Midden_Limburg	Age_60_69	INFECTED_SYMPTOMS_MILD	10
Midden_Limburg	Age_60_69	INFECTED_SYMPTOMS_SEVERE_ICpossible	0
Midden_Limburg	Age_60_69	INFECTED_SYMPTOMS_SEVERE_ICnotpossible	0
Midden_Limburg	Age_60_69	INFECTED_SYMPTOMS_SEVERE_QUEUE	0
Midden_Limburg	Age_60_69	CURED	32
Midden_Limburg	Age_60_69	DEAD	0
Midden_Limburg	Age_70_79	HEALTHY	0
Midden_Limburg	Age_70_79	INFECTED_NOSYMPTOMS_NOTCONTAGIOUS	46
Midden_Limburg	Age_70_79	INFECTED_NOSYMPTOMS_ISCONTAGIOUS	10
Midden_Limburg	Age_70_79	INFECTED_SYMPTOMS_MILD	7
Midden_Limburg	Age_70_79	INFECTED_SYMPTOMS_SEVERE_ICpossible	0
Midden_Limburg	Age_70_79	INFECTED_SYMPTOMS_SEVERE_ICnotpossible	0
Midden_Limburg	Age_70_79	INFECTED_SYMPTOMS_SEVERE_QUEUE	0
Midden_Limburg	Age_70_79	CURED	24
Midden_Limburg	Age_70_79	DEAD	0
Midden_Limburg	Age_80_150	HEALTHY	0
Midden_Limburg	Age_80_150	INFECTED_NOSYMPTOMS_NOTCONTAGIOUS	24
Midden_Limburg	Age_80_150	INFECTED_NOSYMPTOMS_ISCONTAGIOUS	5
Midden_Limburg	Age_80_150	INFECTED_SYMPTOMS_MILD	4
Midden_Limburg	Age_80_150	INFECTED_SYMPTOMS_SEVERE_ICpossible	0
Midden_Limburg	Age_80_150	INFECTED_SYMPTOMS_SEVERE_ICnotpossible	0
Midden_Limburg	Age_80_150	INFECTED_SYMPTOMS_SEVERE_QUEUE	0
Midden_Limburg	Age_80_150	CURED	12
Midden_Limburg	Age_80_150	DEAD	0
Midden_Noord_Brabant	Age_0_9	HEALTHY	0
Midden_Noord_Brabant	Age_0_9	INFECTED_NOSYMPTOMS_NOTCONTAGIOUS	88
Midden_Noord_Brabant	Age_0_9	INFECTED_NOSYMPTOMS_ISCONTAGIOUS	19
Midden_Noord_Brabant	Age_0_9	INFECTED_SYMPTOMS_MILD	14
Midden_Noord_Brabant	Age_0_9	INFECTED_SYMPTOMS_SEVERE_ICpossible	0
Midden_Noord_Brabant	Age_0_9	INFECTED_SYMPTOMS_SEVERE_ICnotpossible	0
Midden_Noord_Brabant	Age_0_9	INFECTED_SYMPTOMS_SEVERE_QUEUE	0
Midden_Noord_Brabant	Age_0_9	CURED	45
Midden_Noord_Brabant	Age_0_9	DEAD	0
Midden_Noord_Brabant	Age_10_19	HEALTHY	0
Midden_Noord_Brabant	Age_10_19	INFECTED_NOSYMPTOMS_NOTCONTAGIOUS	99
Midden_Noord_Brabant	Age_10_19	INFECTED_NOSYMPTOMS_ISCONTAGIOUS	22
Midden_Noord_Brabant	Age_10_19	INFECTED_SYMPTOMS_MILD	16
Midden_Noord_Brabant	Age_10_19	INFECTED_SYMPTOMS_SEVERE_ICpossible	0
Midden_Noord_Brabant	Age_10_19	INFECTED_SYMPTOMS_SEVERE_ICnotpossible	0
Midden_Noord_Brabant	Age_10_19	INFECTED_SYMPTOMS_SEVERE_QUEUE	0
Midden_Noord_Brabant	Age_10_19	CURED	51
Midden_Noord_Brabant	Age_10_19	DEAD	0
Midden_Noord_Brabant	Age_20_29	HEALTHY	0
Midden_Noord_Brabant	Age_20_29	INFECTED_NOSYMPTOMS_NOTCONTAGIOUS	109
Midden_Noord_Brabant	Age_20_29	INFECTED_NOSYMPTOMS_ISCONTAGIOUS	24
Midden_Noord_Brabant	Age_20_29	INFECTED_SYMPTOMS_MILD	18
Midden_Noord_Brabant	Age_20_29	INFECTED_SYMPTOMS_SEVERE_ICpossible	0
Midden_Noord_Brabant	Age_20_29	INFECTED_SYMPTOMS_SEVERE_ICnotpossible	0
Midden_Noord_Brabant	Age_20_29	INFECTED_SYMPTOMS_SEVERE_QUEUE	0
Midden_Noord_Brabant	Age_20_29	CURED	56
Midden_Noord_Brabant	Age_20_29	DEAD	0
Midden_Noord_Brabant	Age_30_39	HEALTHY	0
Midden_Noord_Brabant	Age_30_39	INFECTED_NOSYMPTOMS_NOTCONTAGIOUS	104
Midden_Noord_Brabant	Age_30_39	INFECTED_NOSYMPTOMS_ISCONTAGIOUS	23
Midden_Noord_Brabant	Age_30_39	INFECTED_SYMPTOMS_MILD	17
Midden_Noord_Brabant	Age_30_39	INFECTED_SYMPTOMS_SEVERE_ICpossible	0
Midden_Noord_Brabant	Age_30_39	INFECTED_SYMPTOMS_SEVERE_ICnotpossible	0
Midden_Noord_Brabant	Age_30_39	INFECTED_SYMPTOMS_SEVERE_QUEUE	0
Midden_Noord_Brabant	Age_30_39	CURED	53
Midden_Noord_Brabant	Age_30_39	DEAD	0
Midden_Noord_Brabant	Age_40_49	HEALTHY	0
Midden_Noord_Brabant	Age_40_49	INFECTED_NOSYMPTOMS_NOTCONTAGIOUS	112
Midden_Noord_Brabant	Age_40_49	INFECTED_NOSYMPTOMS_ISCONTAGIOUS	25
Midden_Noord_Brabant	Age_40_49	INFECTED_SYMPTOMS_MILD	18
Midden_Noord_Brabant	Age_40_49	INFECTED_SYMPTOMS_SEVERE_ICpossible	0
Midden_Noord_Brabant	Age_40_49	INFECTED_SYMPTOMS_SEVERE_ICnotpossible	0
Midden_Noord_Brabant	Age_40_49	INFECTED_SYMPTOMS_SEVERE_QUEUE	0
Midden_Noord_Brabant	Age_40_49	CURED	57
Midden_Noord_Brabant	Age_40_49	DEAD	0
Midden_Noord_Brabant	Age_50_59	HEALTHY	0
Midden_Noord_Brabant	Age_50_59	INFECTED_NOSYMPTOMS_NOTCONTAGIOUS	124
Midden_Noord_Brabant	Age_50_59	INFECTED_NOSYMPTOMS_ISCONTAGIOUS	27
Midden_Noord_Brabant	Age_50_59	INFECTED_SYMPTOMS_MILD	20
Midden_Noord_Brabant	Age_50_59	INFECTED_SYMPTOMS_SEVERE_ICpossible	0
Midden_Noord_Brabant	Age_50_59	INFECTED_SYMPTOMS_SEVERE_ICnotpossible	0
Midden_Noord_Brabant	Age_50_59	INFECTED_SYMPTOMS_SEVERE_QUEUE	0
Midden_Noord_Brabant	Age_50_59	CURED	64
Midden_Noord_Brabant	Age_50_59	DEAD	0
Midden_Noord_Brabant	Age_60_69	HEALTHY	0
Midden_Noord_Brabant	Age_60_69	INFECTED_NOSYMPTOMS_NOTCONTAGIOUS	103
Midden_Noord_Brabant	Age_60_69	INFECTED_NOSYMPTOMS_ISCONTAGIOUS	23
Midden_Noord_Brabant	Age_60_69	INFECTED_SYMPTOMS_MILD	17
Midden_Noord_Brabant	Age_60_69	INFECTED_SYMPTOMS_SEVERE_ICpossible	0
Midden_Noord_Brabant	Age_60_69	INFECTED_SYMPTOMS_SEVERE_ICnotpossible	0
Midden_Noord_Brabant	Age_60_69	INFECTED_SYMPTOMS_SEVERE_QUEUE	0
Midden_Noord_Brabant	Age_60_69	CURED	53
Midden_Noord_Brabant	Age_60_69	DEAD	0
Midden_Noord_Brabant	Age_70_79	HEALTHY	0
Midden_Noord_Brabant	Age_70_79	INFECTED_NOSYMPTOMS_NOTCONTAGIOUS	75
Midden_Noord_Brabant	Age_70_79	INFECTED_NOSYMPTOMS_ISCONTAGIOUS	17
Midden_Noord_Brabant	Age_70_79	INFECTED_SYMPTOMS_MILD	12
Midden_Noord_Brabant	Age_70_79	INFECTED_SYMPTOMS_SEVERE_ICpossible	0
Midden_Noord_Brabant	Age_70_79	INFECTED_SYMPTOMS_SEVERE_ICnotpossible	0
Midden_Noord_Brabant	Age_70_79	INFECTED_SYMPTOMS_SEVERE_QUEUE	0
Midden_Noord_Brabant	Age_70_79	CURED	38
Midden_Noord_Brabant	Age_70_79	DEAD	0
Midden_Noord_Brabant	Age_80_150	HEALTHY	0
Midden_Noord_Brabant	Age_80_150	INFECTED_NOSYMPTOMS_NOTCONTAGIOUS	39
Midden_Noord_Brabant	Age_80_150	INFECTED_NOSYMPTOMS_ISCONTAGIOUS	9
Midden_Noord_Brabant	Age_80_150	INFECTED_SYMPTOMS_MILD	6
Midden_Noord_Brabant	Age_80_150	INFECTED_SYMPTOMS_SEVERE_ICpossible	0
Midden_Noord_Brabant	Age_80_150	INFECTED_SYMPTOMS_SEVERE_ICnotpossible	0
Midden_Noord_Brabant	Age_80_150	INFECTED_SYMPTOMS_SEVERE_QUEUE	0
Midden_Noord_Brabant	Age_80_150	CURED	20
Midden_Noord_Brabant	Age_80_150	DEAD	0
Noord_Drenthe	Age_0_9	HEALTHY	0
Noord_Drenthe	Age_0_9	INFECTED_NOSYMPTOMS_NOTCONTAGIOUS	3
Noord_Drenthe	Age_0_9	INFECTED_NOSYMPTOMS_ISCONTAGIOUS	1
Noord_Drenthe	Age_0_9	INFECTED_SYMPTOMS_MILD	0
Noord_Drenthe	Age_0_9	INFECTED_SYMPTOMS_SEVERE_ICpossible	0
Noord_Drenthe	Age_0_9	INFECTED_SYMPTOMS_SEVERE_ICnotpossible	0
Noord_Drenthe	Age_0_9	INFECTED_SYMPTOMS_SEVERE_QUEUE	0
Noord_Drenthe	Age_0_9	CURED	1
Noord_Drenthe	Age_0_9	DEAD	0
Noord_Drenthe	Age_10_19	HEALTHY	0
Noord_Drenthe	Age_10_19	INFECTED_NOSYMPTOMS_NOTCONTAGIOUS	3
Noord_Drenthe	Age_10_19	INFECTED_NOSYMPTOMS_ISCONTAGIOUS	1
Noord_Drenthe	Age_10_19	INFECTED_SYMPTOMS_MILD	0
Noord_Drenthe	Age_10_19	INFECTED_SYMPTOMS_SEVERE_ICpossible	0
Noord_Drenthe	Age_10_19	INFECTED_SYMPTOMS_SEVERE_ICnotpossible	0
Noord_Drenthe	Age_10_19	INFECTED_SYMPTOMS_SEVERE_QUEUE	0
Noord_Drenthe	Age_10_19	CURED	2
Noord_Drenthe	Age_10_19	DEAD	0
Noord_Drenthe	Age_20_29	HEALTHY	0
Noord_Drenthe	Age_20_29	INFECTED_NOSYMPTOMS_NOTCONTAGIOUS	3
Noord_Drenthe	Age_20_29	INFECTED_NOSYMPTOMS_ISCONTAGIOUS	1
Noord_Drenthe	Age_20_29	INFECTED_SYMPTOMS_MILD	1
Noord_Drenthe	Age_20_29	INFECTED_SYMPTOMS_SEVERE_ICpossible	0
Noord_Drenthe	Age_20_29	INFECTED_SYMPTOMS_SEVERE_ICnotpossible	0
Noord_Drenthe	Age_20_29	INFECTED_SYMPTOMS_SEVERE_QUEUE	0
Noord_Drenthe	Age_20_29	CURED	2
Noord_Drenthe	Age_20_29	DEAD	0
Noord_Drenthe	Age_30_39	HEALTHY	0
Noord_Drenthe	Age_30_39	INFECTED_NOSYMPTOMS_NOTCONTAGIOUS	3
Noord_Drenthe	Age_30_39	INFECTED_NOSYMPTOMS_ISCONTAGIOUS	1
Noord_Drenthe	Age_30_39	INFECTED_SYMPTOMS_MILD	1
Noord_Drenthe	Age_30_39	INFECTED_SYMPTOMS_SEVERE_ICpossible	0
Noord_Drenthe	Age_30_39	INFECTED_SYMPTOMS_SEVERE_ICnotpossible	0
Noord_Drenthe	Age_30_39	INFECTED_SYMPTOMS_SEVERE_QUEUE	0
Noord_Drenthe	Age_30_39	CURED	2
Noord_Drenthe	Age_30_39	DEAD	0
Noord_Drenthe	Age_40_49	HEALTHY	0
Noord_Drenthe	Age_40_49	INFECTED_NOSYMPTOMS_NOTCONTAGIOUS	3
Noord_Drenthe	Age_40_49	INFECTED_NOSYMPTOMS_ISCONTAGIOUS	1
Noord_Drenthe	Age_40_49	INFECTED_SYMPTOMS_MILD	1
Noord_Drenthe	Age_40_49	INFECTED_SYMPTOMS_SEVERE_ICpossible	0
Noord_Drenthe	Age_40_49	INFECTED_SYMPTOMS_SEVERE_ICnotpossible	0
Noord_Drenthe	Age_40_49	INFECTED_SYMPTOMS_SEVERE_QUEUE	0
Noord_Drenthe	Age_40_49	CURED	2
Noord_Drenthe	Age_40_49	DEAD	0
Noord_Drenthe	Age_50_59	HEALTHY	0
Noord_Drenthe	Age_50_59	INFECTED_NOSYMPTOMS_NOTCONTAGIOUS	4
Noord_Drenthe	Age_50_59	INFECTED_NOSYMPTOMS_ISCONTAGIOUS	1
Noord_Drenthe	Age_50_59	INFECTED_SYMPTOMS_MILD	1
Noord_Drenthe	Age_50_59	INFECTED_SYMPTOMS_SEVERE_ICpossible	0
Noord_Drenthe	Age_50_59	INFECTED_SYMPTOMS_SEVERE_ICnotpossible	0
Noord_Drenthe	Age_50_59	INFECTED_SYMPTOMS_SEVERE_QUEUE	0
Noord_Drenthe	Age_50_59	CURED	2
Noord_Drenthe	Age_50_59	DEAD	0
Noord_Drenthe	Age_60_69	HEALTHY	0
Noord_Drenthe	Age_60_69	INFECTED_NOSYMPTOMS_NOTCONTAGIOUS	3
Noord_Drenthe	Age_60_69	INFECTED_NOSYMPTOMS_ISCONTAGIOUS	1
Noord_Drenthe	Age_60_69	INFECTED_SYMPTOMS_MILD	1
Noord_Drenthe	Age_60_69	INFECTED_SYMPTOMS_SEVERE_ICpossible	0
Noord_Drenthe	Age_60_69	INFECTED_SYMPTOMS_SEVERE_ICnotpossible	0
Noord_Drenthe	Age_60_69	INFECTED_SYMPTOMS_SEVERE_QUEUE	0
Noord_Drenthe	Age_60_69	CURED	2
Noord_Drenthe	Age_60_69	DEAD	0
Noord_Drenthe	Age_70_79	HEALTHY	0
Noord_Drenthe	Age_70_79	INFECTED_NOSYMPTOMS_NOTCONTAGIOUS	2
Noord_Drenthe	Age_70_79	INFECTED_NOSYMPTOMS_ISCONTAGIOUS	1
Noord_Drenthe	Age_70_79	INFECTED_SYMPTOMS_MILD	0
Noord_Drenthe	Age_70_79	INFECTED_SYMPTOMS_SEVERE_ICpossible	0
Noord_Drenthe	Age_70_79	INFECTED_SYMPTOMS_SEVERE_ICnotpossible	0
Noord_Drenthe	Age_70_79	INFECTED_SYMPTOMS_SEVERE_QUEUE	0
Noord_Drenthe	Age_70_79	CURED	1
Noord_Drenthe	Age_70_79	DEAD	0
Noord_Drenthe	Age_80_150	HEALTHY	0
Noord_Drenthe	Age_80_150	INFECTED_NOSYMPTOMS_NOTCONTAGIOUS	1
Noord_Drenthe	Age_80_150	INFECTED_NOSYMPTOMS_ISCONTAGIOUS	0
Noord_Drenthe	Age_80_150	INFECTED_SYMPTOMS_MILD	0
Noord_Drenthe	Age_80_150	INFECTED_SYMPTOMS_SEVERE_ICpossible	0
Noord_Drenthe	Age_80_150	INFECTED_SYMPTOMS_SEVERE_ICnotpossible	0
Noord_Drenthe	Age_80_150	INFECTED_SYMPTOMS_SEVERE_QUEUE	0
Noord_Drenthe	Age_80_150	CURED	1
Noord_Drenthe	Age_80_150	DEAD	0
Noord_Friesland	Age_0_9	HEALTHY	0
Noord_Friesland	Age_0_9	INFECTED_NOSYMPTOMS_NOTCONTAGIOUS	5
Noord_Friesland	Age_0_9	INFECTED_NOSYMPTOMS_ISCONTAGIOUS	1
Noord_Friesland	Age_0_9	INFECTED_SYMPTOMS_MILD	1
Noord_Friesland	Age_0_9	INFECTED_SYMPTOMS_SEVERE_ICpossible	0
Noord_Friesland	Age_0_9	INFECTED_SYMPTOMS_SEVERE_ICnotpossible	0
Noord_Friesland	Age_0_9	INFECTED_SYMPTOMS_SEVERE_QUEUE	0
Noord_Friesland	Age_0_9	CURED	3
Noord_Friesland	Age_0_9	DEAD	0
Noord_Friesland	Age_10_19	HEALTHY	0
Noord_Friesland	Age_10_19	INFECTED_NOSYMPTOMS_NOTCONTAGIOUS	6
Noord_Friesland	Age_10_19	INFECTED_NOSYMPTOMS_ISCONTAGIOUS	1
Noord_Friesland	Age_10_19	INFECTED_SYMPTOMS_MILD	1
Noord_Friesland	Age_10_19	INFECTED_SYMPTOMS_SEVERE_ICpossible	0
Noord_Friesland	Age_10_19	INFECTED_SYMPTOMS_SEVERE_ICnotpossible	0
Noord_Friesland	Age_10_19	INFECTED_SYMPTOMS_SEVERE_QUEUE	0
Noord_Friesland	Age_10_19	CURED	3
Noord_Friesland	Age_10_19	DEAD	0
Noord_Friesland	Age_20_29	HEALTHY	0
Noord_Friesland	Age_20_29	INFECTED_NOSYMPTOMS_NOTCONTAGIOUS	6
Noord_Friesland	Age_20_29	INFECTED_NOSYMPTOMS_ISCONTAGIOUS	1
Noord_Friesland	Age_20_29	INFECTED_SYMPTOMS_MILD	1
Noord_Friesland	Age_20_29	INFECTED_SYMPTOMS_SEVERE_ICpossible	0
Noord_Friesland	Age_20_29	INFECTED_SYMPTOMS_SEVERE_ICnotpossible	0
Noord_Friesland	Age_20_29	INFECTED_SYMPTOMS_SEVERE_QUEUE	0
Noord_Friesland	Age_20_29	CURED	3
Noord_Friesland	Age_20_29	DEAD	0
Noord_Friesland	Age_30_39	HEALTHY	0
Noord_Friesland	Age_30_39	INFECTED_NOSYMPTOMS_NOTCONTAGIOUS	6
Noord_Friesland	Age_30_39	INFECTED_NOSYMPTOMS_ISCONTAGIOUS	1
Noord_Friesland	Age_30_39	INFECTED_SYMPTOMS_MILD	1
Noord_Friesland	Age_30_39	INFECTED_SYMPTOMS_SEVERE_ICpossible	0
Noord_Friesland	Age_30_39	INFECTED_SYMPTOMS_SEVERE_ICnotpossible	0
Noord_Friesland	Age_30_39	INFECTED_SYMPTOMS_SEVERE_QUEUE	0
Noord_Friesland	Age_30_39	CURED	3
Noord_Friesland	Age_30_39	DEAD	0
Noord_Friesland	Age_40_49	HEALTHY	0
Noord_Friesland	Age_40_49	INFECTED_NOSYMPTOMS_NOTCONTAGIOUS	6
Noord_Friesland	Age_40_49	INFECTED_NOSYMPTOMS_ISCONTAGIOUS	1
Noord_Friesland	Age_40_49	INFECTED_SYMPTOMS_MILD	1
Noord_Friesland	Age_40_49	INFECTED_SYMPTOMS_SEVERE_ICpossible	0
Noord_Friesland	Age_40_49	INFECTED_SYMPTOMS_SEVERE_ICnotpossible	0
Noord_Friesland	Age_40_49	INFECTED_SYMPTOMS_SEVERE_QUEUE	0
Noord_Friesland	Age_40_49	CURED	3
Noord_Friesland	Age_40_49	DEAD	0
Noord_Friesland	Age_50_59	HEALTHY	0
Noord_Friesland	Age_50_59	INFECTED_NOSYMPTOMS_NOTCONTAGIOUS	7
Noord_Friesland	Age_50_59	INFECTED_NOSYMPTOMS_ISCONTAGIOUS	2
Noord_Friesland	Age_50_59	INFECTED_SYMPTOMS_MILD	1
Noord_Friesland	Age_50_59	INFECTED_SYMPTOMS_SEVERE_ICpossible	0
Noord_Friesland	Age_50_59	INFECTED_SYMPTOMS_SEVERE_ICnotpossible	0
Noord_Friesland	Age_50_59	INFECTED_SYMPTOMS_SEVERE_QUEUE	0
Noord_Friesland	Age_50_59	CURED	4
Noord_Friesland	Age_50_59	DEAD	0
Noord_Friesland	Age_60_69	HEALTHY	0
Noord_Friesland	Age_60_69	INFECTED_NOSYMPTOMS_NOTCONTAGIOUS	6
Noord_Friesland	Age_60_69	INFECTED_NOSYMPTOMS_ISCONTAGIOUS	1
Noord_Friesland	Age_60_69	INFECTED_SYMPTOMS_MILD	1
Noord_Friesland	Age_60_69	INFECTED_SYMPTOMS_SEVERE_ICpossible	0
Noord_Friesland	Age_60_69	INFECTED_SYMPTOMS_SEVERE_ICnotpossible	0
Noord_Friesland	Age_60_69	INFECTED_SYMPTOMS_SEVERE_QUEUE	0
Noord_Friesland	Age_60_69	CURED	3
Noord_Friesland	Age_60_69	DEAD	0
Noord_Friesland	Age_70_79	HEALTHY	0
Noord_Friesland	Age_70_79	INFECTED_NOSYMPTOMS_NOTCONTAGIOUS	4
Noord_Friesland	Age_70_79	INFECTED_NOSYMPTOMS_ISCONTAGIOUS	1
Noord_Friesland	Age_70_79	INFECTED_SYMPTOMS_MILD	1
Noord_Friesland	Age_70_79	INFECTED_SYMPTOMS_SEVERE_ICpossible	0
Noord_Friesland	Age_70_79	INFECTED_SYMPTOMS_SEVERE_ICnotpossible	0
Noord_Friesland	Age_70_79	INFECTED_SYMPTOMS_SEVERE_QUEUE	0
Noord_Friesland	Age_70_79	CURED	2
Noord_Friesland	Age_70_79	DEAD	0
Noord_Friesland	Age_80_150	HEALTHY	0
Noord_Friesland	Age_80_150	INFECTED_NOSYMPTOMS_NOTCONTAGIOUS	2
Noord_Friesland	Age_80_150	INFECTED_NOSYMPTOMS_ISCONTAGIOUS	0
Noord_Friesland	Age_80_150	INFECTED_SYMPTOMS_MILD	0
Noord_Friesland	Age_80_150	INFECTED_SYMPTOMS_SEVERE_ICpossible	0
Noord_Friesland	Age_80_150	INFECTED_SYMPTOMS_SEVERE_ICnotpossible	0
Noord_Friesland	Age_80_150	INFECTED_SYMPTOMS_SEVERE_QUEUE	0
Noord_Friesland	Age_80_150	CURED	1
Noord_Friesland	Age_80_150	DEAD	0
Noord_Limburg	Age_0_9	HEALTHY	0
Noord_Limburg	Age_0_9	INFECTED_NOSYMPTOMS_NOTCONTAGIOUS	54
Noord_Limburg	Age_0_9	INFECTED_NOSYMPTOMS_ISCONTAGIOUS	12
Noord_Limburg	Age_0_9	INFECTED_SYMPTOMS_MILD	9
Noord_Limburg	Age_0_9	INFECTED_SYMPTOMS_SEVERE_ICpossible	0
Noord_Limburg	Age_0_9	INFECTED_SYMPTOMS_SEVERE_ICnotpossible	0
Noord_Limburg	Age_0_9	INFECTED_SYMPTOMS_SEVERE_QUEUE	0
Noord_Limburg	Age_0_9	CURED	28
Noord_Limburg	Age_0_9	DEAD	0
Noord_Limburg	Age_10_19	HEALTHY	0
Noord_Limburg	Age_10_19	INFECTED_NOSYMPTOMS_NOTCONTAGIOUS	61
Noord_Limburg	Age_10_19	INFECTED_NOSYMPTOMS_ISCONTAGIOUS	13
Noord_Limburg	Age_10_19	INFECTED_SYMPTOMS_MILD	10
Noord_Limburg	Age_10_19	INFECTED_SYMPTOMS_SEVERE_ICpossible	0
Noord_Limburg	Age_10_19	INFECTED_SYMPTOMS_SEVERE_ICnotpossible	0
Noord_Limburg	Age_10_19	INFECTED_SYMPTOMS_SEVERE_QUEUE	0
Noord_Limburg	Age_10_19	CURED	31
Noord_Limburg	Age_10_19	DEAD	0
Noord_Limburg	Age_20_29	HEALTHY	0
Noord_Limburg	Age_20_29	INFECTED_NOSYMPTOMS_NOTCONTAGIOUS	67
Noord_Limburg	Age_20_29	INFECTED_NOSYMPTOMS_ISCONTAGIOUS	15
Noord_Limburg	Age_20_29	INFECTED_SYMPTOMS_MILD	11
Noord_Limburg	Age_20_29	INFECTED_SYMPTOMS_SEVERE_ICpossible	0
Noord_Limburg	Age_20_29	INFECTED_SYMPTOMS_SEVERE_ICnotpossible	0
Noord_Limburg	Age_20_29	INFECTED_SYMPTOMS_SEVERE_QUEUE	0
Noord_Limburg	Age_20_29	CURED	34
Noord_Limburg	Age_20_29	DEAD	0
Noord_Limburg	Age_30_39	HEALTHY	0
Noord_Limburg	Age_30_39	INFECTED_NOSYMPTOMS_NOTCONTAGIOUS	64
Noord_Limburg	Age_30_39	INFECTED_NOSYMPTOMS_ISCONTAGIOUS	14
Noord_Limburg	Age_30_39	INFECTED_SYMPTOMS_MILD	10
Noord_Limburg	Age_30_39	INFECTED_SYMPTOMS_SEVERE_ICpossible	0
Noord_Limburg	Age_30_39	INFECTED_SYMPTOMS_SEVERE_ICnotpossible	0
Noord_Limburg	Age_30_39	INFECTED_SYMPTOMS_SEVERE_QUEUE	0
Noord_Limburg	Age_30_39	CURED	33
Noord_Limburg	Age_30_39	DEAD	0
Noord_Limburg	Age_40_49	HEALTHY	0
Noord_Limburg	Age_40_49	INFECTED_NOSYMPTOMS_NOTCONTAGIOUS	69
Noord_Limburg	Age_40_49	INFECTED_NOSYMPTOMS_ISCONTAGIOUS	15
Noord_Limburg	Age_40_49	INFECTED_SYMPTOMS_MILD	11
Noord_Limburg	Age_40_49	INFECTED_SYMPTOMS_SEVERE_ICpossible	0
Noord_Limburg	Age_40_49	INFECTED_SYMPTOMS_SEVERE_ICnotpossible	0
Noord_Limburg	Age_40_49	INFECTED_SYMPTOMS_SEVERE_QUEUE	0
Noord_Limburg	Age_40_49	CURED	35
Noord_Limburg	Age_40_49	DEAD	0
Noord_Limburg	Age_50_59	HEALTHY	0
Noord_Limburg	Age_50_59	INFECTED_NOSYMPTOMS_NOTCONTAGIOUS	76
Noord_Limburg	Age_50_59	INFECTED_NOSYMPTOMS_ISCONTAGIOUS	17
Noord_Limburg	Age_50_59	INFECTED_SYMPTOMS_MILD	12
Noord_Limburg	Age_50_59	INFECTED_SYMPTOMS_SEVERE_ICpossible	0
Noord_Limburg	Age_50_59	INFECTED_SYMPTOMS_SEVERE_ICnotpossible	0
Noord_Limburg	Age_50_59	INFECTED_SYMPTOMS_SEVERE_QUEUE	0
Noord_Limburg	Age_50_59	CURED	39
Noord_Limburg	Age_50_59	DEAD	0
Noord_Limburg	Age_60_69	HEALTHY	0
Noord_Limburg	Age_60_69	INFECTED_NOSYMPTOMS_NOTCONTAGIOUS	64
Noord_Limburg	Age_60_69	INFECTED_NOSYMPTOMS_ISCONTAGIOUS	14
Noord_Limburg	Age_60_69	INFECTED_SYMPTOMS_MILD	10
Noord_Limburg	Age_60_69	INFECTED_SYMPTOMS_SEVERE_ICpossible	0
Noord_Limburg	Age_60_69	INFECTED_SYMPTOMS_SEVERE_ICnotpossible	0
Noord_Limburg	Age_60_69	INFECTED_SYMPTOMS_SEVERE_QUEUE	0
Noord_Limburg	Age_60_69	CURED	32
Noord_Limburg	Age_60_69	DEAD	0
Noord_Limburg	Age_70_79	HEALTHY	0
Noord_Limburg	Age_70_79	INFECTED_NOSYMPTOMS_NOTCONTAGIOUS	46
Noord_Limburg	Age_70_79	INFECTED_NOSYMPTOMS_ISCONTAGIOUS	10
Noord_Limburg	Age_70_79	INFECTED_SYMPTOMS_MILD	7
Noord_Limburg	Age_70_79	INFECTED_SYMPTOMS_SEVERE_ICpossible	0
Noord_Limburg	Age_70_79	INFECTED_SYMPTOMS_SEVERE_ICnotpossible	0
Noord_Limburg	Age_70_79	INFECTED_SYMPTOMS_SEVERE_QUEUE	0
Noord_Limburg	Age_70_79	CURED	24
Noord_Limburg	Age_70_79	DEAD	0
Noord_Limburg	Age_80_150	HEALTHY	0
Noord_Limburg	Age_80_150	INFECTED_NOSYMPTOMS_NOTCONTAGIOUS	24
Noord_Limburg	Age_80_150	INFECTED_NOSYMPTOMS_ISCONTAGIOUS	5
Noord_Limburg	Age_80_150	INFECTED_SYMPTOMS_MILD	4
Noord_Limburg	Age_80_150	INFECTED_SYMPTOMS_SEVERE_ICpossible	0
Noord_Limburg	Age_80_150	INFECTED_SYMPTOMS_SEVERE_ICnotpossible	0
Noord_Limburg	Age_80_150	INFECTED_SYMPTOMS_SEVERE_QUEUE	0
Noord_Limburg	Age_80_150	CURED	12
Noord_Limburg	Age_80_150	DEAD	0
Noord_Overijssel	Age_0_9	HEALTHY	0
Noord_Overijssel	Age_0_9	INFECTED_NOSYMPTOMS_NOTCONTAGIOUS	23
Noord_Overijssel	Age_0_9	INFECTED_NOSYMPTOMS_ISCONTAGIOUS	5
Noord_Overijssel	Age_0_9	INFECTED_SYMPTOMS_MILD	4
Noord_Overijssel	Age_0_9	INFECTED_SYMPTOMS_SEVERE_ICpossible	0
Noord_Overijssel	Age_0_9	INFECTED_SYMPTOMS_SEVERE_ICnotpossible	0
Noord_Overijssel	Age_0_9	INFECTED_SYMPTOMS_SEVERE_QUEUE	0
Noord_Overijssel	Age_0_9	CURED	12
Noord_Overijssel	Age_0_9	DEAD	0
Noord_Overijssel	Age_10_19	HEALTHY	0
Noord_Overijssel	Age_10_19	INFECTED_NOSYMPTOMS_NOTCONTAGIOUS	26
Noord_Overijssel	Age_10_19	INFECTED_NOSYMPTOMS_ISCONTAGIOUS	6
Noord_Overijssel	Age_10_19	INFECTED_SYMPTOMS_MILD	4
Noord_Overijssel	Age_10_19	INFECTED_SYMPTOMS_SEVERE_ICpossible	0
Noord_Overijssel	Age_10_19	INFECTED_SYMPTOMS_SEVERE_ICnotpossible	0
Noord_Overijssel	Age_10_19	INFECTED_SYMPTOMS_SEVERE_QUEUE	0
Noord_Overijssel	Age_10_19	CURED	14
Noord_Overijssel	Age_10_19	DEAD	0
Noord_Overijssel	Age_20_29	HEALTHY	0
Noord_Overijssel	Age_20_29	INFECTED_NOSYMPTOMS_NOTCONTAGIOUS	29
Noord_Overijssel	Age_20_29	INFECTED_NOSYMPTOMS_ISCONTAGIOUS	6
Noord_Overijssel	Age_20_29	INFECTED_SYMPTOMS_MILD	5
Noord_Overijssel	Age_20_29	INFECTED_SYMPTOMS_SEVERE_ICpossible	0
Noord_Overijssel	Age_20_29	INFECTED_SYMPTOMS_SEVERE_ICnotpossible	0
Noord_Overijssel	Age_20_29	INFECTED_SYMPTOMS_SEVERE_QUEUE	0
Noord_Overijssel	Age_20_29	CURED	15
Noord_Overijssel	Age_20_29	DEAD	0
Noord_Overijssel	Age_30_39	HEALTHY	0
Noord_Overijssel	Age_30_39	INFECTED_NOSYMPTOMS_NOTCONTAGIOUS	28
Noord_Overijssel	Age_30_39	INFECTED_NOSYMPTOMS_ISCONTAGIOUS	6
Noord_Overijssel	Age_30_39	INFECTED_SYMPTOMS_MILD	5
Noord_Overijssel	Age_30_39	INFECTED_SYMPTOMS_SEVERE_ICpossible	0
Noord_Overijssel	Age_30_39	INFECTED_SYMPTOMS_SEVERE_ICnotpossible	0
Noord_Overijssel	Age_30_39	INFECTED_SYMPTOMS_SEVERE_QUEUE	0
Noord_Overijssel	Age_30_39	CURED	14
Noord_Overijssel	Age_30_39	DEAD	0
Noord_Overijssel	Age_40_49	HEALTHY	0
Noord_Overijssel	Age_40_49	INFECTED_NOSYMPTOMS_NOTCONTAGIOUS	30
Noord_Overijssel	Age_40_49	INFECTED_NOSYMPTOMS_ISCONTAGIOUS	7
Noord_Overijssel	Age_40_49	INFECTED_SYMPTOMS_MILD	5
Noord_Overijssel	Age_40_49	INFECTED_SYMPTOMS_SEVERE_ICpossible	0
Noord_Overijssel	Age_40_49	INFECTED_SYMPTOMS_SEVERE_ICnotpossible	0
Noord_Overijssel	Age_40_49	INFECTED_SYMPTOMS_SEVERE_QUEUE	0
Noord_Overijssel	Age_40_49	CURED	15
Noord_Overijssel	Age_40_49	DEAD	0
Noord_Overijssel	Age_50_59	HEALTHY	0
Noord_Overijssel	Age_50_59	INFECTED_NOSYMPTOMS_NOTCONTAGIOUS	33
Noord_Overijssel	Age_50_59	INFECTED_NOSYMPTOMS_ISCONTAGIOUS	7
Noord_Overijssel	Age_50_59	INFECTED_SYMPTOMS_MILD	5
Noord_Overijssel	Age_50_59	INFECTED_SYMPTOMS_SEVERE_ICpossible	0
Noord_Overijssel	Age_50_59	INFECTED_SYMPTOMS_SEVERE_ICnotpossible	0
Noord_Overijssel	Age_50_59	INFECTED_SYMPTOMS_SEVERE_QUEUE	0
Noord_Overijssel	Age_50_59	CURED	17
Noord_Overijssel	Age_50_59	DEAD	0
Noord_Overijssel	Age_60_69	HEALTHY	0
Noord_Overijssel	Age_60_69	INFECTED_NOSYMPTOMS_NOTCONTAGIOUS	28
Noord_Overijssel	Age_60_69	INFECTED_NOSYMPTOMS_ISCONTAGIOUS	6
Noord_Overijssel	Age_60_69	INFECTED_SYMPTOMS_MILD	4
Noord_Overijssel	Age_60_69	INFECTED_SYMPTOMS_SEVERE_ICpossible	0
Noord_Overijssel	Age_60_69	INFECTED_SYMPTOMS_SEVERE_ICnotpossible	0
Noord_Overijssel	Age_60_69	INFECTED_SYMPTOMS_SEVERE_QUEUE	0
Noord_Overijssel	Age_60_69	CURED	14
Noord_Overijssel	Age_60_69	DEAD	0
Noord_Overijssel	Age_70_79	HEALTHY	0
Noord_Overijssel	Age_70_79	INFECTED_NOSYMPTOMS_NOTCONTAGIOUS	20
Noord_Overijssel	Age_70_79	INFECTED_NOSYMPTOMS_ISCONTAGIOUS	4
Noord_Overijssel	Age_70_79	INFECTED_SYMPTOMS_MILD	3
Noord_Overijssel	Age_70_79	INFECTED_SYMPTOMS_SEVERE_ICpossible	0
Noord_Overijssel	Age_70_79	INFECTED_SYMPTOMS_SEVERE_ICnotpossible	0
Noord_Overijssel	Age_70_79	INFECTED_SYMPTOMS_SEVERE_QUEUE	0
Noord_Overijssel	Age_70_79	CURED	10
Noord_Overijssel	Age_70_79	DEAD	0
Noord_Overijssel	Age_80_150	HEALTHY	0
Noord_Overijssel	Age_80_150	INFECTED_NOSYMPTOMS_NOTCONTAGIOUS	11
Noord_Overijssel	Age_80_150	INFECTED_NOSYMPTOMS_ISCONTAGIOUS	2
Noord_Overijssel	Age_80_150	INFECTED_SYMPTOMS_MILD	2
Noord_Overijssel	Age_80_150	INFECTED_SYMPTOMS_SEVERE_ICpossible	0
Noord_Overijssel	Age_80_150	INFECTED_SYMPTOMS_SEVERE_ICnotpossible	0
Noord_Overijssel	Age_80_150	INFECTED_SYMPTOMS_SEVERE_QUEUE	0
Noord_Overijssel	Age_80_150	CURED	5
Noord_Overijssel	Age_80_150	DEAD	0
Noordoost_Noord_Brabant	Age_0_9	HEALTHY	0
Noordoost_Noord_Brabant	Age_0_9	INFECTED_NOSYMPTOMS_NOTCONTAGIOUS	88
Noordoost_Noord_Brabant	Age_0_9	INFECTED_NOSYMPTOMS_ISCONTAGIOUS	19
Noordoost_Noord_Brabant	Age_0_9	INFECTED_SYMPTOMS_MILD	14
Noordoost_Noord_Brabant	Age_0_9	INFECTED_SYMPTOMS_SEVERE_ICpossible	0
Noordoost_Noord_Brabant	Age_0_9	INFECTED_SYMPTOMS_SEVERE_ICnotpossible	0
Noordoost_Noord_Brabant	Age_0_9	INFECTED_SYMPTOMS_SEVERE_QUEUE	0
Noordoost_Noord_Brabant	Age_0_9	CURED	45
Noordoost_Noord_Brabant	Age_0_9	DEAD	0
Noordoost_Noord_Brabant	Age_10_19	HEALTHY	0
Noordoost_Noord_Brabant	Age_10_19	INFECTED_NOSYMPTOMS_NOTCONTAGIOUS	99
Noordoost_Noord_Brabant	Age_10_19	INFECTED_NOSYMPTOMS_ISCONTAGIOUS	22
Noordoost_Noord_Brabant	Age_10_19	INFECTED_SYMPTOMS_MILD	16
Noordoost_Noord_Brabant	Age_10_19	INFECTED_SYMPTOMS_SEVERE_ICpossible	0
Noordoost_Noord_Brabant	Age_10_19	INFECTED_SYMPTOMS_SEVERE_ICnotpossible	0
Noordoost_Noord_Brabant	Age_10_19	INFECTED_SYMPTOMS_SEVERE_QUEUE	0
Noordoost_Noord_Brabant	Age_10_19	CURED	51
Noordoost_Noord_Brabant	Age_10_19	DEAD	0
Noordoost_Noord_Brabant	Age_20_29	HEALTHY	0
Noordoost_Noord_Brabant	Age_20_29	INFECTED_NOSYMPTOMS_NOTCONTAGIOUS	109
Noordoost_Noord_Brabant	Age_20_29	INFECTED_NOSYMPTOMS_ISCONTAGIOUS	24
Noordoost_Noord_Brabant	Age_20_29	INFECTED_SYMPTOMS_MILD	18
Noordoost_Noord_Brabant	Age_20_29	INFECTED_SYMPTOMS_SEVERE_ICpossible	0
Noordoost_Noord_Brabant	Age_20_29	INFECTED_SYMPTOMS_SEVERE_ICnotpossible	0
Noordoost_Noord_Brabant	Age_20_29	INFECTED_SYMPTOMS_SEVERE_QUEUE	0
Noordoost_Noord_Brabant	Age_20_29	CURED	56
Noordoost_Noord_Brabant	Age_20_29	DEAD	0
Noordoost_Noord_Brabant	Age_30_39	HEALTHY	0
Noordoost_Noord_Brabant	Age_30_39	INFECTED_NOSYMPTOMS_NOTCONTAGIOUS	104
Noordoost_Noord_Brabant	Age_30_39	INFECTED_NOSYMPTOMS_ISCONTAGIOUS	23
Noordoost_Noord_Brabant	Age_30_39	INFECTED_SYMPTOMS_MILD	17
Noordoost_Noord_Brabant	Age_30_39	INFECTED_SYMPTOMS_SEVERE_ICpossible	0
Noordoost_Noord_Brabant	Age_30_39	INFECTED_SYMPTOMS_SEVERE_ICnotpossible	0
Noordoost_Noord_Brabant	Age_30_39	INFECTED_SYMPTOMS_SEVERE_QUEUE	0
Noordoost_Noord_Brabant	Age_30_39	CURED	53
Noordoost_Noord_Brabant	Age_30_39	DEAD	0
Noordoost_Noord_Brabant	Age_40_49	HEALTHY	0
Noordoost_Noord_Brabant	Age_40_49	INFECTED_NOSYMPTOMS_NOTCONTAGIOUS	112
Noordoost_Noord_Brabant	Age_40_49	INFECTED_NOSYMPTOMS_ISCONTAGIOUS	25
Noordoost_Noord_Brabant	Age_40_49	INFECTED_SYMPTOMS_MILD	18
Noordoost_Noord_Brabant	Age_40_49	INFECTED_SYMPTOMS_SEVERE_ICpossible	0
Noordoost_Noord_Brabant	Age_40_49	INFECTED_SYMPTOMS_SEVERE_ICnotpossible	0
Noordoost_Noord_Brabant	Age_40_49	INFECTED_SYMPTOMS_SEVERE_QUEUE	0
Noordoost_Noord_Brabant	Age_40_49	CURED	57
Noordoost_Noord_Brabant	Age_40_49	DEAD	0
Noordoost_Noord_Brabant	Age_50_59	HEALTHY	0
Noordoost_Noord_Brabant	Age_50_59	INFECTED_NOSYMPTOMS_NOTCONTAGIOUS	124
Noordoost_Noord_Brabant	Age_50_59	INFECTED_NOSYMPTOMS_ISCONTAGIOUS	27
Noordoost_Noord_Brabant	Age_50_59	INFECTED_SYMPTOMS_MILD	20
Noordoost_Noord_Brabant	Age_50_59	INFECTED_SYMPTOMS_SEVERE_ICpossible	0
Noordoost_Noord_Brabant	Age_50_59	INFECTED_SYMPTOMS_SEVERE_ICnotpossible	0
Noordoost_Noord_Brabant	Age_50_59	INFECTED_SYMPTOMS_SEVERE_QUEUE	0
Noordoost_Noord_Brabant	Age_50_59	CURED	64
Noordoost_Noord_Brabant	Age_50_59	DEAD	0
Noordoost_Noord_Brabant	Age_60_69	HEALTHY	0
Noordoost_Noord_Brabant	Age_60_69	INFECTED_NOSYMPTOMS_NOTCONTAGIOUS	103
Noordoost_Noord_Brabant	Age_60_69	INFECTED_NOSYMPTOMS_ISCONTAGIOUS	23
Noordoost_Noord_Brabant	Age_60_69	INFECTED_SYMPTOMS_MILD	17
Noordoost_Noord_Brabant	Age_60_69	INFECTED_SYMPTOMS_SEVERE_ICpossible	0
Noordoost_Noord_Brabant	Age_60_69	INFECTED_SYMPTOMS_SEVERE_ICnotpossible	0
Noordoost_Noord_Brabant	Age_60_69	INFECTED_SYMPTOMS_SEVERE_QUEUE	0
Noordoost_Noord_Brabant	Age_60_69	CURED	53
Noordoost_Noord_Brabant	Age_60_69	DEAD	0
Noordoost_Noord_Brabant	Age_70_79	HEALTHY	0
Noordoost_Noord_Brabant	Age_70_79	INFECTED_NOSYMPTOMS_NOTCONTAGIOUS	75
Noordoost_Noord_Brabant	Age_70_79	INFECTED_NOSYMPTOMS_ISCONTAGIOUS	17
Noordoost_Noord_Brabant	Age_70_79	INFECTED_SYMPTOMS_MILD	12
Noordoost_Noord_Brabant	Age_70_79	INFECTED_SYMPTOMS_SEVERE_ICpossible	0
Noordoost_Noord_Brabant	Age_70_79	INFECTED_SYMPTOMS_SEVERE_ICnotpossible	0
Noordoost_Noord_Brabant	Age_70_79	INFECTED_SYMPTOMS_SEVERE_QUEUE	0
Noordoost_Noord_Brabant	Age_70_79	CURED	38
Noordoost_Noord_Brabant	Age_70_79	DEAD	0
Noordoost_Noord_Brabant	Age_80_150	HEALTHY	0
Noordoost_Noord_Brabant	Age_80_150	INFECTED_NOSYMPTOMS_NOTCONTAGIOUS	39
Noordoost_Noord_Brabant	Age_80_150	INFECTED_NOSYMPTOMS_ISCONTAGIOUS	9
Noordoost_Noord_Brabant	Age_80_150	INFECTED_SYMPTOMS_MILD	6
Noordoost_Noord_Brabant	Age_80_150	INFECTED_SYMPTOMS_SEVERE_ICpossible	0
Noordoost_Noord_Brabant	Age_80_150	INFECTED_SYMPTOMS_SEVERE_ICnotpossible	0
Noordoost_Noord_Brabant	Age_80_150	INFECTED_SYMPTOMS_SEVERE_QUEUE	0
Noordoost_Noord_Brabant	Age_80_150	CURED	20
Noordoost_Noord_Brabant	Age_80_150	DEAD	0
Oost_Groningen	Age_0_9	HEALTHY	0
Oost_Groningen	Age_0_9	INFECTED_NOSYMPTOMS_NOTCONTAGIOUS	1
Oost_Groningen	Age_0_9	INFECTED_NOSYMPTOMS_ISCONTAGIOUS	0
Oost_Groningen	Age_0_9	INFECTED_SYMPTOMS_MILD	0
Oost_Groningen	Age_0_9	INFECTED_SYMPTOMS_SEVERE_ICpossible	0
Oost_Groningen	Age_0_9	INFECTED_SYMPTOMS_SEVERE_ICnotpossible	0
Oost_Groningen	Age_0_9	INFECTED_SYMPTOMS_SEVERE_QUEUE	0
Oost_Groningen	Age_0_9	CURED	1
Oost_Groningen	Age_0_9	DEAD	0
Oost_Groningen	Age_10_19	HEALTHY	0
Oost_Groningen	Age_10_19	INFECTED_NOSYMPTOMS_NOTCONTAGIOUS	1
Oost_Groningen	Age_10_19	INFECTED_NOSYMPTOMS_ISCONTAGIOUS	0
Oost_Groningen	Age_10_19	INFECTED_SYMPTOMS_MILD	0
Oost_Groningen	Age_10_19	INFECTED_SYMPTOMS_SEVERE_ICpossible	0
Oost_Groningen	Age_10_19	INFECTED_SYMPTOMS_SEVERE_ICnotpossible	0
Oost_Groningen	Age_10_19	INFECTED_SYMPTOMS_SEVERE_QUEUE	0
Oost_Groningen	Age_10_19	CURED	1
Oost_Groningen	Age_10_19	DEAD	0
Oost_Groningen	Age_20_29	HEALTHY	0
Oost_Groningen	Age_20_29	INFECTED_NOSYMPTOMS_NOTCONTAGIOUS	1
Oost_Groningen	Age_20_29	INFECTED_NOSYMPTOMS_ISCONTAGIOUS	0
Oost_Groningen	Age_20_29	INFECTED_SYMPTOMS_MILD	0
Oost_Groningen	Age_20_29	INFECTED_SYMPTOMS_SEVERE_ICpossible	0
Oost_Groningen	Age_20_29	INFECTED_SYMPTOMS_SEVERE_ICnotpossible	0
Oost_Groningen	Age_20_29	INFECTED_SYMPTOMS_SEVERE_QUEUE	0
Oost_Groningen	Age_20_29	CURED	1
Oost_Groningen	Age_20_29	DEAD	0
Oost_Groningen	Age_30_39	HEALTHY	0
Oost_Groningen	Age_30_39	INFECTED_NOSYMPTOMS_NOTCONTAGIOUS	1
Oost_Groningen	Age_30_39	INFECTED_NOSYMPTOMS_ISCONTAGIOUS	0
Oost_Groningen	Age_30_39	INFECTED_SYMPTOMS_MILD	0
Oost_Groningen	Age_30_39	INFECTED_SYMPTOMS_SEVERE_ICpossible	0
Oost_Groningen	Age_30_39	INFECTED_SYMPTOMS_SEVERE_ICnotpossible	0
Oost_Groningen	Age_30_39	INFECTED_SYMPTOMS_SEVERE_QUEUE	0
Oost_Groningen	Age_30_39	CURED	1
Oost_Groningen	Age_30_39	DEAD	0
Oost_Groningen	Age_40_49	HEALTHY	0
Oost_Groningen	Age_40_49	INFECTED_NOSYMPTOMS_NOTCONTAGIOUS	1
Oost_Groningen	Age_40_49	INFECTED_NOSYMPTOMS_ISCONTAGIOUS	0
Oost_Groningen	Age_40_49	INFECTED_SYMPTOMS_MILD	0
Oost_Groningen	Age_40_49	INFECTED_SYMPTOMS_SEVERE_ICpossible	0
Oost_Groningen	Age_40_49	INFECTED_SYMPTOMS_SEVERE_ICnotpossible	0
Oost_Groningen	Age_40_49	INFECTED_SYMPTOMS_SEVERE_QUEUE	0
Oost_Groningen	Age_40_49	CURED	1
Oost_Groningen	Age_40_49	DEAD	0
Oost_Groningen	Age_50_59	HEALTHY	0
Oost_Groningen	Age_50_59	INFECTED_NOSYMPTOMS_NOTCONTAGIOUS	2
Oost_Groningen	Age_50_59	INFECTED_NOSYMPTOMS_ISCONTAGIOUS	0
Oost_Groningen	Age_50_59	INFECTED_SYMPTOMS_MILD	0
Oost_Groningen	Age_50_59	INFECTED_SYMPTOMS_SEVERE_ICpossible	0
Oost_Groningen	Age_50_59	INFECTED_SYMPTOMS_SEVERE_ICnotpossible	0
Oost_Groningen	Age_50_59	INFECTED_SYMPTOMS_SEVERE_QUEUE	0
Oost_Groningen	Age_50_59	CURED	1
Oost_Groningen	Age_50_59	DEAD	0
Oost_Groningen	Age_60_69	HEALTHY	0
Oost_Groningen	Age_60_69	INFECTED_NOSYMPTOMS_NOTCONTAGIOUS	1
Oost_Groningen	Age_60_69	INFECTED_NOSYMPTOMS_ISCONTAGIOUS	0
Oost_Groningen	Age_60_69	INFECTED_SYMPTOMS_MILD	0
Oost_Groningen	Age_60_69	INFECTED_SYMPTOMS_SEVERE_ICpossible	0
Oost_Groningen	Age_60_69	INFECTED_SYMPTOMS_SEVERE_ICnotpossible	0
Oost_Groningen	Age_60_69	INFECTED_SYMPTOMS_SEVERE_QUEUE	0
Oost_Groningen	Age_60_69	CURED	1
Oost_Groningen	Age_60_69	DEAD	0
Oost_Groningen	Age_70_79	HEALTHY	0
Oost_Groningen	Age_70_79	INFECTED_NOSYMPTOMS_NOTCONTAGIOUS	1
Oost_Groningen	Age_70_79	INFECTED_NOSYMPTOMS_ISCONTAGIOUS	0
Oost_Groningen	Age_70_79	INFECTED_SYMPTOMS_MILD	0
Oost_Groningen	Age_70_79	INFECTED_SYMPTOMS_SEVERE_ICpossible	0
Oost_Groningen	Age_70_79	INFECTED_SYMPTOMS_SEVERE_ICnotpossible	0
Oost_Groningen	Age_70_79	INFECTED_SYMPTOMS_SEVERE_QUEUE	0
Oost_Groningen	Age_70_79	CURED	0
Oost_Groningen	Age_70_79	DEAD	0
Oost_Groningen	Age_80_150	HEALTHY	0
Oost_Groningen	Age_80_150	INFECTED_NOSYMPTOMS_NOTCONTAGIOUS	1
Oost_Groningen	Age_80_150	INFECTED_NOSYMPTOMS_ISCONTAGIOUS	0
Oost_Groningen	Age_80_150	INFECTED_SYMPTOMS_MILD	0
Oost_Groningen	Age_80_150	INFECTED_SYMPTOMS_SEVERE_ICpossible	0
Oost_Groningen	Age_80_150	INFECTED_SYMPTOMS_SEVERE_ICnotpossible	0
Oost_Groningen	Age_80_150	INFECTED_SYMPTOMS_SEVERE_QUEUE	0
Oost_Groningen	Age_80_150	CURED	0
Oost_Groningen	Age_80_150	DEAD	0
Oost_Zuid_Holland	Age_0_9	HEALTHY	0
Oost_Zuid_Holland	Age_0_9	INFECTED_NOSYMPTOMS_NOTCONTAGIOUS	38
Oost_Zuid_Holland	Age_0_9	INFECTED_NOSYMPTOMS_ISCONTAGIOUS	8
Oost_Zuid_Holland	Age_0_9	INFECTED_SYMPTOMS_MILD	6
Oost_Zuid_Holland	Age_0_9	INFECTED_SYMPTOMS_SEVERE_ICpossible	0
Oost_Zuid_Holland	Age_0_9	INFECTED_SYMPTOMS_SEVERE_ICnotpossible	0
Oost_Zuid_Holland	Age_0_9	INFECTED_SYMPTOMS_SEVERE_QUEUE	0
Oost_Zuid_Holland	Age_0_9	CURED	20
Oost_Zuid_Holland	Age_0_9	DEAD	0
Oost_Zuid_Holland	Age_10_19	HEALTHY	0
Oost_Zuid_Holland	Age_10_19	INFECTED_NOSYMPTOMS_NOTCONTAGIOUS	43
Oost_Zuid_Holland	Age_10_19	INFECTED_NOSYMPTOMS_ISCONTAGIOUS	10
Oost_Zuid_Holland	Age_10_19	INFECTED_SYMPTOMS_MILD	7
Oost_Zuid_Holland	Age_10_19	INFECTED_SYMPTOMS_SEVERE_ICpossible	0
Oost_Zuid_Holland	Age_10_19	INFECTED_SYMPTOMS_SEVERE_ICnotpossible	0
Oost_Zuid_Holland	Age_10_19	INFECTED_SYMPTOMS_SEVERE_QUEUE	0
Oost_Zuid_Holland	Age_10_19	CURED	22
Oost_Zuid_Holland	Age_10_19	DEAD	0
Oost_Zuid_Holland	Age_20_29	HEALTHY	0
Oost_Zuid_Holland	Age_20_29	INFECTED_NOSYMPTOMS_NOTCONTAGIOUS	47
Oost_Zuid_Holland	Age_20_29	INFECTED_NOSYMPTOMS_ISCONTAGIOUS	10
Oost_Zuid_Holland	Age_20_29	INFECTED_SYMPTOMS_MILD	8
Oost_Zuid_Holland	Age_20_29	INFECTED_SYMPTOMS_SEVERE_ICpossible	0
Oost_Zuid_Holland	Age_20_29	INFECTED_SYMPTOMS_SEVERE_ICnotpossible	0
Oost_Zuid_Holland	Age_20_29	INFECTED_SYMPTOMS_SEVERE_QUEUE	0
Oost_Zuid_Holland	Age_20_29	CURED	24
Oost_Zuid_Holland	Age_20_29	DEAD	0
Oost_Zuid_Holland	Age_30_39	HEALTHY	0
Oost_Zuid_Holland	Age_30_39	INFECTED_NOSYMPTOMS_NOTCONTAGIOUS	45
Oost_Zuid_Holland	Age_30_39	INFECTED_NOSYMPTOMS_ISCONTAGIOUS	10
Oost_Zuid_Holland	Age_30_39	INFECTED_SYMPTOMS_MILD	7
Oost_Zuid_Holland	Age_30_39	INFECTED_SYMPTOMS_SEVERE_ICpossible	0
Oost_Zuid_Holland	Age_30_39	INFECTED_SYMPTOMS_SEVERE_ICnotpossible	0
Oost_Zuid_Holland	Age_30_39	INFECTED_SYMPTOMS_SEVERE_QUEUE	0
Oost_Zuid_Holland	Age_30_39	CURED	23
Oost_Zuid_Holland	Age_30_39	DEAD	0
Oost_Zuid_Holland	Age_40_49	HEALTHY	0
Oost_Zuid_Holland	Age_40_49	INFECTED_NOSYMPTOMS_NOTCONTAGIOUS	49
Oost_Zuid_Holland	Age_40_49	INFECTED_NOSYMPTOMS_ISCONTAGIOUS	11
Oost_Zuid_Holland	Age_40_49	INFECTED_SYMPTOMS_MILD	8
Oost_Zuid_Holland	Age_40_49	INFECTED_SYMPTOMS_SEVERE_ICpossible	0
Oost_Zuid_Holland	Age_40_49	INFECTED_SYMPTOMS_SEVERE_ICnotpossible	0
Oost_Zuid_Holland	Age_40_49	INFECTED_SYMPTOMS_SEVERE_QUEUE	0
Oost_Zuid_Holland	Age_40_49	CURED	25
Oost_Zuid_Holland	Age_40_49	DEAD	0
Oost_Zuid_Holland	Age_50_59	HEALTHY	0
Oost_Zuid_Holland	Age_50_59	INFECTED_NOSYMPTOMS_NOTCONTAGIOUS	54
Oost_Zuid_Holland	Age_50_59	INFECTED_NOSYMPTOMS_ISCONTAGIOUS	12
Oost_Zuid_Holland	Age_50_59	INFECTED_SYMPTOMS_MILD	9
Oost_Zuid_Holland	Age_50_59	INFECTED_SYMPTOMS_SEVERE_ICpossible	0
Oost_Zuid_Holland	Age_50_59	INFECTED_SYMPTOMS_SEVERE_ICnotpossible	0
Oost_Zuid_Holland	Age_50_59	INFECTED_SYMPTOMS_SEVERE_QUEUE	0
Oost_Zuid_Holland	Age_50_59	CURED	28
Oost_Zuid_Holland	Age_50_59	DEAD	0
Oost_Zuid_Holland	Age_60_69	HEALTHY	0
Oost_Zuid_Holland	Age_60_69	INFECTED_NOSYMPTOMS_NOTCONTAGIOUS	45
Oost_Zuid_Holland	Age_60_69	INFECTED_NOSYMPTOMS_ISCONTAGIOUS	10
Oost_Zuid_Holland	Age_60_69	INFECTED_SYMPTOMS_MILD	7
Oost_Zuid_Holland	Age_60_69	INFECTED_SYMPTOMS_SEVERE_ICpossible	0
Oost_Zuid_Holland	Age_60_69	INFECTED_SYMPTOMS_SEVERE_ICnotpossible	0
Oost_Zuid_Holland	Age_60_69	INFECTED_SYMPTOMS_SEVERE_QUEUE	0
Oost_Zuid_Holland	Age_60_69	CURED	23
Oost_Zuid_Holland	Age_60_69	DEAD	0
Oost_Zuid_Holland	Age_70_79	HEALTHY	0
Oost_Zuid_Holland	Age_70_79	INFECTED_NOSYMPTOMS_NOTCONTAGIOUS	33
Oost_Zuid_Holland	Age_70_79	INFECTED_NOSYMPTOMS_ISCONTAGIOUS	7
Oost_Zuid_Holland	Age_70_79	INFECTED_SYMPTOMS_MILD	5
Oost_Zuid_Holland	Age_70_79	INFECTED_SYMPTOMS_SEVERE_ICpossible	0
Oost_Zuid_Holland	Age_70_79	INFECTED_SYMPTOMS_SEVERE_ICnotpossible	0
Oost_Zuid_Holland	Age_70_79	INFECTED_SYMPTOMS_SEVERE_QUEUE	0
Oost_Zuid_Holland	Age_70_79	CURED	17
Oost_Zuid_Holland	Age_70_79	DEAD	0
Oost_Zuid_Holland	Age_80_150	HEALTHY	0
Oost_Zuid_Holland	Age_80_150	INFECTED_NOSYMPTOMS_NOTCONTAGIOUS	17
Oost_Zuid_Holland	Age_80_150	INFECTED_NOSYMPTOMS_ISCONTAGIOUS	4
Oost_Zuid_Holland	Age_80_150	INFECTED_SYMPTOMS_MILD	3
Oost_Zuid_Holland	Age_80_150	INFECTED_SYMPTOMS_SEVERE_ICpossible	0
Oost_Zuid_Holland	Age_80_150	INFECTED_SYMPTOMS_SEVERE_ICnotpossible	0
Oost_Zuid_Holland	Age_80_150	INFECTED_SYMPTOMS_SEVERE_QUEUE	0
Oost_Zuid_Holland	Age_80_150	CURED	9
Oost_Zuid_Holland	Age_80_150	DEAD	0
OverigGroningen	Age_0_9	HEALTHY	0
OverigGroningen	Age_0_9	INFECTED_NOSYMPTOMS_NOTCONTAGIOUS	1
OverigGroningen	Age_0_9	INFECTED_NOSYMPTOMS_ISCONTAGIOUS	0
OverigGroningen	Age_0_9	INFECTED_SYMPTOMS_MILD	0
OverigGroningen	Age_0_9	INFECTED_SYMPTOMS_SEVERE_ICpossible	0
OverigGroningen	Age_0_9	INFECTED_SYMPTOMS_SEVERE_ICnotpossible	0
OverigGroningen	Age_0_9	INFECTED_SYMPTOMS_SEVERE_QUEUE	0
OverigGroningen	Age_0_9	CURED	1
OverigGroningen	Age_0_9	DEAD	0
OverigGroningen	Age_10_19	HEALTHY	0
OverigGroningen	Age_10_19	INFECTED_NOSYMPTOMS_NOTCONTAGIOUS	1
OverigGroningen	Age_10_19	INFECTED_NOSYMPTOMS_ISCONTAGIOUS	0
OverigGroningen	Age_10_19	INFECTED_SYMPTOMS_MILD	0
OverigGroningen	Age_10_19	INFECTED_SYMPTOMS_SEVERE_ICpossible	0
OverigGroningen	Age_10_19	INFECTED_SYMPTOMS_SEVERE_ICnotpossible	0
OverigGroningen	Age_10_19	INFECTED_SYMPTOMS_SEVERE_QUEUE	0
OverigGroningen	Age_10_19	CURED	1
OverigGroningen	Age_10_19	DEAD	0
OverigGroningen	Age_20_29	HEALTHY	0
OverigGroningen	Age_20_29	INFECTED_NOSYMPTOMS_NOTCONTAGIOUS	1
OverigGroningen	Age_20_29	INFECTED_NOSYMPTOMS_ISCONTAGIOUS	0
OverigGroningen	Age_20_29	INFECTED_SYMPTOMS_MILD	0
OverigGroningen	Age_20_29	INFECTED_SYMPTOMS_SEVERE_ICpossible	0
OverigGroningen	Age_20_29	INFECTED_SYMPTOMS_SEVERE_ICnotpossible	0
OverigGroningen	Age_20_29	INFECTED_SYMPTOMS_SEVERE_QUEUE	0
OverigGroningen	Age_20_29	CURED	1
OverigGroningen	Age_20_29	DEAD	0
OverigGroningen	Age_30_39	HEALTHY	0
OverigGroningen	Age_30_39	INFECTED_NOSYMPTOMS_NOTCONTAGIOUS	1
OverigGroningen	Age_30_39	INFECTED_NOSYMPTOMS_ISCONTAGIOUS	0
OverigGroningen	Age_30_39	INFECTED_SYMPTOMS_MILD	0
OverigGroningen	Age_30_39	INFECTED_SYMPTOMS_SEVERE_ICpossible	0
OverigGroningen	Age_30_39	INFECTED_SYMPTOMS_SEVERE_ICnotpossible	0
OverigGroningen	Age_30_39	INFECTED_SYMPTOMS_SEVERE_QUEUE	0
OverigGroningen	Age_30_39	CURED	1
OverigGroningen	Age_30_39	DEAD	0
OverigGroningen	Age_40_49	HEALTHY	0
OverigGroningen	Age_40_49	INFECTED_NOSYMPTOMS_NOTCONTAGIOUS	1
OverigGroningen	Age_40_49	INFECTED_NOSYMPTOMS_ISCONTAGIOUS	0
OverigGroningen	Age_40_49	INFECTED_SYMPTOMS_MILD	0
OverigGroningen	Age_40_49	INFECTED_SYMPTOMS_SEVERE_ICpossible	0
OverigGroningen	Age_40_49	INFECTED_SYMPTOMS_SEVERE_ICnotpossible	0
OverigGroningen	Age_40_49	INFECTED_SYMPTOMS_SEVERE_QUEUE	0
OverigGroningen	Age_40_49	CURED	1
OverigGroningen	Age_40_49	DEAD	0
OverigGroningen	Age_50_59	HEALTHY	0
OverigGroningen	Age_50_59	INFECTED_NOSYMPTOMS_NOTCONTAGIOUS	2
OverigGroningen	Age_50_59	INFECTED_NOSYMPTOMS_ISCONTAGIOUS	0
OverigGroningen	Age_50_59	INFECTED_SYMPTOMS_MILD	0
OverigGroningen	Age_50_59	INFECTED_SYMPTOMS_SEVERE_ICpossible	0
OverigGroningen	Age_50_59	INFECTED_SYMPTOMS_SEVERE_ICnotpossible	0
OverigGroningen	Age_50_59	INFECTED_SYMPTOMS_SEVERE_QUEUE	0
OverigGroningen	Age_50_59	CURED	1
OverigGroningen	Age_50_59	DEAD	0
OverigGroningen	Age_60_69	HEALTHY	0
OverigGroningen	Age_60_69	INFECTED_NOSYMPTOMS_NOTCONTAGIOUS	1
OverigGroningen	Age_60_69	INFECTED_NOSYMPTOMS_ISCONTAGIOUS	0
OverigGroningen	Age_60_69	INFECTED_SYMPTOMS_MILD	0
OverigGroningen	Age_60_69	INFECTED_SYMPTOMS_SEVERE_ICpossible	0
OverigGroningen	Age_60_69	INFECTED_SYMPTOMS_SEVERE_ICnotpossible	0
OverigGroningen	Age_60_69	INFECTED_SYMPTOMS_SEVERE_QUEUE	0
OverigGroningen	Age_60_69	CURED	1
OverigGroningen	Age_60_69	DEAD	0
OverigGroningen	Age_70_79	HEALTHY	0
OverigGroningen	Age_70_79	INFECTED_NOSYMPTOMS_NOTCONTAGIOUS	1
OverigGroningen	Age_70_79	INFECTED_NOSYMPTOMS_ISCONTAGIOUS	0
OverigGroningen	Age_70_79	INFECTED_SYMPTOMS_MILD	0
OverigGroningen	Age_70_79	INFECTED_SYMPTOMS_SEVERE_ICpossible	0
OverigGroningen	Age_70_79	INFECTED_SYMPTOMS_SEVERE_ICnotpossible	0
OverigGroningen	Age_70_79	INFECTED_SYMPTOMS_SEVERE_QUEUE	0
OverigGroningen	Age_70_79	CURED	0
OverigGroningen	Age_70_79	DEAD	0
OverigGroningen	Age_80_150	HEALTHY	0
OverigGroningen	Age_80_150	INFECTED_NOSYMPTOMS_NOTCONTAGIOUS	1
OverigGroningen	Age_80_150	INFECTED_NOSYMPTOMS_ISCONTAGIOUS	0
OverigGroningen	Age_80_150	INFECTED_SYMPTOMS_MILD	0
OverigGroningen	Age_80_150	INFECTED_SYMPTOMS_SEVERE_ICpossible	0
OverigGroningen	Age_80_150	INFECTED_SYMPTOMS_SEVERE_ICnotpossible	0
OverigGroningen	Age_80_150	INFECTED_SYMPTOMS_SEVERE_QUEUE	0
OverigGroningen	Age_80_150	CURED	0
OverigGroningen	Age_80_150	DEAD	0
OverigZeeland	Age_0_9	HEALTHY	0
OverigZeeland	Age_0_9	INFECTED_NOSYMPTOMS_NOTCONTAGIOUS	7
OverigZeeland	Age_0_9	INFECTED_NOSYMPTOMS_ISCONTAGIOUS	1
OverigZeeland	Age_0_9	INFECTED_SYMPTOMS_MILD	1
OverigZeeland	Age_0_9	INFECTED_SYMPTOMS_SEVERE_ICpossible	0
OverigZeeland	Age_0_9	INFECTED_SYMPTOMS_SEVERE_ICnotpossible	0
OverigZeeland	Age_0_9	INFECTED_SYMPTOMS_SEVERE_QUEUE	0
OverigZeeland	Age_0_9	CURED	3
OverigZeeland	Age_0_9	DEAD	0
OverigZeeland	Age_10_19	HEALTHY	0
OverigZeeland	Age_10_19	INFECTED_NOSYMPTOMS_NOTCONTAGIOUS	8
OverigZeeland	Age_10_19	INFECTED_NOSYMPTOMS_ISCONTAGIOUS	2
OverigZeeland	Age_10_19	INFECTED_SYMPTOMS_MILD	1
OverigZeeland	Age_10_19	INFECTED_SYMPTOMS_SEVERE_ICpossible	0
OverigZeeland	Age_10_19	INFECTED_SYMPTOMS_SEVERE_ICnotpossible	0
OverigZeeland	Age_10_19	INFECTED_SYMPTOMS_SEVERE_QUEUE	0
OverigZeeland	Age_10_19	CURED	4
OverigZeeland	Age_10_19	DEAD	0
OverigZeeland	Age_20_29	HEALTHY	0
OverigZeeland	Age_20_29	INFECTED_NOSYMPTOMS_NOTCONTAGIOUS	8
OverigZeeland	Age_20_29	INFECTED_NOSYMPTOMS_ISCONTAGIOUS	2
OverigZeeland	Age_20_29	INFECTED_SYMPTOMS_MILD	1
OverigZeeland	Age_20_29	INFECTED_SYMPTOMS_SEVERE_ICpossible	0
OverigZeeland	Age_20_29	INFECTED_SYMPTOMS_SEVERE_ICnotpossible	0
OverigZeeland	Age_20_29	INFECTED_SYMPTOMS_SEVERE_QUEUE	0
OverigZeeland	Age_20_29	CURED	4
OverigZeeland	Age_20_29	DEAD	0
OverigZeeland	Age_30_39	HEALTHY	0
OverigZeeland	Age_30_39	INFECTED_NOSYMPTOMS_NOTCONTAGIOUS	8
OverigZeeland	Age_30_39	INFECTED_NOSYMPTOMS_ISCONTAGIOUS	2
OverigZeeland	Age_30_39	INFECTED_SYMPTOMS_MILD	1
OverigZeeland	Age_30_39	INFECTED_SYMPTOMS_SEVERE_ICpossible	0
OverigZeeland	Age_30_39	INFECTED_SYMPTOMS_SEVERE_ICnotpossible	0
OverigZeeland	Age_30_39	INFECTED_SYMPTOMS_SEVERE_QUEUE	0
OverigZeeland	Age_30_39	CURED	4
OverigZeeland	Age_30_39	DEAD	0
OverigZeeland	Age_40_49	HEALTHY	0
OverigZeeland	Age_40_49	INFECTED_NOSYMPTOMS_NOTCONTAGIOUS	9
OverigZeeland	Age_40_49	INFECTED_NOSYMPTOMS_ISCONTAGIOUS	2
OverigZeeland	Age_40_49	INFECTED_SYMPTOMS_MILD	1
OverigZeeland	Age_40_49	INFECTED_SYMPTOMS_SEVERE_ICpossible	0
OverigZeeland	Age_40_49	INFECTED_SYMPTOMS_SEVERE_ICnotpossible	0
OverigZeeland	Age_40_49	INFECTED_SYMPTOMS_SEVERE_QUEUE	0
OverigZeeland	Age_40_49	CURED	4
OverigZeeland	Age_40_49	DEAD	0
OverigZeeland	Age_50_59	HEALTHY	0
OverigZeeland	Age_50_59	INFECTED_NOSYMPTOMS_NOTCONTAGIOUS	10
OverigZeeland	Age_50_59	INFECTED_NOSYMPTOMS_ISCONTAGIOUS	2
OverigZeeland	Age_50_59	INFECTED_SYMPTOMS_MILD	2
OverigZeeland	Age_50_59	INFECTED_SYMPTOMS_SEVERE_ICpossible	0
OverigZeeland	Age_50_59	INFECTED_SYMPTOMS_SEVERE_ICnotpossible	0
OverigZeeland	Age_50_59	INFECTED_SYMPTOMS_SEVERE_QUEUE	0
OverigZeeland	Age_50_59	CURED	5
OverigZeeland	Age_50_59	DEAD	0
OverigZeeland	Age_60_69	HEALTHY	0
[truncated: 1,241 more rows]
