# Supplementary material for: Forecasting the spread of SARS-CoV-2 is inherently ambiguous given the current state of virus research
Source: PLoS One. 2021 Mar 3;16(3):e0245519. doi: 10.1371/journal.pone.0245519 (PMC7928451; doi:10.1371/journal.pone.0245519)
Supplement: S1 Data — It contains the data files in the input folder and the source code of the model in the src folder. Furthermore, in order to understand the input data please read the Readme file. Finally, in case you are unable to work with java, there is a .jar file included that runs our code without having to understand java. (ZIP) [file pone.0245519.s002.zip › Data to duplicate research/covid-paper-supplement-master/input/StartSituations/startSit_21.csv]

Corop	Agegroup	Stage	NumberInfected
Achterhoek	Age_0_9	HEALTHY	0
Achterhoek	Age_0_9	INFECTED_NOSYMPTOMS_NOTCONTAGIOUS	14
Achterhoek	Age_0_9	INFECTED_NOSYMPTOMS_ISCONTAGIOUS	4
Achterhoek	Age_0_9	INFECTED_SYMPTOMS_MILD	4
Achterhoek	Age_0_9	INFECTED_SYMPTOMS_SEVERE_ICpossible	0
Achterhoek	Age_0_9	INFECTED_SYMPTOMS_SEVERE_ICnotpossible	1
Achterhoek	Age_0_9	INFECTED_SYMPTOMS_SEVERE_QUEUE	0
Achterhoek	Age_0_9	CURED	0
Achterhoek	Age_0_9	DEAD	0
Achterhoek	Age_10_19	HEALTHY	0
Achterhoek	Age_10_19	INFECTED_NOSYMPTOMS_NOTCONTAGIOUS	16
Achterhoek	Age_10_19	INFECTED_NOSYMPTOMS_ISCONTAGIOUS	4
Achterhoek	Age_10_19	INFECTED_SYMPTOMS_MILD	4
Achterhoek	Age_10_19	INFECTED_SYMPTOMS_SEVERE_ICpossible	0
Achterhoek	Age_10_19	INFECTED_SYMPTOMS_SEVERE_ICnotpossible	1
Achterhoek	Age_10_19	INFECTED_SYMPTOMS_SEVERE_QUEUE	0
Achterhoek	Age_10_19	CURED	0
Achterhoek	Age_10_19	DEAD	0
Achterhoek	Age_20_29	HEALTHY	0
Achterhoek	Age_20_29	INFECTED_NOSYMPTOMS_NOTCONTAGIOUS	17
Achterhoek	Age_20_29	INFECTED_NOSYMPTOMS_ISCONTAGIOUS	5
Achterhoek	Age_20_29	INFECTED_SYMPTOMS_MILD	5
Achterhoek	Age_20_29	INFECTED_SYMPTOMS_SEVERE_ICpossible	0
Achterhoek	Age_20_29	INFECTED_SYMPTOMS_SEVERE_ICnotpossible	1
Achterhoek	Age_20_29	INFECTED_SYMPTOMS_SEVERE_QUEUE	0
Achterhoek	Age_20_29	CURED	0
Achterhoek	Age_20_29	DEAD	0
Achterhoek	Age_30_39	HEALTHY	0
Achterhoek	Age_30_39	INFECTED_NOSYMPTOMS_NOTCONTAGIOUS	17
Achterhoek	Age_30_39	INFECTED_NOSYMPTOMS_ISCONTAGIOUS	5
Achterhoek	Age_30_39	INFECTED_SYMPTOMS_MILD	4
Achterhoek	Age_30_39	INFECTED_SYMPTOMS_SEVERE_ICpossible	0
Achterhoek	Age_30_39	INFECTED_SYMPTOMS_SEVERE_ICnotpossible	1
Achterhoek	Age_30_39	INFECTED_SYMPTOMS_SEVERE_QUEUE	0
Achterhoek	Age_30_39	CURED	0
Achterhoek	Age_30_39	DEAD	0
Achterhoek	Age_40_49	HEALTHY	0
Achterhoek	Age_40_49	INFECTED_NOSYMPTOMS_NOTCONTAGIOUS	18
Achterhoek	Age_40_49	INFECTED_NOSYMPTOMS_ISCONTAGIOUS	5
Achterhoek	Age_40_49	INFECTED_SYMPTOMS_MILD	5
Achterhoek	Age_40_49	INFECTED_SYMPTOMS_SEVERE_ICpossible	0
Achterhoek	Age_40_49	INFECTED_SYMPTOMS_SEVERE_ICnotpossible	1
Achterhoek	Age_40_49	INFECTED_SYMPTOMS_SEVERE_QUEUE	0
Achterhoek	Age_40_49	CURED	0
Achterhoek	Age_40_49	DEAD	0
Achterhoek	Age_50_59	HEALTHY	0
Achterhoek	Age_50_59	INFECTED_NOSYMPTOMS_NOTCONTAGIOUS	20
Achterhoek	Age_50_59	INFECTED_NOSYMPTOMS_ISCONTAGIOUS	5
Achterhoek	Age_50_59	INFECTED_SYMPTOMS_MILD	5
Achterhoek	Age_50_59	INFECTED_SYMPTOMS_SEVERE_ICpossible	0
Achterhoek	Age_50_59	INFECTED_SYMPTOMS_SEVERE_ICnotpossible	1
Achterhoek	Age_50_59	INFECTED_SYMPTOMS_SEVERE_QUEUE	0
Achterhoek	Age_50_59	CURED	0
Achterhoek	Age_50_59	DEAD	0
Achterhoek	Age_60_69	HEALTHY	0
Achterhoek	Age_60_69	INFECTED_NOSYMPTOMS_NOTCONTAGIOUS	16
Achterhoek	Age_60_69	INFECTED_NOSYMPTOMS_ISCONTAGIOUS	5
Achterhoek	Age_60_69	INFECTED_SYMPTOMS_MILD	4
Achterhoek	Age_60_69	INFECTED_SYMPTOMS_SEVERE_ICpossible	0
Achterhoek	Age_60_69	INFECTED_SYMPTOMS_SEVERE_ICnotpossible	1
Achterhoek	Age_60_69	INFECTED_SYMPTOMS_SEVERE_QUEUE	0
Achterhoek	Age_60_69	CURED	0
Achterhoek	Age_60_69	DEAD	0
Achterhoek	Age_70_79	HEALTHY	0
Achterhoek	Age_70_79	INFECTED_NOSYMPTOMS_NOTCONTAGIOUS	12
Achterhoek	Age_70_79	INFECTED_NOSYMPTOMS_ISCONTAGIOUS	3
Achterhoek	Age_70_79	INFECTED_SYMPTOMS_MILD	3
Achterhoek	Age_70_79	INFECTED_SYMPTOMS_SEVERE_ICpossible	0
Achterhoek	Age_70_79	INFECTED_SYMPTOMS_SEVERE_ICnotpossible	1
Achterhoek	Age_70_79	INFECTED_SYMPTOMS_SEVERE_QUEUE	0
Achterhoek	Age_70_79	CURED	0
Achterhoek	Age_70_79	DEAD	0
Achterhoek	Age_80_150	HEALTHY	0
Achterhoek	Age_80_150	INFECTED_NOSYMPTOMS_NOTCONTAGIOUS	6
Achterhoek	Age_80_150	INFECTED_NOSYMPTOMS_ISCONTAGIOUS	2
Achterhoek	Age_80_150	INFECTED_SYMPTOMS_MILD	2
Achterhoek	Age_80_150	INFECTED_SYMPTOMS_SEVERE_ICpossible	0
Achterhoek	Age_80_150	INFECTED_SYMPTOMS_SEVERE_ICnotpossible	0
Achterhoek	Age_80_150	INFECTED_SYMPTOMS_SEVERE_QUEUE	0
Achterhoek	Age_80_150	CURED	0
Achterhoek	Age_80_150	DEAD	0
AgglomeratieHaarlem	Age_0_9	HEALTHY	0
AgglomeratieHaarlem	Age_0_9	INFECTED_NOSYMPTOMS_NOTCONTAGIOUS	9
AgglomeratieHaarlem	Age_0_9	INFECTED_NOSYMPTOMS_ISCONTAGIOUS	2
AgglomeratieHaarlem	Age_0_9	INFECTED_SYMPTOMS_MILD	2
AgglomeratieHaarlem	Age_0_9	INFECTED_SYMPTOMS_SEVERE_ICpossible	0
AgglomeratieHaarlem	Age_0_9	INFECTED_SYMPTOMS_SEVERE_ICnotpossible	0
AgglomeratieHaarlem	Age_0_9	INFECTED_SYMPTOMS_SEVERE_QUEUE	0
AgglomeratieHaarlem	Age_0_9	CURED	0
AgglomeratieHaarlem	Age_0_9	DEAD	0
AgglomeratieHaarlem	Age_10_19	HEALTHY	0
AgglomeratieHaarlem	Age_10_19	INFECTED_NOSYMPTOMS_NOTCONTAGIOUS	10
AgglomeratieHaarlem	Age_10_19	INFECTED_NOSYMPTOMS_ISCONTAGIOUS	3
AgglomeratieHaarlem	Age_10_19	INFECTED_SYMPTOMS_MILD	3
AgglomeratieHaarlem	Age_10_19	INFECTED_SYMPTOMS_SEVERE_ICpossible	0
AgglomeratieHaarlem	Age_10_19	INFECTED_SYMPTOMS_SEVERE_ICnotpossible	1
AgglomeratieHaarlem	Age_10_19	INFECTED_SYMPTOMS_SEVERE_QUEUE	0
AgglomeratieHaarlem	Age_10_19	CURED	0
AgglomeratieHaarlem	Age_10_19	DEAD	0
AgglomeratieHaarlem	Age_20_29	HEALTHY	0
AgglomeratieHaarlem	Age_20_29	INFECTED_NOSYMPTOMS_NOTCONTAGIOUS	11
AgglomeratieHaarlem	Age_20_29	INFECTED_NOSYMPTOMS_ISCONTAGIOUS	3
AgglomeratieHaarlem	Age_20_29	INFECTED_SYMPTOMS_MILD	3
AgglomeratieHaarlem	Age_20_29	INFECTED_SYMPTOMS_SEVERE_ICpossible	0
AgglomeratieHaarlem	Age_20_29	INFECTED_SYMPTOMS_SEVERE_ICnotpossible	1
AgglomeratieHaarlem	Age_20_29	INFECTED_SYMPTOMS_SEVERE_QUEUE	0
AgglomeratieHaarlem	Age_20_29	CURED	0
AgglomeratieHaarlem	Age_20_29	DEAD	0
AgglomeratieHaarlem	Age_30_39	HEALTHY	0
AgglomeratieHaarlem	Age_30_39	INFECTED_NOSYMPTOMS_NOTCONTAGIOUS	10
AgglomeratieHaarlem	Age_30_39	INFECTED_NOSYMPTOMS_ISCONTAGIOUS	3
AgglomeratieHaarlem	Age_30_39	INFECTED_SYMPTOMS_MILD	3
AgglomeratieHaarlem	Age_30_39	INFECTED_SYMPTOMS_SEVERE_ICpossible	0
AgglomeratieHaarlem	Age_30_39	INFECTED_SYMPTOMS_SEVERE_ICnotpossible	1
AgglomeratieHaarlem	Age_30_39	INFECTED_SYMPTOMS_SEVERE_QUEUE	0
AgglomeratieHaarlem	Age_30_39	CURED	0
AgglomeratieHaarlem	Age_30_39	DEAD	0
AgglomeratieHaarlem	Age_40_49	HEALTHY	0
AgglomeratieHaarlem	Age_40_49	INFECTED_NOSYMPTOMS_NOTCONTAGIOUS	11
AgglomeratieHaarlem	Age_40_49	INFECTED_NOSYMPTOMS_ISCONTAGIOUS	3
AgglomeratieHaarlem	Age_40_49	INFECTED_SYMPTOMS_MILD	3
AgglomeratieHaarlem	Age_40_49	INFECTED_SYMPTOMS_SEVERE_ICpossible	0
AgglomeratieHaarlem	Age_40_49	INFECTED_SYMPTOMS_SEVERE_ICnotpossible	1
AgglomeratieHaarlem	Age_40_49	INFECTED_SYMPTOMS_SEVERE_QUEUE	0
AgglomeratieHaarlem	Age_40_49	CURED	0
AgglomeratieHaarlem	Age_40_49	DEAD	0
AgglomeratieHaarlem	Age_50_59	HEALTHY	0
AgglomeratieHaarlem	Age_50_59	INFECTED_NOSYMPTOMS_NOTCONTAGIOUS	12
AgglomeratieHaarlem	Age_50_59	INFECTED_NOSYMPTOMS_ISCONTAGIOUS	3
AgglomeratieHaarlem	Age_50_59	INFECTED_SYMPTOMS_MILD	3
AgglomeratieHaarlem	Age_50_59	INFECTED_SYMPTOMS_SEVERE_ICpossible	0
AgglomeratieHaarlem	Age_50_59	INFECTED_SYMPTOMS_SEVERE_ICnotpossible	1
AgglomeratieHaarlem	Age_50_59	INFECTED_SYMPTOMS_SEVERE_QUEUE	0
AgglomeratieHaarlem	Age_50_59	CURED	0
AgglomeratieHaarlem	Age_50_59	DEAD	0
AgglomeratieHaarlem	Age_60_69	HEALTHY	0
AgglomeratieHaarlem	Age_60_69	INFECTED_NOSYMPTOMS_NOTCONTAGIOUS	10
AgglomeratieHaarlem	Age_60_69	INFECTED_NOSYMPTOMS_ISCONTAGIOUS	3
AgglomeratieHaarlem	Age_60_69	INFECTED_SYMPTOMS_MILD	3
AgglomeratieHaarlem	Age_60_69	INFECTED_SYMPTOMS_SEVERE_ICpossible	0
AgglomeratieHaarlem	Age_60_69	INFECTED_SYMPTOMS_SEVERE_ICnotpossible	1
AgglomeratieHaarlem	Age_60_69	INFECTED_SYMPTOMS_SEVERE_QUEUE	0
AgglomeratieHaarlem	Age_60_69	CURED	0
AgglomeratieHaarlem	Age_60_69	DEAD	0
AgglomeratieHaarlem	Age_70_79	HEALTHY	0
AgglomeratieHaarlem	Age_70_79	INFECTED_NOSYMPTOMS_NOTCONTAGIOUS	7
AgglomeratieHaarlem	Age_70_79	INFECTED_NOSYMPTOMS_ISCONTAGIOUS	2
AgglomeratieHaarlem	Age_70_79	INFECTED_SYMPTOMS_MILD	2
AgglomeratieHaarlem	Age_70_79	INFECTED_SYMPTOMS_SEVERE_ICpossible	0
AgglomeratieHaarlem	Age_70_79	INFECTED_SYMPTOMS_SEVERE_ICnotpossible	0
AgglomeratieHaarlem	Age_70_79	INFECTED_SYMPTOMS_SEVERE_QUEUE	0
AgglomeratieHaarlem	Age_70_79	CURED	0
AgglomeratieHaarlem	Age_70_79	DEAD	0
AgglomeratieHaarlem	Age_80_150	HEALTHY	0
AgglomeratieHaarlem	Age_80_150	INFECTED_NOSYMPTOMS_NOTCONTAGIOUS	4
AgglomeratieHaarlem	Age_80_150	INFECTED_NOSYMPTOMS_ISCONTAGIOUS	1
AgglomeratieHaarlem	Age_80_150	INFECTED_SYMPTOMS_MILD	1
AgglomeratieHaarlem	Age_80_150	INFECTED_SYMPTOMS_SEVERE_ICpossible	0
AgglomeratieHaarlem	Age_80_150	INFECTED_SYMPTOMS_SEVERE_ICnotpossible	0
AgglomeratieHaarlem	Age_80_150	INFECTED_SYMPTOMS_SEVERE_QUEUE	0
AgglomeratieHaarlem	Age_80_150	CURED	0
AgglomeratieHaarlem	Age_80_150	DEAD	0
AgglomeratieLeidenenBollenstreek	Age_0_9	HEALTHY	0
AgglomeratieLeidenenBollenstreek	Age_0_9	INFECTED_NOSYMPTOMS_NOTCONTAGIOUS	14
AgglomeratieLeidenenBollenstreek	Age_0_9	INFECTED_NOSYMPTOMS_ISCONTAGIOUS	4
AgglomeratieLeidenenBollenstreek	Age_0_9	INFECTED_SYMPTOMS_MILD	4
AgglomeratieLeidenenBollenstreek	Age_0_9	INFECTED_SYMPTOMS_SEVERE_ICpossible	0
AgglomeratieLeidenenBollenstreek	Age_0_9	INFECTED_SYMPTOMS_SEVERE_ICnotpossible	1
AgglomeratieLeidenenBollenstreek	Age_0_9	INFECTED_SYMPTOMS_SEVERE_QUEUE	0
AgglomeratieLeidenenBollenstreek	Age_0_9	CURED	0
AgglomeratieLeidenenBollenstreek	Age_0_9	DEAD	0
AgglomeratieLeidenenBollenstreek	Age_10_19	HEALTHY	0
AgglomeratieLeidenenBollenstreek	Age_10_19	INFECTED_NOSYMPTOMS_NOTCONTAGIOUS	16
AgglomeratieLeidenenBollenstreek	Age_10_19	INFECTED_NOSYMPTOMS_ISCONTAGIOUS	4
AgglomeratieLeidenenBollenstreek	Age_10_19	INFECTED_SYMPTOMS_MILD	4
AgglomeratieLeidenenBollenstreek	Age_10_19	INFECTED_SYMPTOMS_SEVERE_ICpossible	0
AgglomeratieLeidenenBollenstreek	Age_10_19	INFECTED_SYMPTOMS_SEVERE_ICnotpossible	1
AgglomeratieLeidenenBollenstreek	Age_10_19	INFECTED_SYMPTOMS_SEVERE_QUEUE	0
AgglomeratieLeidenenBollenstreek	Age_10_19	CURED	0
AgglomeratieLeidenenBollenstreek	Age_10_19	DEAD	0
AgglomeratieLeidenenBollenstreek	Age_20_29	HEALTHY	0
AgglomeratieLeidenenBollenstreek	Age_20_29	INFECTED_NOSYMPTOMS_NOTCONTAGIOUS	18
AgglomeratieLeidenenBollenstreek	Age_20_29	INFECTED_NOSYMPTOMS_ISCONTAGIOUS	5
AgglomeratieLeidenenBollenstreek	Age_20_29	INFECTED_SYMPTOMS_MILD	5
AgglomeratieLeidenenBollenstreek	Age_20_29	INFECTED_SYMPTOMS_SEVERE_ICpossible	0
AgglomeratieLeidenenBollenstreek	Age_20_29	INFECTED_SYMPTOMS_SEVERE_ICnotpossible	1
AgglomeratieLeidenenBollenstreek	Age_20_29	INFECTED_SYMPTOMS_SEVERE_QUEUE	0
AgglomeratieLeidenenBollenstreek	Age_20_29	CURED	0
AgglomeratieLeidenenBollenstreek	Age_20_29	DEAD	0
AgglomeratieLeidenenBollenstreek	Age_30_39	HEALTHY	0
AgglomeratieLeidenenBollenstreek	Age_30_39	INFECTED_NOSYMPTOMS_NOTCONTAGIOUS	17
AgglomeratieLeidenenBollenstreek	Age_30_39	INFECTED_NOSYMPTOMS_ISCONTAGIOUS	5
AgglomeratieLeidenenBollenstreek	Age_30_39	INFECTED_SYMPTOMS_MILD	5
AgglomeratieLeidenenBollenstreek	Age_30_39	INFECTED_SYMPTOMS_SEVERE_ICpossible	0
AgglomeratieLeidenenBollenstreek	Age_30_39	INFECTED_SYMPTOMS_SEVERE_ICnotpossible	1
AgglomeratieLeidenenBollenstreek	Age_30_39	INFECTED_SYMPTOMS_SEVERE_QUEUE	0
AgglomeratieLeidenenBollenstreek	Age_30_39	CURED	0
AgglomeratieLeidenenBollenstreek	Age_30_39	DEAD	0
AgglomeratieLeidenenBollenstreek	Age_40_49	HEALTHY	0
AgglomeratieLeidenenBollenstreek	Age_40_49	INFECTED_NOSYMPTOMS_NOTCONTAGIOUS	18
AgglomeratieLeidenenBollenstreek	Age_40_49	INFECTED_NOSYMPTOMS_ISCONTAGIOUS	5
AgglomeratieLeidenenBollenstreek	Age_40_49	INFECTED_SYMPTOMS_MILD	5
AgglomeratieLeidenenBollenstreek	Age_40_49	INFECTED_SYMPTOMS_SEVERE_ICpossible	0
AgglomeratieLeidenenBollenstreek	Age_40_49	INFECTED_SYMPTOMS_SEVERE_ICnotpossible	1
AgglomeratieLeidenenBollenstreek	Age_40_49	INFECTED_SYMPTOMS_SEVERE_QUEUE	0
AgglomeratieLeidenenBollenstreek	Age_40_49	CURED	0
AgglomeratieLeidenenBollenstreek	Age_40_49	DEAD	0
AgglomeratieLeidenenBollenstreek	Age_50_59	HEALTHY	0
AgglomeratieLeidenenBollenstreek	Age_50_59	INFECTED_NOSYMPTOMS_NOTCONTAGIOUS	20
AgglomeratieLeidenenBollenstreek	Age_50_59	INFECTED_NOSYMPTOMS_ISCONTAGIOUS	6
AgglomeratieLeidenenBollenstreek	Age_50_59	INFECTED_SYMPTOMS_MILD	5
AgglomeratieLeidenenBollenstreek	Age_50_59	INFECTED_SYMPTOMS_SEVERE_ICpossible	0
AgglomeratieLeidenenBollenstreek	Age_50_59	INFECTED_SYMPTOMS_SEVERE_ICnotpossible	1
AgglomeratieLeidenenBollenstreek	Age_50_59	INFECTED_SYMPTOMS_SEVERE_QUEUE	0
AgglomeratieLeidenenBollenstreek	Age_50_59	CURED	0
AgglomeratieLeidenenBollenstreek	Age_50_59	DEAD	0
AgglomeratieLeidenenBollenstreek	Age_60_69	HEALTHY	0
AgglomeratieLeidenenBollenstreek	Age_60_69	INFECTED_NOSYMPTOMS_NOTCONTAGIOUS	17
AgglomeratieLeidenenBollenstreek	Age_60_69	INFECTED_NOSYMPTOMS_ISCONTAGIOUS	5
AgglomeratieLeidenenBollenstreek	Age_60_69	INFECTED_SYMPTOMS_MILD	5
AgglomeratieLeidenenBollenstreek	Age_60_69	INFECTED_SYMPTOMS_SEVERE_ICpossible	0
AgglomeratieLeidenenBollenstreek	Age_60_69	INFECTED_SYMPTOMS_SEVERE_ICnotpossible	1
AgglomeratieLeidenenBollenstreek	Age_60_69	INFECTED_SYMPTOMS_SEVERE_QUEUE	0
AgglomeratieLeidenenBollenstreek	Age_60_69	CURED	0
AgglomeratieLeidenenBollenstreek	Age_60_69	DEAD	0
AgglomeratieLeidenenBollenstreek	Age_70_79	HEALTHY	0
AgglomeratieLeidenenBollenstreek	Age_70_79	INFECTED_NOSYMPTOMS_NOTCONTAGIOUS	12
AgglomeratieLeidenenBollenstreek	Age_70_79	INFECTED_NOSYMPTOMS_ISCONTAGIOUS	3
AgglomeratieLeidenenBollenstreek	Age_70_79	INFECTED_SYMPTOMS_MILD	3
AgglomeratieLeidenenBollenstreek	Age_70_79	INFECTED_SYMPTOMS_SEVERE_ICpossible	0
AgglomeratieLeidenenBollenstreek	Age_70_79	INFECTED_SYMPTOMS_SEVERE_ICnotpossible	1
AgglomeratieLeidenenBollenstreek	Age_70_79	INFECTED_SYMPTOMS_SEVERE_QUEUE	0
AgglomeratieLeidenenBollenstreek	Age_70_79	CURED	0
AgglomeratieLeidenenBollenstreek	Age_70_79	DEAD	0
AgglomeratieLeidenenBollenstreek	Age_80_150	HEALTHY	0
AgglomeratieLeidenenBollenstreek	Age_80_150	INFECTED_NOSYMPTOMS_NOTCONTAGIOUS	6
AgglomeratieLeidenenBollenstreek	Age_80_150	INFECTED_NOSYMPTOMS_ISCONTAGIOUS	2
AgglomeratieLeidenenBollenstreek	Age_80_150	INFECTED_SYMPTOMS_MILD	2
AgglomeratieLeidenenBollenstreek	Age_80_150	INFECTED_SYMPTOMS_SEVERE_ICpossible	0
AgglomeratieLeidenenBollenstreek	Age_80_150	INFECTED_SYMPTOMS_SEVERE_ICnotpossible	0
AgglomeratieLeidenenBollenstreek	Age_80_150	INFECTED_SYMPTOMS_SEVERE_QUEUE	0
AgglomeratieLeidenenBollenstreek	Age_80_150	CURED	0
AgglomeratieLeidenenBollenstreek	Age_80_150	DEAD	0
Agglomeratie_s_Gravenhage	Age_0_9	HEALTHY	0
Agglomeratie_s_Gravenhage	Age_0_9	INFECTED_NOSYMPTOMS_NOTCONTAGIOUS	14
Agglomeratie_s_Gravenhage	Age_0_9	INFECTED_NOSYMPTOMS_ISCONTAGIOUS	4
Agglomeratie_s_Gravenhage	Age_0_9	INFECTED_SYMPTOMS_MILD	4
Agglomeratie_s_Gravenhage	Age_0_9	INFECTED_SYMPTOMS_SEVERE_ICpossible	0
Agglomeratie_s_Gravenhage	Age_0_9	INFECTED_SYMPTOMS_SEVERE_ICnotpossible	1
Agglomeratie_s_Gravenhage	Age_0_9	INFECTED_SYMPTOMS_SEVERE_QUEUE	0
Agglomeratie_s_Gravenhage	Age_0_9	CURED	0
Agglomeratie_s_Gravenhage	Age_0_9	DEAD	0
Agglomeratie_s_Gravenhage	Age_10_19	HEALTHY	0
Agglomeratie_s_Gravenhage	Age_10_19	INFECTED_NOSYMPTOMS_NOTCONTAGIOUS	16
Agglomeratie_s_Gravenhage	Age_10_19	INFECTED_NOSYMPTOMS_ISCONTAGIOUS	4
Agglomeratie_s_Gravenhage	Age_10_19	INFECTED_SYMPTOMS_MILD	4
Agglomeratie_s_Gravenhage	Age_10_19	INFECTED_SYMPTOMS_SEVERE_ICpossible	0
Agglomeratie_s_Gravenhage	Age_10_19	INFECTED_SYMPTOMS_SEVERE_ICnotpossible	1
Agglomeratie_s_Gravenhage	Age_10_19	INFECTED_SYMPTOMS_SEVERE_QUEUE	0
Agglomeratie_s_Gravenhage	Age_10_19	CURED	0
Agglomeratie_s_Gravenhage	Age_10_19	DEAD	0
Agglomeratie_s_Gravenhage	Age_20_29	HEALTHY	0
Agglomeratie_s_Gravenhage	Age_20_29	INFECTED_NOSYMPTOMS_NOTCONTAGIOUS	18
Agglomeratie_s_Gravenhage	Age_20_29	INFECTED_NOSYMPTOMS_ISCONTAGIOUS	5
Agglomeratie_s_Gravenhage	Age_20_29	INFECTED_SYMPTOMS_MILD	5
Agglomeratie_s_Gravenhage	Age_20_29	INFECTED_SYMPTOMS_SEVERE_ICpossible	0
Agglomeratie_s_Gravenhage	Age_20_29	INFECTED_SYMPTOMS_SEVERE_ICnotpossible	1
Agglomeratie_s_Gravenhage	Age_20_29	INFECTED_SYMPTOMS_SEVERE_QUEUE	0
Agglomeratie_s_Gravenhage	Age_20_29	CURED	0
Agglomeratie_s_Gravenhage	Age_20_29	DEAD	0
Agglomeratie_s_Gravenhage	Age_30_39	HEALTHY	0
Agglomeratie_s_Gravenhage	Age_30_39	INFECTED_NOSYMPTOMS_NOTCONTAGIOUS	17
Agglomeratie_s_Gravenhage	Age_30_39	INFECTED_NOSYMPTOMS_ISCONTAGIOUS	5
Agglomeratie_s_Gravenhage	Age_30_39	INFECTED_SYMPTOMS_MILD	5
Agglomeratie_s_Gravenhage	Age_30_39	INFECTED_SYMPTOMS_SEVERE_ICpossible	0
Agglomeratie_s_Gravenhage	Age_30_39	INFECTED_SYMPTOMS_SEVERE_ICnotpossible	1
Agglomeratie_s_Gravenhage	Age_30_39	INFECTED_SYMPTOMS_SEVERE_QUEUE	0
Agglomeratie_s_Gravenhage	Age_30_39	CURED	0
Agglomeratie_s_Gravenhage	Age_30_39	DEAD	0
Agglomeratie_s_Gravenhage	Age_40_49	HEALTHY	0
Agglomeratie_s_Gravenhage	Age_40_49	INFECTED_NOSYMPTOMS_NOTCONTAGIOUS	18
Agglomeratie_s_Gravenhage	Age_40_49	INFECTED_NOSYMPTOMS_ISCONTAGIOUS	5
Agglomeratie_s_Gravenhage	Age_40_49	INFECTED_SYMPTOMS_MILD	5
Agglomeratie_s_Gravenhage	Age_40_49	INFECTED_SYMPTOMS_SEVERE_ICpossible	0
Agglomeratie_s_Gravenhage	Age_40_49	INFECTED_SYMPTOMS_SEVERE_ICnotpossible	1
Agglomeratie_s_Gravenhage	Age_40_49	INFECTED_SYMPTOMS_SEVERE_QUEUE	0
Agglomeratie_s_Gravenhage	Age_40_49	CURED	0
Agglomeratie_s_Gravenhage	Age_40_49	DEAD	0
Agglomeratie_s_Gravenhage	Age_50_59	HEALTHY	0
Agglomeratie_s_Gravenhage	Age_50_59	INFECTED_NOSYMPTOMS_NOTCONTAGIOUS	20
Agglomeratie_s_Gravenhage	Age_50_59	INFECTED_NOSYMPTOMS_ISCONTAGIOUS	6
Agglomeratie_s_Gravenhage	Age_50_59	INFECTED_SYMPTOMS_MILD	5
Agglomeratie_s_Gravenhage	Age_50_59	INFECTED_SYMPTOMS_SEVERE_ICpossible	0
Agglomeratie_s_Gravenhage	Age_50_59	INFECTED_SYMPTOMS_SEVERE_ICnotpossible	1
Agglomeratie_s_Gravenhage	Age_50_59	INFECTED_SYMPTOMS_SEVERE_QUEUE	0
Agglomeratie_s_Gravenhage	Age_50_59	CURED	0
Agglomeratie_s_Gravenhage	Age_50_59	DEAD	0
Agglomeratie_s_Gravenhage	Age_60_69	HEALTHY	0
Agglomeratie_s_Gravenhage	Age_60_69	INFECTED_NOSYMPTOMS_NOTCONTAGIOUS	17
Agglomeratie_s_Gravenhage	Age_60_69	INFECTED_NOSYMPTOMS_ISCONTAGIOUS	5
Agglomeratie_s_Gravenhage	Age_60_69	INFECTED_SYMPTOMS_MILD	5
Agglomeratie_s_Gravenhage	Age_60_69	INFECTED_SYMPTOMS_SEVERE_ICpossible	0
Agglomeratie_s_Gravenhage	Age_60_69	INFECTED_SYMPTOMS_SEVERE_ICnotpossible	1
Agglomeratie_s_Gravenhage	Age_60_69	INFECTED_SYMPTOMS_SEVERE_QUEUE	0
Agglomeratie_s_Gravenhage	Age_60_69	CURED	0
Agglomeratie_s_Gravenhage	Age_60_69	DEAD	0
Agglomeratie_s_Gravenhage	Age_70_79	HEALTHY	0
Agglomeratie_s_Gravenhage	Age_70_79	INFECTED_NOSYMPTOMS_NOTCONTAGIOUS	12
Agglomeratie_s_Gravenhage	Age_70_79	INFECTED_NOSYMPTOMS_ISCONTAGIOUS	3
Agglomeratie_s_Gravenhage	Age_70_79	INFECTED_SYMPTOMS_MILD	3
Agglomeratie_s_Gravenhage	Age_70_79	INFECTED_SYMPTOMS_SEVERE_ICpossible	0
Agglomeratie_s_Gravenhage	Age_70_79	INFECTED_SYMPTOMS_SEVERE_ICnotpossible	1
Agglomeratie_s_Gravenhage	Age_70_79	INFECTED_SYMPTOMS_SEVERE_QUEUE	0
Agglomeratie_s_Gravenhage	Age_70_79	CURED	0
Agglomeratie_s_Gravenhage	Age_70_79	DEAD	0
Agglomeratie_s_Gravenhage	Age_80_150	HEALTHY	0
Agglomeratie_s_Gravenhage	Age_80_150	INFECTED_NOSYMPTOMS_NOTCONTAGIOUS	6
Agglomeratie_s_Gravenhage	Age_80_150	INFECTED_NOSYMPTOMS_ISCONTAGIOUS	2
Agglomeratie_s_Gravenhage	Age_80_150	INFECTED_SYMPTOMS_MILD	2
Agglomeratie_s_Gravenhage	Age_80_150	INFECTED_SYMPTOMS_SEVERE_ICpossible	0
Agglomeratie_s_Gravenhage	Age_80_150	INFECTED_SYMPTOMS_SEVERE_ICnotpossible	0
Agglomeratie_s_Gravenhage	Age_80_150	INFECTED_SYMPTOMS_SEVERE_QUEUE	0
Agglomeratie_s_Gravenhage	Age_80_150	CURED	0
Agglomeratie_s_Gravenhage	Age_80_150	DEAD	0
Alkmaarenomgeving	Age_0_9	HEALTHY	0
Alkmaarenomgeving	Age_0_9	INFECTED_NOSYMPTOMS_NOTCONTAGIOUS	9
Alkmaarenomgeving	Age_0_9	INFECTED_NOSYMPTOMS_ISCONTAGIOUS	2
Alkmaarenomgeving	Age_0_9	INFECTED_SYMPTOMS_MILD	2
Alkmaarenomgeving	Age_0_9	INFECTED_SYMPTOMS_SEVERE_ICpossible	0
Alkmaarenomgeving	Age_0_9	INFECTED_SYMPTOMS_SEVERE_ICnotpossible	0
Alkmaarenomgeving	Age_0_9	INFECTED_SYMPTOMS_SEVERE_QUEUE	0
Alkmaarenomgeving	Age_0_9	CURED	0
Alkmaarenomgeving	Age_0_9	DEAD	0
Alkmaarenomgeving	Age_10_19	HEALTHY	0
Alkmaarenomgeving	Age_10_19	INFECTED_NOSYMPTOMS_NOTCONTAGIOUS	10
Alkmaarenomgeving	Age_10_19	INFECTED_NOSYMPTOMS_ISCONTAGIOUS	3
Alkmaarenomgeving	Age_10_19	INFECTED_SYMPTOMS_MILD	3
Alkmaarenomgeving	Age_10_19	INFECTED_SYMPTOMS_SEVERE_ICpossible	0
Alkmaarenomgeving	Age_10_19	INFECTED_SYMPTOMS_SEVERE_ICnotpossible	1
Alkmaarenomgeving	Age_10_19	INFECTED_SYMPTOMS_SEVERE_QUEUE	0
Alkmaarenomgeving	Age_10_19	CURED	0
Alkmaarenomgeving	Age_10_19	DEAD	0
Alkmaarenomgeving	Age_20_29	HEALTHY	0
Alkmaarenomgeving	Age_20_29	INFECTED_NOSYMPTOMS_NOTCONTAGIOUS	11
Alkmaarenomgeving	Age_20_29	INFECTED_NOSYMPTOMS_ISCONTAGIOUS	3
Alkmaarenomgeving	Age_20_29	INFECTED_SYMPTOMS_MILD	3
Alkmaarenomgeving	Age_20_29	INFECTED_SYMPTOMS_SEVERE_ICpossible	0
Alkmaarenomgeving	Age_20_29	INFECTED_SYMPTOMS_SEVERE_ICnotpossible	1
Alkmaarenomgeving	Age_20_29	INFECTED_SYMPTOMS_SEVERE_QUEUE	0
Alkmaarenomgeving	Age_20_29	CURED	0
Alkmaarenomgeving	Age_20_29	DEAD	0
Alkmaarenomgeving	Age_30_39	HEALTHY	0
Alkmaarenomgeving	Age_30_39	INFECTED_NOSYMPTOMS_NOTCONTAGIOUS	10
Alkmaarenomgeving	Age_30_39	INFECTED_NOSYMPTOMS_ISCONTAGIOUS	3
Alkmaarenomgeving	Age_30_39	INFECTED_SYMPTOMS_MILD	3
Alkmaarenomgeving	Age_30_39	INFECTED_SYMPTOMS_SEVERE_ICpossible	0
Alkmaarenomgeving	Age_30_39	INFECTED_SYMPTOMS_SEVERE_ICnotpossible	1
Alkmaarenomgeving	Age_30_39	INFECTED_SYMPTOMS_SEVERE_QUEUE	0
Alkmaarenomgeving	Age_30_39	CURED	0
Alkmaarenomgeving	Age_30_39	DEAD	0
Alkmaarenomgeving	Age_40_49	HEALTHY	0
Alkmaarenomgeving	Age_40_49	INFECTED_NOSYMPTOMS_NOTCONTAGIOUS	11
Alkmaarenomgeving	Age_40_49	INFECTED_NOSYMPTOMS_ISCONTAGIOUS	3
Alkmaarenomgeving	Age_40_49	INFECTED_SYMPTOMS_MILD	3
Alkmaarenomgeving	Age_40_49	INFECTED_SYMPTOMS_SEVERE_ICpossible	0
Alkmaarenomgeving	Age_40_49	INFECTED_SYMPTOMS_SEVERE_ICnotpossible	1
Alkmaarenomgeving	Age_40_49	INFECTED_SYMPTOMS_SEVERE_QUEUE	0
Alkmaarenomgeving	Age_40_49	CURED	0
Alkmaarenomgeving	Age_40_49	DEAD	0
Alkmaarenomgeving	Age_50_59	HEALTHY	0
Alkmaarenomgeving	Age_50_59	INFECTED_NOSYMPTOMS_NOTCONTAGIOUS	12
Alkmaarenomgeving	Age_50_59	INFECTED_NOSYMPTOMS_ISCONTAGIOUS	3
Alkmaarenomgeving	Age_50_59	INFECTED_SYMPTOMS_MILD	3
Alkmaarenomgeving	Age_50_59	INFECTED_SYMPTOMS_SEVERE_ICpossible	0
Alkmaarenomgeving	Age_50_59	INFECTED_SYMPTOMS_SEVERE_ICnotpossible	1
Alkmaarenomgeving	Age_50_59	INFECTED_SYMPTOMS_SEVERE_QUEUE	0
Alkmaarenomgeving	Age_50_59	CURED	0
Alkmaarenomgeving	Age_50_59	DEAD	0
Alkmaarenomgeving	Age_60_69	HEALTHY	0
Alkmaarenomgeving	Age_60_69	INFECTED_NOSYMPTOMS_NOTCONTAGIOUS	10
Alkmaarenomgeving	Age_60_69	INFECTED_NOSYMPTOMS_ISCONTAGIOUS	3
Alkmaarenomgeving	Age_60_69	INFECTED_SYMPTOMS_MILD	3
Alkmaarenomgeving	Age_60_69	INFECTED_SYMPTOMS_SEVERE_ICpossible	0
Alkmaarenomgeving	Age_60_69	INFECTED_SYMPTOMS_SEVERE_ICnotpossible	1
Alkmaarenomgeving	Age_60_69	INFECTED_SYMPTOMS_SEVERE_QUEUE	0
Alkmaarenomgeving	Age_60_69	CURED	0
Alkmaarenomgeving	Age_60_69	DEAD	0
Alkmaarenomgeving	Age_70_79	HEALTHY	0
Alkmaarenomgeving	Age_70_79	INFECTED_NOSYMPTOMS_NOTCONTAGIOUS	7
Alkmaarenomgeving	Age_70_79	INFECTED_NOSYMPTOMS_ISCONTAGIOUS	2
Alkmaarenomgeving	Age_70_79	INFECTED_SYMPTOMS_MILD	2
Alkmaarenomgeving	Age_70_79	INFECTED_SYMPTOMS_SEVERE_ICpossible	0
Alkmaarenomgeving	Age_70_79	INFECTED_SYMPTOMS_SEVERE_ICnotpossible	0
Alkmaarenomgeving	Age_70_79	INFECTED_SYMPTOMS_SEVERE_QUEUE	0
Alkmaarenomgeving	Age_70_79	CURED	0
Alkmaarenomgeving	Age_70_79	DEAD	0
Alkmaarenomgeving	Age_80_150	HEALTHY	0
Alkmaarenomgeving	Age_80_150	INFECTED_NOSYMPTOMS_NOTCONTAGIOUS	4
Alkmaarenomgeving	Age_80_150	INFECTED_NOSYMPTOMS_ISCONTAGIOUS	1
Alkmaarenomgeving	Age_80_150	INFECTED_SYMPTOMS_MILD	1
Alkmaarenomgeving	Age_80_150	INFECTED_SYMPTOMS_SEVERE_ICpossible	0
Alkmaarenomgeving	Age_80_150	INFECTED_SYMPTOMS_SEVERE_ICnotpossible	0
Alkmaarenomgeving	Age_80_150	INFECTED_SYMPTOMS_SEVERE_QUEUE	0
Alkmaarenomgeving	Age_80_150	CURED	0
Alkmaarenomgeving	Age_80_150	DEAD	0
Arnhem_Nijmegen	Age_0_9	HEALTHY	0
Arnhem_Nijmegen	Age_0_9	INFECTED_NOSYMPTOMS_NOTCONTAGIOUS	14
Arnhem_Nijmegen	Age_0_9	INFECTED_NOSYMPTOMS_ISCONTAGIOUS	4
Arnhem_Nijmegen	Age_0_9	INFECTED_SYMPTOMS_MILD	4
Arnhem_Nijmegen	Age_0_9	INFECTED_SYMPTOMS_SEVERE_ICpossible	0
Arnhem_Nijmegen	Age_0_9	INFECTED_SYMPTOMS_SEVERE_ICnotpossible	1
Arnhem_Nijmegen	Age_0_9	INFECTED_SYMPTOMS_SEVERE_QUEUE	0
Arnhem_Nijmegen	Age_0_9	CURED	0
Arnhem_Nijmegen	Age_0_9	DEAD	0
Arnhem_Nijmegen	Age_10_19	HEALTHY	0
Arnhem_Nijmegen	Age_10_19	INFECTED_NOSYMPTOMS_NOTCONTAGIOUS	16
Arnhem_Nijmegen	Age_10_19	INFECTED_NOSYMPTOMS_ISCONTAGIOUS	4
Arnhem_Nijmegen	Age_10_19	INFECTED_SYMPTOMS_MILD	4
Arnhem_Nijmegen	Age_10_19	INFECTED_SYMPTOMS_SEVERE_ICpossible	0
Arnhem_Nijmegen	Age_10_19	INFECTED_SYMPTOMS_SEVERE_ICnotpossible	1
Arnhem_Nijmegen	Age_10_19	INFECTED_SYMPTOMS_SEVERE_QUEUE	0
Arnhem_Nijmegen	Age_10_19	CURED	0
Arnhem_Nijmegen	Age_10_19	DEAD	0
Arnhem_Nijmegen	Age_20_29	HEALTHY	0
Arnhem_Nijmegen	Age_20_29	INFECTED_NOSYMPTOMS_NOTCONTAGIOUS	17
Arnhem_Nijmegen	Age_20_29	INFECTED_NOSYMPTOMS_ISCONTAGIOUS	5
Arnhem_Nijmegen	Age_20_29	INFECTED_SYMPTOMS_MILD	5
Arnhem_Nijmegen	Age_20_29	INFECTED_SYMPTOMS_SEVERE_ICpossible	0
Arnhem_Nijmegen	Age_20_29	INFECTED_SYMPTOMS_SEVERE_ICnotpossible	1
Arnhem_Nijmegen	Age_20_29	INFECTED_SYMPTOMS_SEVERE_QUEUE	0
Arnhem_Nijmegen	Age_20_29	CURED	0
Arnhem_Nijmegen	Age_20_29	DEAD	0
Arnhem_Nijmegen	Age_30_39	HEALTHY	0
Arnhem_Nijmegen	Age_30_39	INFECTED_NOSYMPTOMS_NOTCONTAGIOUS	17
Arnhem_Nijmegen	Age_30_39	INFECTED_NOSYMPTOMS_ISCONTAGIOUS	5
Arnhem_Nijmegen	Age_30_39	INFECTED_SYMPTOMS_MILD	4
Arnhem_Nijmegen	Age_30_39	INFECTED_SYMPTOMS_SEVERE_ICpossible	0
Arnhem_Nijmegen	Age_30_39	INFECTED_SYMPTOMS_SEVERE_ICnotpossible	1
Arnhem_Nijmegen	Age_30_39	INFECTED_SYMPTOMS_SEVERE_QUEUE	0
Arnhem_Nijmegen	Age_30_39	CURED	0
Arnhem_Nijmegen	Age_30_39	DEAD	0
Arnhem_Nijmegen	Age_40_49	HEALTHY	0
Arnhem_Nijmegen	Age_40_49	INFECTED_NOSYMPTOMS_NOTCONTAGIOUS	18
Arnhem_Nijmegen	Age_40_49	INFECTED_NOSYMPTOMS_ISCONTAGIOUS	5
Arnhem_Nijmegen	Age_40_49	INFECTED_SYMPTOMS_MILD	5
Arnhem_Nijmegen	Age_40_49	INFECTED_SYMPTOMS_SEVERE_ICpossible	0
Arnhem_Nijmegen	Age_40_49	INFECTED_SYMPTOMS_SEVERE_ICnotpossible	1
Arnhem_Nijmegen	Age_40_49	INFECTED_SYMPTOMS_SEVERE_QUEUE	0
Arnhem_Nijmegen	Age_40_49	CURED	0
Arnhem_Nijmegen	Age_40_49	DEAD	0
Arnhem_Nijmegen	Age_50_59	HEALTHY	0
Arnhem_Nijmegen	Age_50_59	INFECTED_NOSYMPTOMS_NOTCONTAGIOUS	20
Arnhem_Nijmegen	Age_50_59	INFECTED_NOSYMPTOMS_ISCONTAGIOUS	5
Arnhem_Nijmegen	Age_50_59	INFECTED_SYMPTOMS_MILD	5
Arnhem_Nijmegen	Age_50_59	INFECTED_SYMPTOMS_SEVERE_ICpossible	0
Arnhem_Nijmegen	Age_50_59	INFECTED_SYMPTOMS_SEVERE_ICnotpossible	1
Arnhem_Nijmegen	Age_50_59	INFECTED_SYMPTOMS_SEVERE_QUEUE	0
Arnhem_Nijmegen	Age_50_59	CURED	0
Arnhem_Nijmegen	Age_50_59	DEAD	0
Arnhem_Nijmegen	Age_60_69	HEALTHY	0
Arnhem_Nijmegen	Age_60_69	INFECTED_NOSYMPTOMS_NOTCONTAGIOUS	16
Arnhem_Nijmegen	Age_60_69	INFECTED_NOSYMPTOMS_ISCONTAGIOUS	5
Arnhem_Nijmegen	Age_60_69	INFECTED_SYMPTOMS_MILD	4
Arnhem_Nijmegen	Age_60_69	INFECTED_SYMPTOMS_SEVERE_ICpossible	0
Arnhem_Nijmegen	Age_60_69	INFECTED_SYMPTOMS_SEVERE_ICnotpossible	1
Arnhem_Nijmegen	Age_60_69	INFECTED_SYMPTOMS_SEVERE_QUEUE	0
Arnhem_Nijmegen	Age_60_69	CURED	0
Arnhem_Nijmegen	Age_60_69	DEAD	0
Arnhem_Nijmegen	Age_70_79	HEALTHY	0
Arnhem_Nijmegen	Age_70_79	INFECTED_NOSYMPTOMS_NOTCONTAGIOUS	12
Arnhem_Nijmegen	Age_70_79	INFECTED_NOSYMPTOMS_ISCONTAGIOUS	3
Arnhem_Nijmegen	Age_70_79	INFECTED_SYMPTOMS_MILD	3
Arnhem_Nijmegen	Age_70_79	INFECTED_SYMPTOMS_SEVERE_ICpossible	0
Arnhem_Nijmegen	Age_70_79	INFECTED_SYMPTOMS_SEVERE_ICnotpossible	1
Arnhem_Nijmegen	Age_70_79	INFECTED_SYMPTOMS_SEVERE_QUEUE	0
Arnhem_Nijmegen	Age_70_79	CURED	0
Arnhem_Nijmegen	Age_70_79	DEAD	0
Arnhem_Nijmegen	Age_80_150	HEALTHY	0
Arnhem_Nijmegen	Age_80_150	INFECTED_NOSYMPTOMS_NOTCONTAGIOUS	6
Arnhem_Nijmegen	Age_80_150	INFECTED_NOSYMPTOMS_ISCONTAGIOUS	2
Arnhem_Nijmegen	Age_80_150	INFECTED_SYMPTOMS_MILD	2
Arnhem_Nijmegen	Age_80_150	INFECTED_SYMPTOMS_SEVERE_ICpossible	0
Arnhem_Nijmegen	Age_80_150	INFECTED_SYMPTOMS_SEVERE_ICnotpossible	0
Arnhem_Nijmegen	Age_80_150	INFECTED_SYMPTOMS_SEVERE_QUEUE	0
Arnhem_Nijmegen	Age_80_150	CURED	0
Arnhem_Nijmegen	Age_80_150	DEAD	0
DelftenWestland	Age_0_9	HEALTHY	0
DelftenWestland	Age_0_9	INFECTED_NOSYMPTOMS_NOTCONTAGIOUS	14
DelftenWestland	Age_0_9	INFECTED_NOSYMPTOMS_ISCONTAGIOUS	4
DelftenWestland	Age_0_9	INFECTED_SYMPTOMS_MILD	4
DelftenWestland	Age_0_9	INFECTED_SYMPTOMS_SEVERE_ICpossible	0
DelftenWestland	Age_0_9	INFECTED_SYMPTOMS_SEVERE_ICnotpossible	1
DelftenWestland	Age_0_9	INFECTED_SYMPTOMS_SEVERE_QUEUE	0
DelftenWestland	Age_0_9	CURED	0
DelftenWestland	Age_0_9	DEAD	0
DelftenWestland	Age_10_19	HEALTHY	0
DelftenWestland	Age_10_19	INFECTED_NOSYMPTOMS_NOTCONTAGIOUS	16
DelftenWestland	Age_10_19	INFECTED_NOSYMPTOMS_ISCONTAGIOUS	4
DelftenWestland	Age_10_19	INFECTED_SYMPTOMS_MILD	4
DelftenWestland	Age_10_19	INFECTED_SYMPTOMS_SEVERE_ICpossible	0
DelftenWestland	Age_10_19	INFECTED_SYMPTOMS_SEVERE_ICnotpossible	1
DelftenWestland	Age_10_19	INFECTED_SYMPTOMS_SEVERE_QUEUE	0
DelftenWestland	Age_10_19	CURED	0
DelftenWestland	Age_10_19	DEAD	0
DelftenWestland	Age_20_29	HEALTHY	0
DelftenWestland	Age_20_29	INFECTED_NOSYMPTOMS_NOTCONTAGIOUS	18
DelftenWestland	Age_20_29	INFECTED_NOSYMPTOMS_ISCONTAGIOUS	5
DelftenWestland	Age_20_29	INFECTED_SYMPTOMS_MILD	5
DelftenWestland	Age_20_29	INFECTED_SYMPTOMS_SEVERE_ICpossible	0
DelftenWestland	Age_20_29	INFECTED_SYMPTOMS_SEVERE_ICnotpossible	1
DelftenWestland	Age_20_29	INFECTED_SYMPTOMS_SEVERE_QUEUE	0
DelftenWestland	Age_20_29	CURED	0
DelftenWestland	Age_20_29	DEAD	0
DelftenWestland	Age_30_39	HEALTHY	0
DelftenWestland	Age_30_39	INFECTED_NOSYMPTOMS_NOTCONTAGIOUS	17
DelftenWestland	Age_30_39	INFECTED_NOSYMPTOMS_ISCONTAGIOUS	5
DelftenWestland	Age_30_39	INFECTED_SYMPTOMS_MILD	5
DelftenWestland	Age_30_39	INFECTED_SYMPTOMS_SEVERE_ICpossible	0
DelftenWestland	Age_30_39	INFECTED_SYMPTOMS_SEVERE_ICnotpossible	1
DelftenWestland	Age_30_39	INFECTED_SYMPTOMS_SEVERE_QUEUE	0
DelftenWestland	Age_30_39	CURED	0
DelftenWestland	Age_30_39	DEAD	0
DelftenWestland	Age_40_49	HEALTHY	0
DelftenWestland	Age_40_49	INFECTED_NOSYMPTOMS_NOTCONTAGIOUS	18
DelftenWestland	Age_40_49	INFECTED_NOSYMPTOMS_ISCONTAGIOUS	5
DelftenWestland	Age_40_49	INFECTED_SYMPTOMS_MILD	5
DelftenWestland	Age_40_49	INFECTED_SYMPTOMS_SEVERE_ICpossible	0
DelftenWestland	Age_40_49	INFECTED_SYMPTOMS_SEVERE_ICnotpossible	1
DelftenWestland	Age_40_49	INFECTED_SYMPTOMS_SEVERE_QUEUE	0
DelftenWestland	Age_40_49	CURED	0
DelftenWestland	Age_40_49	DEAD	0
DelftenWestland	Age_50_59	HEALTHY	0
DelftenWestland	Age_50_59	INFECTED_NOSYMPTOMS_NOTCONTAGIOUS	20
DelftenWestland	Age_50_59	INFECTED_NOSYMPTOMS_ISCONTAGIOUS	6
DelftenWestland	Age_50_59	INFECTED_SYMPTOMS_MILD	5
DelftenWestland	Age_50_59	INFECTED_SYMPTOMS_SEVERE_ICpossible	0
DelftenWestland	Age_50_59	INFECTED_SYMPTOMS_SEVERE_ICnotpossible	1
DelftenWestland	Age_50_59	INFECTED_SYMPTOMS_SEVERE_QUEUE	0
DelftenWestland	Age_50_59	CURED	0
DelftenWestland	Age_50_59	DEAD	0
DelftenWestland	Age_60_69	HEALTHY	0
DelftenWestland	Age_60_69	INFECTED_NOSYMPTOMS_NOTCONTAGIOUS	17
DelftenWestland	Age_60_69	INFECTED_NOSYMPTOMS_ISCONTAGIOUS	5
DelftenWestland	Age_60_69	INFECTED_SYMPTOMS_MILD	5
DelftenWestland	Age_60_69	INFECTED_SYMPTOMS_SEVERE_ICpossible	0
DelftenWestland	Age_60_69	INFECTED_SYMPTOMS_SEVERE_ICnotpossible	1
DelftenWestland	Age_60_69	INFECTED_SYMPTOMS_SEVERE_QUEUE	0
DelftenWestland	Age_60_69	CURED	0
DelftenWestland	Age_60_69	DEAD	0
DelftenWestland	Age_70_79	HEALTHY	0
DelftenWestland	Age_70_79	INFECTED_NOSYMPTOMS_NOTCONTAGIOUS	12
DelftenWestland	Age_70_79	INFECTED_NOSYMPTOMS_ISCONTAGIOUS	3
DelftenWestland	Age_70_79	INFECTED_SYMPTOMS_MILD	3
DelftenWestland	Age_70_79	INFECTED_SYMPTOMS_SEVERE_ICpossible	0
DelftenWestland	Age_70_79	INFECTED_SYMPTOMS_SEVERE_ICnotpossible	1
DelftenWestland	Age_70_79	INFECTED_SYMPTOMS_SEVERE_QUEUE	0
DelftenWestland	Age_70_79	CURED	0
DelftenWestland	Age_70_79	DEAD	0
DelftenWestland	Age_80_150	HEALTHY	0
DelftenWestland	Age_80_150	INFECTED_NOSYMPTOMS_NOTCONTAGIOUS	6
DelftenWestland	Age_80_150	INFECTED_NOSYMPTOMS_ISCONTAGIOUS	2
DelftenWestland	Age_80_150	INFECTED_SYMPTOMS_MILD	2
DelftenWestland	Age_80_150	INFECTED_SYMPTOMS_SEVERE_ICpossible	0
DelftenWestland	Age_80_150	INFECTED_SYMPTOMS_SEVERE_ICnotpossible	0
DelftenWestland	Age_80_150	INFECTED_SYMPTOMS_SEVERE_QUEUE	0
DelftenWestland	Age_80_150	CURED	0
DelftenWestland	Age_80_150	DEAD	0
Delfzijlenomgeving	Age_0_9	HEALTHY	0
Delfzijlenomgeving	Age_0_9	INFECTED_NOSYMPTOMS_NOTCONTAGIOUS	0
Delfzijlenomgeving	Age_0_9	INFECTED_NOSYMPTOMS_ISCONTAGIOUS	0
Delfzijlenomgeving	Age_0_9	INFECTED_SYMPTOMS_MILD	0
Delfzijlenomgeving	Age_0_9	INFECTED_SYMPTOMS_SEVERE_ICpossible	0
Delfzijlenomgeving	Age_0_9	INFECTED_SYMPTOMS_SEVERE_ICnotpossible	0
Delfzijlenomgeving	Age_0_9	INFECTED_SYMPTOMS_SEVERE_QUEUE	0
Delfzijlenomgeving	Age_0_9	CURED	0
Delfzijlenomgeving	Age_0_9	DEAD	0
Delfzijlenomgeving	Age_10_19	HEALTHY	0
Delfzijlenomgeving	Age_10_19	INFECTED_NOSYMPTOMS_NOTCONTAGIOUS	0
Delfzijlenomgeving	Age_10_19	INFECTED_NOSYMPTOMS_ISCONTAGIOUS	0
Delfzijlenomgeving	Age_10_19	INFECTED_SYMPTOMS_MILD	0
Delfzijlenomgeving	Age_10_19	INFECTED_SYMPTOMS_SEVERE_ICpossible	0
Delfzijlenomgeving	Age_10_19	INFECTED_SYMPTOMS_SEVERE_ICnotpossible	0
Delfzijlenomgeving	Age_10_19	INFECTED_SYMPTOMS_SEVERE_QUEUE	0
Delfzijlenomgeving	Age_10_19	CURED	0
Delfzijlenomgeving	Age_10_19	DEAD	0
Delfzijlenomgeving	Age_20_29	HEALTHY	0
Delfzijlenomgeving	Age_20_29	INFECTED_NOSYMPTOMS_NOTCONTAGIOUS	1
Delfzijlenomgeving	Age_20_29	INFECTED_NOSYMPTOMS_ISCONTAGIOUS	0
Delfzijlenomgeving	Age_20_29	INFECTED_SYMPTOMS_MILD	0
Delfzijlenomgeving	Age_20_29	INFECTED_SYMPTOMS_SEVERE_ICpossible	0
Delfzijlenomgeving	Age_20_29	INFECTED_SYMPTOMS_SEVERE_ICnotpossible	0
Delfzijlenomgeving	Age_20_29	INFECTED_SYMPTOMS_SEVERE_QUEUE	0
Delfzijlenomgeving	Age_20_29	CURED	0
Delfzijlenomgeving	Age_20_29	DEAD	0
Delfzijlenomgeving	Age_30_39	HEALTHY	0
Delfzijlenomgeving	Age_30_39	INFECTED_NOSYMPTOMS_NOTCONTAGIOUS	0
Delfzijlenomgeving	Age_30_39	INFECTED_NOSYMPTOMS_ISCONTAGIOUS	0
Delfzijlenomgeving	Age_30_39	INFECTED_SYMPTOMS_MILD	0
Delfzijlenomgeving	Age_30_39	INFECTED_SYMPTOMS_SEVERE_ICpossible	0
Delfzijlenomgeving	Age_30_39	INFECTED_SYMPTOMS_SEVERE_ICnotpossible	0
Delfzijlenomgeving	Age_30_39	INFECTED_SYMPTOMS_SEVERE_QUEUE	0
Delfzijlenomgeving	Age_30_39	CURED	0
Delfzijlenomgeving	Age_30_39	DEAD	0
Delfzijlenomgeving	Age_40_49	HEALTHY	0
Delfzijlenomgeving	Age_40_49	INFECTED_NOSYMPTOMS_NOTCONTAGIOUS	1
Delfzijlenomgeving	Age_40_49	INFECTED_NOSYMPTOMS_ISCONTAGIOUS	0
Delfzijlenomgeving	Age_40_49	INFECTED_SYMPTOMS_MILD	0
Delfzijlenomgeving	Age_40_49	INFECTED_SYMPTOMS_SEVERE_ICpossible	0
Delfzijlenomgeving	Age_40_49	INFECTED_SYMPTOMS_SEVERE_ICnotpossible	0
Delfzijlenomgeving	Age_40_49	INFECTED_SYMPTOMS_SEVERE_QUEUE	0
Delfzijlenomgeving	Age_40_49	CURED	0
Delfzijlenomgeving	Age_40_49	DEAD	0
Delfzijlenomgeving	Age_50_59	HEALTHY	0
Delfzijlenomgeving	Age_50_59	INFECTED_NOSYMPTOMS_NOTCONTAGIOUS	1
Delfzijlenomgeving	Age_50_59	INFECTED_NOSYMPTOMS_ISCONTAGIOUS	0
Delfzijlenomgeving	Age_50_59	INFECTED_SYMPTOMS_MILD	0
Delfzijlenomgeving	Age_50_59	INFECTED_SYMPTOMS_SEVERE_ICpossible	0
Delfzijlenomgeving	Age_50_59	INFECTED_SYMPTOMS_SEVERE_ICnotpossible	0
Delfzijlenomgeving	Age_50_59	INFECTED_SYMPTOMS_SEVERE_QUEUE	0
Delfzijlenomgeving	Age_50_59	CURED	0
Delfzijlenomgeving	Age_50_59	DEAD	0
Delfzijlenomgeving	Age_60_69	HEALTHY	0
Delfzijlenomgeving	Age_60_69	INFECTED_NOSYMPTOMS_NOTCONTAGIOUS	0
Delfzijlenomgeving	Age_60_69	INFECTED_NOSYMPTOMS_ISCONTAGIOUS	0
Delfzijlenomgeving	Age_60_69	INFECTED_SYMPTOMS_MILD	0
Delfzijlenomgeving	Age_60_69	INFECTED_SYMPTOMS_SEVERE_ICpossible	0
Delfzijlenomgeving	Age_60_69	INFECTED_SYMPTOMS_SEVERE_ICnotpossible	0
Delfzijlenomgeving	Age_60_69	INFECTED_SYMPTOMS_SEVERE_QUEUE	0
Delfzijlenomgeving	Age_60_69	CURED	0
Delfzijlenomgeving	Age_60_69	DEAD	0
Delfzijlenomgeving	Age_70_79	HEALTHY	0
Delfzijlenomgeving	Age_70_79	INFECTED_NOSYMPTOMS_NOTCONTAGIOUS	0
Delfzijlenomgeving	Age_70_79	INFECTED_NOSYMPTOMS_ISCONTAGIOUS	0
Delfzijlenomgeving	Age_70_79	INFECTED_SYMPTOMS_MILD	0
Delfzijlenomgeving	Age_70_79	INFECTED_SYMPTOMS_SEVERE_ICpossible	0
Delfzijlenomgeving	Age_70_79	INFECTED_SYMPTOMS_SEVERE_ICnotpossible	0
Delfzijlenomgeving	Age_70_79	INFECTED_SYMPTOMS_SEVERE_QUEUE	0
Delfzijlenomgeving	Age_70_79	CURED	0
Delfzijlenomgeving	Age_70_79	DEAD	0
Delfzijlenomgeving	Age_80_150	HEALTHY	0
Delfzijlenomgeving	Age_80_150	INFECTED_NOSYMPTOMS_NOTCONTAGIOUS	0
Delfzijlenomgeving	Age_80_150	INFECTED_NOSYMPTOMS_ISCONTAGIOUS	0
Delfzijlenomgeving	Age_80_150	INFECTED_SYMPTOMS_MILD	0
Delfzijlenomgeving	Age_80_150	INFECTED_SYMPTOMS_SEVERE_ICpossible	0
Delfzijlenomgeving	Age_80_150	INFECTED_SYMPTOMS_SEVERE_ICnotpossible	0
Delfzijlenomgeving	Age_80_150	INFECTED_SYMPTOMS_SEVERE_QUEUE	0
Delfzijlenomgeving	Age_80_150	CURED	0
Delfzijlenomgeving	Age_80_150	DEAD	0
Flevoland	Age_0_9	HEALTHY	0
Flevoland	Age_0_9	INFECTED_NOSYMPTOMS_NOTCONTAGIOUS	5
Flevoland	Age_0_9	INFECTED_NOSYMPTOMS_ISCONTAGIOUS	1
Flevoland	Age_0_9	INFECTED_SYMPTOMS_MILD	1
Flevoland	Age_0_9	INFECTED_SYMPTOMS_SEVERE_ICpossible	0
Flevoland	Age_0_9	INFECTED_SYMPTOMS_SEVERE_ICnotpossible	0
Flevoland	Age_0_9	INFECTED_SYMPTOMS_SEVERE_QUEUE	0
Flevoland	Age_0_9	CURED	0
Flevoland	Age_0_9	DEAD	0
Flevoland	Age_10_19	HEALTHY	0
Flevoland	Age_10_19	INFECTED_NOSYMPTOMS_NOTCONTAGIOUS	6
Flevoland	Age_10_19	INFECTED_NOSYMPTOMS_ISCONTAGIOUS	2
Flevoland	Age_10_19	INFECTED_SYMPTOMS_MILD	2
Flevoland	Age_10_19	INFECTED_SYMPTOMS_SEVERE_ICpossible	0
Flevoland	Age_10_19	INFECTED_SYMPTOMS_SEVERE_ICnotpossible	0
Flevoland	Age_10_19	INFECTED_SYMPTOMS_SEVERE_QUEUE	0
Flevoland	Age_10_19	CURED	0
Flevoland	Age_10_19	DEAD	0
Flevoland	Age_20_29	HEALTHY	0
Flevoland	Age_20_29	INFECTED_NOSYMPTOMS_NOTCONTAGIOUS	6
Flevoland	Age_20_29	INFECTED_NOSYMPTOMS_ISCONTAGIOUS	2
Flevoland	Age_20_29	INFECTED_SYMPTOMS_MILD	2
Flevoland	Age_20_29	INFECTED_SYMPTOMS_SEVERE_ICpossible	0
Flevoland	Age_20_29	INFECTED_SYMPTOMS_SEVERE_ICnotpossible	0
Flevoland	Age_20_29	INFECTED_SYMPTOMS_SEVERE_QUEUE	0
Flevoland	Age_20_29	CURED	0
Flevoland	Age_20_29	DEAD	0
Flevoland	Age_30_39	HEALTHY	0
Flevoland	Age_30_39	INFECTED_NOSYMPTOMS_NOTCONTAGIOUS	6
Flevoland	Age_30_39	INFECTED_NOSYMPTOMS_ISCONTAGIOUS	2
Flevoland	Age_30_39	INFECTED_SYMPTOMS_MILD	2
Flevoland	Age_30_39	INFECTED_SYMPTOMS_SEVERE_ICpossible	0
Flevoland	Age_30_39	INFECTED_SYMPTOMS_SEVERE_ICnotpossible	0
Flevoland	Age_30_39	INFECTED_SYMPTOMS_SEVERE_QUEUE	0
Flevoland	Age_30_39	CURED	0
Flevoland	Age_30_39	DEAD	0
Flevoland	Age_40_49	HEALTHY	0
Flevoland	Age_40_49	INFECTED_NOSYMPTOMS_NOTCONTAGIOUS	6
Flevoland	Age_40_49	INFECTED_NOSYMPTOMS_ISCONTAGIOUS	2
Flevoland	Age_40_49	INFECTED_SYMPTOMS_MILD	2
Flevoland	Age_40_49	INFECTED_SYMPTOMS_SEVERE_ICpossible	0
Flevoland	Age_40_49	INFECTED_SYMPTOMS_SEVERE_ICnotpossible	0
Flevoland	Age_40_49	INFECTED_SYMPTOMS_SEVERE_QUEUE	0
Flevoland	Age_40_49	CURED	0
Flevoland	Age_40_49	DEAD	0
Flevoland	Age_50_59	HEALTHY	0
Flevoland	Age_50_59	INFECTED_NOSYMPTOMS_NOTCONTAGIOUS	7
Flevoland	Age_50_59	INFECTED_NOSYMPTOMS_ISCONTAGIOUS	2
Flevoland	Age_50_59	INFECTED_SYMPTOMS_MILD	2
Flevoland	Age_50_59	INFECTED_SYMPTOMS_SEVERE_ICpossible	0
Flevoland	Age_50_59	INFECTED_SYMPTOMS_SEVERE_ICnotpossible	0
Flevoland	Age_50_59	INFECTED_SYMPTOMS_SEVERE_QUEUE	0
Flevoland	Age_50_59	CURED	0
Flevoland	Age_50_59	DEAD	0
Flevoland	Age_60_69	HEALTHY	0
Flevoland	Age_60_69	INFECTED_NOSYMPTOMS_NOTCONTAGIOUS	6
Flevoland	Age_60_69	INFECTED_NOSYMPTOMS_ISCONTAGIOUS	2
Flevoland	Age_60_69	INFECTED_SYMPTOMS_MILD	2
Flevoland	Age_60_69	INFECTED_SYMPTOMS_SEVERE_ICpossible	0
Flevoland	Age_60_69	INFECTED_SYMPTOMS_SEVERE_ICnotpossible	0
Flevoland	Age_60_69	INFECTED_SYMPTOMS_SEVERE_QUEUE	0
Flevoland	Age_60_69	CURED	0
Flevoland	Age_60_69	DEAD	0
Flevoland	Age_70_79	HEALTHY	0
Flevoland	Age_70_79	INFECTED_NOSYMPTOMS_NOTCONTAGIOUS	4
Flevoland	Age_70_79	INFECTED_NOSYMPTOMS_ISCONTAGIOUS	1
Flevoland	Age_70_79	INFECTED_SYMPTOMS_MILD	1
Flevoland	Age_70_79	INFECTED_SYMPTOMS_SEVERE_ICpossible	0
Flevoland	Age_70_79	INFECTED_SYMPTOMS_SEVERE_ICnotpossible	0
Flevoland	Age_70_79	INFECTED_SYMPTOMS_SEVERE_QUEUE	0
Flevoland	Age_70_79	CURED	0
Flevoland	Age_70_79	DEAD	0
Flevoland	Age_80_150	HEALTHY	0
Flevoland	Age_80_150	INFECTED_NOSYMPTOMS_NOTCONTAGIOUS	2
Flevoland	Age_80_150	INFECTED_NOSYMPTOMS_ISCONTAGIOUS	1
Flevoland	Age_80_150	INFECTED_SYMPTOMS_MILD	1
Flevoland	Age_80_150	INFECTED_SYMPTOMS_SEVERE_ICpossible	0
Flevoland	Age_80_150	INFECTED_SYMPTOMS_SEVERE_ICnotpossible	0
Flevoland	Age_80_150	INFECTED_SYMPTOMS_SEVERE_QUEUE	0
Flevoland	Age_80_150	CURED	0
Flevoland	Age_80_150	DEAD	0
Groot_Amsterdam	Age_0_9	HEALTHY	0
Groot_Amsterdam	Age_0_9	INFECTED_NOSYMPTOMS_NOTCONTAGIOUS	9
Groot_Amsterdam	Age_0_9	INFECTED_NOSYMPTOMS_ISCONTAGIOUS	2
Groot_Amsterdam	Age_0_9	INFECTED_SYMPTOMS_MILD	2
Groot_Amsterdam	Age_0_9	INFECTED_SYMPTOMS_SEVERE_ICpossible	0
Groot_Amsterdam	Age_0_9	INFECTED_SYMPTOMS_SEVERE_ICnotpossible	0
Groot_Amsterdam	Age_0_9	INFECTED_SYMPTOMS_SEVERE_QUEUE	0
Groot_Amsterdam	Age_0_9	CURED	0
Groot_Amsterdam	Age_0_9	DEAD	0
Groot_Amsterdam	Age_10_19	HEALTHY	0
Groot_Amsterdam	Age_10_19	INFECTED_NOSYMPTOMS_NOTCONTAGIOUS	10
Groot_Amsterdam	Age_10_19	INFECTED_NOSYMPTOMS_ISCONTAGIOUS	3
Groot_Amsterdam	Age_10_19	INFECTED_SYMPTOMS_MILD	3
Groot_Amsterdam	Age_10_19	INFECTED_SYMPTOMS_SEVERE_ICpossible	0
Groot_Amsterdam	Age_10_19	INFECTED_SYMPTOMS_SEVERE_ICnotpossible	1
Groot_Amsterdam	Age_10_19	INFECTED_SYMPTOMS_SEVERE_QUEUE	0
Groot_Amsterdam	Age_10_19	CURED	0
Groot_Amsterdam	Age_10_19	DEAD	0
Groot_Amsterdam	Age_20_29	HEALTHY	0
Groot_Amsterdam	Age_20_29	INFECTED_NOSYMPTOMS_NOTCONTAGIOUS	11
Groot_Amsterdam	Age_20_29	INFECTED_NOSYMPTOMS_ISCONTAGIOUS	3
Groot_Amsterdam	Age_20_29	INFECTED_SYMPTOMS_MILD	3
Groot_Amsterdam	Age_20_29	INFECTED_SYMPTOMS_SEVERE_ICpossible	0
Groot_Amsterdam	Age_20_29	INFECTED_SYMPTOMS_SEVERE_ICnotpossible	1
Groot_Amsterdam	Age_20_29	INFECTED_SYMPTOMS_SEVERE_QUEUE	0
Groot_Amsterdam	Age_20_29	CURED	0
Groot_Amsterdam	Age_20_29	DEAD	0
Groot_Amsterdam	Age_30_39	HEALTHY	0
Groot_Amsterdam	Age_30_39	INFECTED_NOSYMPTOMS_NOTCONTAGIOUS	10
Groot_Amsterdam	Age_30_39	INFECTED_NOSYMPTOMS_ISCONTAGIOUS	3
Groot_Amsterdam	Age_30_39	INFECTED_SYMPTOMS_MILD	3
Groot_Amsterdam	Age_30_39	INFECTED_SYMPTOMS_SEVERE_ICpossible	0
Groot_Amsterdam	Age_30_39	INFECTED_SYMPTOMS_SEVERE_ICnotpossible	1
Groot_Amsterdam	Age_30_39	INFECTED_SYMPTOMS_SEVERE_QUEUE	0
Groot_Amsterdam	Age_30_39	CURED	0
Groot_Amsterdam	Age_30_39	DEAD	0
Groot_Amsterdam	Age_40_49	HEALTHY	0
Groot_Amsterdam	Age_40_49	INFECTED_NOSYMPTOMS_NOTCONTAGIOUS	11
Groot_Amsterdam	Age_40_49	INFECTED_NOSYMPTOMS_ISCONTAGIOUS	3
Groot_Amsterdam	Age_40_49	INFECTED_SYMPTOMS_MILD	3
Groot_Amsterdam	Age_40_49	INFECTED_SYMPTOMS_SEVERE_ICpossible	0
Groot_Amsterdam	Age_40_49	INFECTED_SYMPTOMS_SEVERE_ICnotpossible	1
Groot_Amsterdam	Age_40_49	INFECTED_SYMPTOMS_SEVERE_QUEUE	0
Groot_Amsterdam	Age_40_49	CURED	0
Groot_Amsterdam	Age_40_49	DEAD	0
Groot_Amsterdam	Age_50_59	HEALTHY	0
Groot_Amsterdam	Age_50_59	INFECTED_NOSYMPTOMS_NOTCONTAGIOUS	12
Groot_Amsterdam	Age_50_59	INFECTED_NOSYMPTOMS_ISCONTAGIOUS	3
Groot_Amsterdam	Age_50_59	INFECTED_SYMPTOMS_MILD	3
Groot_Amsterdam	Age_50_59	INFECTED_SYMPTOMS_SEVERE_ICpossible	0
Groot_Amsterdam	Age_50_59	INFECTED_SYMPTOMS_SEVERE_ICnotpossible	1
Groot_Amsterdam	Age_50_59	INFECTED_SYMPTOMS_SEVERE_QUEUE	0
Groot_Amsterdam	Age_50_59	CURED	0
Groot_Amsterdam	Age_50_59	DEAD	0
Groot_Amsterdam	Age_60_69	HEALTHY	0
Groot_Amsterdam	Age_60_69	INFECTED_NOSYMPTOMS_NOTCONTAGIOUS	10
Groot_Amsterdam	Age_60_69	INFECTED_NOSYMPTOMS_ISCONTAGIOUS	3
Groot_Amsterdam	Age_60_69	INFECTED_SYMPTOMS_MILD	3
Groot_Amsterdam	Age_60_69	INFECTED_SYMPTOMS_SEVERE_ICpossible	0
Groot_Amsterdam	Age_60_69	INFECTED_SYMPTOMS_SEVERE_ICnotpossible	1
Groot_Amsterdam	Age_60_69	INFECTED_SYMPTOMS_SEVERE_QUEUE	0
Groot_Amsterdam	Age_60_69	CURED	0
Groot_Amsterdam	Age_60_69	DEAD	0
Groot_Amsterdam	Age_70_79	HEALTHY	0
Groot_Amsterdam	Age_70_79	INFECTED_NOSYMPTOMS_NOTCONTAGIOUS	7
Groot_Amsterdam	Age_70_79	INFECTED_NOSYMPTOMS_ISCONTAGIOUS	2
Groot_Amsterdam	Age_70_79	INFECTED_SYMPTOMS_MILD	2
Groot_Amsterdam	Age_70_79	INFECTED_SYMPTOMS_SEVERE_ICpossible	0
Groot_Amsterdam	Age_70_79	INFECTED_SYMPTOMS_SEVERE_ICnotpossible	0
Groot_Amsterdam	Age_70_79	INFECTED_SYMPTOMS_SEVERE_QUEUE	0
Groot_Amsterdam	Age_70_79	CURED	0
Groot_Amsterdam	Age_70_79	DEAD	0
Groot_Amsterdam	Age_80_150	HEALTHY	0
Groot_Amsterdam	Age_80_150	INFECTED_NOSYMPTOMS_NOTCONTAGIOUS	4
Groot_Amsterdam	Age_80_150	INFECTED_NOSYMPTOMS_ISCONTAGIOUS	1
Groot_Amsterdam	Age_80_150	INFECTED_SYMPTOMS_MILD	1
Groot_Amsterdam	Age_80_150	INFECTED_SYMPTOMS_SEVERE_ICpossible	0
Groot_Amsterdam	Age_80_150	INFECTED_SYMPTOMS_SEVERE_ICnotpossible	0
Groot_Amsterdam	Age_80_150	INFECTED_SYMPTOMS_SEVERE_QUEUE	0
Groot_Amsterdam	Age_80_150	CURED	0
Groot_Amsterdam	Age_80_150	DEAD	0
Groot_Rijnmond	Age_0_9	HEALTHY	0
Groot_Rijnmond	Age_0_9	INFECTED_NOSYMPTOMS_NOTCONTAGIOUS	14
Groot_Rijnmond	Age_0_9	INFECTED_NOSYMPTOMS_ISCONTAGIOUS	4
Groot_Rijnmond	Age_0_9	INFECTED_SYMPTOMS_MILD	4
Groot_Rijnmond	Age_0_9	INFECTED_SYMPTOMS_SEVERE_ICpossible	0
Groot_Rijnmond	Age_0_9	INFECTED_SYMPTOMS_SEVERE_ICnotpossible	1
Groot_Rijnmond	Age_0_9	INFECTED_SYMPTOMS_SEVERE_QUEUE	0
Groot_Rijnmond	Age_0_9	CURED	0
Groot_Rijnmond	Age_0_9	DEAD	0
Groot_Rijnmond	Age_10_19	HEALTHY	0
Groot_Rijnmond	Age_10_19	INFECTED_NOSYMPTOMS_NOTCONTAGIOUS	16
Groot_Rijnmond	Age_10_19	INFECTED_NOSYMPTOMS_ISCONTAGIOUS	4
Groot_Rijnmond	Age_10_19	INFECTED_SYMPTOMS_MILD	4
Groot_Rijnmond	Age_10_19	INFECTED_SYMPTOMS_SEVERE_ICpossible	0
Groot_Rijnmond	Age_10_19	INFECTED_SYMPTOMS_SEVERE_ICnotpossible	1
Groot_Rijnmond	Age_10_19	INFECTED_SYMPTOMS_SEVERE_QUEUE	0
Groot_Rijnmond	Age_10_19	CURED	0
Groot_Rijnmond	Age_10_19	DEAD	0
Groot_Rijnmond	Age_20_29	HEALTHY	0
Groot_Rijnmond	Age_20_29	INFECTED_NOSYMPTOMS_NOTCONTAGIOUS	18
Groot_Rijnmond	Age_20_29	INFECTED_NOSYMPTOMS_ISCONTAGIOUS	5
Groot_Rijnmond	Age_20_29	INFECTED_SYMPTOMS_MILD	5
Groot_Rijnmond	Age_20_29	INFECTED_SYMPTOMS_SEVERE_ICpossible	0
Groot_Rijnmond	Age_20_29	INFECTED_SYMPTOMS_SEVERE_ICnotpossible	1
Groot_Rijnmond	Age_20_29	INFECTED_SYMPTOMS_SEVERE_QUEUE	0
Groot_Rijnmond	Age_20_29	CURED	0
Groot_Rijnmond	Age_20_29	DEAD	0
Groot_Rijnmond	Age_30_39	HEALTHY	0
Groot_Rijnmond	Age_30_39	INFECTED_NOSYMPTOMS_NOTCONTAGIOUS	17
Groot_Rijnmond	Age_30_39	INFECTED_NOSYMPTOMS_ISCONTAGIOUS	5
Groot_Rijnmond	Age_30_39	INFECTED_SYMPTOMS_MILD	5
Groot_Rijnmond	Age_30_39	INFECTED_SYMPTOMS_SEVERE_ICpossible	0
Groot_Rijnmond	Age_30_39	INFECTED_SYMPTOMS_SEVERE_ICnotpossible	1
Groot_Rijnmond	Age_30_39	INFECTED_SYMPTOMS_SEVERE_QUEUE	0
Groot_Rijnmond	Age_30_39	CURED	0
Groot_Rijnmond	Age_30_39	DEAD	0
Groot_Rijnmond	Age_40_49	HEALTHY	0
Groot_Rijnmond	Age_40_49	INFECTED_NOSYMPTOMS_NOTCONTAGIOUS	18
Groot_Rijnmond	Age_40_49	INFECTED_NOSYMPTOMS_ISCONTAGIOUS	5
Groot_Rijnmond	Age_40_49	INFECTED_SYMPTOMS_MILD	5
Groot_Rijnmond	Age_40_49	INFECTED_SYMPTOMS_SEVERE_ICpossible	0
Groot_Rijnmond	Age_40_49	INFECTED_SYMPTOMS_SEVERE_ICnotpossible	1
Groot_Rijnmond	Age_40_49	INFECTED_SYMPTOMS_SEVERE_QUEUE	0
Groot_Rijnmond	Age_40_49	CURED	0
Groot_Rijnmond	Age_40_49	DEAD	0
Groot_Rijnmond	Age_50_59	HEALTHY	0
Groot_Rijnmond	Age_50_59	INFECTED_NOSYMPTOMS_NOTCONTAGIOUS	20
Groot_Rijnmond	Age_50_59	INFECTED_NOSYMPTOMS_ISCONTAGIOUS	6
Groot_Rijnmond	Age_50_59	INFECTED_SYMPTOMS_MILD	5
Groot_Rijnmond	Age_50_59	INFECTED_SYMPTOMS_SEVERE_ICpossible	0
Groot_Rijnmond	Age_50_59	INFECTED_SYMPTOMS_SEVERE_ICnotpossible	1
Groot_Rijnmond	Age_50_59	INFECTED_SYMPTOMS_SEVERE_QUEUE	0
Groot_Rijnmond	Age_50_59	CURED	0
Groot_Rijnmond	Age_50_59	DEAD	0
Groot_Rijnmond	Age_60_69	HEALTHY	0
Groot_Rijnmond	Age_60_69	INFECTED_NOSYMPTOMS_NOTCONTAGIOUS	17
Groot_Rijnmond	Age_60_69	INFECTED_NOSYMPTOMS_ISCONTAGIOUS	5
Groot_Rijnmond	Age_60_69	INFECTED_SYMPTOMS_MILD	5
Groot_Rijnmond	Age_60_69	INFECTED_SYMPTOMS_SEVERE_ICpossible	0
Groot_Rijnmond	Age_60_69	INFECTED_SYMPTOMS_SEVERE_ICnotpossible	1
Groot_Rijnmond	Age_60_69	INFECTED_SYMPTOMS_SEVERE_QUEUE	0
Groot_Rijnmond	Age_60_69	CURED	0
Groot_Rijnmond	Age_60_69	DEAD	0
Groot_Rijnmond	Age_70_79	HEALTHY	0
Groot_Rijnmond	Age_70_79	INFECTED_NOSYMPTOMS_NOTCONTAGIOUS	12
Groot_Rijnmond	Age_70_79	INFECTED_NOSYMPTOMS_ISCONTAGIOUS	3
Groot_Rijnmond	Age_70_79	INFECTED_SYMPTOMS_MILD	3
Groot_Rijnmond	Age_70_79	INFECTED_SYMPTOMS_SEVERE_ICpossible	0
Groot_Rijnmond	Age_70_79	INFECTED_SYMPTOMS_SEVERE_ICnotpossible	1
Groot_Rijnmond	Age_70_79	INFECTED_SYMPTOMS_SEVERE_QUEUE	0
Groot_Rijnmond	Age_70_79	CURED	0
Groot_Rijnmond	Age_70_79	DEAD	0
Groot_Rijnmond	Age_80_150	HEALTHY	0
Groot_Rijnmond	Age_80_150	INFECTED_NOSYMPTOMS_NOTCONTAGIOUS	6
Groot_Rijnmond	Age_80_150	INFECTED_NOSYMPTOMS_ISCONTAGIOUS	2
Groot_Rijnmond	Age_80_150	INFECTED_SYMPTOMS_MILD	2
Groot_Rijnmond	Age_80_150	INFECTED_SYMPTOMS_SEVERE_ICpossible	0
Groot_Rijnmond	Age_80_150	INFECTED_SYMPTOMS_SEVERE_ICnotpossible	0
Groot_Rijnmond	Age_80_150	INFECTED_SYMPTOMS_SEVERE_QUEUE	0
Groot_Rijnmond	Age_80_150	CURED	0
Groot_Rijnmond	Age_80_150	DEAD	0
HetGooienVechtstreek	Age_0_9	HEALTHY	0
HetGooienVechtstreek	Age_0_9	INFECTED_NOSYMPTOMS_NOTCONTAGIOUS	9
HetGooienVechtstreek	Age_0_9	INFECTED_NOSYMPTOMS_ISCONTAGIOUS	2
HetGooienVechtstreek	Age_0_9	INFECTED_SYMPTOMS_MILD	2
HetGooienVechtstreek	Age_0_9	INFECTED_SYMPTOMS_SEVERE_ICpossible	0
HetGooienVechtstreek	Age_0_9	INFECTED_SYMPTOMS_SEVERE_ICnotpossible	0
HetGooienVechtstreek	Age_0_9	INFECTED_SYMPTOMS_SEVERE_QUEUE	0
HetGooienVechtstreek	Age_0_9	CURED	0
HetGooienVechtstreek	Age_0_9	DEAD	0
HetGooienVechtstreek	Age_10_19	HEALTHY	0
HetGooienVechtstreek	Age_10_19	INFECTED_NOSYMPTOMS_NOTCONTAGIOUS	10
HetGooienVechtstreek	Age_10_19	INFECTED_NOSYMPTOMS_ISCONTAGIOUS	3
HetGooienVechtstreek	Age_10_19	INFECTED_SYMPTOMS_MILD	3
HetGooienVechtstreek	Age_10_19	INFECTED_SYMPTOMS_SEVERE_ICpossible	0
HetGooienVechtstreek	Age_10_19	INFECTED_SYMPTOMS_SEVERE_ICnotpossible	1
HetGooienVechtstreek	Age_10_19	INFECTED_SYMPTOMS_SEVERE_QUEUE	0
HetGooienVechtstreek	Age_10_19	CURED	0
HetGooienVechtstreek	Age_10_19	DEAD	0
HetGooienVechtstreek	Age_20_29	HEALTHY	0
HetGooienVechtstreek	Age_20_29	INFECTED_NOSYMPTOMS_NOTCONTAGIOUS	11
HetGooienVechtstreek	Age_20_29	INFECTED_NOSYMPTOMS_ISCONTAGIOUS	3
HetGooienVechtstreek	Age_20_29	INFECTED_SYMPTOMS_MILD	3
HetGooienVechtstreek	Age_20_29	INFECTED_SYMPTOMS_SEVERE_ICpossible	0
HetGooienVechtstreek	Age_20_29	INFECTED_SYMPTOMS_SEVERE_ICnotpossible	1
HetGooienVechtstreek	Age_20_29	INFECTED_SYMPTOMS_SEVERE_QUEUE	0
HetGooienVechtstreek	Age_20_29	CURED	0
HetGooienVechtstreek	Age_20_29	DEAD	0
HetGooienVechtstreek	Age_30_39	HEALTHY	0
HetGooienVechtstreek	Age_30_39	INFECTED_NOSYMPTOMS_NOTCONTAGIOUS	10
HetGooienVechtstreek	Age_30_39	INFECTED_NOSYMPTOMS_ISCONTAGIOUS	3
HetGooienVechtstreek	Age_30_39	INFECTED_SYMPTOMS_MILD	3
HetGooienVechtstreek	Age_30_39	INFECTED_SYMPTOMS_SEVERE_ICpossible	0
HetGooienVechtstreek	Age_30_39	INFECTED_SYMPTOMS_SEVERE_ICnotpossible	1
HetGooienVechtstreek	Age_30_39	INFECTED_SYMPTOMS_SEVERE_QUEUE	0
HetGooienVechtstreek	Age_30_39	CURED	0
HetGooienVechtstreek	Age_30_39	DEAD	0
HetGooienVechtstreek	Age_40_49	HEALTHY	0
HetGooienVechtstreek	Age_40_49	INFECTED_NOSYMPTOMS_NOTCONTAGIOUS	11
HetGooienVechtstreek	Age_40_49	INFECTED_NOSYMPTOMS_ISCONTAGIOUS	3
HetGooienVechtstreek	Age_40_49	INFECTED_SYMPTOMS_MILD	3
HetGooienVechtstreek	Age_40_49	INFECTED_SYMPTOMS_SEVERE_ICpossible	0
HetGooienVechtstreek	Age_40_49	INFECTED_SYMPTOMS_SEVERE_ICnotpossible	1
HetGooienVechtstreek	Age_40_49	INFECTED_SYMPTOMS_SEVERE_QUEUE	0
HetGooienVechtstreek	Age_40_49	CURED	0
HetGooienVechtstreek	Age_40_49	DEAD	0
HetGooienVechtstreek	Age_50_59	HEALTHY	0
HetGooienVechtstreek	Age_50_59	INFECTED_NOSYMPTOMS_NOTCONTAGIOUS	12
HetGooienVechtstreek	Age_50_59	INFECTED_NOSYMPTOMS_ISCONTAGIOUS	3
HetGooienVechtstreek	Age_50_59	INFECTED_SYMPTOMS_MILD	3
HetGooienVechtstreek	Age_50_59	INFECTED_SYMPTOMS_SEVERE_ICpossible	0
HetGooienVechtstreek	Age_50_59	INFECTED_SYMPTOMS_SEVERE_ICnotpossible	1
HetGooienVechtstreek	Age_50_59	INFECTED_SYMPTOMS_SEVERE_QUEUE	0
HetGooienVechtstreek	Age_50_59	CURED	0
HetGooienVechtstreek	Age_50_59	DEAD	0
HetGooienVechtstreek	Age_60_69	HEALTHY	0
HetGooienVechtstreek	Age_60_69	INFECTED_NOSYMPTOMS_NOTCONTAGIOUS	10
HetGooienVechtstreek	Age_60_69	INFECTED_NOSYMPTOMS_ISCONTAGIOUS	3
HetGooienVechtstreek	Age_60_69	INFECTED_SYMPTOMS_MILD	3
HetGooienVechtstreek	Age_60_69	INFECTED_SYMPTOMS_SEVERE_ICpossible	0
HetGooienVechtstreek	Age_60_69	INFECTED_SYMPTOMS_SEVERE_ICnotpossible	1
HetGooienVechtstreek	Age_60_69	INFECTED_SYMPTOMS_SEVERE_QUEUE	0
HetGooienVechtstreek	Age_60_69	CURED	0
HetGooienVechtstreek	Age_60_69	DEAD	0
HetGooienVechtstreek	Age_70_79	HEALTHY	0
HetGooienVechtstreek	Age_70_79	INFECTED_NOSYMPTOMS_NOTCONTAGIOUS	7
HetGooienVechtstreek	Age_70_79	INFECTED_NOSYMPTOMS_ISCONTAGIOUS	2
HetGooienVechtstreek	Age_70_79	INFECTED_SYMPTOMS_MILD	2
HetGooienVechtstreek	Age_70_79	INFECTED_SYMPTOMS_SEVERE_ICpossible	0
HetGooienVechtstreek	Age_70_79	INFECTED_SYMPTOMS_SEVERE_ICnotpossible	0
HetGooienVechtstreek	Age_70_79	INFECTED_SYMPTOMS_SEVERE_QUEUE	0
HetGooienVechtstreek	Age_70_79	CURED	0
HetGooienVechtstreek	Age_70_79	DEAD	0
HetGooienVechtstreek	Age_80_150	HEALTHY	0
HetGooienVechtstreek	Age_80_150	INFECTED_NOSYMPTOMS_NOTCONTAGIOUS	4
HetGooienVechtstreek	Age_80_150	INFECTED_NOSYMPTOMS_ISCONTAGIOUS	1
HetGooienVechtstreek	Age_80_150	INFECTED_SYMPTOMS_MILD	1
HetGooienVechtstreek	Age_80_150	INFECTED_SYMPTOMS_SEVERE_ICpossible	0
HetGooienVechtstreek	Age_80_150	INFECTED_SYMPTOMS_SEVERE_ICnotpossible	0
HetGooienVechtstreek	Age_80_150	INFECTED_SYMPTOMS_SEVERE_QUEUE	0
HetGooienVechtstreek	Age_80_150	CURED	0
HetGooienVechtstreek	Age_80_150	DEAD	0
IJmond	Age_0_9	HEALTHY	0
IJmond	Age_0_9	INFECTED_NOSYMPTOMS_NOTCONTAGIOUS	9
IJmond	Age_0_9	INFECTED_NOSYMPTOMS_ISCONTAGIOUS	2
IJmond	Age_0_9	INFECTED_SYMPTOMS_MILD	2
IJmond	Age_0_9	INFECTED_SYMPTOMS_SEVERE_ICpossible	0
IJmond	Age_0_9	INFECTED_SYMPTOMS_SEVERE_ICnotpossible	0
IJmond	Age_0_9	INFECTED_SYMPTOMS_SEVERE_QUEUE	0
IJmond	Age_0_9	CURED	0
IJmond	Age_0_9	DEAD	0
IJmond	Age_10_19	HEALTHY	0
IJmond	Age_10_19	INFECTED_NOSYMPTOMS_NOTCONTAGIOUS	10
IJmond	Age_10_19	INFECTED_NOSYMPTOMS_ISCONTAGIOUS	3
IJmond	Age_10_19	INFECTED_SYMPTOMS_MILD	3
IJmond	Age_10_19	INFECTED_SYMPTOMS_SEVERE_ICpossible	0
IJmond	Age_10_19	INFECTED_SYMPTOMS_SEVERE_ICnotpossible	1
IJmond	Age_10_19	INFECTED_SYMPTOMS_SEVERE_QUEUE	0
IJmond	Age_10_19	CURED	0
IJmond	Age_10_19	DEAD	0
IJmond	Age_20_29	HEALTHY	0
IJmond	Age_20_29	INFECTED_NOSYMPTOMS_NOTCONTAGIOUS	11
IJmond	Age_20_29	INFECTED_NOSYMPTOMS_ISCONTAGIOUS	3
IJmond	Age_20_29	INFECTED_SYMPTOMS_MILD	3
IJmond	Age_20_29	INFECTED_SYMPTOMS_SEVERE_ICpossible	0
IJmond	Age_20_29	INFECTED_SYMPTOMS_SEVERE_ICnotpossible	1
IJmond	Age_20_29	INFECTED_SYMPTOMS_SEVERE_QUEUE	0
IJmond	Age_20_29	CURED	0
IJmond	Age_20_29	DEAD	0
IJmond	Age_30_39	HEALTHY	0
IJmond	Age_30_39	INFECTED_NOSYMPTOMS_NOTCONTAGIOUS	10
IJmond	Age_30_39	INFECTED_NOSYMPTOMS_ISCONTAGIOUS	3
IJmond	Age_30_39	INFECTED_SYMPTOMS_MILD	3
IJmond	Age_30_39	INFECTED_SYMPTOMS_SEVERE_ICpossible	0
IJmond	Age_30_39	INFECTED_SYMPTOMS_SEVERE_ICnotpossible	1
IJmond	Age_30_39	INFECTED_SYMPTOMS_SEVERE_QUEUE	0
IJmond	Age_30_39	CURED	0
IJmond	Age_30_39	DEAD	0
IJmond	Age_40_49	HEALTHY	0
IJmond	Age_40_49	INFECTED_NOSYMPTOMS_NOTCONTAGIOUS	11
IJmond	Age_40_49	INFECTED_NOSYMPTOMS_ISCONTAGIOUS	3
IJmond	Age_40_49	INFECTED_SYMPTOMS_MILD	3
IJmond	Age_40_49	INFECTED_SYMPTOMS_SEVERE_ICpossible	0
IJmond	Age_40_49	INFECTED_SYMPTOMS_SEVERE_ICnotpossible	1
IJmond	Age_40_49	INFECTED_SYMPTOMS_SEVERE_QUEUE	0
IJmond	Age_40_49	CURED	0
IJmond	Age_40_49	DEAD	0
IJmond	Age_50_59	HEALTHY	0
IJmond	Age_50_59	INFECTED_NOSYMPTOMS_NOTCONTAGIOUS	12
IJmond	Age_50_59	INFECTED_NOSYMPTOMS_ISCONTAGIOUS	3
IJmond	Age_50_59	INFECTED_SYMPTOMS_MILD	3
IJmond	Age_50_59	INFECTED_SYMPTOMS_SEVERE_ICpossible	0
IJmond	Age_50_59	INFECTED_SYMPTOMS_SEVERE_ICnotpossible	1
IJmond	Age_50_59	INFECTED_SYMPTOMS_SEVERE_QUEUE	0
IJmond	Age_50_59	CURED	0
IJmond	Age_50_59	DEAD	0
IJmond	Age_60_69	HEALTHY	0
IJmond	Age_60_69	INFECTED_NOSYMPTOMS_NOTCONTAGIOUS	10
IJmond	Age_60_69	INFECTED_NOSYMPTOMS_ISCONTAGIOUS	3
IJmond	Age_60_69	INFECTED_SYMPTOMS_MILD	3
IJmond	Age_60_69	INFECTED_SYMPTOMS_SEVERE_ICpossible	0
IJmond	Age_60_69	INFECTED_SYMPTOMS_SEVERE_ICnotpossible	1
IJmond	Age_60_69	INFECTED_SYMPTOMS_SEVERE_QUEUE	0
IJmond	Age_60_69	CURED	0
IJmond	Age_60_69	DEAD	0
IJmond	Age_70_79	HEALTHY	0
IJmond	Age_70_79	INFECTED_NOSYMPTOMS_NOTCONTAGIOUS	7
IJmond	Age_70_79	INFECTED_NOSYMPTOMS_ISCONTAGIOUS	2
IJmond	Age_70_79	INFECTED_SYMPTOMS_MILD	2
IJmond	Age_70_79	INFECTED_SYMPTOMS_SEVERE_ICpossible	0
IJmond	Age_70_79	INFECTED_SYMPTOMS_SEVERE_ICnotpossible	0
IJmond	Age_70_79	INFECTED_SYMPTOMS_SEVERE_QUEUE	0
IJmond	Age_70_79	CURED	0
IJmond	Age_70_79	DEAD	0
IJmond	Age_80_150	HEALTHY	0
IJmond	Age_80_150	INFECTED_NOSYMPTOMS_NOTCONTAGIOUS	4
IJmond	Age_80_150	INFECTED_NOSYMPTOMS_ISCONTAGIOUS	1
IJmond	Age_80_150	INFECTED_SYMPTOMS_MILD	1
IJmond	Age_80_150	INFECTED_SYMPTOMS_SEVERE_ICpossible	0
IJmond	Age_80_150	INFECTED_SYMPTOMS_SEVERE_ICnotpossible	0
IJmond	Age_80_150	INFECTED_SYMPTOMS_SEVERE_QUEUE	0
IJmond	Age_80_150	CURED	0
IJmond	Age_80_150	DEAD	0
KopvanNoord_Holland	Age_0_9	HEALTHY	0
KopvanNoord_Holland	Age_0_9	INFECTED_NOSYMPTOMS_NOTCONTAGIOUS	9
KopvanNoord_Holland	Age_0_9	INFECTED_NOSYMPTOMS_ISCONTAGIOUS	2
KopvanNoord_Holland	Age_0_9	INFECTED_SYMPTOMS_MILD	2
KopvanNoord_Holland	Age_0_9	INFECTED_SYMPTOMS_SEVERE_ICpossible	0
KopvanNoord_Holland	Age_0_9	INFECTED_SYMPTOMS_SEVERE_ICnotpossible	0
KopvanNoord_Holland	Age_0_9	INFECTED_SYMPTOMS_SEVERE_QUEUE	0
KopvanNoord_Holland	Age_0_9	CURED	0
KopvanNoord_Holland	Age_0_9	DEAD	0
KopvanNoord_Holland	Age_10_19	HEALTHY	0
KopvanNoord_Holland	Age_10_19	INFECTED_NOSYMPTOMS_NOTCONTAGIOUS	10
KopvanNoord_Holland	Age_10_19	INFECTED_NOSYMPTOMS_ISCONTAGIOUS	3
KopvanNoord_Holland	Age_10_19	INFECTED_SYMPTOMS_MILD	3
KopvanNoord_Holland	Age_10_19	INFECTED_SYMPTOMS_SEVERE_ICpossible	0
KopvanNoord_Holland	Age_10_19	INFECTED_SYMPTOMS_SEVERE_ICnotpossible	1
KopvanNoord_Holland	Age_10_19	INFECTED_SYMPTOMS_SEVERE_QUEUE	0
KopvanNoord_Holland	Age_10_19	CURED	0
KopvanNoord_Holland	Age_10_19	DEAD	0
KopvanNoord_Holland	Age_20_29	HEALTHY	0
KopvanNoord_Holland	Age_20_29	INFECTED_NOSYMPTOMS_NOTCONTAGIOUS	11
KopvanNoord_Holland	Age_20_29	INFECTED_NOSYMPTOMS_ISCONTAGIOUS	3
KopvanNoord_Holland	Age_20_29	INFECTED_SYMPTOMS_MILD	3
KopvanNoord_Holland	Age_20_29	INFECTED_SYMPTOMS_SEVERE_ICpossible	0
KopvanNoord_Holland	Age_20_29	INFECTED_SYMPTOMS_SEVERE_ICnotpossible	1
KopvanNoord_Holland	Age_20_29	INFECTED_SYMPTOMS_SEVERE_QUEUE	0
KopvanNoord_Holland	Age_20_29	CURED	0
KopvanNoord_Holland	Age_20_29	DEAD	0
KopvanNoord_Holland	Age_30_39	HEALTHY	0
KopvanNoord_Holland	Age_30_39	INFECTED_NOSYMPTOMS_NOTCONTAGIOUS	10
KopvanNoord_Holland	Age_30_39	INFECTED_NOSYMPTOMS_ISCONTAGIOUS	3
KopvanNoord_Holland	Age_30_39	INFECTED_SYMPTOMS_MILD	3
KopvanNoord_Holland	Age_30_39	INFECTED_SYMPTOMS_SEVERE_ICpossible	0
KopvanNoord_Holland	Age_30_39	INFECTED_SYMPTOMS_SEVERE_ICnotpossible	1
KopvanNoord_Holland	Age_30_39	INFECTED_SYMPTOMS_SEVERE_QUEUE	0
KopvanNoord_Holland	Age_30_39	CURED	0
KopvanNoord_Holland	Age_30_39	DEAD	0
KopvanNoord_Holland	Age_40_49	HEALTHY	0
KopvanNoord_Holland	Age_40_49	INFECTED_NOSYMPTOMS_NOTCONTAGIOUS	11
KopvanNoord_Holland	Age_40_49	INFECTED_NOSYMPTOMS_ISCONTAGIOUS	3
KopvanNoord_Holland	Age_40_49	INFECTED_SYMPTOMS_MILD	3
KopvanNoord_Holland	Age_40_49	INFECTED_SYMPTOMS_SEVERE_ICpossible	0
KopvanNoord_Holland	Age_40_49	INFECTED_SYMPTOMS_SEVERE_ICnotpossible	1
KopvanNoord_Holland	Age_40_49	INFECTED_SYMPTOMS_SEVERE_QUEUE	0
KopvanNoord_Holland	Age_40_49	CURED	0
KopvanNoord_Holland	Age_40_49	DEAD	0
KopvanNoord_Holland	Age_50_59	HEALTHY	0
KopvanNoord_Holland	Age_50_59	INFECTED_NOSYMPTOMS_NOTCONTAGIOUS	12
KopvanNoord_Holland	Age_50_59	INFECTED_NOSYMPTOMS_ISCONTAGIOUS	3
KopvanNoord_Holland	Age_50_59	INFECTED_SYMPTOMS_MILD	3
KopvanNoord_Holland	Age_50_59	INFECTED_SYMPTOMS_SEVERE_ICpossible	0
KopvanNoord_Holland	Age_50_59	INFECTED_SYMPTOMS_SEVERE_ICnotpossible	1
KopvanNoord_Holland	Age_50_59	INFECTED_SYMPTOMS_SEVERE_QUEUE	0
KopvanNoord_Holland	Age_50_59	CURED	0
KopvanNoord_Holland	Age_50_59	DEAD	0
KopvanNoord_Holland	Age_60_69	HEALTHY	0
KopvanNoord_Holland	Age_60_69	INFECTED_NOSYMPTOMS_NOTCONTAGIOUS	10
KopvanNoord_Holland	Age_60_69	INFECTED_NOSYMPTOMS_ISCONTAGIOUS	3
KopvanNoord_Holland	Age_60_69	INFECTED_SYMPTOMS_MILD	3
KopvanNoord_Holland	Age_60_69	INFECTED_SYMPTOMS_SEVERE_ICpossible	0
KopvanNoord_Holland	Age_60_69	INFECTED_SYMPTOMS_SEVERE_ICnotpossible	1
KopvanNoord_Holland	Age_60_69	INFECTED_SYMPTOMS_SEVERE_QUEUE	0
KopvanNoord_Holland	Age_60_69	CURED	0
KopvanNoord_Holland	Age_60_69	DEAD	0
KopvanNoord_Holland	Age_70_79	HEALTHY	0
KopvanNoord_Holland	Age_70_79	INFECTED_NOSYMPTOMS_NOTCONTAGIOUS	7
KopvanNoord_Holland	Age_70_79	INFECTED_NOSYMPTOMS_ISCONTAGIOUS	2
KopvanNoord_Holland	Age_70_79	INFECTED_SYMPTOMS_MILD	2
KopvanNoord_Holland	Age_70_79	INFECTED_SYMPTOMS_SEVERE_ICpossible	0
KopvanNoord_Holland	Age_70_79	INFECTED_SYMPTOMS_SEVERE_ICnotpossible	0
KopvanNoord_Holland	Age_70_79	INFECTED_SYMPTOMS_SEVERE_QUEUE	0
KopvanNoord_Holland	Age_70_79	CURED	0
KopvanNoord_Holland	Age_70_79	DEAD	0
KopvanNoord_Holland	Age_80_150	HEALTHY	0
KopvanNoord_Holland	Age_80_150	INFECTED_NOSYMPTOMS_NOTCONTAGIOUS	4
KopvanNoord_Holland	Age_80_150	INFECTED_NOSYMPTOMS_ISCONTAGIOUS	1
KopvanNoord_Holland	Age_80_150	INFECTED_SYMPTOMS_MILD	1
KopvanNoord_Holland	Age_80_150	INFECTED_SYMPTOMS_SEVERE_ICpossible	0
KopvanNoord_Holland	Age_80_150	INFECTED_SYMPTOMS_SEVERE_ICnotpossible	0
KopvanNoord_Holland	Age_80_150	INFECTED_SYMPTOMS_SEVERE_QUEUE	0
KopvanNoord_Holland	Age_80_150	CURED	0
KopvanNoord_Holland	Age_80_150	DEAD	0
Midden_Limburg	Age_0_9	HEALTHY	0
Midden_Limburg	Age_0_9	INFECTED_NOSYMPTOMS_NOTCONTAGIOUS	20
Midden_Limburg	Age_0_9	INFECTED_NOSYMPTOMS_ISCONTAGIOUS	6
Midden_Limburg	Age_0_9	INFECTED_SYMPTOMS_MILD	5
Midden_Limburg	Age_0_9	INFECTED_SYMPTOMS_SEVERE_ICpossible	0
Midden_Limburg	Age_0_9	INFECTED_SYMPTOMS_SEVERE_ICnotpossible	1
Midden_Limburg	Age_0_9	INFECTED_SYMPTOMS_SEVERE_QUEUE	0
Midden_Limburg	Age_0_9	CURED	0
Midden_Limburg	Age_0_9	DEAD	0
Midden_Limburg	Age_10_19	HEALTHY	0
Midden_Limburg	Age_10_19	INFECTED_NOSYMPTOMS_NOTCONTAGIOUS	23
Midden_Limburg	Age_10_19	INFECTED_NOSYMPTOMS_ISCONTAGIOUS	6
Midden_Limburg	Age_10_19	INFECTED_SYMPTOMS_MILD	6
Midden_Limburg	Age_10_19	INFECTED_SYMPTOMS_SEVERE_ICpossible	0
Midden_Limburg	Age_10_19	INFECTED_SYMPTOMS_SEVERE_ICnotpossible	1
Midden_Limburg	Age_10_19	INFECTED_SYMPTOMS_SEVERE_QUEUE	0
Midden_Limburg	Age_10_19	CURED	0
Midden_Limburg	Age_10_19	DEAD	0
Midden_Limburg	Age_20_29	HEALTHY	0
Midden_Limburg	Age_20_29	INFECTED_NOSYMPTOMS_NOTCONTAGIOUS	25
Midden_Limburg	Age_20_29	INFECTED_NOSYMPTOMS_ISCONTAGIOUS	7
Midden_Limburg	Age_20_29	INFECTED_SYMPTOMS_MILD	7
Midden_Limburg	Age_20_29	INFECTED_SYMPTOMS_SEVERE_ICpossible	0
Midden_Limburg	Age_20_29	INFECTED_SYMPTOMS_SEVERE_ICnotpossible	1
Midden_Limburg	Age_20_29	INFECTED_SYMPTOMS_SEVERE_QUEUE	0
Midden_Limburg	Age_20_29	CURED	0
Midden_Limburg	Age_20_29	DEAD	0
Midden_Limburg	Age_30_39	HEALTHY	0
Midden_Limburg	Age_30_39	INFECTED_NOSYMPTOMS_NOTCONTAGIOUS	24
Midden_Limburg	Age_30_39	INFECTED_NOSYMPTOMS_ISCONTAGIOUS	7
Midden_Limburg	Age_30_39	INFECTED_SYMPTOMS_MILD	7
Midden_Limburg	Age_30_39	INFECTED_SYMPTOMS_SEVERE_ICpossible	0
Midden_Limburg	Age_30_39	INFECTED_SYMPTOMS_SEVERE_ICnotpossible	1
Midden_Limburg	Age_30_39	INFECTED_SYMPTOMS_SEVERE_QUEUE	0
Midden_Limburg	Age_30_39	CURED	0
Midden_Limburg	Age_30_39	DEAD	0
Midden_Limburg	Age_40_49	HEALTHY	0
Midden_Limburg	Age_40_49	INFECTED_NOSYMPTOMS_NOTCONTAGIOUS	26
Midden_Limburg	Age_40_49	INFECTED_NOSYMPTOMS_ISCONTAGIOUS	7
Midden_Limburg	Age_40_49	INFECTED_SYMPTOMS_MILD	7
Midden_Limburg	Age_40_49	INFECTED_SYMPTOMS_SEVERE_ICpossible	0
Midden_Limburg	Age_40_49	INFECTED_SYMPTOMS_SEVERE_ICnotpossible	1
Midden_Limburg	Age_40_49	INFECTED_SYMPTOMS_SEVERE_QUEUE	0
Midden_Limburg	Age_40_49	CURED	0
Midden_Limburg	Age_40_49	DEAD	0
Midden_Limburg	Age_50_59	HEALTHY	0
Midden_Limburg	Age_50_59	INFECTED_NOSYMPTOMS_NOTCONTAGIOUS	29
Midden_Limburg	Age_50_59	INFECTED_NOSYMPTOMS_ISCONTAGIOUS	8
Midden_Limburg	Age_50_59	INFECTED_SYMPTOMS_MILD	8
Midden_Limburg	Age_50_59	INFECTED_SYMPTOMS_SEVERE_ICpossible	0
Midden_Limburg	Age_50_59	INFECTED_SYMPTOMS_SEVERE_ICnotpossible	2
Midden_Limburg	Age_50_59	INFECTED_SYMPTOMS_SEVERE_QUEUE	0
Midden_Limburg	Age_50_59	CURED	0
Midden_Limburg	Age_50_59	DEAD	0
Midden_Limburg	Age_60_69	HEALTHY	0
Midden_Limburg	Age_60_69	INFECTED_NOSYMPTOMS_NOTCONTAGIOUS	24
Midden_Limburg	Age_60_69	INFECTED_NOSYMPTOMS_ISCONTAGIOUS	7
Midden_Limburg	Age_60_69	INFECTED_SYMPTOMS_MILD	6
Midden_Limburg	Age_60_69	INFECTED_SYMPTOMS_SEVERE_ICpossible	0
Midden_Limburg	Age_60_69	INFECTED_SYMPTOMS_SEVERE_ICnotpossible	1
Midden_Limburg	Age_60_69	INFECTED_SYMPTOMS_SEVERE_QUEUE	0
Midden_Limburg	Age_60_69	CURED	0
Midden_Limburg	Age_60_69	DEAD	0
Midden_Limburg	Age_70_79	HEALTHY	0
Midden_Limburg	Age_70_79	INFECTED_NOSYMPTOMS_NOTCONTAGIOUS	17
Midden_Limburg	Age_70_79	INFECTED_NOSYMPTOMS_ISCONTAGIOUS	5
Midden_Limburg	Age_70_79	INFECTED_SYMPTOMS_MILD	5
Midden_Limburg	Age_70_79	INFECTED_SYMPTOMS_SEVERE_ICpossible	0
Midden_Limburg	Age_70_79	INFECTED_SYMPTOMS_SEVERE_ICnotpossible	1
Midden_Limburg	Age_70_79	INFECTED_SYMPTOMS_SEVERE_QUEUE	0
Midden_Limburg	Age_70_79	CURED	0
Midden_Limburg	Age_70_79	DEAD	0
Midden_Limburg	Age_80_150	HEALTHY	0
Midden_Limburg	Age_80_150	INFECTED_NOSYMPTOMS_NOTCONTAGIOUS	9
Midden_Limburg	Age_80_150	INFECTED_NOSYMPTOMS_ISCONTAGIOUS	3
Midden_Limburg	Age_80_150	INFECTED_SYMPTOMS_MILD	2
Midden_Limburg	Age_80_150	INFECTED_SYMPTOMS_SEVERE_ICpossible	0
Midden_Limburg	Age_80_150	INFECTED_SYMPTOMS_SEVERE_ICnotpossible	1
Midden_Limburg	Age_80_150	INFECTED_SYMPTOMS_SEVERE_QUEUE	0
Midden_Limburg	Age_80_150	CURED	0
Midden_Limburg	Age_80_150	DEAD	0
Midden_Noord_Brabant	Age_0_9	HEALTHY	0
Midden_Noord_Brabant	Age_0_9	INFECTED_NOSYMPTOMS_NOTCONTAGIOUS	33
Midden_Noord_Brabant	Age_0_9	INFECTED_NOSYMPTOMS_ISCONTAGIOUS	9
Midden_Noord_Brabant	Age_0_9	INFECTED_SYMPTOMS_MILD	9
Midden_Noord_Brabant	Age_0_9	INFECTED_SYMPTOMS_SEVERE_ICpossible	0
Midden_Noord_Brabant	Age_0_9	INFECTED_SYMPTOMS_SEVERE_ICnotpossible	2
Midden_Noord_Brabant	Age_0_9	INFECTED_SYMPTOMS_SEVERE_QUEUE	0
Midden_Noord_Brabant	Age_0_9	CURED	0
Midden_Noord_Brabant	Age_0_9	DEAD	0
Midden_Noord_Brabant	Age_10_19	HEALTHY	0
Midden_Noord_Brabant	Age_10_19	INFECTED_NOSYMPTOMS_NOTCONTAGIOUS	37
Midden_Noord_Brabant	Age_10_19	INFECTED_NOSYMPTOMS_ISCONTAGIOUS	10
Midden_Noord_Brabant	Age_10_19	INFECTED_SYMPTOMS_MILD	10
Midden_Noord_Brabant	Age_10_19	INFECTED_SYMPTOMS_SEVERE_ICpossible	0
Midden_Noord_Brabant	Age_10_19	INFECTED_SYMPTOMS_SEVERE_ICnotpossible	2
Midden_Noord_Brabant	Age_10_19	INFECTED_SYMPTOMS_SEVERE_QUEUE	0
Midden_Noord_Brabant	Age_10_19	CURED	0
Midden_Noord_Brabant	Age_10_19	DEAD	0
Midden_Noord_Brabant	Age_20_29	HEALTHY	0
Midden_Noord_Brabant	Age_20_29	INFECTED_NOSYMPTOMS_NOTCONTAGIOUS	41
Midden_Noord_Brabant	Age_20_29	INFECTED_NOSYMPTOMS_ISCONTAGIOUS	11
Midden_Noord_Brabant	Age_20_29	INFECTED_SYMPTOMS_MILD	11
Midden_Noord_Brabant	Age_20_29	INFECTED_SYMPTOMS_SEVERE_ICpossible	0
Midden_Noord_Brabant	Age_20_29	INFECTED_SYMPTOMS_SEVERE_ICnotpossible	2
Midden_Noord_Brabant	Age_20_29	INFECTED_SYMPTOMS_SEVERE_QUEUE	0
Midden_Noord_Brabant	Age_20_29	CURED	0
Midden_Noord_Brabant	Age_20_29	DEAD	0
Midden_Noord_Brabant	Age_30_39	HEALTHY	0
Midden_Noord_Brabant	Age_30_39	INFECTED_NOSYMPTOMS_NOTCONTAGIOUS	39
Midden_Noord_Brabant	Age_30_39	INFECTED_NOSYMPTOMS_ISCONTAGIOUS	11
Midden_Noord_Brabant	Age_30_39	INFECTED_SYMPTOMS_MILD	11
Midden_Noord_Brabant	Age_30_39	INFECTED_SYMPTOMS_SEVERE_ICpossible	0
Midden_Noord_Brabant	Age_30_39	INFECTED_SYMPTOMS_SEVERE_ICnotpossible	2
Midden_Noord_Brabant	Age_30_39	INFECTED_SYMPTOMS_SEVERE_QUEUE	0
Midden_Noord_Brabant	Age_30_39	CURED	0
Midden_Noord_Brabant	Age_30_39	DEAD	0
Midden_Noord_Brabant	Age_40_49	HEALTHY	0
Midden_Noord_Brabant	Age_40_49	INFECTED_NOSYMPTOMS_NOTCONTAGIOUS	42
Midden_Noord_Brabant	Age_40_49	INFECTED_NOSYMPTOMS_ISCONTAGIOUS	12
Midden_Noord_Brabant	Age_40_49	INFECTED_SYMPTOMS_MILD	11
Midden_Noord_Brabant	Age_40_49	INFECTED_SYMPTOMS_SEVERE_ICpossible	0
Midden_Noord_Brabant	Age_40_49	INFECTED_SYMPTOMS_SEVERE_ICnotpossible	2
Midden_Noord_Brabant	Age_40_49	INFECTED_SYMPTOMS_SEVERE_QUEUE	0
Midden_Noord_Brabant	Age_40_49	CURED	0
Midden_Noord_Brabant	Age_40_49	DEAD	0
Midden_Noord_Brabant	Age_50_59	HEALTHY	0
Midden_Noord_Brabant	Age_50_59	INFECTED_NOSYMPTOMS_NOTCONTAGIOUS	46
Midden_Noord_Brabant	Age_50_59	INFECTED_NOSYMPTOMS_ISCONTAGIOUS	13
Midden_Noord_Brabant	Age_50_59	INFECTED_SYMPTOMS_MILD	13
Midden_Noord_Brabant	Age_50_59	INFECTED_SYMPTOMS_SEVERE_ICpossible	0
Midden_Noord_Brabant	Age_50_59	INFECTED_SYMPTOMS_SEVERE_ICnotpossible	3
Midden_Noord_Brabant	Age_50_59	INFECTED_SYMPTOMS_SEVERE_QUEUE	0
Midden_Noord_Brabant	Age_50_59	CURED	0
Midden_Noord_Brabant	Age_50_59	DEAD	0
Midden_Noord_Brabant	Age_60_69	HEALTHY	0
Midden_Noord_Brabant	Age_60_69	INFECTED_NOSYMPTOMS_NOTCONTAGIOUS	39
Midden_Noord_Brabant	Age_60_69	INFECTED_NOSYMPTOMS_ISCONTAGIOUS	11
Midden_Noord_Brabant	Age_60_69	INFECTED_SYMPTOMS_MILD	10
Midden_Noord_Brabant	Age_60_69	INFECTED_SYMPTOMS_SEVERE_ICpossible	0
Midden_Noord_Brabant	Age_60_69	INFECTED_SYMPTOMS_SEVERE_ICnotpossible	2
Midden_Noord_Brabant	Age_60_69	INFECTED_SYMPTOMS_SEVERE_QUEUE	0
Midden_Noord_Brabant	Age_60_69	CURED	0
Midden_Noord_Brabant	Age_60_69	DEAD	0
Midden_Noord_Brabant	Age_70_79	HEALTHY	0
Midden_Noord_Brabant	Age_70_79	INFECTED_NOSYMPTOMS_NOTCONTAGIOUS	28
Midden_Noord_Brabant	Age_70_79	INFECTED_NOSYMPTOMS_ISCONTAGIOUS	8
Midden_Noord_Brabant	Age_70_79	INFECTED_SYMPTOMS_MILD	8
Midden_Noord_Brabant	Age_70_79	INFECTED_SYMPTOMS_SEVERE_ICpossible	0
Midden_Noord_Brabant	Age_70_79	INFECTED_SYMPTOMS_SEVERE_ICnotpossible	2
Midden_Noord_Brabant	Age_70_79	INFECTED_SYMPTOMS_SEVERE_QUEUE	0
Midden_Noord_Brabant	Age_70_79	CURED	0
Midden_Noord_Brabant	Age_70_79	DEAD	1
Midden_Noord_Brabant	Age_80_150	HEALTHY	0
Midden_Noord_Brabant	Age_80_150	INFECTED_NOSYMPTOMS_NOTCONTAGIOUS	15
Midden_Noord_Brabant	Age_80_150	INFECTED_NOSYMPTOMS_ISCONTAGIOUS	4
Midden_Noord_Brabant	Age_80_150	INFECTED_SYMPTOMS_MILD	4
Midden_Noord_Brabant	Age_80_150	INFECTED_SYMPTOMS_SEVERE_ICpossible	0
Midden_Noord_Brabant	Age_80_150	INFECTED_SYMPTOMS_SEVERE_ICnotpossible	2
Midden_Noord_Brabant	Age_80_150	INFECTED_SYMPTOMS_SEVERE_QUEUE	0
Midden_Noord_Brabant	Age_80_150	CURED	0
Midden_Noord_Brabant	Age_80_150	DEAD	0
Noord_Drenthe	Age_0_9	HEALTHY	0
Noord_Drenthe	Age_0_9	INFECTED_NOSYMPTOMS_NOTCONTAGIOUS	1
Noord_Drenthe	Age_0_9	INFECTED_NOSYMPTOMS_ISCONTAGIOUS	0
Noord_Drenthe	Age_0_9	INFECTED_SYMPTOMS_MILD	0
Noord_Drenthe	Age_0_9	INFECTED_SYMPTOMS_SEVERE_ICpossible	0
Noord_Drenthe	Age_0_9	INFECTED_SYMPTOMS_SEVERE_ICnotpossible	0
Noord_Drenthe	Age_0_9	INFECTED_SYMPTOMS_SEVERE_QUEUE	0
Noord_Drenthe	Age_0_9	CURED	0
Noord_Drenthe	Age_0_9	DEAD	0
Noord_Drenthe	Age_10_19	HEALTHY	0
Noord_Drenthe	Age_10_19	INFECTED_NOSYMPTOMS_NOTCONTAGIOUS	1
Noord_Drenthe	Age_10_19	INFECTED_NOSYMPTOMS_ISCONTAGIOUS	0
Noord_Drenthe	Age_10_19	INFECTED_SYMPTOMS_MILD	0
Noord_Drenthe	Age_10_19	INFECTED_SYMPTOMS_SEVERE_ICpossible	0
Noord_Drenthe	Age_10_19	INFECTED_SYMPTOMS_SEVERE_ICnotpossible	0
Noord_Drenthe	Age_10_19	INFECTED_SYMPTOMS_SEVERE_QUEUE	0
Noord_Drenthe	Age_10_19	CURED	0
Noord_Drenthe	Age_10_19	DEAD	0
Noord_Drenthe	Age_20_29	HEALTHY	0
Noord_Drenthe	Age_20_29	INFECTED_NOSYMPTOMS_NOTCONTAGIOUS	1
Noord_Drenthe	Age_20_29	INFECTED_NOSYMPTOMS_ISCONTAGIOUS	0
Noord_Drenthe	Age_20_29	INFECTED_SYMPTOMS_MILD	0
Noord_Drenthe	Age_20_29	INFECTED_SYMPTOMS_SEVERE_ICpossible	0
Noord_Drenthe	Age_20_29	INFECTED_SYMPTOMS_SEVERE_ICnotpossible	0
Noord_Drenthe	Age_20_29	INFECTED_SYMPTOMS_SEVERE_QUEUE	0
Noord_Drenthe	Age_20_29	CURED	0
Noord_Drenthe	Age_20_29	DEAD	0
Noord_Drenthe	Age_30_39	HEALTHY	0
Noord_Drenthe	Age_30_39	INFECTED_NOSYMPTOMS_NOTCONTAGIOUS	1
Noord_Drenthe	Age_30_39	INFECTED_NOSYMPTOMS_ISCONTAGIOUS	0
Noord_Drenthe	Age_30_39	INFECTED_SYMPTOMS_MILD	0
Noord_Drenthe	Age_30_39	INFECTED_SYMPTOMS_SEVERE_ICpossible	0
Noord_Drenthe	Age_30_39	INFECTED_SYMPTOMS_SEVERE_ICnotpossible	0
Noord_Drenthe	Age_30_39	INFECTED_SYMPTOMS_SEVERE_QUEUE	0
Noord_Drenthe	Age_30_39	CURED	0
Noord_Drenthe	Age_30_39	DEAD	0
Noord_Drenthe	Age_40_49	HEALTHY	0
Noord_Drenthe	Age_40_49	INFECTED_NOSYMPTOMS_NOTCONTAGIOUS	1
Noord_Drenthe	Age_40_49	INFECTED_NOSYMPTOMS_ISCONTAGIOUS	0
Noord_Drenthe	Age_40_49	INFECTED_SYMPTOMS_MILD	0
Noord_Drenthe	Age_40_49	INFECTED_SYMPTOMS_SEVERE_ICpossible	0
Noord_Drenthe	Age_40_49	INFECTED_SYMPTOMS_SEVERE_ICnotpossible	0
Noord_Drenthe	Age_40_49	INFECTED_SYMPTOMS_SEVERE_QUEUE	0
Noord_Drenthe	Age_40_49	CURED	0
Noord_Drenthe	Age_40_49	DEAD	0
Noord_Drenthe	Age_50_59	HEALTHY	0
Noord_Drenthe	Age_50_59	INFECTED_NOSYMPTOMS_NOTCONTAGIOUS	1
Noord_Drenthe	Age_50_59	INFECTED_NOSYMPTOMS_ISCONTAGIOUS	0
Noord_Drenthe	Age_50_59	INFECTED_SYMPTOMS_MILD	0
Noord_Drenthe	Age_50_59	INFECTED_SYMPTOMS_SEVERE_ICpossible	0
Noord_Drenthe	Age_50_59	INFECTED_SYMPTOMS_SEVERE_ICnotpossible	0
Noord_Drenthe	Age_50_59	INFECTED_SYMPTOMS_SEVERE_QUEUE	0
Noord_Drenthe	Age_50_59	CURED	0
Noord_Drenthe	Age_50_59	DEAD	0
Noord_Drenthe	Age_60_69	HEALTHY	0
Noord_Drenthe	Age_60_69	INFECTED_NOSYMPTOMS_NOTCONTAGIOUS	1
Noord_Drenthe	Age_60_69	INFECTED_NOSYMPTOMS_ISCONTAGIOUS	0
Noord_Drenthe	Age_60_69	INFECTED_SYMPTOMS_MILD	0
Noord_Drenthe	Age_60_69	INFECTED_SYMPTOMS_SEVERE_ICpossible	0
Noord_Drenthe	Age_60_69	INFECTED_SYMPTOMS_SEVERE_ICnotpossible	0
Noord_Drenthe	Age_60_69	INFECTED_SYMPTOMS_SEVERE_QUEUE	0
Noord_Drenthe	Age_60_69	CURED	0
Noord_Drenthe	Age_60_69	DEAD	0
Noord_Drenthe	Age_70_79	HEALTHY	0
Noord_Drenthe	Age_70_79	INFECTED_NOSYMPTOMS_NOTCONTAGIOUS	1
Noord_Drenthe	Age_70_79	INFECTED_NOSYMPTOMS_ISCONTAGIOUS	0
Noord_Drenthe	Age_70_79	INFECTED_SYMPTOMS_MILD	0
Noord_Drenthe	Age_70_79	INFECTED_SYMPTOMS_SEVERE_ICpossible	0
Noord_Drenthe	Age_70_79	INFECTED_SYMPTOMS_SEVERE_ICnotpossible	0
Noord_Drenthe	Age_70_79	INFECTED_SYMPTOMS_SEVERE_QUEUE	0
Noord_Drenthe	Age_70_79	CURED	0
Noord_Drenthe	Age_70_79	DEAD	0
Noord_Drenthe	Age_80_150	HEALTHY	0
Noord_Drenthe	Age_80_150	INFECTED_NOSYMPTOMS_NOTCONTAGIOUS	0
Noord_Drenthe	Age_80_150	INFECTED_NOSYMPTOMS_ISCONTAGIOUS	0
Noord_Drenthe	Age_80_150	INFECTED_SYMPTOMS_MILD	0
Noord_Drenthe	Age_80_150	INFECTED_SYMPTOMS_SEVERE_ICpossible	0
Noord_Drenthe	Age_80_150	INFECTED_SYMPTOMS_SEVERE_ICnotpossible	0
Noord_Drenthe	Age_80_150	INFECTED_SYMPTOMS_SEVERE_QUEUE	0
Noord_Drenthe	Age_80_150	CURED	0
Noord_Drenthe	Age_80_150	DEAD	0
Noord_Friesland	Age_0_9	HEALTHY	0
Noord_Friesland	Age_0_9	INFECTED_NOSYMPTOMS_NOTCONTAGIOUS	2
Noord_Friesland	Age_0_9	INFECTED_NOSYMPTOMS_ISCONTAGIOUS	1
Noord_Friesland	Age_0_9	INFECTED_SYMPTOMS_MILD	0
Noord_Friesland	Age_0_9	INFECTED_SYMPTOMS_SEVERE_ICpossible	0
Noord_Friesland	Age_0_9	INFECTED_SYMPTOMS_SEVERE_ICnotpossible	0
Noord_Friesland	Age_0_9	INFECTED_SYMPTOMS_SEVERE_QUEUE	0
Noord_Friesland	Age_0_9	CURED	0
Noord_Friesland	Age_0_9	DEAD	0
Noord_Friesland	Age_10_19	HEALTHY	0
Noord_Friesland	Age_10_19	INFECTED_NOSYMPTOMS_NOTCONTAGIOUS	2
Noord_Friesland	Age_10_19	INFECTED_NOSYMPTOMS_ISCONTAGIOUS	1
Noord_Friesland	Age_10_19	INFECTED_SYMPTOMS_MILD	1
Noord_Friesland	Age_10_19	INFECTED_SYMPTOMS_SEVERE_ICpossible	0
Noord_Friesland	Age_10_19	INFECTED_SYMPTOMS_SEVERE_ICnotpossible	0
Noord_Friesland	Age_10_19	INFECTED_SYMPTOMS_SEVERE_QUEUE	0
Noord_Friesland	Age_10_19	CURED	0
Noord_Friesland	Age_10_19	DEAD	0
Noord_Friesland	Age_20_29	HEALTHY	0
Noord_Friesland	Age_20_29	INFECTED_NOSYMPTOMS_NOTCONTAGIOUS	2
Noord_Friesland	Age_20_29	INFECTED_NOSYMPTOMS_ISCONTAGIOUS	1
Noord_Friesland	Age_20_29	INFECTED_SYMPTOMS_MILD	1
Noord_Friesland	Age_20_29	INFECTED_SYMPTOMS_SEVERE_ICpossible	0
Noord_Friesland	Age_20_29	INFECTED_SYMPTOMS_SEVERE_ICnotpossible	0
Noord_Friesland	Age_20_29	INFECTED_SYMPTOMS_SEVERE_QUEUE	0
Noord_Friesland	Age_20_29	CURED	0
Noord_Friesland	Age_20_29	DEAD	0
Noord_Friesland	Age_30_39	HEALTHY	0
Noord_Friesland	Age_30_39	INFECTED_NOSYMPTOMS_NOTCONTAGIOUS	2
Noord_Friesland	Age_30_39	INFECTED_NOSYMPTOMS_ISCONTAGIOUS	1
Noord_Friesland	Age_30_39	INFECTED_SYMPTOMS_MILD	1
Noord_Friesland	Age_30_39	INFECTED_SYMPTOMS_SEVERE_ICpossible	0
Noord_Friesland	Age_30_39	INFECTED_SYMPTOMS_SEVERE_ICnotpossible	0
Noord_Friesland	Age_30_39	INFECTED_SYMPTOMS_SEVERE_QUEUE	0
Noord_Friesland	Age_30_39	CURED	0
Noord_Friesland	Age_30_39	DEAD	0
Noord_Friesland	Age_40_49	HEALTHY	0
Noord_Friesland	Age_40_49	INFECTED_NOSYMPTOMS_NOTCONTAGIOUS	2
Noord_Friesland	Age_40_49	INFECTED_NOSYMPTOMS_ISCONTAGIOUS	1
Noord_Friesland	Age_40_49	INFECTED_SYMPTOMS_MILD	1
Noord_Friesland	Age_40_49	INFECTED_SYMPTOMS_SEVERE_ICpossible	0
Noord_Friesland	Age_40_49	INFECTED_SYMPTOMS_SEVERE_ICnotpossible	0
Noord_Friesland	Age_40_49	INFECTED_SYMPTOMS_SEVERE_QUEUE	0
Noord_Friesland	Age_40_49	CURED	0
Noord_Friesland	Age_40_49	DEAD	0
Noord_Friesland	Age_50_59	HEALTHY	0
Noord_Friesland	Age_50_59	INFECTED_NOSYMPTOMS_NOTCONTAGIOUS	3
Noord_Friesland	Age_50_59	INFECTED_NOSYMPTOMS_ISCONTAGIOUS	1
Noord_Friesland	Age_50_59	INFECTED_SYMPTOMS_MILD	1
Noord_Friesland	Age_50_59	INFECTED_SYMPTOMS_SEVERE_ICpossible	0
Noord_Friesland	Age_50_59	INFECTED_SYMPTOMS_SEVERE_ICnotpossible	0
Noord_Friesland	Age_50_59	INFECTED_SYMPTOMS_SEVERE_QUEUE	0
Noord_Friesland	Age_50_59	CURED	0
Noord_Friesland	Age_50_59	DEAD	0
Noord_Friesland	Age_60_69	HEALTHY	0
Noord_Friesland	Age_60_69	INFECTED_NOSYMPTOMS_NOTCONTAGIOUS	2
Noord_Friesland	Age_60_69	INFECTED_NOSYMPTOMS_ISCONTAGIOUS	1
Noord_Friesland	Age_60_69	INFECTED_SYMPTOMS_MILD	1
Noord_Friesland	Age_60_69	INFECTED_SYMPTOMS_SEVERE_ICpossible	0
Noord_Friesland	Age_60_69	INFECTED_SYMPTOMS_SEVERE_ICnotpossible	0
Noord_Friesland	Age_60_69	INFECTED_SYMPTOMS_SEVERE_QUEUE	0
Noord_Friesland	Age_60_69	CURED	0
Noord_Friesland	Age_60_69	DEAD	0
Noord_Friesland	Age_70_79	HEALTHY	0
Noord_Friesland	Age_70_79	INFECTED_NOSYMPTOMS_NOTCONTAGIOUS	2
Noord_Friesland	Age_70_79	INFECTED_NOSYMPTOMS_ISCONTAGIOUS	0
Noord_Friesland	Age_70_79	INFECTED_SYMPTOMS_MILD	0
Noord_Friesland	Age_70_79	INFECTED_SYMPTOMS_SEVERE_ICpossible	0
Noord_Friesland	Age_70_79	INFECTED_SYMPTOMS_SEVERE_ICnotpossible	0
Noord_Friesland	Age_70_79	INFECTED_SYMPTOMS_SEVERE_QUEUE	0
Noord_Friesland	Age_70_79	CURED	0
Noord_Friesland	Age_70_79	DEAD	0
Noord_Friesland	Age_80_150	HEALTHY	0
Noord_Friesland	Age_80_150	INFECTED_NOSYMPTOMS_NOTCONTAGIOUS	1
Noord_Friesland	Age_80_150	INFECTED_NOSYMPTOMS_ISCONTAGIOUS	0
Noord_Friesland	Age_80_150	INFECTED_SYMPTOMS_MILD	0
Noord_Friesland	Age_80_150	INFECTED_SYMPTOMS_SEVERE_ICpossible	0
Noord_Friesland	Age_80_150	INFECTED_SYMPTOMS_SEVERE_ICnotpossible	0
Noord_Friesland	Age_80_150	INFECTED_SYMPTOMS_SEVERE_QUEUE	0
Noord_Friesland	Age_80_150	CURED	0
Noord_Friesland	Age_80_150	DEAD	0
Noord_Limburg	Age_0_9	HEALTHY	0
Noord_Limburg	Age_0_9	INFECTED_NOSYMPTOMS_NOTCONTAGIOUS	20
Noord_Limburg	Age_0_9	INFECTED_NOSYMPTOMS_ISCONTAGIOUS	6
Noord_Limburg	Age_0_9	INFECTED_SYMPTOMS_MILD	5
Noord_Limburg	Age_0_9	INFECTED_SYMPTOMS_SEVERE_ICpossible	0
Noord_Limburg	Age_0_9	INFECTED_SYMPTOMS_SEVERE_ICnotpossible	1
Noord_Limburg	Age_0_9	INFECTED_SYMPTOMS_SEVERE_QUEUE	0
Noord_Limburg	Age_0_9	CURED	0
Noord_Limburg	Age_0_9	DEAD	0
Noord_Limburg	Age_10_19	HEALTHY	0
Noord_Limburg	Age_10_19	INFECTED_NOSYMPTOMS_NOTCONTAGIOUS	23
Noord_Limburg	Age_10_19	INFECTED_NOSYMPTOMS_ISCONTAGIOUS	6
Noord_Limburg	Age_10_19	INFECTED_SYMPTOMS_MILD	6
Noord_Limburg	Age_10_19	INFECTED_SYMPTOMS_SEVERE_ICpossible	0
Noord_Limburg	Age_10_19	INFECTED_SYMPTOMS_SEVERE_ICnotpossible	1
Noord_Limburg	Age_10_19	INFECTED_SYMPTOMS_SEVERE_QUEUE	0
Noord_Limburg	Age_10_19	CURED	0
Noord_Limburg	Age_10_19	DEAD	0
Noord_Limburg	Age_20_29	HEALTHY	0
Noord_Limburg	Age_20_29	INFECTED_NOSYMPTOMS_NOTCONTAGIOUS	25
Noord_Limburg	Age_20_29	INFECTED_NOSYMPTOMS_ISCONTAGIOUS	7
Noord_Limburg	Age_20_29	INFECTED_SYMPTOMS_MILD	7
Noord_Limburg	Age_20_29	INFECTED_SYMPTOMS_SEVERE_ICpossible	0
Noord_Limburg	Age_20_29	INFECTED_SYMPTOMS_SEVERE_ICnotpossible	1
Noord_Limburg	Age_20_29	INFECTED_SYMPTOMS_SEVERE_QUEUE	0
Noord_Limburg	Age_20_29	CURED	0
Noord_Limburg	Age_20_29	DEAD	0
Noord_Limburg	Age_30_39	HEALTHY	0
Noord_Limburg	Age_30_39	INFECTED_NOSYMPTOMS_NOTCONTAGIOUS	24
Noord_Limburg	Age_30_39	INFECTED_NOSYMPTOMS_ISCONTAGIOUS	7
Noord_Limburg	Age_30_39	INFECTED_SYMPTOMS_MILD	7
Noord_Limburg	Age_30_39	INFECTED_SYMPTOMS_SEVERE_ICpossible	0
Noord_Limburg	Age_30_39	INFECTED_SYMPTOMS_SEVERE_ICnotpossible	1
Noord_Limburg	Age_30_39	INFECTED_SYMPTOMS_SEVERE_QUEUE	0
Noord_Limburg	Age_30_39	CURED	0
Noord_Limburg	Age_30_39	DEAD	0
Noord_Limburg	Age_40_49	HEALTHY	0
Noord_Limburg	Age_40_49	INFECTED_NOSYMPTOMS_NOTCONTAGIOUS	26
Noord_Limburg	Age_40_49	INFECTED_NOSYMPTOMS_ISCONTAGIOUS	7
Noord_Limburg	Age_40_49	INFECTED_SYMPTOMS_MILD	7
Noord_Limburg	Age_40_49	INFECTED_SYMPTOMS_SEVERE_ICpossible	0
Noord_Limburg	Age_40_49	INFECTED_SYMPTOMS_SEVERE_ICnotpossible	1
Noord_Limburg	Age_40_49	INFECTED_SYMPTOMS_SEVERE_QUEUE	0
Noord_Limburg	Age_40_49	CURED	0
Noord_Limburg	Age_40_49	DEAD	0
Noord_Limburg	Age_50_59	HEALTHY	0
Noord_Limburg	Age_50_59	INFECTED_NOSYMPTOMS_NOTCONTAGIOUS	29
Noord_Limburg	Age_50_59	INFECTED_NOSYMPTOMS_ISCONTAGIOUS	8
Noord_Limburg	Age_50_59	INFECTED_SYMPTOMS_MILD	8
Noord_Limburg	Age_50_59	INFECTED_SYMPTOMS_SEVERE_ICpossible	0
Noord_Limburg	Age_50_59	INFECTED_SYMPTOMS_SEVERE_ICnotpossible	2
Noord_Limburg	Age_50_59	INFECTED_SYMPTOMS_SEVERE_QUEUE	0
Noord_Limburg	Age_50_59	CURED	0
Noord_Limburg	Age_50_59	DEAD	0
Noord_Limburg	Age_60_69	HEALTHY	0
Noord_Limburg	Age_60_69	INFECTED_NOSYMPTOMS_NOTCONTAGIOUS	24
Noord_Limburg	Age_60_69	INFECTED_NOSYMPTOMS_ISCONTAGIOUS	7
Noord_Limburg	Age_60_69	INFECTED_SYMPTOMS_MILD	6
Noord_Limburg	Age_60_69	INFECTED_SYMPTOMS_SEVERE_ICpossible	0
Noord_Limburg	Age_60_69	INFECTED_SYMPTOMS_SEVERE_ICnotpossible	1
Noord_Limburg	Age_60_69	INFECTED_SYMPTOMS_SEVERE_QUEUE	0
Noord_Limburg	Age_60_69	CURED	0
Noord_Limburg	Age_60_69	DEAD	0
Noord_Limburg	Age_70_79	HEALTHY	0
Noord_Limburg	Age_70_79	INFECTED_NOSYMPTOMS_NOTCONTAGIOUS	17
Noord_Limburg	Age_70_79	INFECTED_NOSYMPTOMS_ISCONTAGIOUS	5
Noord_Limburg	Age_70_79	INFECTED_SYMPTOMS_MILD	5
Noord_Limburg	Age_70_79	INFECTED_SYMPTOMS_SEVERE_ICpossible	0
Noord_Limburg	Age_70_79	INFECTED_SYMPTOMS_SEVERE_ICnotpossible	1
Noord_Limburg	Age_70_79	INFECTED_SYMPTOMS_SEVERE_QUEUE	0
Noord_Limburg	Age_70_79	CURED	0
Noord_Limburg	Age_70_79	DEAD	0
Noord_Limburg	Age_80_150	HEALTHY	0
Noord_Limburg	Age_80_150	INFECTED_NOSYMPTOMS_NOTCONTAGIOUS	9
Noord_Limburg	Age_80_150	INFECTED_NOSYMPTOMS_ISCONTAGIOUS	3
Noord_Limburg	Age_80_150	INFECTED_SYMPTOMS_MILD	2
Noord_Limburg	Age_80_150	INFECTED_SYMPTOMS_SEVERE_ICpossible	0
Noord_Limburg	Age_80_150	INFECTED_SYMPTOMS_SEVERE_ICnotpossible	1
Noord_Limburg	Age_80_150	INFECTED_SYMPTOMS_SEVERE_QUEUE	0
Noord_Limburg	Age_80_150	CURED	0
Noord_Limburg	Age_80_150	DEAD	0
Noord_Overijssel	Age_0_9	HEALTHY	0
Noord_Overijssel	Age_0_9	INFECTED_NOSYMPTOMS_NOTCONTAGIOUS	9
Noord_Overijssel	Age_0_9	INFECTED_NOSYMPTOMS_ISCONTAGIOUS	2
Noord_Overijssel	Age_0_9	INFECTED_SYMPTOMS_MILD	2
Noord_Overijssel	Age_0_9	INFECTED_SYMPTOMS_SEVERE_ICpossible	0
Noord_Overijssel	Age_0_9	INFECTED_SYMPTOMS_SEVERE_ICnotpossible	0
Noord_Overijssel	Age_0_9	INFECTED_SYMPTOMS_SEVERE_QUEUE	0
Noord_Overijssel	Age_0_9	CURED	0
Noord_Overijssel	Age_0_9	DEAD	0
Noord_Overijssel	Age_10_19	HEALTHY	0
Noord_Overijssel	Age_10_19	INFECTED_NOSYMPTOMS_NOTCONTAGIOUS	10
Noord_Overijssel	Age_10_19	INFECTED_NOSYMPTOMS_ISCONTAGIOUS	3
Noord_Overijssel	Age_10_19	INFECTED_SYMPTOMS_MILD	3
Noord_Overijssel	Age_10_19	INFECTED_SYMPTOMS_SEVERE_ICpossible	0
Noord_Overijssel	Age_10_19	INFECTED_SYMPTOMS_SEVERE_ICnotpossible	1
Noord_Overijssel	Age_10_19	INFECTED_SYMPTOMS_SEVERE_QUEUE	0
Noord_Overijssel	Age_10_19	CURED	0
Noord_Overijssel	Age_10_19	DEAD	0
Noord_Overijssel	Age_20_29	HEALTHY	0
Noord_Overijssel	Age_20_29	INFECTED_NOSYMPTOMS_NOTCONTAGIOUS	11
Noord_Overijssel	Age_20_29	INFECTED_NOSYMPTOMS_ISCONTAGIOUS	3
Noord_Overijssel	Age_20_29	INFECTED_SYMPTOMS_MILD	3
Noord_Overijssel	Age_20_29	INFECTED_SYMPTOMS_SEVERE_ICpossible	0
Noord_Overijssel	Age_20_29	INFECTED_SYMPTOMS_SEVERE_ICnotpossible	1
Noord_Overijssel	Age_20_29	INFECTED_SYMPTOMS_SEVERE_QUEUE	0
Noord_Overijssel	Age_20_29	CURED	0
Noord_Overijssel	Age_20_29	DEAD	0
Noord_Overijssel	Age_30_39	HEALTHY	0
Noord_Overijssel	Age_30_39	INFECTED_NOSYMPTOMS_NOTCONTAGIOUS	10
Noord_Overijssel	Age_30_39	INFECTED_NOSYMPTOMS_ISCONTAGIOUS	3
Noord_Overijssel	Age_30_39	INFECTED_SYMPTOMS_MILD	3
Noord_Overijssel	Age_30_39	INFECTED_SYMPTOMS_SEVERE_ICpossible	0
Noord_Overijssel	Age_30_39	INFECTED_SYMPTOMS_SEVERE_ICnotpossible	1
Noord_Overijssel	Age_30_39	INFECTED_SYMPTOMS_SEVERE_QUEUE	0
Noord_Overijssel	Age_30_39	CURED	0
Noord_Overijssel	Age_30_39	DEAD	0
Noord_Overijssel	Age_40_49	HEALTHY	0
Noord_Overijssel	Age_40_49	INFECTED_NOSYMPTOMS_NOTCONTAGIOUS	11
Noord_Overijssel	Age_40_49	INFECTED_NOSYMPTOMS_ISCONTAGIOUS	3
Noord_Overijssel	Age_40_49	INFECTED_SYMPTOMS_MILD	3
Noord_Overijssel	Age_40_49	INFECTED_SYMPTOMS_SEVERE_ICpossible	0
Noord_Overijssel	Age_40_49	INFECTED_SYMPTOMS_SEVERE_ICnotpossible	1
Noord_Overijssel	Age_40_49	INFECTED_SYMPTOMS_SEVERE_QUEUE	0
Noord_Overijssel	Age_40_49	CURED	0
Noord_Overijssel	Age_40_49	DEAD	0
Noord_Overijssel	Age_50_59	HEALTHY	0
Noord_Overijssel	Age_50_59	INFECTED_NOSYMPTOMS_NOTCONTAGIOUS	12
Noord_Overijssel	Age_50_59	INFECTED_NOSYMPTOMS_ISCONTAGIOUS	3
Noord_Overijssel	Age_50_59	INFECTED_SYMPTOMS_MILD	3
Noord_Overijssel	Age_50_59	INFECTED_SYMPTOMS_SEVERE_ICpossible	0
Noord_Overijssel	Age_50_59	INFECTED_SYMPTOMS_SEVERE_ICnotpossible	1
Noord_Overijssel	Age_50_59	INFECTED_SYMPTOMS_SEVERE_QUEUE	0
Noord_Overijssel	Age_50_59	CURED	0
Noord_Overijssel	Age_50_59	DEAD	0
Noord_Overijssel	Age_60_69	HEALTHY	0
Noord_Overijssel	Age_60_69	INFECTED_NOSYMPTOMS_NOTCONTAGIOUS	10
Noord_Overijssel	Age_60_69	INFECTED_NOSYMPTOMS_ISCONTAGIOUS	3
Noord_Overijssel	Age_60_69	INFECTED_SYMPTOMS_MILD	3
Noord_Overijssel	Age_60_69	INFECTED_SYMPTOMS_SEVERE_ICpossible	0
Noord_Overijssel	Age_60_69	INFECTED_SYMPTOMS_SEVERE_ICnotpossible	1
Noord_Overijssel	Age_60_69	INFECTED_SYMPTOMS_SEVERE_QUEUE	0
Noord_Overijssel	Age_60_69	CURED	0
Noord_Overijssel	Age_60_69	DEAD	0
Noord_Overijssel	Age_70_79	HEALTHY	0
Noord_Overijssel	Age_70_79	INFECTED_NOSYMPTOMS_NOTCONTAGIOUS	8
Noord_Overijssel	Age_70_79	INFECTED_NOSYMPTOMS_ISCONTAGIOUS	2
Noord_Overijssel	Age_70_79	INFECTED_SYMPTOMS_MILD	2
Noord_Overijssel	Age_70_79	INFECTED_SYMPTOMS_SEVERE_ICpossible	0
Noord_Overijssel	Age_70_79	INFECTED_SYMPTOMS_SEVERE_ICnotpossible	0
Noord_Overijssel	Age_70_79	INFECTED_SYMPTOMS_SEVERE_QUEUE	0
Noord_Overijssel	Age_70_79	CURED	0
Noord_Overijssel	Age_70_79	DEAD	0
Noord_Overijssel	Age_80_150	HEALTHY	0
Noord_Overijssel	Age_80_150	INFECTED_NOSYMPTOMS_NOTCONTAGIOUS	4
Noord_Overijssel	Age_80_150	INFECTED_NOSYMPTOMS_ISCONTAGIOUS	1
Noord_Overijssel	Age_80_150	INFECTED_SYMPTOMS_MILD	1
Noord_Overijssel	Age_80_150	INFECTED_SYMPTOMS_SEVERE_ICpossible	0
Noord_Overijssel	Age_80_150	INFECTED_SYMPTOMS_SEVERE_ICnotpossible	0
Noord_Overijssel	Age_80_150	INFECTED_SYMPTOMS_SEVERE_QUEUE	0
Noord_Overijssel	Age_80_150	CURED	0
Noord_Overijssel	Age_80_150	DEAD	0
Noordoost_Noord_Brabant	Age_0_9	HEALTHY	0
Noordoost_Noord_Brabant	Age_0_9	INFECTED_NOSYMPTOMS_NOTCONTAGIOUS	33
Noordoost_Noord_Brabant	Age_0_9	INFECTED_NOSYMPTOMS_ISCONTAGIOUS	9
Noordoost_Noord_Brabant	Age_0_9	INFECTED_SYMPTOMS_MILD	9
Noordoost_Noord_Brabant	Age_0_9	INFECTED_SYMPTOMS_SEVERE_ICpossible	0
Noordoost_Noord_Brabant	Age_0_9	INFECTED_SYMPTOMS_SEVERE_ICnotpossible	2
Noordoost_Noord_Brabant	Age_0_9	INFECTED_SYMPTOMS_SEVERE_QUEUE	0
Noordoost_Noord_Brabant	Age_0_9	CURED	0
Noordoost_Noord_Brabant	Age_0_9	DEAD	0
Noordoost_Noord_Brabant	Age_10_19	HEALTHY	0
Noordoost_Noord_Brabant	Age_10_19	INFECTED_NOSYMPTOMS_NOTCONTAGIOUS	37
Noordoost_Noord_Brabant	Age_10_19	INFECTED_NOSYMPTOMS_ISCONTAGIOUS	10
Noordoost_Noord_Brabant	Age_10_19	INFECTED_SYMPTOMS_MILD	10
Noordoost_Noord_Brabant	Age_10_19	INFECTED_SYMPTOMS_SEVERE_ICpossible	0
Noordoost_Noord_Brabant	Age_10_19	INFECTED_SYMPTOMS_SEVERE_ICnotpossible	2
Noordoost_Noord_Brabant	Age_10_19	INFECTED_SYMPTOMS_SEVERE_QUEUE	0
Noordoost_Noord_Brabant	Age_10_19	CURED	0
Noordoost_Noord_Brabant	Age_10_19	DEAD	0
Noordoost_Noord_Brabant	Age_20_29	HEALTHY	0
Noordoost_Noord_Brabant	Age_20_29	INFECTED_NOSYMPTOMS_NOTCONTAGIOUS	41
Noordoost_Noord_Brabant	Age_20_29	INFECTED_NOSYMPTOMS_ISCONTAGIOUS	11
Noordoost_Noord_Brabant	Age_20_29	INFECTED_SYMPTOMS_MILD	11
Noordoost_Noord_Brabant	Age_20_29	INFECTED_SYMPTOMS_SEVERE_ICpossible	0
Noordoost_Noord_Brabant	Age_20_29	INFECTED_SYMPTOMS_SEVERE_ICnotpossible	2
Noordoost_Noord_Brabant	Age_20_29	INFECTED_SYMPTOMS_SEVERE_QUEUE	0
Noordoost_Noord_Brabant	Age_20_29	CURED	0
Noordoost_Noord_Brabant	Age_20_29	DEAD	0
Noordoost_Noord_Brabant	Age_30_39	HEALTHY	0
Noordoost_Noord_Brabant	Age_30_39	INFECTED_NOSYMPTOMS_NOTCONTAGIOUS	39
Noordoost_Noord_Brabant	Age_30_39	INFECTED_NOSYMPTOMS_ISCONTAGIOUS	11
Noordoost_Noord_Brabant	Age_30_39	INFECTED_SYMPTOMS_MILD	11
Noordoost_Noord_Brabant	Age_30_39	INFECTED_SYMPTOMS_SEVERE_ICpossible	0
Noordoost_Noord_Brabant	Age_30_39	INFECTED_SYMPTOMS_SEVERE_ICnotpossible	2
Noordoost_Noord_Brabant	Age_30_39	INFECTED_SYMPTOMS_SEVERE_QUEUE	0
Noordoost_Noord_Brabant	Age_30_39	CURED	0
Noordoost_Noord_Brabant	Age_30_39	DEAD	0
Noordoost_Noord_Brabant	Age_40_49	HEALTHY	0
Noordoost_Noord_Brabant	Age_40_49	INFECTED_NOSYMPTOMS_NOTCONTAGIOUS	42
Noordoost_Noord_Brabant	Age_40_49	INFECTED_NOSYMPTOMS_ISCONTAGIOUS	12
Noordoost_Noord_Brabant	Age_40_49	INFECTED_SYMPTOMS_MILD	11
Noordoost_Noord_Brabant	Age_40_49	INFECTED_SYMPTOMS_SEVERE_ICpossible	0
Noordoost_Noord_Brabant	Age_40_49	INFECTED_SYMPTOMS_SEVERE_ICnotpossible	2
Noordoost_Noord_Brabant	Age_40_49	INFECTED_SYMPTOMS_SEVERE_QUEUE	0
Noordoost_Noord_Brabant	Age_40_49	CURED	0
Noordoost_Noord_Brabant	Age_40_49	DEAD	0
Noordoost_Noord_Brabant	Age_50_59	HEALTHY	0
Noordoost_Noord_Brabant	Age_50_59	INFECTED_NOSYMPTOMS_NOTCONTAGIOUS	46
Noordoost_Noord_Brabant	Age_50_59	INFECTED_NOSYMPTOMS_ISCONTAGIOUS	13
Noordoost_Noord_Brabant	Age_50_59	INFECTED_SYMPTOMS_MILD	13
Noordoost_Noord_Brabant	Age_50_59	INFECTED_SYMPTOMS_SEVERE_ICpossible	0
Noordoost_Noord_Brabant	Age_50_59	INFECTED_SYMPTOMS_SEVERE_ICnotpossible	3
Noordoost_Noord_Brabant	Age_50_59	INFECTED_SYMPTOMS_SEVERE_QUEUE	0
Noordoost_Noord_Brabant	Age_50_59	CURED	0
Noordoost_Noord_Brabant	Age_50_59	DEAD	0
Noordoost_Noord_Brabant	Age_60_69	HEALTHY	0
Noordoost_Noord_Brabant	Age_60_69	INFECTED_NOSYMPTOMS_NOTCONTAGIOUS	39
Noordoost_Noord_Brabant	Age_60_69	INFECTED_NOSYMPTOMS_ISCONTAGIOUS	11
Noordoost_Noord_Brabant	Age_60_69	INFECTED_SYMPTOMS_MILD	10
Noordoost_Noord_Brabant	Age_60_69	INFECTED_SYMPTOMS_SEVERE_ICpossible	0
Noordoost_Noord_Brabant	Age_60_69	INFECTED_SYMPTOMS_SEVERE_ICnotpossible	2
Noordoost_Noord_Brabant	Age_60_69	INFECTED_SYMPTOMS_SEVERE_QUEUE	0
Noordoost_Noord_Brabant	Age_60_69	CURED	0
Noordoost_Noord_Brabant	Age_60_69	DEAD	1
Noordoost_Noord_Brabant	Age_70_79	HEALTHY	0
Noordoost_Noord_Brabant	Age_70_79	INFECTED_NOSYMPTOMS_NOTCONTAGIOUS	28
Noordoost_Noord_Brabant	Age_70_79	INFECTED_NOSYMPTOMS_ISCONTAGIOUS	8
Noordoost_Noord_Brabant	Age_70_79	INFECTED_SYMPTOMS_MILD	8
Noordoost_Noord_Brabant	Age_70_79	INFECTED_SYMPTOMS_SEVERE_ICpossible	0
Noordoost_Noord_Brabant	Age_70_79	INFECTED_SYMPTOMS_SEVERE_ICnotpossible	2
Noordoost_Noord_Brabant	Age_70_79	INFECTED_SYMPTOMS_SEVERE_QUEUE	0
Noordoost_Noord_Brabant	Age_70_79	CURED	0
Noordoost_Noord_Brabant	Age_70_79	DEAD	0
Noordoost_Noord_Brabant	Age_80_150	HEALTHY	0
Noordoost_Noord_Brabant	Age_80_150	INFECTED_NOSYMPTOMS_NOTCONTAGIOUS	15
Noordoost_Noord_Brabant	Age_80_150	INFECTED_NOSYMPTOMS_ISCONTAGIOUS	4
Noordoost_Noord_Brabant	Age_80_150	INFECTED_SYMPTOMS_MILD	4
Noordoost_Noord_Brabant	Age_80_150	INFECTED_SYMPTOMS_SEVERE_ICpossible	0
Noordoost_Noord_Brabant	Age_80_150	INFECTED_SYMPTOMS_SEVERE_ICnotpossible	2
Noordoost_Noord_Brabant	Age_80_150	INFECTED_SYMPTOMS_SEVERE_QUEUE	0
Noordoost_Noord_Brabant	Age_80_150	CURED	0
Noordoost_Noord_Brabant	Age_80_150	DEAD	0
Oost_Groningen	Age_0_9	HEALTHY	0
Oost_Groningen	Age_0_9	INFECTED_NOSYMPTOMS_NOTCONTAGIOUS	0
Oost_Groningen	Age_0_9	INFECTED_NOSYMPTOMS_ISCONTAGIOUS	0
Oost_Groningen	Age_0_9	INFECTED_SYMPTOMS_MILD	0
Oost_Groningen	Age_0_9	INFECTED_SYMPTOMS_SEVERE_ICpossible	0
Oost_Groningen	Age_0_9	INFECTED_SYMPTOMS_SEVERE_ICnotpossible	0
Oost_Groningen	Age_0_9	INFECTED_SYMPTOMS_SEVERE_QUEUE	0
Oost_Groningen	Age_0_9	CURED	0
Oost_Groningen	Age_0_9	DEAD	0
Oost_Groningen	Age_10_19	HEALTHY	0
Oost_Groningen	Age_10_19	INFECTED_NOSYMPTOMS_NOTCONTAGIOUS	0
Oost_Groningen	Age_10_19	INFECTED_NOSYMPTOMS_ISCONTAGIOUS	0
Oost_Groningen	Age_10_19	INFECTED_SYMPTOMS_MILD	0
Oost_Groningen	Age_10_19	INFECTED_SYMPTOMS_SEVERE_ICpossible	0
Oost_Groningen	Age_10_19	INFECTED_SYMPTOMS_SEVERE_ICnotpossible	0
Oost_Groningen	Age_10_19	INFECTED_SYMPTOMS_SEVERE_QUEUE	0
Oost_Groningen	Age_10_19	CURED	0
Oost_Groningen	Age_10_19	DEAD	0
Oost_Groningen	Age_20_29	HEALTHY	0
Oost_Groningen	Age_20_29	INFECTED_NOSYMPTOMS_NOTCONTAGIOUS	1
Oost_Groningen	Age_20_29	INFECTED_NOSYMPTOMS_ISCONTAGIOUS	0
Oost_Groningen	Age_20_29	INFECTED_SYMPTOMS_MILD	0
Oost_Groningen	Age_20_29	INFECTED_SYMPTOMS_SEVERE_ICpossible	0
Oost_Groningen	Age_20_29	INFECTED_SYMPTOMS_SEVERE_ICnotpossible	0
Oost_Groningen	Age_20_29	INFECTED_SYMPTOMS_SEVERE_QUEUE	0
Oost_Groningen	Age_20_29	CURED	0
Oost_Groningen	Age_20_29	DEAD	0
Oost_Groningen	Age_30_39	HEALTHY	0
Oost_Groningen	Age_30_39	INFECTED_NOSYMPTOMS_NOTCONTAGIOUS	0
Oost_Groningen	Age_30_39	INFECTED_NOSYMPTOMS_ISCONTAGIOUS	0
Oost_Groningen	Age_30_39	INFECTED_SYMPTOMS_MILD	0
Oost_Groningen	Age_30_39	INFECTED_SYMPTOMS_SEVERE_ICpossible	0
Oost_Groningen	Age_30_39	INFECTED_SYMPTOMS_SEVERE_ICnotpossible	0
Oost_Groningen	Age_30_39	INFECTED_SYMPTOMS_SEVERE_QUEUE	0
Oost_Groningen	Age_30_39	CURED	0
Oost_Groningen	Age_30_39	DEAD	0
Oost_Groningen	Age_40_49	HEALTHY	0
Oost_Groningen	Age_40_49	INFECTED_NOSYMPTOMS_NOTCONTAGIOUS	1
Oost_Groningen	Age_40_49	INFECTED_NOSYMPTOMS_ISCONTAGIOUS	0
Oost_Groningen	Age_40_49	INFECTED_SYMPTOMS_MILD	0
Oost_Groningen	Age_40_49	INFECTED_SYMPTOMS_SEVERE_ICpossible	0
Oost_Groningen	Age_40_49	INFECTED_SYMPTOMS_SEVERE_ICnotpossible	0
Oost_Groningen	Age_40_49	INFECTED_SYMPTOMS_SEVERE_QUEUE	0
Oost_Groningen	Age_40_49	CURED	0
Oost_Groningen	Age_40_49	DEAD	0
Oost_Groningen	Age_50_59	HEALTHY	0
Oost_Groningen	Age_50_59	INFECTED_NOSYMPTOMS_NOTCONTAGIOUS	1
Oost_Groningen	Age_50_59	INFECTED_NOSYMPTOMS_ISCONTAGIOUS	0
Oost_Groningen	Age_50_59	INFECTED_SYMPTOMS_MILD	0
Oost_Groningen	Age_50_59	INFECTED_SYMPTOMS_SEVERE_ICpossible	0
Oost_Groningen	Age_50_59	INFECTED_SYMPTOMS_SEVERE_ICnotpossible	0
Oost_Groningen	Age_50_59	INFECTED_SYMPTOMS_SEVERE_QUEUE	0
Oost_Groningen	Age_50_59	CURED	0
Oost_Groningen	Age_50_59	DEAD	0
Oost_Groningen	Age_60_69	HEALTHY	0
Oost_Groningen	Age_60_69	INFECTED_NOSYMPTOMS_NOTCONTAGIOUS	0
Oost_Groningen	Age_60_69	INFECTED_NOSYMPTOMS_ISCONTAGIOUS	0
Oost_Groningen	Age_60_69	INFECTED_SYMPTOMS_MILD	0
Oost_Groningen	Age_60_69	INFECTED_SYMPTOMS_SEVERE_ICpossible	0
Oost_Groningen	Age_60_69	INFECTED_SYMPTOMS_SEVERE_ICnotpossible	0
Oost_Groningen	Age_60_69	INFECTED_SYMPTOMS_SEVERE_QUEUE	0
Oost_Groningen	Age_60_69	CURED	0
Oost_Groningen	Age_60_69	DEAD	0
Oost_Groningen	Age_70_79	HEALTHY	0
Oost_Groningen	Age_70_79	INFECTED_NOSYMPTOMS_NOTCONTAGIOUS	0
Oost_Groningen	Age_70_79	INFECTED_NOSYMPTOMS_ISCONTAGIOUS	0
Oost_Groningen	Age_70_79	INFECTED_SYMPTOMS_MILD	0
Oost_Groningen	Age_70_79	INFECTED_SYMPTOMS_SEVERE_ICpossible	0
Oost_Groningen	Age_70_79	INFECTED_SYMPTOMS_SEVERE_ICnotpossible	0
Oost_Groningen	Age_70_79	INFECTED_SYMPTOMS_SEVERE_QUEUE	0
Oost_Groningen	Age_70_79	CURED	0
Oost_Groningen	Age_70_79	DEAD	0
Oost_Groningen	Age_80_150	HEALTHY	0
Oost_Groningen	Age_80_150	INFECTED_NOSYMPTOMS_NOTCONTAGIOUS	0
Oost_Groningen	Age_80_150	INFECTED_NOSYMPTOMS_ISCONTAGIOUS	0
Oost_Groningen	Age_80_150	INFECTED_SYMPTOMS_MILD	0
Oost_Groningen	Age_80_150	INFECTED_SYMPTOMS_SEVERE_ICpossible	0
Oost_Groningen	Age_80_150	INFECTED_SYMPTOMS_SEVERE_ICnotpossible	0
Oost_Groningen	Age_80_150	INFECTED_SYMPTOMS_SEVERE_QUEUE	0
Oost_Groningen	Age_80_150	CURED	0
Oost_Groningen	Age_80_150	DEAD	0
Oost_Zuid_Holland	Age_0_9	HEALTHY	0
Oost_Zuid_Holland	Age_0_9	INFECTED_NOSYMPTOMS_NOTCONTAGIOUS	14
Oost_Zuid_Holland	Age_0_9	INFECTED_NOSYMPTOMS_ISCONTAGIOUS	4
Oost_Zuid_Holland	Age_0_9	INFECTED_SYMPTOMS_MILD	4
Oost_Zuid_Holland	Age_0_9	INFECTED_SYMPTOMS_SEVERE_ICpossible	0
Oost_Zuid_Holland	Age_0_9	INFECTED_SYMPTOMS_SEVERE_ICnotpossible	1
Oost_Zuid_Holland	Age_0_9	INFECTED_SYMPTOMS_SEVERE_QUEUE	0
Oost_Zuid_Holland	Age_0_9	CURED	0
Oost_Zuid_Holland	Age_0_9	DEAD	0
Oost_Zuid_Holland	Age_10_19	HEALTHY	0
Oost_Zuid_Holland	Age_10_19	INFECTED_NOSYMPTOMS_NOTCONTAGIOUS	16
Oost_Zuid_Holland	Age_10_19	INFECTED_NOSYMPTOMS_ISCONTAGIOUS	4
Oost_Zuid_Holland	Age_10_19	INFECTED_SYMPTOMS_MILD	4
Oost_Zuid_Holland	Age_10_19	INFECTED_SYMPTOMS_SEVERE_ICpossible	0
Oost_Zuid_Holland	Age_10_19	INFECTED_SYMPTOMS_SEVERE_ICnotpossible	1
Oost_Zuid_Holland	Age_10_19	INFECTED_SYMPTOMS_SEVERE_QUEUE	0
Oost_Zuid_Holland	Age_10_19	CURED	0
Oost_Zuid_Holland	Age_10_19	DEAD	0
Oost_Zuid_Holland	Age_20_29	HEALTHY	0
Oost_Zuid_Holland	Age_20_29	INFECTED_NOSYMPTOMS_NOTCONTAGIOUS	18
Oost_Zuid_Holland	Age_20_29	INFECTED_NOSYMPTOMS_ISCONTAGIOUS	5
Oost_Zuid_Holland	Age_20_29	INFECTED_SYMPTOMS_MILD	5
Oost_Zuid_Holland	Age_20_29	INFECTED_SYMPTOMS_SEVERE_ICpossible	0
Oost_Zuid_Holland	Age_20_29	INFECTED_SYMPTOMS_SEVERE_ICnotpossible	1
Oost_Zuid_Holland	Age_20_29	INFECTED_SYMPTOMS_SEVERE_QUEUE	0
Oost_Zuid_Holland	Age_20_29	CURED	0
Oost_Zuid_Holland	Age_20_29	DEAD	0
Oost_Zuid_Holland	Age_30_39	HEALTHY	0
Oost_Zuid_Holland	Age_30_39	INFECTED_NOSYMPTOMS_NOTCONTAGIOUS	17
Oost_Zuid_Holland	Age_30_39	INFECTED_NOSYMPTOMS_ISCONTAGIOUS	5
Oost_Zuid_Holland	Age_30_39	INFECTED_SYMPTOMS_MILD	5
Oost_Zuid_Holland	Age_30_39	INFECTED_SYMPTOMS_SEVERE_ICpossible	0
Oost_Zuid_Holland	Age_30_39	INFECTED_SYMPTOMS_SEVERE_ICnotpossible	1
Oost_Zuid_Holland	Age_30_39	INFECTED_SYMPTOMS_SEVERE_QUEUE	0
Oost_Zuid_Holland	Age_30_39	CURED	0
Oost_Zuid_Holland	Age_30_39	DEAD	0
Oost_Zuid_Holland	Age_40_49	HEALTHY	0
Oost_Zuid_Holland	Age_40_49	INFECTED_NOSYMPTOMS_NOTCONTAGIOUS	18
Oost_Zuid_Holland	Age_40_49	INFECTED_NOSYMPTOMS_ISCONTAGIOUS	5
Oost_Zuid_Holland	Age_40_49	INFECTED_SYMPTOMS_MILD	5
Oost_Zuid_Holland	Age_40_49	INFECTED_SYMPTOMS_SEVERE_ICpossible	0
Oost_Zuid_Holland	Age_40_49	INFECTED_SYMPTOMS_SEVERE_ICnotpossible	1
Oost_Zuid_Holland	Age_40_49	INFECTED_SYMPTOMS_SEVERE_QUEUE	0
Oost_Zuid_Holland	Age_40_49	CURED	0
Oost_Zuid_Holland	Age_40_49	DEAD	0
Oost_Zuid_Holland	Age_50_59	HEALTHY	0
Oost_Zuid_Holland	Age_50_59	INFECTED_NOSYMPTOMS_NOTCONTAGIOUS	20
Oost_Zuid_Holland	Age_50_59	INFECTED_NOSYMPTOMS_ISCONTAGIOUS	6
Oost_Zuid_Holland	Age_50_59	INFECTED_SYMPTOMS_MILD	5
Oost_Zuid_Holland	Age_50_59	INFECTED_SYMPTOMS_SEVERE_ICpossible	0
Oost_Zuid_Holland	Age_50_59	INFECTED_SYMPTOMS_SEVERE_ICnotpossible	1
Oost_Zuid_Holland	Age_50_59	INFECTED_SYMPTOMS_SEVERE_QUEUE	0
Oost_Zuid_Holland	Age_50_59	CURED	0
Oost_Zuid_Holland	Age_50_59	DEAD	0
Oost_Zuid_Holland	Age_60_69	HEALTHY	0
Oost_Zuid_Holland	Age_60_69	INFECTED_NOSYMPTOMS_NOTCONTAGIOUS	17
Oost_Zuid_Holland	Age_60_69	INFECTED_NOSYMPTOMS_ISCONTAGIOUS	5
Oost_Zuid_Holland	Age_60_69	INFECTED_SYMPTOMS_MILD	5
Oost_Zuid_Holland	Age_60_69	INFECTED_SYMPTOMS_SEVERE_ICpossible	0
Oost_Zuid_Holland	Age_60_69	INFECTED_SYMPTOMS_SEVERE_ICnotpossible	1
Oost_Zuid_Holland	Age_60_69	INFECTED_SYMPTOMS_SEVERE_QUEUE	0
Oost_Zuid_Holland	Age_60_69	CURED	0
Oost_Zuid_Holland	Age_60_69	DEAD	0
Oost_Zuid_Holland	Age_70_79	HEALTHY	0
Oost_Zuid_Holland	Age_70_79	INFECTED_NOSYMPTOMS_NOTCONTAGIOUS	12
Oost_Zuid_Holland	Age_70_79	INFECTED_NOSYMPTOMS_ISCONTAGIOUS	3
Oost_Zuid_Holland	Age_70_79	INFECTED_SYMPTOMS_MILD	3
Oost_Zuid_Holland	Age_70_79	INFECTED_SYMPTOMS_SEVERE_ICpossible	0
Oost_Zuid_Holland	Age_70_79	INFECTED_SYMPTOMS_SEVERE_ICnotpossible	1
Oost_Zuid_Holland	Age_70_79	INFECTED_SYMPTOMS_SEVERE_QUEUE	0
Oost_Zuid_Holland	Age_70_79	CURED	0
Oost_Zuid_Holland	Age_70_79	DEAD	0
Oost_Zuid_Holland	Age_80_150	HEALTHY	0
Oost_Zuid_Holland	Age_80_150	INFECTED_NOSYMPTOMS_NOTCONTAGIOUS	6
Oost_Zuid_Holland	Age_80_150	INFECTED_NOSYMPTOMS_ISCONTAGIOUS	2
Oost_Zuid_Holland	Age_80_150	INFECTED_SYMPTOMS_MILD	2
Oost_Zuid_Holland	Age_80_150	INFECTED_SYMPTOMS_SEVERE_ICpossible	0
Oost_Zuid_Holland	Age_80_150	INFECTED_SYMPTOMS_SEVERE_ICnotpossible	0
Oost_Zuid_Holland	Age_80_150	INFECTED_SYMPTOMS_SEVERE_QUEUE	0
Oost_Zuid_Holland	Age_80_150	CURED	0
Oost_Zuid_Holland	Age_80_150	DEAD	0
OverigGroningen	Age_0_9	HEALTHY	0
OverigGroningen	Age_0_9	INFECTED_NOSYMPTOMS_NOTCONTAGIOUS	0
OverigGroningen	Age_0_9	INFECTED_NOSYMPTOMS_ISCONTAGIOUS	0
OverigGroningen	Age_0_9	INFECTED_SYMPTOMS_MILD	0
OverigGroningen	Age_0_9	INFECTED_SYMPTOMS_SEVERE_ICpossible	0
OverigGroningen	Age_0_9	INFECTED_SYMPTOMS_SEVERE_ICnotpossible	0
OverigGroningen	Age_0_9	INFECTED_SYMPTOMS_SEVERE_QUEUE	0
OverigGroningen	Age_0_9	CURED	0
OverigGroningen	Age_0_9	DEAD	0
OverigGroningen	Age_10_19	HEALTHY	0
OverigGroningen	Age_10_19	INFECTED_NOSYMPTOMS_NOTCONTAGIOUS	0
OverigGroningen	Age_10_19	INFECTED_NOSYMPTOMS_ISCONTAGIOUS	0
OverigGroningen	Age_10_19	INFECTED_SYMPTOMS_MILD	0
OverigGroningen	Age_10_19	INFECTED_SYMPTOMS_SEVERE_ICpossible	0
OverigGroningen	Age_10_19	INFECTED_SYMPTOMS_SEVERE_ICnotpossible	0
OverigGroningen	Age_10_19	INFECTED_SYMPTOMS_SEVERE_QUEUE	0
OverigGroningen	Age_10_19	CURED	0
OverigGroningen	Age_10_19	DEAD	0
OverigGroningen	Age_20_29	HEALTHY	0
OverigGroningen	Age_20_29	INFECTED_NOSYMPTOMS_NOTCONTAGIOUS	1
OverigGroningen	Age_20_29	INFECTED_NOSYMPTOMS_ISCONTAGIOUS	0
OverigGroningen	Age_20_29	INFECTED_SYMPTOMS_MILD	0
OverigGroningen	Age_20_29	INFECTED_SYMPTOMS_SEVERE_ICpossible	0
OverigGroningen	Age_20_29	INFECTED_SYMPTOMS_SEVERE_ICnotpossible	0
OverigGroningen	Age_20_29	INFECTED_SYMPTOMS_SEVERE_QUEUE	0
OverigGroningen	Age_20_29	CURED	0
OverigGroningen	Age_20_29	DEAD	0
OverigGroningen	Age_30_39	HEALTHY	0
OverigGroningen	Age_30_39	INFECTED_NOSYMPTOMS_NOTCONTAGIOUS	0
OverigGroningen	Age_30_39	INFECTED_NOSYMPTOMS_ISCONTAGIOUS	0
OverigGroningen	Age_30_39	INFECTED_SYMPTOMS_MILD	0
OverigGroningen	Age_30_39	INFECTED_SYMPTOMS_SEVERE_ICpossible	0
OverigGroningen	Age_30_39	INFECTED_SYMPTOMS_SEVERE_ICnotpossible	0
OverigGroningen	Age_30_39	INFECTED_SYMPTOMS_SEVERE_QUEUE	0
OverigGroningen	Age_30_39	CURED	0
OverigGroningen	Age_30_39	DEAD	0
OverigGroningen	Age_40_49	HEALTHY	0
OverigGroningen	Age_40_49	INFECTED_NOSYMPTOMS_NOTCONTAGIOUS	1
OverigGroningen	Age_40_49	INFECTED_NOSYMPTOMS_ISCONTAGIOUS	0
OverigGroningen	Age_40_49	INFECTED_SYMPTOMS_MILD	0
OverigGroningen	Age_40_49	INFECTED_SYMPTOMS_SEVERE_ICpossible	0
OverigGroningen	Age_40_49	INFECTED_SYMPTOMS_SEVERE_ICnotpossible	0
OverigGroningen	Age_40_49	INFECTED_SYMPTOMS_SEVERE_QUEUE	0
OverigGroningen	Age_40_49	CURED	0
OverigGroningen	Age_40_49	DEAD	0
OverigGroningen	Age_50_59	HEALTHY	0
OverigGroningen	Age_50_59	INFECTED_NOSYMPTOMS_NOTCONTAGIOUS	1
OverigGroningen	Age_50_59	INFECTED_NOSYMPTOMS_ISCONTAGIOUS	0
OverigGroningen	Age_50_59	INFECTED_SYMPTOMS_MILD	0
OverigGroningen	Age_50_59	INFECTED_SYMPTOMS_SEVERE_ICpossible	0
OverigGroningen	Age_50_59	INFECTED_SYMPTOMS_SEVERE_ICnotpossible	0
OverigGroningen	Age_50_59	INFECTED_SYMPTOMS_SEVERE_QUEUE	0
OverigGroningen	Age_50_59	CURED	0
OverigGroningen	Age_50_59	DEAD	0
OverigGroningen	Age_60_69	HEALTHY	0
OverigGroningen	Age_60_69	INFECTED_NOSYMPTOMS_NOTCONTAGIOUS	0
OverigGroningen	Age_60_69	INFECTED_NOSYMPTOMS_ISCONTAGIOUS	0
OverigGroningen	Age_60_69	INFECTED_SYMPTOMS_MILD	0
OverigGroningen	Age_60_69	INFECTED_SYMPTOMS_SEVERE_ICpossible	0
OverigGroningen	Age_60_69	INFECTED_SYMPTOMS_SEVERE_ICnotpossible	0
OverigGroningen	Age_60_69	INFECTED_SYMPTOMS_SEVERE_QUEUE	0
OverigGroningen	Age_60_69	CURED	0
OverigGroningen	Age_60_69	DEAD	0
OverigGroningen	Age_70_79	HEALTHY	0
OverigGroningen	Age_70_79	INFECTED_NOSYMPTOMS_NOTCONTAGIOUS	0
OverigGroningen	Age_70_79	INFECTED_NOSYMPTOMS_ISCONTAGIOUS	0
OverigGroningen	Age_70_79	INFECTED_SYMPTOMS_MILD	0
OverigGroningen	Age_70_79	INFECTED_SYMPTOMS_SEVERE_ICpossible	0
OverigGroningen	Age_70_79	INFECTED_SYMPTOMS_SEVERE_ICnotpossible	0
OverigGroningen	Age_70_79	INFECTED_SYMPTOMS_SEVERE_QUEUE	0
OverigGroningen	Age_70_79	CURED	0
OverigGroningen	Age_70_79	DEAD	0
OverigGroningen	Age_80_150	HEALTHY	0
OverigGroningen	Age_80_150	INFECTED_NOSYMPTOMS_NOTCONTAGIOUS	0
OverigGroningen	Age_80_150	INFECTED_NOSYMPTOMS_ISCONTAGIOUS	0
OverigGroningen	Age_80_150	INFECTED_SYMPTOMS_MILD	0
OverigGroningen	Age_80_150	INFECTED_SYMPTOMS_SEVERE_ICpossible	0
OverigGroningen	Age_80_150	INFECTED_SYMPTOMS_SEVERE_ICnotpossible	0
OverigGroningen	Age_80_150	INFECTED_SYMPTOMS_SEVERE_QUEUE	0
OverigGroningen	Age_80_150	CURED	0
OverigGroningen	Age_80_150	DEAD	0
OverigZeeland	Age_0_9	HEALTHY	0
OverigZeeland	Age_0_9	INFECTED_NOSYMPTOMS_NOTCONTAGIOUS	3
OverigZeeland	Age_0_9	INFECTED_NOSYMPTOMS_ISCONTAGIOUS	1
OverigZeeland	Age_0_9	INFECTED_SYMPTOMS_MILD	1
OverigZeeland	Age_0_9	INFECTED_SYMPTOMS_SEVERE_ICpossible	0
OverigZeeland	Age_0_9	INFECTED_SYMPTOMS_SEVERE_ICnotpossible	0
OverigZeeland	Age_0_9	INFECTED_SYMPTOMS_SEVERE_QUEUE	0
OverigZeeland	Age_0_9	CURED	0
OverigZeeland	Age_0_9	DEAD	0
OverigZeeland	Age_10_19	HEALTHY	0
OverigZeeland	Age_10_19	INFECTED_NOSYMPTOMS_NOTCONTAGIOUS	3
OverigZeeland	Age_10_19	INFECTED_NOSYMPTOMS_ISCONTAGIOUS	1
OverigZeeland	Age_10_19	INFECTED_SYMPTOMS_MILD	1
OverigZeeland	Age_10_19	INFECTED_SYMPTOMS_SEVERE_ICpossible	0
OverigZeeland	Age_10_19	INFECTED_SYMPTOMS_SEVERE_ICnotpossible	0
OverigZeeland	Age_10_19	INFECTED_SYMPTOMS_SEVERE_QUEUE	0
OverigZeeland	Age_10_19	CURED	0
OverigZeeland	Age_10_19	DEAD	0
OverigZeeland	Age_20_29	HEALTHY	0
OverigZeeland	Age_20_29	INFECTED_NOSYMPTOMS_NOTCONTAGIOUS	3
OverigZeeland	Age_20_29	INFECTED_NOSYMPTOMS_ISCONTAGIOUS	1
OverigZeeland	Age_20_29	INFECTED_SYMPTOMS_MILD	1
OverigZeeland	Age_20_29	INFECTED_SYMPTOMS_SEVERE_ICpossible	0
OverigZeeland	Age_20_29	INFECTED_SYMPTOMS_SEVERE_ICnotpossible	0
OverigZeeland	Age_20_29	INFECTED_SYMPTOMS_SEVERE_QUEUE	0
OverigZeeland	Age_20_29	CURED	0
OverigZeeland	Age_20_29	DEAD	0
OverigZeeland	Age_30_39	HEALTHY	0
OverigZeeland	Age_30_39	INFECTED_NOSYMPTOMS_NOTCONTAGIOUS	3
OverigZeeland	Age_30_39	INFECTED_NOSYMPTOMS_ISCONTAGIOUS	1
OverigZeeland	Age_30_39	INFECTED_SYMPTOMS_MILD	1
OverigZeeland	Age_30_39	INFECTED_SYMPTOMS_SEVERE_ICpossible	0
OverigZeeland	Age_30_39	INFECTED_SYMPTOMS_SEVERE_ICnotpossible	0
OverigZeeland	Age_30_39	INFECTED_SYMPTOMS_SEVERE_QUEUE	0
OverigZeeland	Age_30_39	CURED	0
OverigZeeland	Age_30_39	DEAD	0
OverigZeeland	Age_40_49	HEALTHY	0
OverigZeeland	Age_40_49	INFECTED_NOSYMPTOMS_NOTCONTAGIOUS	3
OverigZeeland	Age_40_49	INFECTED_NOSYMPTOMS_ISCONTAGIOUS	1
OverigZeeland	Age_40_49	INFECTED_SYMPTOMS_MILD	1
OverigZeeland	Age_40_49	INFECTED_SYMPTOMS_SEVERE_ICpossible	0
OverigZeeland	Age_40_49	INFECTED_SYMPTOMS_SEVERE_ICnotpossible	0
OverigZeeland	Age_40_49	INFECTED_SYMPTOMS_SEVERE_QUEUE	0
OverigZeeland	Age_40_49	CURED	0
OverigZeeland	Age_40_49	DEAD	0
OverigZeeland	Age_50_59	HEALTHY	0
OverigZeeland	Age_50_59	INFECTED_NOSYMPTOMS_NOTCONTAGIOUS	4
OverigZeeland	Age_50_59	INFECTED_NOSYMPTOMS_ISCONTAGIOUS	1
OverigZeeland	Age_50_59	INFECTED_SYMPTOMS_MILD	1
OverigZeeland	Age_50_59	INFECTED_SYMPTOMS_SEVERE_ICpossible	0
OverigZeeland	Age_50_59	INFECTED_SYMPTOMS_SEVERE_ICnotpossible	0
OverigZeeland	Age_50_59	INFECTED_SYMPTOMS_SEVERE_QUEUE	0
OverigZeeland	Age_50_59	CURED	0
OverigZeeland	Age_50_59	DEAD	0
OverigZeeland	Age_60_69	HEALTHY	0
[truncated: 1,241 more rows]
