# Supplementary material for: Forecasting the spread of SARS-CoV-2 is inherently ambiguous given the current state of virus research
Source: PLoS One. 2021 Mar 3;16(3):e0245519. doi: 10.1371/journal.pone.0245519 (PMC7928451; doi:10.1371/journal.pone.0245519)
Supplement: S1 Data — It contains the data files in the input folder and the source code of the model in the src folder. Furthermore, in order to understand the input data please read the Readme file. Finally, in case you are unable to work with java, there is a .jar file included that runs our code without having to understand java. (ZIP) [file pone.0245519.s002.zip › Data to duplicate research/covid-paper-supplement-master/input/TransitionMatrices/matrix-11.csv]

age	stage	HEALTHY	INFECTED_NOSYMPTOMS_NOTCONTAGIOUS	INFECTED_NOSYMPTOMS_ISCONTAGIOUS	INFECTED_SYMPTOMS_MILD	INFECTED_SYMPTOMS_SEVERE_ICpossible	INFECTED_SYMPTOMS_SEVERE_ICnotpossible	INFECTED_SYMPTOMS_SEVERE_QUEUE	CURED	DEAD
Age_0_9	HEALTHY	0.0	0.0	0.0	0.0	0.0	0.0	0.0	0.0	0.0
Age_0_9	INFECTED_NOSYMPTOMS_NOTCONTAGIOUS	0.0	0.882575450313359	0.09143155257638136	0.0	0.0	0.0	0.0	0.0259929971102596	0.0
Age_0_9	INFECTED_NOSYMPTOMS_ISCONTAGIOUS	0.0	0.0	0.6666603069287529	0.3210852904441044	0.0	0.0	0.0	0.012254402627142764	0.0
Age_0_9	INFECTED_SYMPTOMS_MILD	0.0	0.0	0.0	0.9302264528560426	1.906807902029761e-07	0.0	0.0	0.06977335646316722	0.0
Age_0_9	INFECTED_SYMPTOMS_SEVERE_ICpossible	0.0	0.0	0.0	0.0	0.9557528025814357	0.0	0.0	0.04410421255983821	0.00014298485872606112
Age_0_9	INFECTED_SYMPTOMS_SEVERE_ICnotpossible	0.0	0.0	0.0	0.0	0.0	0.8999999553782915	0.0	0.0001537001438234621	0.09984634447788503
Age_0_9	INFECTED_SYMPTOMS_SEVERE_QUEUE	0.0	0.0	0.0	0.0	0.0	0.0	0.8999999553782915	0.0001537001438234621	0.09984634447788503
Age_0_9	CURED	0.0	0.0	0.0	0.0	0.0	0.0	0.0	1.0	0.0
Age_0_9	DEAD	0.0	0.0	0.0	0.0	0.0	0.0	0.0	0.0	1.0
Age_10_19	HEALTHY	0.0	0.0	0.0	0.0	0.0	0.0	0.0	0.0	0.0
Age_10_19	INFECTED_NOSYMPTOMS_NOTCONTAGIOUS	0.0	0.8825745674357981	0.09143220187710883	0.0	0.0	0.0	0.0	0.025993230687093107	0.0
Age_10_19	INFECTED_NOSYMPTOMS_ISCONTAGIOUS	0.0	0.0	0.6666620155634284	0.3210725660962978	0.0	0.0	0.0	0.0122654183402738	0.0
Age_10_19	INFECTED_SYMPTOMS_MILD	0.0	0.0	0.0	0.9302263388334329	4.762018741369443e-06	0.00014061533007317164	0.0	0.06962828381775255	0.0
Age_10_19	INFECTED_SYMPTOMS_SEVERE_ICpossible	0.0	0.0	0.0	0.0	0.9557526239938239	0.0	0.0	0.04297318865688334	0.0012741873492927245
Age_10_19	INFECTED_SYMPTOMS_SEVERE_ICnotpossible	0.0	0.0	0.0	0.0	0.0	0.8999998797454212	0.0	0.00015252416219188657	0.0998475960923869
Age_10_19	INFECTED_SYMPTOMS_SEVERE_QUEUE	0.0	0.0	0.0	0.0	0.0	0.0	0.8999998797454212	0.00015252416219188657	0.0998475960923869
Age_10_19	CURED	0.0	0.0	0.0	0.0	0.0	0.0	0.0	1.0	0.0
Age_10_19	DEAD	0.0	0.0	0.0	0.0	0.0	0.0	0.0	0.0	1.0
Age_20_29	HEALTHY	0.0	0.0	0.0	0.0	0.0	0.0	0.0	0.0	0.0
Age_20_29	INFECTED_NOSYMPTOMS_NOTCONTAGIOUS	0.0	0.8825725260068668	0.09145418121061455	0.0	0.0	0.0	0.0	0.02597329278251874	0.0
Age_20_29	INFECTED_NOSYMPTOMS_ISCONTAGIOUS	0.0	0.0	0.6666709517724256	0.3209965611464878	0.0	0.0	0.0	0.01233248708108664	0.0
Age_20_29	INFECTED_SYMPTOMS_MILD	0.0	0.0	0.0	0.9302263567282049	1.0309896638222766e-05	0.0001384742348791041	0.0	0.0696248591402778	0.0
Age_20_29	INFECTED_SYMPTOMS_SEVERE_ICpossible	0.0	0.0	0.0	0.0	0.9557524587174989	0.0	0.0	0.04071038336189618	0.0035371579206049043
Age_20_29	INFECTED_SYMPTOMS_SEVERE_ICnotpossible	0.0	0.0	0.0	0.0	0.0	0.8999999451191193	0.0	0.0001693523606333709	0.09983070252024738
Age_20_29	INFECTED_SYMPTOMS_SEVERE_QUEUE	0.0	0.0	0.0	0.0	0.0	0.0	0.8999999451191193	0.0001693523606333709	0.09983070252024738
Age_20_29	CURED	0.0	0.0	0.0	0.0	0.0	0.0	0.0	1.0	0.0
Age_20_29	DEAD	0.0	0.0	0.0	0.0	0.0	0.0	0.0	0.0	1.0
Age_30_39	HEALTHY	0.0	0.0	0.0	0.0	0.0	0.0	0.0	0.0	0.0
Age_30_39	INFECTED_NOSYMPTOMS_NOTCONTAGIOUS	0.0	0.8825730759777698	0.09145210132135616	0.0	0.0	0.0	0.0	0.025974822700874024	0.0
Age_30_39	INFECTED_NOSYMPTOMS_ISCONTAGIOUS	0.0	0.0	0.6666713689574721	0.3209977636996175	0.0	0.0	0.0	0.012330867342910268	0.0
Age_30_39	INFECTED_SYMPTOMS_MILD	0.0	0.0	0.0	0.9302264094023246	3.0297798044752838e-05	0.00013500769079232618	0.0	0.06960828510883835	0.0
Age_30_39	INFECTED_SYMPTOMS_SEVERE_ICpossible	0.0	0.0	0.0	0.0	0.9557523132015107	0.0	0.0	0.03731592891265709	0.006931757885832219
Age_30_39	INFECTED_SYMPTOMS_SEVERE_ICnotpossible	0.0	0.0	0.0	0.0	0.0	0.9000000453054829	0.0	0.00018601148790368442	0.09981394320661335
Age_30_39	INFECTED_SYMPTOMS_SEVERE_QUEUE	0.0	0.0	0.0	0.0	0.0	0.0	0.9000000453054829	0.00018601148790368442	0.09981394320661335
Age_30_39	CURED	0.0	0.0	0.0	0.0	0.0	0.0	0.0	1.0	0.0
Age_30_39	DEAD	0.0	0.0	0.0	0.0	0.0	0.0	0.0	0.0	1.0
Age_40_49	HEALTHY	0.0	0.0	0.0	0.0	0.0	0.0	0.0	0.0	0.0
Age_40_49	INFECTED_NOSYMPTOMS_NOTCONTAGIOUS	0.0	0.8825736515124067	0.09144341589376405	0.0	0.0	0.0	0.0	0.02598293259382924	0.0
Age_40_49	INFECTED_NOSYMPTOMS_ISCONTAGIOUS	0.0	0.0	0.6666672682666743	0.3210325896753916	0.0	0.0	0.0	0.012300142057934064	0.0
Age_40_49	INFECTED_SYMPTOMS_MILD	0.0	0.0	0.0	0.9302263924541379	7.82544621752944e-05	0.0002600331028909161	0.0	0.0694353199807959	0.0
Age_40_49	INFECTED_SYMPTOMS_SEVERE_ICpossible	0.0	0.0	0.0	0.0	0.9557522145057227	0.0	0.0	0.03278975470569015	0.011458030788587153
Age_40_49	INFECTED_SYMPTOMS_SEVERE_ICnotpossible	0.0	0.0	0.0	0.0	0.0	0.9000002771436941	0.0	0.00023901485229292884	0.09976070800401293
Age_40_49	INFECTED_SYMPTOMS_SEVERE_QUEUE	0.0	0.0	0.0	0.0	0.0	0.0	0.9000002771436941	0.00023901485229292884	0.09976070800401293
Age_40_49	CURED	0.0	0.0	0.0	0.0	0.0	0.0	0.0	1.0	0.0
Age_40_49	DEAD	0.0	0.0	0.0	0.0	0.0	0.0	0.0	0.0	1.0
Age_50_59	HEALTHY	0.0	0.0	0.0	0.0	0.0	0.0	0.0	0.0	0.0
Age_50_59	INFECTED_NOSYMPTOMS_NOTCONTAGIOUS	0.0	0.8825733462278142	0.09144516034092193	0.0	0.0	0.0	0.0	0.025981493431263863	0.0
Age_50_59	INFECTED_NOSYMPTOMS_ISCONTAGIOUS	0.0	0.0	0.6666697312953365	0.32103332096307763	0.0	0.0	0.0	0.012296947741585877	0.0
Age_50_59	INFECTED_SYMPTOMS_MILD	0.0	0.0	0.0	0.9302263147884585	0.00018714674401118555	0.000835830268990365	0.0	0.06875070819853997	0.0
Age_50_59	INFECTED_SYMPTOMS_SEVERE_ICpossible	0.0	0.0	0.0	0.0	0.9557521865724246	0.0	0.0	0.027131842478562155	0.01711597094901326
Age_50_59	INFECTED_SYMPTOMS_SEVERE_ICnotpossible	0.0	0.0	0.0	0.0	0.0	0.8999999255825732	0.0	7.043266469800151e-05	0.09992964175272874
Age_50_59	INFECTED_SYMPTOMS_SEVERE_QUEUE	0.0	0.0	0.0	0.0	0.0	0.0	0.8999999255825732	7.043266469800151e-05	0.09992964175272874
Age_50_59	CURED	0.0	0.0	0.0	0.0	0.0	0.0	0.0	1.0	0.0
Age_50_59	DEAD	0.0	0.0	0.0	0.0	0.0	0.0	0.0	0.0	1.0
Age_60_69	HEALTHY	0.0	0.0	0.0	0.0	0.0	0.0	0.0	0.0	0.0
Age_60_69	INFECTED_NOSYMPTOMS_NOTCONTAGIOUS	0.0	0.8825751033811827	0.09141510243538123	0.0	0.0	0.0	0.0	0.02600979418343608	0.0
Age_60_69	INFECTED_NOSYMPTOMS_ISCONTAGIOUS	0.0	0.0	0.6666618231869328	0.3211410376567873	0.0	0.0	0.0	0.012197139156279896	0.0
Age_60_69	INFECTED_SYMPTOMS_MILD	0.0	0.0	0.0	0.9302261199433461	0.0005383340439412888	0.002220764092540124	0.0	0.06701478192017246	0.0
Age_60_69	INFECTED_SYMPTOMS_SEVERE_ICpossible	0.0	0.0	0.0	0.0	0.9557522446575848	0.0	0.0	0.020342210956434275	0.023905544385980988
Age_60_69	INFECTED_SYMPTOMS_SEVERE_ICnotpossible	0.0	0.0	0.0	0.0	0.0	0.8999993191955168	0.0	1.1091538357071605e-18	0.10000068080448322
Age_60_69	INFECTED_SYMPTOMS_SEVERE_QUEUE	0.0	0.0	0.0	0.0	0.0	0.0	0.8999993191955168	1.1091538357071605e-18	0.10000068080448322
Age_60_69	CURED	0.0	0.0	0.0	0.0	0.0	0.0	0.0	1.0	0.0
Age_60_69	DEAD	0.0	0.0	0.0	0.0	0.0	0.0	0.0	0.0	1.0
Age_70_79	HEALTHY	0.0	0.0	0.0	0.0	0.0	0.0	0.0	0.0	0.0
Age_70_79	INFECTED_NOSYMPTOMS_NOTCONTAGIOUS	0.0	0.882573479807909	0.09143491428530812	0.0	0.0	0.0	0.0	0.02599160590678287	0.0
Age_70_79	INFECTED_NOSYMPTOMS_ISCONTAGIOUS	0.0	0.0	0.666667678401214	0.32106535939342146	0.0	0.0	0.0	0.012266962205364499	0.0
Age_70_79	INFECTED_SYMPTOMS_MILD	0.0	0.0	0.0	0.9302257089734588	0.0013086032193170547	0.004640762164344294	0.0	0.06382492564287985	0.0
Age_70_79	INFECTED_SYMPTOMS_SEVERE_ICpossible	0.0	0.0	0.0	0.0	0.9557524141010345	0.0	0.0	0.012420869570557689	0.0318267163284078
Age_70_79	INFECTED_SYMPTOMS_SEVERE_ICnotpossible	0.0	0.0	0.0	0.0	0.0	0.8999988998678502	0.0	0.0	0.10000110013214983
Age_70_79	INFECTED_SYMPTOMS_SEVERE_QUEUE	0.0	0.0	0.0	0.0	0.0	0.0	0.8999988998678502	0.0	0.10000110013214983
Age_70_79	CURED	0.0	0.0	0.0	0.0	0.0	0.0	0.0	1.0	0.0
Age_70_79	DEAD	0.0	0.0	0.0	0.0	0.0	0.0	0.0	0.0	1.0
Age_80_150	HEALTHY	0.0	0.0	0.0	0.0	0.0	0.0	0.0	0.0	0.0
Age_80_150	INFECTED_NOSYMPTOMS_NOTCONTAGIOUS	0.0	0.8825742168600319	0.09142258864359618	0.0	0.0	0.0	0.0	0.026003194496371937	0.0
Age_80_150	INFECTED_NOSYMPTOMS_ISCONTAGIOUS	0.0	0.0	0.6666663894240998	0.3211033616080967	0.0	0.0	0.0	0.012230248967803439	0.0
Age_80_150	INFECTED_SYMPTOMS_MILD	0.0	0.0	0.0	0.9302251395944907	0.0002922424046286763	0.010133899709316302	0.0	0.05934871829156435	0.0
Age_80_150	INFECTED_SYMPTOMS_SEVERE_ICpossible	0.0	0.0	0.0	0.0	0.9557526903660151	0.0	0.0	0.0033679237372342763	0.040879385896750615
Age_80_150	INFECTED_SYMPTOMS_SEVERE_ICnotpossible	0.0	0.0	0.0	0.0	0.0	0.9000013154669616	0.0	0.0007630834081258204	0.09923560112491253
Age_80_150	INFECTED_SYMPTOMS_SEVERE_QUEUE	0.0	0.0	0.0	0.0	0.0	0.0	0.9000013154669616	0.0007630834081258204	0.09923560112491253
Age_80_150	CURED	0.0	0.0	0.0	0.0	0.0	0.0	0.0	1.0	0.0
Age_80_150	DEAD	0.0	0.0	0.0	0.0	0.0	0.0	0.0	0.0	1.0
