# Supplementary material for: Forecasting the spread of SARS-CoV-2 is inherently ambiguous given the current state of virus research
Source: PLoS One. 2021 Mar 3;16(3):e0245519. doi: 10.1371/journal.pone.0245519 (PMC7928451; doi:10.1371/journal.pone.0245519)
Supplement: S1 Data — It contains the data files in the input folder and the source code of the model in the src folder. Furthermore, in order to understand the input data please read the Readme file. Finally, in case you are unable to work with java, there is a .jar file included that runs our code without having to understand java. (ZIP) [file pone.0245519.s002.zip › Data to duplicate research/covid-paper-supplement-master/input/TransitionMatrices/matrix-21.csv]

age	stage	HEALTHY	INFECTED_NOSYMPTOMS_NOTCONTAGIOUS	INFECTED_NOSYMPTOMS_ISCONTAGIOUS	INFECTED_SYMPTOMS_MILD	INFECTED_SYMPTOMS_SEVERE_ICpossible	INFECTED_SYMPTOMS_SEVERE_ICnotpossible	INFECTED_SYMPTOMS_SEVERE_QUEUE	CURED	DEAD
Age_0_9	HEALTHY	0	0	0	0	0	0	0	0	0
Age_0_9	INFECTED_NOSYMPTOMS_NOTCONTAGIOUS	0.022113919	0.882573732	0.09531235	0	0	0	0	0	0
Age_0_9	INFECTED_NOSYMPTOMS_ISCONTAGIOUS	0.07666009	0	0.666667335	0.256672576	0	0	0	0	0
Age_0_9	INFECTED_SYMPTOMS_MILD	0	0	0	0.930226094	1.67E-07	0.069150792	0	0.000622947	0
Age_0_9	INFECTED_SYMPTOMS_SEVERE_ICpossible	0	0	0	0	0.955752778	0	0	0.044104342	0.00014288
Age_0_9	INFECTED_SYMPTOMS_SEVERE_ICnotpossible	0	0	0	0	0	0.90000306	0	0.099995885	1.06E-06
Age_0_9	INFECTED_SYMPTOMS_SEVERE_QUEUE	0	0	0	0	0	0	0.90000306	0.099995885	1.06E-06
Age_0_9	CURED	0	0	0	0	0	0	0	1	0
Age_0_9	DEAD	0	0	0	0	0	0	0	0	1
Age_10_19	HEALTHY	0	0	0	0	0	0	0	0	0
Age_10_19	INFECTED_NOSYMPTOMS_NOTCONTAGIOUS	0.022113215	0.882574813	0.095311971	0	0	0	0	0	0
Age_10_19	INFECTED_NOSYMPTOMS_ISCONTAGIOUS	0.076667593	0	0.666661355	0.256671052	0	0	0	0	0
Age_10_19	INFECTED_SYMPTOMS_MILD	0	0	0	0.930226156	4.44E-06	0.069131465	0	0.000637941	0
Age_10_19	INFECTED_SYMPTOMS_SEVERE_ICpossible	0	0	0	0	0.955752609	0	0	0.042973248	0.001274143
Age_10_19	INFECTED_SYMPTOMS_SEVERE_ICnotpossible	0	0	0	0	0	0.900001715	0	0.099673556	0.00032473
Age_10_19	INFECTED_SYMPTOMS_SEVERE_QUEUE	0	0	0	0	0	0	0.900001715	0.099673556	0.00032473
Age_10_19	CURED	0	0	0	0	0	0	0	1	0
Age_10_19	DEAD	0	0	0	0	0	0	0	0	1
Age_20_29	HEALTHY	0	0	0	0	0	0	0	0	0
Age_20_29	INFECTED_NOSYMPTOMS_NOTCONTAGIOUS	0.022112031	0.882573708	0.095314262	0	0	0	0	0	0
Age_20_29	INFECTED_NOSYMPTOMS_ISCONTAGIOUS	0.076665505	0	0.666669694	0.256664802	0	0	0	0	0
Age_20_29	INFECTED_SYMPTOMS_MILD	0	0	0	0.930226072	1.00E-05	0.069145833	0	0.000618065	0
Age_20_29	INFECTED_SYMPTOMS_SEVERE_ICpossible	0	0	0	0	0.955752462	0	0	0.040710416	0.003537122
Age_20_29	INFECTED_SYMPTOMS_SEVERE_ICnotpossible	0	0	0	0	0	0.900002386	0	0.099671866	0.000325748
Age_20_29	INFECTED_SYMPTOMS_SEVERE_QUEUE	0	0	0	0	0	0	0.900002386	0.099671866	0.000325748
Age_20_29	CURED	0	0	0	0	0	0	0	1	0
Age_20_29	DEAD	0	0	0	0	0	0	0	0	1
Age_30_39	HEALTHY	0	0	0	0	0	0	0	0	0
Age_30_39	INFECTED_NOSYMPTOMS_NOTCONTAGIOUS	0.022102867	0.882574377	0.095322756	0	0	0	0	0	0
Age_30_39	INFECTED_NOSYMPTOMS_ISCONTAGIOUS	0.076695134	0	0.666665157	0.256639709	0	0	0	0	0
Age_30_39	INFECTED_SYMPTOMS_MILD	0	0	0	0.930226138	3.00E-05	0.069127668	0	0.000616232	0
Age_30_39	INFECTED_SYMPTOMS_SEVERE_ICpossible	0	0	0	0	0.955752302	0	0	0.037315978	0.00693172
Age_30_39	INFECTED_SYMPTOMS_SEVERE_ICnotpossible	0	0	0	0	0	0.900002883	0	0.099676244	0.000320872
Age_30_39	INFECTED_SYMPTOMS_SEVERE_QUEUE	0	0	0	0	0	0	0.900002883	0.099676244	0.000320872
Age_30_39	CURED	0	0	0	0	0	0	0	1	0
Age_30_39	DEAD	0	0	0	0	0	0	0	0	1
Age_40_49	HEALTHY	0	0	0	0	0	0	0	0	0
Age_40_49	INFECTED_NOSYMPTOMS_NOTCONTAGIOUS	0.022118217	0.88257417	0.095307613	0	0	0	0	0	0
Age_40_49	INFECTED_NOSYMPTOMS_ISCONTAGIOUS	0.076656835	0	0.666665399	0.256677766	0	0	0	0	0
Age_40_49	INFECTED_SYMPTOMS_MILD	0	0	0	0.930226152	7.80E-05	0.069072632	0	0.000623263	0
Age_40_49	INFECTED_SYMPTOMS_SEVERE_ICpossible	0	0	0	0	0.955752208	0	0	0.032789804	0.011457988
Age_40_49	INFECTED_SYMPTOMS_SEVERE_ICnotpossible	0	0	0	0	0	0.900003055	0	0.099375669	0.000621276
Age_40_49	INFECTED_SYMPTOMS_SEVERE_QUEUE	0	0	0	0	0	0	0.900003055	0.099375669	0.000621276
Age_40_49	CURED	0	0	0	0	0	0	0	1	0
Age_40_49	DEAD	0	0	0	0	0	0	0	0	1
Age_50_59	HEALTHY	0	0	0	0	0	0	0	0	0
Age_50_59	INFECTED_NOSYMPTOMS_NOTCONTAGIOUS	0.022097363	0.882574571	0.095328067	0	0	0	0	0	0
Age_50_59	INFECTED_NOSYMPTOMS_ISCONTAGIOUS	0.076699727	0	0.666665568	0.256634704	0	0	0	0	0
Age_50_59	INFECTED_SYMPTOMS_MILD	0	0	0	0.930226062	0.000187117	0.069019331	0	0.00056749	0
Age_50_59	INFECTED_SYMPTOMS_SEVERE_ICpossible	0	0	0	0	0.955752175	0	0	0.027131926	0.017115899
Age_50_59	INFECTED_SYMPTOMS_SEVERE_ICnotpossible	0	0	0	0	0	0.90000159	0	0.097998182	0.002000228
Age_50_59	INFECTED_SYMPTOMS_SEVERE_QUEUE	0	0	0	0	0	0	0.90000159	0.097998182	0.002000228
Age_50_59	CURED	0	0	0	0	0	0	0	1	0
Age_50_59	DEAD	0	0	0	0	0	0	0	0	1
Age_60_69	HEALTHY	0	0	0	0	0	0	0	0	0
Age_60_69	INFECTED_NOSYMPTOMS_NOTCONTAGIOUS	0.022104642	0.882574428	0.095320929	0	0	0	0	0	0
Age_60_69	INFECTED_NOSYMPTOMS_ISCONTAGIOUS	0.076691822	0	0.666662826	0.256645352	0	0	0	0	0
Age_60_69	INFECTED_SYMPTOMS_MILD	0	0	0	0.930225993	0.000537498	0.068843655	0	0.000392853	0
Age_60_69	INFECTED_SYMPTOMS_SEVERE_ICpossible	0	0	0	0	0.955752246	0	0	0.020342253	0.023905501
Age_60_69	INFECTED_SYMPTOMS_SEVERE_ICnotpossible	0	0	0	0	0	0.899999034	0	0.09458511	0.005415856
Age_60_69	INFECTED_SYMPTOMS_SEVERE_QUEUE	0	0	0	0	0	0	0.899999034	0.09458511	0.005415856
Age_60_69	CURED	0	0	0	0	0	0	0	1	0
Age_60_69	DEAD	0	0	0	0	0	0	0	0	1
Age_70_79	HEALTHY	0	0	0	0	0	0	0	0	0
Age_70_79	INFECTED_NOSYMPTOMS_NOTCONTAGIOUS	0.022100985	0.882573792	0.095325222	0	0	0	0	0	0
Age_70_79	INFECTED_NOSYMPTOMS_ISCONTAGIOUS	0.076695119	0	0.666670094	0.256634788	0	0	0	0	0
Age_70_79	INFECTED_SYMPTOMS_MILD	0	0	0	0.930226016	0.001308577	0.068465407	0	0	0
Age_70_79	INFECTED_SYMPTOMS_SEVERE_ICpossible	0	0	0	0	0.955752404	0	0	0.01242082	0.031826776
Age_70_79	INFECTED_SYMPTOMS_SEVERE_ICnotpossible	0	0	0	0	0	0.899996303	0	0.088338324	0.011665373
Age_70_79	INFECTED_SYMPTOMS_SEVERE_QUEUE	0	0	0	0	0	0	0.899996303	0.088338324	0.011665373
Age_70_79	CURED	0	0	0	0	0	0	0	1	0
Age_70_79	DEAD	0	0	0	0	0	0	0	0	1
Age_80_150	HEALTHY	0	0	0	0	0	0	0	0	0
Age_80_150	INFECTED_NOSYMPTOMS_NOTCONTAGIOUS	0.022071591	0.882574115	0.095354294	0	0	0	0	0	0
Age_80_150	INFECTED_NOSYMPTOMS_ISCONTAGIOUS	0.076773917	0	0.66666527	0.256560812	0	0	0	0	0
Age_80_150	INFECTED_SYMPTOMS_MILD	0	0	0	0.930226233	0.000294488	0.069479279	0	0	0
Age_80_150	INFECTED_SYMPTOMS_SEVERE_ICpossible	0	0	0	0	0.955752598	0	0	0.003367681	0.040879722
Age_80_150	INFECTED_SYMPTOMS_SEVERE_ICnotpossible	0	0	0	0	0	0.899994904	0	0.076626146	0.02337895
Age_80_150	INFECTED_SYMPTOMS_SEVERE_QUEUE	0	0	0	0	0	0	0.899994904	0.076626146	0.02337895
Age_80_150	CURED	0	0	0	0	0	0	0	1	0
Age_80_150	DEAD	0	0	0	0	0	0	0	0	1
