# Supplementary material for: Forecasting the spread of SARS-CoV-2 is inherently ambiguous given the current state of virus research
Source: PLoS One. 2021 Mar 3;16(3):e0245519. doi: 10.1371/journal.pone.0245519 (PMC7928451; doi:10.1371/journal.pone.0245519)
Supplement: S1 Data — It contains the data files in the input folder and the source code of the model in the src folder. Furthermore, in order to understand the input data please read the Readme file. Finally, in case you are unable to work with java, there is a .jar file included that runs our code without having to understand java. (ZIP) [file pone.0245519.s002.zip › Data to duplicate research/covid-paper-supplement-master/input/TransitionMatrices/matrix-25.csv]

age	stage	HEALTHY	INFECTED_NOSYMPTOMS_NOTCONTAGIOUS	INFECTED_NOSYMPTOMS_ISCONTAGIOUS	INFECTED_SYMPTOMS_MILD	INFECTED_SYMPTOMS_SEVERE_ICpossible	INFECTED_SYMPTOMS_SEVERE_ICnotpossible	INFECTED_SYMPTOMS_SEVERE_QUEUE	CURED	DEAD
Age_0_9	HEALTHY	0.0	0.0	0.0	0.0	0.0	0.0	0.0	0.0	0.0
Age_0_9	INFECTED_NOSYMPTOMS_NOTCONTAGIOUS	0.03136321036095967	0.8825737347524767	0.08606305488656359	0.0	0.0	0.0	0.0	0	0.0
Age_0_9	INFECTED_NOSYMPTOMS_ISCONTAGIOUS	0.16277840565786292	0.0	0.6666683062699837	0.17055328807215336	0.0	0.0	0.0	0	0.0
Age_0_9	INFECTED_SYMPTOMS_MILD	0.034886730496689354	0.0	0.0	0.9302263201353815	2.1887123979534074e-07	8.047005719029623e-21	0.0	0.034886730496689354	0.0
Age_0_9	INFECTED_SYMPTOMS_SEVERE_ICpossible	0.0	0.0	0.0	0.0	0.9557527823177177	0.0	0.0	0.04410429734605981	0.0001429203362225169
Age_0_9	INFECTED_SYMPTOMS_SEVERE_ICnotpossible	0.0	0.0	0.0	0.0	0.0	0.899999686312884	0.0	2.2676550627980858e-05	0.09997763713648804
Age_0_9	INFECTED_SYMPTOMS_SEVERE_QUEUE	0.0	0.0	0.0	0.0	0.0	0.0	0.899999686312884	2.2676550627980858e-05	0.09997763713648804
Age_0_9	CURED	0.0	0.0	0.0	0.0	0.0	0.0	0.0	1.0	0.0
Age_0_9	DEAD	0.0	0.0	0.0	0.0	0.0	0.0	0.0	0.0	1.0
Age_10_19	HEALTHY	0.0	0.0	0.0	0.0	0.0	0.0	0.0	0.0	0.0
Age_10_19	INFECTED_NOSYMPTOMS_NOTCONTAGIOUS	0.03136138640807029	0.8825739423262622	0.08606467126566751	0.0	0.0	0.0	0.0	0	0.0
Age_10_19	INFECTED_NOSYMPTOMS_ISCONTAGIOUS	0.1627815638911418	0.0	0.6666732327156683	0.17054520339318996	0.0	0.0	0.0	0	0.0
Age_10_19	INFECTED_SYMPTOMS_MILD	0.03488368508101952	0.0	0.0	0.9302263078767976	5.178697676677576e-06	1.143263486678434e-06	0.0	0.03488368508101952	0.0
Age_10_19	INFECTED_SYMPTOMS_SEVERE_ICpossible	0.0	0.0	0.0	0.0	0.9557526406495498	0.0	0.0	0.042973170500893915	0.0012741888495563264
Age_10_19	INFECTED_SYMPTOMS_SEVERE_ICnotpossible	0.0	0.0	0.0	0.0	0.0	0.8999996844626521	0.0	0.0	0.10000031553734791
Age_10_19	INFECTED_SYMPTOMS_SEVERE_QUEUE	0.0	0.0	0.0	0.0	0.0	0.0	0.8999996844626521	0.0	0.10000031553734791
Age_10_19	CURED	0.0	0.0	0.0	0.0	0.0	0.0	0.0	1.0	0.0
Age_10_19	DEAD	0.0	0.0	0.0	0.0	0.0	0.0	0.0	0.0	1.0
Age_20_29	HEALTHY	0.0	0.0	0.0	0.0	0.0	0.0	0.0	0.0	0.0
Age_20_29	INFECTED_NOSYMPTOMS_NOTCONTAGIOUS	0.03135916580834461	0.8825740209202588	0.08606681327139655	0.0	0.0	0.0	0.0	0	0.0
Age_20_29	INFECTED_NOSYMPTOMS_ISCONTAGIOUS	0.16278809691554277	0.0	0.6666666930681157	0.17054521001634157	0.0	0.0	0.0	0	0.0
Age_20_29	INFECTED_SYMPTOMS_MILD	0.03488015868980815	0.0	0.0	0.9302262699784514	1.0295587000055719e-05	3.1170549322451946e-06	0.0	0.03488015868980815	0.0
Age_20_29	INFECTED_SYMPTOMS_SEVERE_ICpossible	0.0	0.0	0.0	0.0	0.955752462257107	0.0	0.0	0.04071038581474598	0.0035371519281470437
Age_20_29	INFECTED_SYMPTOMS_SEVERE_ICnotpossible	0.0	0.0	0.0	0.0	0.0	0.900000297993654	0.0	1.2440303655800275e-05	0.0999872617026902
Age_20_29	INFECTED_SYMPTOMS_SEVERE_QUEUE	0.0	0.0	0.0	0.0	0.0	0.0	0.900000297993654	1.2440303655800275e-05	0.0999872617026902
Age_20_29	CURED	0.0	0.0	0.0	0.0	0.0	0.0	0.0	1.0	0.0
Age_20_29	DEAD	0.0	0.0	0.0	0.0	0.0	0.0	0.0	0.0	1.0
Age_30_39	HEALTHY	0.0	0.0	0.0	0.0	0.0	0.0	0.0	0.0	0.0
Age_30_39	INFECTED_NOSYMPTOMS_NOTCONTAGIOUS	0.031373222304953284	0.882573039488908	0.08605373820613876	0.0	0.0	0.0	0.0	0	0.0
Age_30_39	INFECTED_NOSYMPTOMS_ISCONTAGIOUS	0.16275937671772123	0.0	0.6666704059228731	0.1705702173594057	0.0	0.0	0.0	0	0.0
Age_30_39	INFECTED_SYMPTOMS_MILD	0.0348702488182394	0.0	0.0	0.9302264725770398	3.0221577178851606e-05	2.808209302511829e-06	0.0	0.0348702488182394	0.0
Age_30_39	INFECTED_SYMPTOMS_SEVERE_ICpossible	0.0	0.0	0.0	0.0	0.9557523218595401	0.0	0.0	0.037315963716597934	0.006931714423861995
Age_30_39	INFECTED_SYMPTOMS_SEVERE_ICnotpossible	0.0	0.0	0.0	0.0	0.0	0.8999997581798651	0.0	2.0768615013044698e-06	0.09999816495863365
Age_30_39	INFECTED_SYMPTOMS_SEVERE_QUEUE	0.0	0.0	0.0	0.0	0.0	0.0	0.8999997581798651	2.0768615013044698e-06	0.09999816495863365
Age_30_39	CURED	0.0	0.0	0.0	0.0	0.0	0.0	0.0	1.0	0.0
Age_30_39	DEAD	0.0	0.0	0.0	0.0	0.0	0.0	0.0	0.0	1.0
Age_40_49	HEALTHY	0.0	0.0	0.0	0.0	0.0	0.0	0.0	0.0	0.0
Age_40_49	INFECTED_NOSYMPTOMS_NOTCONTAGIOUS	0.03139405879148529	0.8825754183057969	0.08603052290271783	0.0	0.0	0.0	0.0	0	0.0
Age_40_49	INFECTED_NOSYMPTOMS_ISCONTAGIOUS	0.16272345372759953	0.0	0.6666603094082031	0.17061623686419738	0.0	0.0	0.0	0	0.0
Age_40_49	INFECTED_SYMPTOMS_MILD	0.034848759180054444	0.0	0.0	0.9302263204897855	7.616115010565695e-05	1.1035466623015615e-18	0.0	0.034848759180054444	0.0
Age_40_49	INFECTED_SYMPTOMS_SEVERE_ICpossible	0.0	0.0	0.0	0.0	0.9557522196254058	0.0	0.0	0.03278979964362634	0.011457980730967848
Age_40_49	INFECTED_SYMPTOMS_SEVERE_ICnotpossible	0.0	0.0	0.0	0.0	0.0	0.8999999323450601	0.0	4.4243134756561124e-05	0.09995582452018328
Age_40_49	INFECTED_SYMPTOMS_SEVERE_QUEUE	0.0	0.0	0.0	0.0	0.0	0.0	0.8999999323450601	4.4243134756561124e-05	0.09995582452018328
Age_40_49	CURED	0.0	0.0	0.0	0.0	0.0	0.0	0.0	1.0	0.0
Age_40_49	DEAD	0.0	0.0	0.0	0.0	0.0	0.0	0.0	0.0	1.0
Age_50_59	HEALTHY	0.0	0.0	0.0	0.0	0.0	0.0	0.0	0.0	0.0
Age_50_59	INFECTED_NOSYMPTOMS_NOTCONTAGIOUS	0.03138688295990762	0.8825754685308971	0.08603764850919532	0.0	0.0	0.0	0.0	0	0.0
Age_50_59	INFECTED_NOSYMPTOMS_ISCONTAGIOUS	0.16273038296146222	0.0	0.66666195231023	0.17060766472830782	0.0	0.0	0.0	0	0.0
Age_50_59	INFECTED_SYMPTOMS_MILD	0.03479310644743323	0.0	0.0	0.9302263452997876	0.0001873281191712919	1.136861746587385e-07	0.0	0.03479310644743323	0.0
Age_50_59	INFECTED_SYMPTOMS_SEVERE_ICpossible	0.0	0.0	0.0	0.0	0.9557521845355748	0.0	0.0	0.027131903746470773	0.017115911717954506
Age_50_59	INFECTED_SYMPTOMS_SEVERE_ICnotpossible	0.0	0.0	0.0	0.0	0.0	0.9000003971095005	0.0	7.983581941414206e-05	0.09991976707108527
Age_50_59	INFECTED_SYMPTOMS_SEVERE_QUEUE	0.0	0.0	0.0	0.0	0.0	0.0	0.9000003971095005	7.983581941414206e-05	0.09991976707108527
Age_50_59	CURED	0.0	0.0	0.0	0.0	0.0	0.0	0.0	1.0	0.0
Age_50_59	DEAD	0.0	0.0	0.0	0.0	0.0	0.0	0.0	0.0	1.0
Age_60_69	HEALTHY	0.0	0.0	0.0	0.0	0.0	0.0	0.0	0.0	0.0
Age_60_69	INFECTED_NOSYMPTOMS_NOTCONTAGIOUS	0.031346533738118396	0.8825729965012388	0.08608046976064287	0.0	0.0	0.0	0.0	0	0.0
Age_60_69	INFECTED_NOSYMPTOMS_ISCONTAGIOUS	0.16281935176886345	0.0	0.6666714406323051	0.17050920759883148	0.0	0.0	0.0	0	0.0
Age_60_69	INFECTED_SYMPTOMS_MILD	0.03453829803944952	0.0	0.0	0.9302264702684685	0.0005370981670636593	0.00015983548556878303	0.0	0.03453829803944952	0.0
Age_60_69	INFECTED_SYMPTOMS_SEVERE_ICpossible	0.0	0.0	0.0	0.0	0.9557522829327628	0.0	0.0	0.020342290548445448	0.023905426518791736
Age_60_69	INFECTED_SYMPTOMS_SEVERE_ICnotpossible	0.0	0.0	0.0	0.0	0.0	0.8999999770789976	0.0	3.3389463408301006e-05	0.09996663345759409
Age_60_69	INFECTED_SYMPTOMS_SEVERE_QUEUE	0.0	0.0	0.0	0.0	0.0	0.0	0.8999999770789976	3.3389463408301006e-05	0.09996663345759409
Age_60_69	CURED	0.0	0.0	0.0	0.0	0.0	0.0	0.0	1.0	0.0
Age_60_69	DEAD	0.0	0.0	0.0	0.0	0.0	0.0	0.0	0.0	1.0
Age_70_79	HEALTHY	0.0	0.0	0.0	0.0	0.0	0.0	0.0	0.0	0.0
Age_70_79	INFECTED_NOSYMPTOMS_NOTCONTAGIOUS	0.03132365295956731	0.8825718160978775	0.08610453094255514	0.0	0.0	0.0	0.0	0	0.0
Age_70_79	INFECTED_NOSYMPTOMS_ISCONTAGIOUS	0.16285172812227108	0.0	0.6666785975452276	0.17046967433250124	0.0	0.0	0.0	0	0.0
Age_70_79	INFECTED_SYMPTOMS_MILD	0.03302101442319037	0.0	0.0	0.9302259874984893	0.0013078600687511297	0.002424123586378792	0.0	0.03302101442319037	0.0
Age_70_79	INFECTED_SYMPTOMS_SEVERE_ICpossible	0.0	0.0	0.0	0.0	0.9557524247270947	0.0	0.0	0.012421025611977313	0.031826549660927995
Age_70_79	INFECTED_SYMPTOMS_SEVERE_ICnotpossible	0.0	0.0	0.0	0.0	0.0	0.9000002717252577	0.0	0.0	0.09999972827474231
Age_70_79	INFECTED_SYMPTOMS_SEVERE_QUEUE	0.0	0.0	0.0	0.0	0.0	0.0	0.9000002717252577	0.0	0.09999972827474231
Age_70_79	CURED	0.0	0.0	0.0	0.0	0.0	0.0	0.0	1.0	0.0
Age_70_79	DEAD	0.0	0.0	0.0	0.0	0.0	0.0	0.0	0.0	1.0
Age_80_150	HEALTHY	0.0	0.0	0.0	0.0	0.0	0.0	0.0	0.0	0.0
Age_80_150	INFECTED_NOSYMPTOMS_NOTCONTAGIOUS	0.03137780835614332	0.8825736800397036	0.0860485116041531	0.0	0.0	0.0	0.0	0	0.0
Age_80_150	INFECTED_NOSYMPTOMS_ISCONTAGIOUS	0.16274611201747588	0.0	0.6666696205630408	0.17058426741948335	0.0	0.0	0.0	0	0.0
Age_80_150	INFECTED_SYMPTOMS_MILD	0.02641146582622892	0.0	0.0	0.930224986428279	0.00029287069488655024	0.016659211224376646	0.0	0.02641146582622892	0.0
Age_80_150	INFECTED_SYMPTOMS_SEVERE_ICpossible	0.0	0.0	0.0	0.0	0.9557526676883137	0.0	0.0	0.0033678123683550313	0.04087951994333133
Age_80_150	INFECTED_SYMPTOMS_SEVERE_ICnotpossible	0.0	0.0	0.0	0.0	0.0	0.8999996826250684	0.0	0.0	0.10000031737493165
Age_80_150	INFECTED_SYMPTOMS_SEVERE_QUEUE	0.0	0.0	0.0	0.0	0.0	0.0	0.8999996826250684	0.0	0.10000031737493165
Age_80_150	CURED	0.0	0.0	0.0	0.0	0.0	0.0	0.0	1.0	0.0
Age_80_150	DEAD	0.0	0.0	0.0	0.0	0.0	0.0	0.0	0.0	1.0
