# Supplementary material for: Forecasting the spread of SARS-CoV-2 is inherently ambiguous given the current state of virus research
Source: PLoS One. 2021 Mar 3;16(3):e0245519. doi: 10.1371/journal.pone.0245519 (PMC7928451; doi:10.1371/journal.pone.0245519)
Supplement: S1 Data — It contains the data files in the input folder and the source code of the model in the src folder. Furthermore, in order to understand the input data please read the Readme file. Finally, in case you are unable to work with java, there is a .jar file included that runs our code without having to understand java. (ZIP) [file pone.0245519.s002.zip › Data to duplicate research/covid-paper-supplement-master/input/TransitionMatrices/matrix-26.csv]

age	stage	HEALTHY	INFECTED_NOSYMPTOMS_NOTCONTAGIOUS	INFECTED_NOSYMPTOMS_ISCONTAGIOUS	INFECTED_SYMPTOMS_MILD	INFECTED_SYMPTOMS_SEVERE_ICpossible	INFECTED_SYMPTOMS_SEVERE_ICnotpossible	INFECTED_SYMPTOMS_SEVERE_QUEUE	CURED	DEAD
Age_0_9	HEALTHY	0.0	0.0	0.0	0.0	0.0	0.0	0.0	0.0	0.0
Age_0_9	INFECTED_NOSYMPTOMS_NOTCONTAGIOUS	0.04118817284049306	0.8825729280222818	0.0762388991372251	0.0	0.0	0.0	0.0	0	0.0
Age_0_9	INFECTED_NOSYMPTOMS_ISCONTAGIOUS	0.14079781811523207	0.0	0.6666754824646384	0.19252669942012962	0.0	0.0	0.0	0	0.0
Age_0_9	INFECTED_SYMPTOMS_MILD	0.03488551984804169	0.0	0.0	0.9302264846077497	1.5246447459656812e-07	2.323231692343004e-06	0.0	0.03488551984804169	0.0
Age_0_9	INFECTED_SYMPTOMS_SEVERE_ICpossible	0.0	0.0	0.0	0.0	0.9557529190177921	0.0	0.0	0.044103962547942	0.00014311843426587396
Age_0_9	INFECTED_SYMPTOMS_SEVERE_ICnotpossible	0.0	0.0	0.0	0.0	0.0	0.900000094687783	0.0	6.179583139131686e-05	0.09993810948082572
Age_0_9	INFECTED_SYMPTOMS_SEVERE_QUEUE	0.0	0.0	0.0	0.0	0.0	0.0	0.900000094687783	6.179583139131686e-05	0.09993810948082572
Age_0_9	CURED	0.0	0.0	0.0	0.0	0.0	0.0	0.0	1.0	0.0
Age_0_9	DEAD	0.0	0.0	0.0	0.0	0.0	0.0	0.0	0.0	1.0
Age_10_19	HEALTHY	0.0	0.0	0.0	0.0	0.0	0.0	0.0	0.0	0.0
Age_10_19	INFECTED_NOSYMPTOMS_NOTCONTAGIOUS	0.04118990842696635	0.8825738766273624	0.07623621494567123	0.0	0.0	0.0	0.0	0	0.0
Age_10_19	INFECTED_NOSYMPTOMS_ISCONTAGIOUS	0.1407954518662598	0.0	0.6666667347983594	0.19253781333538086	0.0	0.0	0.0	0	0.0
Age_10_19	INFECTED_SYMPTOMS_MILD	0.03481374113270089	0.0	0.0	0.930226285248869	4.870285179758364e-06	0.0001413622005494819	0.0	0.03481374113270089	0.0
Age_10_19	INFECTED_SYMPTOMS_SEVERE_ICpossible	0.0	0.0	0.0	0.0	0.9557527266694326	0.0	0.0	0.04297290005845751	0.0012743732721099115
Age_10_19	INFECTED_SYMPTOMS_SEVERE_ICnotpossible	0.0	0.0	0.0	0.0	0.0	0.8999999156544326	0.0	5.8900273611425964e-05	0.09994118407195599
Age_10_19	INFECTED_SYMPTOMS_SEVERE_QUEUE	0.0	0.0	0.0	0.0	0.0	0.0	0.8999999156544326	5.8900273611425964e-05	0.09994118407195599
Age_10_19	CURED	0.0	0.0	0.0	0.0	0.0	0.0	0.0	1.0	0.0
Age_10_19	DEAD	0.0	0.0	0.0	0.0	0.0	0.0	0.0	0.0	1.0
Age_20_29	HEALTHY	0.0	0.0	0.0	0.0	0.0	0.0	0.0	0.0	0.0
Age_20_29	INFECTED_NOSYMPTOMS_NOTCONTAGIOUS	0.0411900092379964	0.8825743217399208	0.07623566902208286	0.0	0.0	0.0	0.0	0	0.0
Age_20_29	INFECTED_NOSYMPTOMS_ISCONTAGIOUS	0.14079518739490704	0.0	0.666663695839173	0.19254111676592006	0.0	0.0	0.0	0	0.0
Age_20_29	INFECTED_SYMPTOMS_MILD	0.03481235645990514	0.0	0.0	0.9302263869104471	1.006869711549716e-05	0.00013883147262712948	0.0	0.03481235645990514	0.0
Age_20_29	INFECTED_SYMPTOMS_SEVERE_ICpossible	0.0	0.0	0.0	0.0	0.9557525071365652	0.0	0.0	0.04071016665578662	0.003537326207648175
Age_20_29	INFECTED_SYMPTOMS_SEVERE_ICnotpossible	0.0	0.0	0.0	0.0	0.0	0.9000000362545795	0.0	5.973820787406222e-05	0.0999402255375464
Age_20_29	INFECTED_SYMPTOMS_SEVERE_QUEUE	0.0	0.0	0.0	0.0	0.0	0.0	0.9000000362545795	5.973820787406222e-05	0.0999402255375464
Age_20_29	CURED	0.0	0.0	0.0	0.0	0.0	0.0	0.0	1.0	0.0
Age_20_29	DEAD	0.0	0.0	0.0	0.0	0.0	0.0	0.0	0.0	1.0
Age_30_39	HEALTHY	0.0	0.0	0.0	0.0	0.0	0.0	0.0	0.0	0.0
Age_30_39	INFECTED_NOSYMPTOMS_NOTCONTAGIOUS	0.04118665061913343	0.8825732542246256	0.076240095156241	0.0	0.0	0.0	0.0	0	0.0
Age_30_39	INFECTED_NOSYMPTOMS_ISCONTAGIOUS	0.1408029573260868	0.0	0.6666703412991117	0.19252670137480152	0.0	0.0	0.0	0	0.0
Age_30_39	INFECTED_SYMPTOMS_MILD	0.03480377111934229	0.0	0.0	0.9302264280077701	3.0433354887257363e-05	0.0001355963986580919	0.0	0.03480377111934229	0.0
Age_30_39	INFECTED_SYMPTOMS_SEVERE_ICpossible	0.0	0.0	0.0	0.0	0.9557523434394852	0.0	0.0	0.037315834543095935	0.0069318220174188865
Age_30_39	INFECTED_SYMPTOMS_SEVERE_ICnotpossible	0.0	0.0	0.0	0.0	0.0	0.9000000352493699	0.0	7.117271551519474e-05	0.09992879203511487
Age_30_39	INFECTED_SYMPTOMS_SEVERE_QUEUE	0.0	0.0	0.0	0.0	0.0	0.0	0.9000000352493699	7.117271551519474e-05	0.09992879203511487
Age_30_39	CURED	0.0	0.0	0.0	0.0	0.0	0.0	0.0	1.0	0.0
Age_30_39	DEAD	0.0	0.0	0.0	0.0	0.0	0.0	0.0	0.0	1.0
Age_40_49	HEALTHY	0.0	0.0	0.0	0.0	0.0	0.0	0.0	0.0	0.0
Age_40_49	INFECTED_NOSYMPTOMS_NOTCONTAGIOUS	0.04119055631322613	0.882573909010133	0.07623553467664093	0.0	0.0	0.0	0.0	0	0.0
Age_40_49	INFECTED_NOSYMPTOMS_ISCONTAGIOUS	0.14079500364991232	0.0	0.6666649568702191	0.19254003947986859	0.0	0.0	0.0	0	0.0
Age_40_49	INFECTED_SYMPTOMS_MILD	0.034717418928499506	0.0	0.0	0.9302265026010538	7.888183000322622e-05	0.00025977771194394546	0.0	0.034717418928499506	0.0
Age_40_49	INFECTED_SYMPTOMS_SEVERE_ICpossible	0.0	0.0	0.0	0.0	0.955752214412228	0.0	0.0	0.032789754995510074	0.011458030592261912
Age_40_49	INFECTED_SYMPTOMS_SEVERE_ICnotpossible	0.0	0.0	0.0	0.0	0.0	0.8999997984074457	0.0	1.692712340024865e-05	0.0999832744691541
Age_40_49	INFECTED_SYMPTOMS_SEVERE_QUEUE	0.0	0.0	0.0	0.0	0.0	0.0	0.8999997984074457	1.692712340024865e-05	0.0999832744691541
Age_40_49	CURED	0.0	0.0	0.0	0.0	0.0	0.0	0.0	1.0	0.0
Age_40_49	DEAD	0.0	0.0	0.0	0.0	0.0	0.0	0.0	0.0	1.0
Age_50_59	HEALTHY	0.0	0.0	0.0	0.0	0.0	0.0	0.0	0.0	0.0
Age_50_59	INFECTED_NOSYMPTOMS_NOTCONTAGIOUS	0.04119722541150284	0.8825739444393625	0.0762288301491346	0.0	0.0	0.0	0.0	0	0.0
Age_50_59	INFECTED_NOSYMPTOMS_ISCONTAGIOUS	0.1407776552756977	0.0	0.6666677927078206	0.1925545520164817	0.0	0.0	0.0	0	0.0
Age_50_59	INFECTED_SYMPTOMS_MILD	0.034376062209408184	0.0	0.0	0.9302263720345124	0.00018751329238751735	0.0008339902542836829	0.0	0.034376062209408184	0.0
Age_50_59	INFECTED_SYMPTOMS_SEVERE_ICpossible	0.0	0.0	0.0	0.0	0.9557521768916406	0.0	0.0	0.027131936878207065	0.01711588623015233
Age_50_59	INFECTED_SYMPTOMS_SEVERE_ICnotpossible	0.0	0.0	0.0	0.0	0.0	0.9000001296447917	0.0	4.211298041568713e-05	0.09995775737479255
Age_50_59	INFECTED_SYMPTOMS_SEVERE_QUEUE	0.0	0.0	0.0	0.0	0.0	0.0	0.9000001296447917	4.211298041568713e-05	0.09995775737479255
Age_50_59	CURED	0.0	0.0	0.0	0.0	0.0	0.0	0.0	1.0	0.0
Age_50_59	DEAD	0.0	0.0	0.0	0.0	0.0	0.0	0.0	0.0	1.0
Age_60_69	HEALTHY	0.0	0.0	0.0	0.0	0.0	0.0	0.0	0.0	0.0
Age_60_69	INFECTED_NOSYMPTOMS_NOTCONTAGIOUS	0.04119179930993992	0.8825731993245658	0.07623500136549428	0.0	0.0	0.0	0.0	0	0.0
Age_60_69	INFECTED_NOSYMPTOMS_ISCONTAGIOUS	0.1407918076844098	0.0	0.6666694752792814	0.19253871703630873	0.0	0.0	0.0	0	0.0
Age_60_69	INFECTED_SYMPTOMS_MILD	0.033506446863261576	0.0	0.0	0.9302259430653259	0.0005372851957311343	0.0022238780124197843	0.0	0.033506446863261576	0.0
Age_60_69	INFECTED_SYMPTOMS_SEVERE_ICpossible	0.0	0.0	0.0	0.0	0.9557522418259677	0.0	0.0	0.02034236867329024	0.02390538950074202
Age_60_69	INFECTED_SYMPTOMS_SEVERE_ICnotpossible	0.0	0.0	0.0	0.0	0.0	0.9000000516276531	0.0	8.204792627383083e-05	0.09991790044607313
Age_60_69	INFECTED_SYMPTOMS_SEVERE_QUEUE	0.0	0.0	0.0	0.0	0.0	0.0	0.9000000516276531	8.204792627383083e-05	0.09991790044607313
Age_60_69	CURED	0.0	0.0	0.0	0.0	0.0	0.0	0.0	1.0	0.0
Age_60_69	DEAD	0.0	0.0	0.0	0.0	0.0	0.0	0.0	0.0	1.0
Age_70_79	HEALTHY	0.0	0.0	0.0	0.0	0.0	0.0	0.0	0.0	0.0
Age_70_79	INFECTED_NOSYMPTOMS_NOTCONTAGIOUS	0.04119216118683511	0.8825735932121035	0.07623424560106139	0.0	0.0	0.0	0.0	0	0.0
Age_70_79	INFECTED_NOSYMPTOMS_ISCONTAGIOUS	0.14079232364588445	0.0	0.6666703372435471	0.1925373391105685	0.0	0.0	0.0	0	0.0
Age_70_79	INFECTED_SYMPTOMS_MILD	0.03191282432569357	0.0	0.0	0.9302255247914921	0.0013078765622033068	0.004640949994917391	0.0	0.03191282432569357	0.0
Age_70_79	INFECTED_SYMPTOMS_SEVERE_ICpossible	0.0	0.0	0.0	0.0	0.9557524500326142	0.0	0.0	0.012421093808451076	0.03182645615893466
Age_70_79	INFECTED_SYMPTOMS_SEVERE_ICnotpossible	0.0	0.0	0.0	0.0	0.0	0.8999998269484987	0.0	1.2709278803634903e-18	0.10000017305150131
Age_70_79	INFECTED_SYMPTOMS_SEVERE_QUEUE	0.0	0.0	0.0	0.0	0.0	0.0	0.8999998269484987	1.2709278803634903e-18	0.10000017305150131
Age_70_79	CURED	0.0	0.0	0.0	0.0	0.0	0.0	0.0	1.0	0.0
Age_70_79	DEAD	0.0	0.0	0.0	0.0	0.0	0.0	0.0	0.0	1.0
Age_80_150	HEALTHY	0.0	0.0	0.0	0.0	0.0	0.0	0.0	0.0	0.0
Age_80_150	INFECTED_NOSYMPTOMS_NOTCONTAGIOUS	0.041187853446496794	0.882573713798491	0.07623843275501217	0.0	0.0	0.0	0.0	0	0.0
Age_80_150	INFECTED_NOSYMPTOMS_ISCONTAGIOUS	0.1407996375933242	0.0	0.6666707793295944	0.19252958307708137	0.0	0.0	0.0	0	0.0
Age_80_150	INFECTED_SYMPTOMS_MILD	0.029713645658846034	0.0	0.0	0.9302250597801868	0.0002926970534877597	0.010054951848633403	0.0	0.029713645658846034	0.0
Age_80_150	INFECTED_SYMPTOMS_SEVERE_ICpossible	0.0	0.0	0.0	0.0	0.9557528068081507	0.0	0.0	0.0033681625247009004	0.040879030667148375
Age_80_150	INFECTED_SYMPTOMS_SEVERE_ICnotpossible	0.0	0.0	0.0	0.0	0.0	0.900000297159884	0.0	2.4879803337865735e-19	0.09999970284011594
Age_80_150	INFECTED_SYMPTOMS_SEVERE_QUEUE	0.0	0.0	0.0	0.0	0.0	0.0	0.900000297159884	2.4879803337865735e-19	0.09999970284011594
Age_80_150	CURED	0.0	0.0	0.0	0.0	0.0	0.0	0.0	1.0	0.0
Age_80_150	DEAD	0.0	0.0	0.0	0.0	0.0	0.0	0.0	0.0	1.0
