# Supplementary material for: Forecasting the spread of SARS-CoV-2 is inherently ambiguous given the current state of virus research
Source: PLoS One. 2021 Mar 3;16(3):e0245519. doi: 10.1371/journal.pone.0245519 (PMC7928451; doi:10.1371/journal.pone.0245519)
Supplement: S1 Data — It contains the data files in the input folder and the source code of the model in the src folder. Furthermore, in order to understand the input data please read the Readme file. Finally, in case you are unable to work with java, there is a .jar file included that runs our code without having to understand java. (ZIP) [file pone.0245519.s002.zip › Data to duplicate research/covid-paper-supplement-master/input/true_deaths_ICUadmissions.csv]

Date	Deaths	IC
27-feb	0	0
28-feb	0	0
29-feb	0	0
01-mrt	0	1
02-mrt	0	0
03-mrt	0	1
04-mrt	0	3
05-mrt	0	1
06-mrt	1	3
07-mrt	1	3
08-mrt	2	6
09-mrt	0	6
10-mrt	1	9
11-mrt	2	8
12-mrt	3	22
13-mrt	6	14
14-mrt	10	20
15-mrt	14	26
16-mrt	37	33
17-mrt	35	34
18-mrt	29	51
19-mrt	68	58
20-mrt	85	86
21-mrt	95	71
22-mrt	92	70
23-mrt	127	99
24-mrt	112	104
25-mrt	167	113
26-mrt	185	100
27-mrt	167	109
28-mrt	226	98
29-mrt	180	88
