# Supplementary material for: Forecasting the spread of SARS-CoV-2 is inherently ambiguous given the current state of virus research
Source: PLoS One. 2021 Mar 3;16(3):e0245519. doi: 10.1371/journal.pone.0245519 (PMC7928451; doi:10.1371/journal.pone.0245519)
Supplement: S1 Data — It contains the data files in the input folder and the source code of the model in the src folder. Furthermore, in order to understand the input data please read the Readme file. Finally, in case you are unable to work with java, there is a .jar file included that runs our code without having to understand java. (ZIP) [file pone.0245519.s002.zip › Data to duplicate research/covid-paper-supplement-master/output/testfolder/hospitalInfo_matrix-1_0.394_1.txt]

Number of patients in each hospital given their age group. Patients in queue is the total for all age groups	and prints the same value for all age groups.
Time	AgeGroup	H_Achterhoek	H_Agglomeratie_s_Gravenhage	H_AgglomeratieHaarlem	H_AgglomeratieLeidenenBollenstreek	H_Alkmaarenomgeving	H_Arnhem_Nijmegen	H_DelftenWestland	H_Delfzijlenomgeving	H_Flevoland	H_Groot_Amsterdam	H_Groot_Rijnmond	H_HetGooienVechtstreek	H_IJmond	H_KopvanNoord_Holland	H_Midden_Limburg	H_Midden_Noord_Brabant	H_Noord_Drenthe	H_Noord_Friesland	H_Noord_Limburg	H_Noord_Overijssel	H_Noordoost_Noord_Brabant	H_Oost_Groningen	H_Oost_Zuid_Holland	H_OverigGroningen	H_OverigZeeland	H_Twente	H_Utrecht	H_Veluwe	H_West_Noord_Brabant	H_Zaanstreek	H_Zeeuwsch_Vlaanderen	H_Zuid_Limburg	H_Zuidoost_Drenthe	H_Zuidoost_Friesland	H_Zuidoost_Noord_Brabant	H_Zuidoost_Zuid_Holland	H_Zuidwest_Drenthe	H_Zuidwest_Friesland	H_Zuidwest_Gelderland	H_Zuidwest_Overijssel	Patients in queue
0	Age_0_9	0	0	0	0	0	0	0	0	0	0	0	0	0	0	0	0	0	0	0	0	0	0	0	0	0	0	0	0	0	0	0	0	0	0	0	0	0	0	0	0	0
0	Age_10_19	0	0	0	0	0	0	0	0	0	0	0	0	0	0	0	0	0	0	0	0	0	0	0	0	0	0	0	0	0	0	0	0	0	0	0	0	0	0	0	0	0
0	Age_20_29	0	0	0	0	0	0	0	0	0	0	0	0	0	0	0	0	0	0	0	0	0	0	0	0	0	0	0	0	0	0	0	0	0	0	0	0	0	0	0	0	0
0	Age_30_39	0	0	0	0	0	0	0	0	0	0	0	0	0	0	0	0	0	0	0	0	0	0	0	0	0	0	0	0	0	0	0	0	0	0	0	0	0	0	0	0	0
0	Age_40_49	0	0	0	0	0	0	0	0	0	0	0	0	0	0	0	0	0	0	0	0	0	0	0	0	0	0	0	0	0	0	0	0	0	0	0	0	0	0	0	0	0
0	Age_50_59	0	0	0	0	0	0	0	0	0	0	0	0	0	0	0	0	0	0	0	0	0	0	0	0	0	0	0	0	0	0	0	0	0	0	0	0	0	0	0	0	0
0	Age_60_69	0	0	0	0	0	0	0	0	0	0	0	0	0	0	0	0	0	0	0	0	0	0	0	0	0	0	0	0	0	0	0	0	0	0	0	0	0	0	0	0	0
0	Age_70_79	0	0	0	0	0	0	0	0	0	0	0	0	0	0	0	0	0	0	0	0	0	0	0	0	0	0	0	0	0	0	0	0	0	0	0	0	0	0	0	0	0
0	Age_80_150	0	0	0	0	0	0	0	0	0	0	0	0	0	0	0	0	0	0	0	0	0	0	0	0	0	0	0	0	0	0	0	0	0	0	0	0	0	0	0	0	0
1	Age_0_9	0	0	0	0	0	0	0	0	0	0	0	0	0	0	0	0	0	0	0	0	0	0	0	0	0	0	0	0	0	0	0	0	0	0	0	0	0	0	0	0	0
1	Age_10_19	0	0	0	0	0	0	0	0	0	0	0	0	0	0	0	0	0	0	0	0	0	0	0	0	0	0	0	0	0	0	0	0	0	0	0	0	0	0	0	0	0
1	Age_20_29	0	0	0	0	0	0	0	0	0	0	0	0	0	0	0	0	0	0	0	0	0	0	0	0	0	0	0	0	0	0	0	0	0	0	0	0	0	0	0	0	0
1	Age_30_39	0	0	0	0	0	0	0	0	0	0	0	0	0	0	0	0	0	0	0	0	0	0	0	0	0	0	0	0	0	0	0	0	0	0	0	0	0	0	0	0	0
1	Age_40_49	0	0	0	0	0	0	0	0	0	0	0	0	0	0	0	0	0	0	0	0	0	0	0	0	0	0	0	0	0	0	0	0	0	0	0	0	0	0	0	0	0
1	Age_50_59	0	0	0	0	0	0	0	0	0	0	0	0	0	0	0	0	0	0	0	0	0	0	0	0	0	0	0	0	0	0	0	0	0	0	0	0	0	0	0	0	0
1	Age_60_69	0	0	0	0	0	0	0	0	0	0	0	0	0	0	0	0	0	0	1	0	0	0	0	0	0	0	0	0	0	0	0	0	0	0	0	0	0	0	0	0	0
1	Age_70_79	0	0	0	0	0	0	0	0	0	0	0	0	0	0	0	0	0	0	0	0	0	0	0	0	0	0	0	0	0	0	0	0	0	0	0	0	0	0	0	0	0
1	Age_80_150	0	0	0	0	0	0	0	0	0	0	0	0	0	0	0	0	0	0	0	0	0	0	0	0	0	0	0	0	0	0	0	0	0	0	0	0	0	0	0	0	0
2	Age_0_9	0	0	0	0	0	0	0	0	0	0	0	0	0	0	0	0	0	0	0	0	0	0	0	0	0	0	0	0	0	0	0	0	0	0	0	0	0	0	0	0	0
2	Age_10_19	0	0	0	0	0	0	0	0	0	0	0	0	0	0	0	0	0	0	0	0	0	0	0	0	0	0	0	0	0	0	0	0	0	0	0	0	0	0	0	0	0
2	Age_20_29	0	0	0	0	0	0	0	0	0	0	0	0	0	0	0	0	0	0	0	0	0	0	0	0	0	0	0	0	0	0	0	0	0	0	0	0	0	0	0	0	0
2	Age_30_39	0	0	0	0	0	0	0	0	0	0	0	0	0	0	0	0	0	0	0	0	0	0	0	0	0	0	0	0	0	0	0	0	0	0	0	0	0	0	0	0	0
2	Age_40_49	0	0	0	0	0	0	0	0	0	0	0	0	0	0	0	0	0	0	0	0	0	0	0	0	0	0	0	0	0	0	0	0	0	0	0	0	0	0	0	0	0
2	Age_50_59	0	0	0	0	0	0	0	0	0	0	0	0	0	0	0	0	0	0	0	0	0	0	0	0	0	0	0	0	0	0	0	0	0	0	0	0	0	0	0	0	0
2	Age_60_69	0	0	0	0	0	0	0	0	0	0	0	0	0	0	0	0	0	0	1	0	0	0	0	0	0	0	0	0	0	0	0	0	0	0	0	0	0	0	0	0	0
2	Age_70_79	0	0	0	0	0	0	0	0	0	0	0	0	0	0	0	0	0	0	0	0	0	0	0	0	0	0	0	0	0	0	0	0	0	0	0	0	0	0	0	0	0
2	Age_80_150	0	0	0	0	0	0	0	0	0	0	0	0	0	0	0	0	0	0	0	0	0	0	0	0	0	0	0	0	0	0	0	0	0	0	0	0	0	0	0	0	0
3	Age_0_9	0	0	0	0	0	0	0	0	0	0	0	0	0	0	0	0	0	0	0	0	0	0	0	0	0	0	0	0	0	0	0	0	0	0	0	0	0	0	0	0	0
3	Age_10_19	0	0	0	0	0	0	0	0	0	0	0	0	0	0	0	0	0	0	0	0	0	0	0	0	0	0	0	0	0	0	0	0	0	0	0	0	0	0	0	0	0
3	Age_20_29	0	0	0	0	0	0	0	0	0	0	0	0	0	0	0	0	0	0	0	0	0	0	0	0	0	0	0	0	0	0	0	0	0	0	0	0	0	0	0	0	0
3	Age_30_39	0	0	0	0	0	0	0	0	0	0	0	0	0	0	0	0	0	0	0	0	0	0	0	0	0	0	0	0	0	0	0	0	0	0	0	0	0	0	0	0	0
3	Age_40_49	0	0	0	0	0	0	0	0	0	0	0	0	0	0	0	0	0	0	0	0	0	0	0	0	0	0	0	0	0	0	0	0	0	0	0	0	0	0	0	0	0
3	Age_50_59	0	0	0	0	0	0	0	0	0	0	0	0	0	0	0	0	0	0	0	0	0	0	0	0	0	0	0	0	0	0	0	0	0	0	0	0	0	0	0	0	0
3	Age_60_69	0	0	0	0	0	0	0	0	0	0	0	0	0	0	0	0	0	0	1	0	0	0	0	0	0	0	0	0	0	0	0	0	0	0	0	0	0	0	0	0	0
3	Age_70_79	0	0	0	0	0	0	0	0	0	0	0	0	0	0	0	0	0	0	0	0	0	0	0	0	0	0	0	0	0	0	0	0	0	0	0	0	0	0	0	0	0
3	Age_80_150	0	0	0	0	0	0	0	0	0	0	0	0	0	0	0	0	0	0	0	0	0	0	0	0	0	0	0	0	0	0	0	0	0	0	0	0	0	0	0	0	0
4	Age_0_9	0	0	0	0	0	0	0	0	0	0	0	0	0	0	0	0	0	0	0	0	0	0	0	0	0	0	0	0	0	0	0	0	0	0	0	0	0	0	0	0	0
4	Age_10_19	0	0	0	0	0	0	0	0	0	0	0	0	0	0	0	0	0	0	0	0	0	0	0	0	0	0	0	0	0	0	0	0	0	0	0	0	0	0	0	0	0
4	Age_20_29	0	0	0	0	0	0	0	0	0	0	0	0	0	0	0	0	0	0	0	0	0	0	0	0	0	0	0	0	0	0	0	0	0	0	0	0	0	0	0	0	0
4	Age_30_39	0	0	0	0	0	0	0	0	0	0	0	0	0	0	0	0	0	0	0	0	0	0	0	0	0	0	0	0	0	0	0	0	0	0	0	0	0	0	0	0	0
4	Age_40_49	0	0	0	0	0	0	0	0	0	0	0	0	0	0	0	0	0	0	0	0	0	0	0	0	0	0	0	0	0	0	0	0	0	0	0	0	0	0	0	0	0
4	Age_50_59	0	0	0	0	0	0	0	0	0	0	0	0	0	0	0	0	0	0	0	0	0	0	0	0	0	0	0	0	0	0	0	0	0	0	0	0	0	0	0	0	0
4	Age_60_69	0	0	0	0	0	0	0	0	0	0	0	0	0	0	0	0	0	0	1	0	0	0	0	0	0	0	1	0	1	0	0	0	0	1	0	0	0	0	0	0	0
4	Age_70_79	0	0	0	0	0	0	0	0	0	0	0	0	0	0	0	0	0	0	0	0	0	0	0	0	0	0	0	0	0	0	0	1	0	0	0	0	0	0	0	0	0
4	Age_80_150	0	0	0	0	0	0	0	0	0	0	0	0	0	0	0	0	0	0	0	0	0	0	0	0	0	0	0	0	0	0	0	0	0	0	0	0	0	0	0	0	0
5	Age_0_9	0	0	0	0	0	0	0	0	0	0	0	0	0	0	0	0	0	0	0	0	0	0	0	0	0	0	0	0	0	0	0	0	0	0	0	0	0	0	0	0	0
5	Age_10_19	0	0	0	0	0	0	0	0	0	0	0	0	0	0	0	0	0	0	0	0	0	0	0	0	0	0	0	0	0	0	0	0	0	0	0	0	0	0	0	0	0
5	Age_20_29	0	0	0	0	0	0	0	0	0	0	0	0	0	0	0	0	0	0	0	0	0	0	0	0	0	0	0	0	0	0	0	0	0	0	0	0	0	0	0	0	0
5	Age_30_39	0	0	0	0	0	0	0	0	0	0	0	0	0	0	0	0	0	0	0	0	0	0	0	0	0	0	1	0	0	0	0	0	0	0	0	0	0	0	0	0	0
5	Age_40_49	0	0	0	0	0	0	0	0	0	0	0	0	0	0	0	0	0	0	0	0	0	0	0	0	0	0	0	0	0	0	0	0	0	0	0	0	0	0	0	0	0
5	Age_50_59	0	0	0	0	0	0	0	0	0	0	0	0	0	0	0	0	0	0	0	0	0	0	0	0	0	0	0	0	0	0	0	0	0	0	0	0	0	0	0	0	0
5	Age_60_69	0	0	0	0	0	0	0	0	0	0	0	0	0	0	0	0	0	0	0	0	0	0	0	0	0	0	1	0	1	0	0	0	0	1	0	0	0	0	0	0	0
5	Age_70_79	0	0	0	0	0	0	0	0	0	0	0	0	0	0	0	0	0	0	0	0	0	0	0	0	0	0	0	0	0	0	0	1	0	0	0	0	0	0	0	0	0
5	Age_80_150	0	0	0	0	0	0	0	0	0	0	0	0	0	0	0	0	0	0	0	0	0	0	0	0	0	0	0	0	0	0	0	0	0	0	0	0	0	0	0	0	0
6	Age_0_9	0	0	0	0	0	0	0	0	0	0	0	0	0	0	0	0	0	0	0	0	0	0	0	0	0	0	0	0	0	0	0	0	0	0	0	0	0	0	0	0	0
6	Age_10_19	0	0	0	0	0	0	0	0	0	0	0	0	0	0	0	0	0	0	0	0	0	0	0	0	0	0	0	0	0	0	0	0	0	0	0	0	0	0	0	0	0
6	Age_20_29	0	0	0	0	0	0	0	0	0	0	0	0	0	0	0	0	0	0	0	0	0	0	0	0	0	0	0	0	0	0	0	0	0	0	0	0	0	0	0	0	0
6	Age_30_39	0	0	0	0	0	0	0	0	0	0	0	0	0	0	0	0	0	0	0	0	0	0	0	0	0	0	1	0	0	0	0	0	0	0	0	0	0	0	0	0	0
6	Age_40_49	0	0	0	0	0	0	0	0	0	0	0	0	0	0	0	0	0	0	0	0	0	0	0	0	0	0	0	0	0	0	0	0	0	0	0	0	0	0	0	0	0
6	Age_50_59	0	0	0	0	0	0	0	0	0	0	0	0	0	0	0	0	0	0	0	0	1	0	0	0	0	0	0	0	0	0	0	0	0	0	0	0	0	0	0	0	0
6	Age_60_69	0	0	0	0	0	0	0	0	0	0	0	0	0	0	0	0	0	0	0	0	0	0	0	0	0	0	1	0	1	0	0	0	0	1	0	0	0	0	0	0	0
6	Age_70_79	0	0	0	0	0	0	0	0	0	0	0	0	0	0	0	0	0	0	0	0	0	0	0	0	0	0	0	0	0	0	0	1	0	0	0	0	0	0	0	0	0
6	Age_80_150	0	0	0	0	0	0	0	0	0	0	0	0	0	0	0	0	0	0	0	0	0	0	0	0	0	0	0	0	0	0	0	0	0	0	0	0	0	0	0	0	0
7	Age_0_9	0	0	0	0	0	0	0	0	0	0	0	0	0	0	0	0	0	0	0	0	0	0	0	0	0	0	0	0	0	0	0	0	0	0	0	0	0	0	0	0	0
7	Age_10_19	0	0	0	0	0	0	0	0	0	0	0	0	0	0	0	0	0	0	0	0	0	0	0	0	0	0	0	0	0	0	0	0	0	0	0	0	0	0	0	0	0
7	Age_20_29	0	0	0	0	0	0	0	0	0	0	0	0	0	0	0	0	0	0	0	0	0	0	0	0	0	0	0	0	0	0	0	0	0	0	0	0	0	0	0	0	0
7	Age_30_39	0	0	0	0	0	0	0	0	0	0	0	0	0	0	0	0	0	0	0	0	0	0	0	0	0	0	1	0	0	0	0	0	0	0	0	0	0	0	0	0	0
7	Age_40_49	0	0	0	0	0	0	0	0	0	0	0	0	0	0	0	0	0	0	0	0	0	0	0	0	0	0	0	0	0	0	0	0	0	0	0	0	0	0	0	0	0
7	Age_50_59	0	0	0	0	0	0	0	0	0	0	0	0	0	0	0	0	0	0	0	0	1	0	0	0	0	0	0	0	0	0	0	0	0	0	0	0	0	0	0	0	0
7	Age_60_69	0	0	0	0	0	0	0	0	0	0	0	0	0	0	0	0	0	0	0	0	0	0	0	0	0	0	1	0	1	0	0	0	0	1	0	0	0	0	0	0	0
7	Age_70_79	0	0	0	0	0	0	0	0	0	0	0	0	0	0	0	0	0	0	0	0	0	0	0	0	0	0	0	0	0	0	0	1	0	0	0	0	0	0	0	0	0
7	Age_80_150	0	0	0	0	0	0	0	0	0	0	0	0	0	0	0	0	0	0	0	0	0	0	0	0	0	0	0	0	0	0	0	0	0	0	0	0	0	0	0	0	0
8	Age_0_9	0	0	0	0	0	0	0	0	0	0	0	0	0	0	0	0	0	0	0	0	0	0	0	0	0	0	0	0	0	0	0	0	0	0	0	0	0	0	0	0	0
8	Age_10_19	0	0	0	0	0	0	0	0	0	0	0	0	0	0	0	0	0	0	0	0	0	0	0	0	0	0	0	0	0	0	0	0	0	0	0	0	0	0	0	0	0
8	Age_20_29	0	0	0	0	0	0	0	0	0	0	0	0	0	0	0	0	0	0	0	0	0	0	0	0	0	0	0	0	0	0	0	0	0	0	0	0	0	0	0	0	0
8	Age_30_39	0	0	0	0	0	0	0	0	0	0	0	0	0	0	0	0	0	0	0	0	0	0	0	0	0	0	1	0	0	0	0	0	0	0	0	0	0	0	0	0	0
8	Age_40_49	0	0	0	0	0	0	0	0	0	0	0	0	0	0	0	0	0	0	0	0	0	0	0	0	0	0	0	0	0	0	0	0	0	0	0	0	0	0	0	0	0
8	Age_50_59	0	0	0	0	0	0	0	0	0	0	0	0	0	0	0	0	0	0	0	0	1	0	0	0	0	0	0	0	0	0	0	0	0	0	0	0	0	0	0	0	0
8	Age_60_69	1	0	0	0	0	0	0	0	0	0	0	0	0	0	0	0	0	0	0	0	0	0	0	0	0	0	2	0	1	0	0	0	0	1	0	0	0	0	0	0	0
8	Age_70_79	0	0	0	0	0	1	0	0	0	0	0	1	0	0	0	0	0	0	0	0	0	0	0	0	0	0	0	0	0	0	0	1	0	0	0	0	0	0	0	0	0
8	Age_80_150	0	0	0	0	0	0	0	0	0	0	0	0	0	0	0	0	0	0	0	0	0	0	0	0	0	0	0	0	0	0	0	0	0	0	0	0	0	0	0	0	0
9	Age_0_9	0	0	0	0	0	0	0	0	0	0	0	0	0	0	0	0	0	0	0	0	0	0	0	0	0	0	0	0	0	0	0	0	0	0	0	0	0	0	0	0	0
9	Age_10_19	0	0	0	0	0	0	0	0	0	0	0	0	0	0	0	0	0	0	0	0	0	0	0	0	0	0	0	0	0	0	0	0	0	0	0	0	0	0	0	0	0
9	Age_20_29	0	0	0	0	0	0	0	0	0	0	0	0	0	0	0	0	0	0	0	0	0	0	0	0	0	0	0	0	0	0	0	0	0	0	0	0	0	0	0	0	0
9	Age_30_39	0	0	0	0	0	0	0	0	0	0	0	0	0	0	0	0	0	0	0	0	0	0	0	0	0	0	1	0	0	0	0	0	0	0	0	0	0	0	0	0	0
9	Age_40_49	0	0	0	0	0	0	0	0	0	0	0	0	0	0	0	0	0	0	0	0	0	0	0	0	0	0	0	0	0	0	0	0	0	0	0	0	0	0	0	0	0
9	Age_50_59	0	0	0	0	0	0	0	0	0	0	0	0	0	0	0	0	0	0	0	0	1	0	0	0	0	0	0	0	0	0	0	0	0	0	0	0	0	0	0	0	0
9	Age_60_69	1	0	0	0	0	0	0	0	0	0	0	0	0	0	1	0	0	0	0	0	0	0	0	0	0	0	2	0	1	0	0	0	0	1	0	0	0	0	0	0	0
9	Age_70_79	0	0	0	0	0	1	0	0	0	0	0	0	0	0	0	0	0	0	0	0	0	0	0	0	0	0	0	0	0	0	0	1	0	0	0	0	0	0	0	0	0
9	Age_80_150	0	0	0	0	0	0	0	0	0	0	0	0	0	0	0	0	0	0	0	0	0	0	0	0	0	0	0	0	0	0	0	0	0	0	0	0	0	0	0	0	0
10	Age_0_9	0	0	0	0	0	0	0	0	0	0	0	0	0	0	0	0	0	0	0	0	0	0	0	0	0	0	0	0	0	0	0	0	0	0	0	0	0	0	0	0	0
10	Age_10_19	0	0	0	0	0	0	0	0	0	0	0	0	0	0	0	0	0	0	0	0	0	0	0	0	0	0	0	0	0	0	0	0	0	0	0	0	0	0	0	0	0
10	Age_20_29	0	0	0	0	0	0	0	0	0	0	0	0	0	0	0	0	0	0	0	0	0	0	0	0	0	0	0	0	0	0	0	0	0	0	0	0	0	0	0	0	0
10	Age_30_39	0	0	0	0	0	0	0	0	0	0	0	0	0	0	0	0	0	0	0	0	0	0	0	0	0	0	1	0	0	0	0	0	0	0	0	0	0	0	0	0	0
10	Age_40_49	0	0	0	0	0	0	0	0	0	0	0	0	0	0	0	0	0	0	0	0	0	0	0	0	0	0	0	0	0	0	0	0	0	0	0	0	0	0	0	0	0
10	Age_50_59	0	0	0	0	0	0	0	0	0	0	0	0	0	0	0	0	0	0	0	0	1	0	0	0	0	0	0	0	0	0	0	0	0	0	0	0	0	0	0	0	0
10	Age_60_69	1	0	0	0	0	0	0	0	0	0	0	0	0	0	1	0	0	0	0	0	0	0	0	0	0	0	2	0	1	0	0	0	0	1	0	0	0	0	0	0	0
10	Age_70_79	0	0	0	0	1	1	0	0	0	0	0	0	0	0	0	0	0	0	0	1	0	0	0	0	0	0	0	0	0	0	0	1	0	0	1	0	0	0	0	0	0
10	Age_80_150	0	0	0	0	0	0	0	0	0	0	0	0	0	0	0	0	0	0	0	0	0	0	0	0	0	0	0	0	0	0	0	0	0	0	0	0	0	0	0	0	0
11	Age_0_9	0	0	0	0	0	0	0	0	0	0	0	0	0	0	0	0	0	0	0	0	0	0	0	0	0	0	0	0	0	0	0	0	0	0	0	0	0	0	0	0	0
11	Age_10_19	0	0	0	0	0	0	0	0	0	0	0	0	0	0	0	0	0	0	0	0	0	0	0	0	0	0	0	0	0	0	0	0	0	0	0	0	0	0	0	0	0
11	Age_20_29	0	0	0	0	0	0	0	0	0	0	0	0	0	0	0	0	0	0	0	0	0	0	0	0	0	0	0	0	0	0	0	0	0	0	0	0	0	0	0	0	0
11	Age_30_39	0	0	0	0	0	0	0	0	0	0	0	0	0	0	0	0	0	0	0	0	0	0	0	0	0	0	1	0	0	0	0	0	0	0	0	0	0	0	0	0	0
11	Age_40_49	0	0	0	0	0	0	0	0	0	0	0	0	0	0	0	0	0	0	0	0	0	0	0	0	0	0	0	0	0	0	0	0	0	0	0	0	0	0	0	0	0
11	Age_50_59	0	0	0	0	0	0	0	0	0	0	0	0	0	0	0	0	0	0	0	0	1	0	0	0	0	0	0	0	0	0	0	0	0	0	0	0	0	0	0	0	0
11	Age_60_69	1	0	0	0	0	0	0	0	0	0	0	0	0	0	1	0	0	0	0	0	0	0	0	0	0	0	2	0	1	0	0	0	0	1	0	0	0	0	0	0	0
11	Age_70_79	0	0	0	0	1	1	0	0	0	0	0	0	0	0	0	0	0	0	0	1	0	0	0	0	0	0	0	0	0	0	0	1	0	0	1	0	0	0	0	0	0
11	Age_80_150	0	0	0	0	0	0	0	0	0	0	0	0	0	0	0	1	0	0	0	0	0	0	0	0	0	0	0	0	0	0	0	0	0	0	0	0	0	0	0	0	0
12	Age_0_9	0	0	0	0	0	0	0	0	0	0	0	0	0	0	0	0	0	0	0	0	0	0	0	0	0	0	0	0	0	0	0	0	0	0	0	0	0	0	0	0	0
12	Age_10_19	0	0	0	0	0	0	0	0	0	0	0	0	0	0	0	0	0	0	0	0	0	0	0	0	0	0	0	0	0	0	0	0	0	0	0	0	0	0	0	0	0
12	Age_20_29	0	0	0	0	0	0	0	0	0	0	0	0	0	0	0	0	0	0	0	0	0	0	0	0	0	0	0	0	0	0	0	0	0	0	0	0	0	0	0	0	0
12	Age_30_39	0	0	0	0	0	0	0	0	0	0	0	0	0	0	0	0	0	0	0	0	0	0	0	0	0	0	1	0	0	0	0	0	0	0	0	0	0	0	0	0	0
12	Age_40_49	0	0	0	0	0	0	0	0	0	0	0	0	0	0	0	0	0	0	0	0	0	0	0	0	0	0	0	0	0	0	0	0	0	0	0	0	0	0	0	0	0
12	Age_50_59	0	0	0	0	0	0	0	0	0	0	1	0	0	0	0	0	0	0	0	0	1	0	0	0	0	0	0	0	0	0	0	0	0	0	0	0	0	0	0	0	0
12	Age_60_69	1	0	0	0	0	0	0	0	0	0	0	0	0	0	1	0	0	0	0	0	0	0	0	0	0	0	2	0	1	0	0	0	0	1	0	0	0	0	0	0	0
12	Age_70_79	0	0	0	0	1	1	0	0	0	0	0	0	0	0	0	0	0	0	0	1	0	0	0	0	0	0	0	0	0	0	0	1	0	0	1	0	0	0	0	0	0
12	Age_80_150	0	0	0	0	0	0	0	0	0	0	0	0	0	0	0	1	0	0	0	0	0	0	0	0	0	0	0	0	0	0	0	0	0	0	0	0	0	0	0	0	0
13	Age_0_9	0	0	0	0	0	0	0	0	0	0	0	0	0	0	0	0	0	0	0	0	0	0	0	0	0	0	0	0	0	0	0	0	0	0	0	0	0	0	0	0	0
13	Age_10_19	0	0	0	0	0	0	0	0	0	0	0	0	0	0	0	0	0	0	0	0	0	0	0	0	0	0	0	0	0	0	0	0	0	0	0	0	0	0	0	0	0
13	Age_20_29	0	0	0	0	0	0	0	0	0	0	0	0	0	0	0	0	0	0	0	0	0	0	0	0	0	0	0	0	0	0	0	0	0	0	0	0	0	0	0	0	0
13	Age_30_39	0	0	0	0	0	0	0	0	0	0	0	0	0	0	0	0	0	0	0	0	0	0	0	0	0	0	1	0	0	0	0	0	0	0	0	0	0	0	0	0	0
13	Age_40_49	0	0	0	0	0	0	0	0	0	0	0	0	0	0	0	0	0	0	0	0	0	0	0	0	0	0	0	0	0	0	0	0	0	0	0	0	0	0	0	0	0
13	Age_50_59	0	0	0	0	0	0	0	0	0	0	1	0	0	0	0	0	0	0	0	0	1	0	0	0	0	0	0	0	0	0	0	0	0	0	0	0	0	0	0	0	0
13	Age_60_69	1	0	0	0	0	0	0	0	0	0	0	0	0	0	1	0	0	0	0	0	0	0	0	0	0	0	2	1	1	0	0	0	0	1	0	0	0	0	0	0	0
13	Age_70_79	0	0	0	0	1	1	0	0	0	0	0	0	0	0	0	0	0	0	0	1	0	0	1	0	0	0	0	0	0	0	0	1	0	0	1	0	0	0	0	0	0
13	Age_80_150	0	0	0	0	0	0	0	0	0	0	0	0	0	0	0	1	0	0	0	0	0	0	0	0	0	0	0	0	0	0	0	0	0	0	0	0	0	0	0	0	0
14	Age_0_9	0	0	0	0	0	0	0	0	0	0	0	0	0	0	0	0	0	0	0	0	0	0	0	0	0	0	0	0	0	0	0	0	0	0	0	0	0	0	0	0	0
14	Age_10_19	0	0	0	0	0	0	0	0	0	0	0	0	0	0	0	0	0	0	0	0	0	0	0	0	0	0	0	0	0	0	0	0	0	0	0	0	0	0	0	0	0
14	Age_20_29	0	0	0	0	0	0	0	0	0	0	0	0	0	0	0	0	0	0	0	0	0	0	0	0	0	0	0	0	0	0	0	0	0	0	0	0	0	0	0	0	0
14	Age_30_39	0	0	0	0	0	0	0	0	0	0	0	0	0	0	0	0	0	0	0	0	0	0	0	0	0	0	1	0	0	0	0	0	0	0	0	0	0	0	0	0	0
14	Age_40_49	0	0	0	0	0	0	0	0	0	0	0	0	0	0	0	0	0	0	0	0	0	0	0	0	0	0	0	0	0	0	0	0	0	0	0	0	0	0	0	0	0
14	Age_50_59	0	0	0	0	0	1	0	0	0	0	1	0	0	0	0	0	0	0	0	0	1	0	0	0	0	0	0	0	0	0	0	0	0	0	0	0	0	0	0	0	0
14	Age_60_69	1	0	0	0	0	0	0	0	0	0	0	0	0	0	1	0	0	0	0	0	0	0	0	0	0	0	2	1	1	0	0	0	0	1	0	0	0	0	0	0	0
14	Age_70_79	0	0	0	0	1	1	0	0	0	0	0	0	1	0	0	0	0	0	0	1	0	0	1	0	0	0	0	0	0	0	0	1	0	0	1	0	0	0	0	0	0
14	Age_80_150	0	0	0	0	0	0	0	0	0	0	0	0	0	0	0	0	0	0	0	0	0	0	0	0	0	0	0	0	0	0	0	0	0	0	0	0	0	0	0	0	0
15	Age_0_9	0	0	0	0	0	0	0	0	0	0	0	0	0	0	0	0	0	0	0	0	0	0	0	0	0	0	0	0	0	0	0	0	0	0	0	0	0	0	0	0	0
15	Age_10_19	0	0	0	0	0	0	0	0	0	0	0	0	0	0	0	0	0	0	0	0	0	0	0	0	0	0	0	0	0	0	0	0	0	0	0	0	0	0	0	0	0
15	Age_20_29	0	0	0	0	0	0	0	0	0	0	0	0	0	0	0	0	0	0	0	0	0	0	0	0	0	0	0	0	0	0	0	0	0	0	0	0	0	0	0	0	0
15	Age_30_39	0	0	0	0	0	0	0	0	0	0	0	0	0	0	0	0	0	0	0	0	0	0	0	0	0	0	1	0	0	0	0	0	0	0	0	0	0	0	0	0	0
15	Age_40_49	0	0	0	0	0	0	0	0	0	0	0	0	0	0	0	0	0	0	0	0	0	0	0	0	0	0	0	0	0	0	0	0	0	0	0	0	0	0	0	0	0
15	Age_50_59	0	0	0	0	0	1	0	0	0	0	1	0	0	0	0	0	0	0	0	0	1	0	0	0	0	0	0	0	0	0	0	0	0	0	0	0	0	0	0	0	0
15	Age_60_69	1	0	0	0	0	0	0	0	0	0	0	0	0	0	1	0	0	0	0	0	0	0	0	0	0	0	2	1	1	0	0	0	0	1	0	0	0	0	0	0	0
15	Age_70_79	0	0	0	0	1	1	0	0	0	0	0	0	1	0	0	0	0	0	0	1	0	0	1	0	0	0	0	0	0	0	0	1	0	0	1	0	0	0	0	0	0
15	Age_80_150	0	0	0	0	0	0	0	0	0	0	0	0	0	0	0	0	0	0	0	0	0	0	0	0	0	0	0	0	0	0	0	0	0	0	0	0	0	0	0	0	0
16	Age_0_9	0	0	0	0	0	0	0	0	0	0	0	0	0	0	0	0	0	0	0	0	0	0	0	0	0	0	0	0	0	0	0	0	0	0	0	0	0	0	0	0	0
16	Age_10_19	0	0	0	0	0	0	0	0	0	0	0	0	0	0	0	0	0	0	0	0	0	0	0	0	0	0	0	0	0	0	0	0	0	0	0	0	0	0	0	0	0
16	Age_20_29	0	0	0	0	0	0	0	0	0	0	0	0	0	0	0	0	0	0	0	0	0	0	0	0	0	0	0	0	0	0	0	0	0	0	0	0	0	0	0	0	0
16	Age_30_39	0	0	0	0	0	0	0	0	0	0	0	0	0	0	0	0	0	0	0	0	0	0	0	0	0	0	1	0	0	0	0	0	0	0	0	0	0	0	0	0	0
16	Age_40_49	0	0	0	0	0	0	0	0	0	0	0	0	0	0	0	0	0	0	0	0	0	0	0	0	0	0	0	0	0	0	0	0	0	0	1	0	0	0	0	0	0
16	Age_50_59	0	0	0	0	0	1	0	0	0	0	2	0	0	0	0	0	0	0	0	0	1	0	0	0	0	0	0	0	1	0	0	0	0	0	0	0	0	0	0	0	0
16	Age_60_69	1	0	0	0	0	0	0	0	0	0	0	0	0	0	0	0	0	0	0	0	0	0	0	0	0	0	2	1	1	0	0	0	0	1	0	0	0	0	0	0	0
16	Age_70_79	0	0	0	0	1	1	0	0	0	0	0	0	1	0	0	0	0	0	1	1	0	0	1	0	0	0	0	0	0	0	0	1	0	0	1	0	0	0	0	0	0
16	Age_80_150	0	0	0	0	0	0	0	0	0	0	0	0	0	0	0	0	0	0	0	0	0	0	0	0	0	0	0	0	0	0	0	0	0	0	0	0	0	0	0	0	0
17	Age_0_9	0	0	0	0	0	0	0	0	0	0	0	0	0	0	0	0	0	0	0	0	0	0	0	0	0	0	0	0	0	0	0	0	0	0	0	0	0	0	0	0	0
17	Age_10_19	0	0	0	0	0	0	0	0	0	0	0	0	0	0	0	0	0	0	0	0	0	0	0	0	0	0	0	0	0	0	0	0	0	0	0	0	0	0	0	0	0
17	Age_20_29	0	0	0	0	0	0	0	0	0	0	0	0	0	0	0	0	0	0	0	0	0	0	0	0	0	0	0	0	0	0	0	0	0	0	0	0	0	0	0	0	0
17	Age_30_39	0	0	0	0	0	0	0	0	0	0	0	0	0	0	0	0	0	0	0	0	0	0	0	0	0	0	1	0	0	0	0	0	0	0	0	0	0	0	0	0	0
17	Age_40_49	0	0	0	0	0	0	0	0	0	0	0	0	0	0	0	0	0	0	0	0	0	0	0	0	0	0	0	0	0	0	0	0	0	0	0	0	0	0	0	0	0
17	Age_50_59	0	0	0	0	0	1	0	0	0	0	2	0	0	0	0	0	0	0	0	0	1	0	0	0	0	0	0	0	0	0	0	0	0	0	0	0	0	0	0	0	0
17	Age_60_69	0	0	0	0	0	0	0	0	0	0	0	0	0	0	0	0	0	0	0	0	0	0	0	0	0	0	2	1	1	0	0	0	0	1	0	0	0	0	0	0	0
17	Age_70_79	0	0	0	0	1	1	0	0	0	0	0	0	1	0	0	0	0	0	1	1	0	0	1	0	0	0	0	0	0	0	0	1	0	0	1	0	0	0	0	0	0
17	Age_80_150	0	0	0	0	0	0	0	0	0	0	0	0	0	0	0	0	0	0	0	0	0	0	0	0	0	0	0	0	0	0	0	0	0	0	0	0	0	0	0	0	0
18	Age_0_9	0	0	0	0	0	0	0	0	0	0	0	0	0	0	0	0	0	0	0	0	0	0	0	0	0	0	0	0	0	0	0	0	0	0	0	0	0	0	0	0	0
18	Age_10_19	0	0	0	0	0	0	0	0	0	0	0	0	0	0	0	0	0	0	0	0	0	0	0	0	0	0	0	0	0	0	0	0	0	0	0	0	0	0	0	0	0
18	Age_20_29	0	0	0	0	0	0	0	0	0	0	0	0	0	0	0	0	0	0	0	0	0	0	0	0	0	0	0	0	0	0	0	0	0	0	0	0	0	0	0	0	0
18	Age_30_39	0	0	0	0	0	0	0	0	0	0	0	0	0	0	0	0	0	0	0	0	0	0	0	0	0	0	0	0	0	0	0	0	0	0	0	0	0	0	0	0	0
18	Age_40_49	0	0	0	0	0	0	0	0	0	0	0	0	0	0	0	0	0	0	0	0	0	0	0	0	0	0	0	0	0	0	1	0	0	0	0	0	0	0	0	0	0
18	Age_50_59	0	0	0	0	0	1	0	0	0	0	3	0	0	0	0	0	0	0	0	0	2	0	0	0	0	0	0	0	0	0	0	0	0	0	0	0	0	0	0	0	0
18	Age_60_69	0	0	0	0	0	0	0	0	0	0	0	0	0	0	0	0	0	0	0	0	0	0	0	0	0	0	2	1	0	0	0	0	0	1	0	0	0	0	0	0	0
18	Age_70_79	0	0	0	0	1	1	0	0	0	0	0	0	1	0	0	0	0	0	1	1	0	0	1	0	0	0	0	0	0	0	0	1	0	0	2	0	0	0	0	0	0
18	Age_80_150	0	0	0	0	0	0	0	0	0	0	0	0	0	0	0	0	0	0	0	0	0	0	0	0	0	0	0	0	0	0	0	0	0	0	0	0	0	0	0	0	0
19	Age_0_9	0	0	0	0	0	0	0	0	0	0	0	0	0	0	0	0	0	0	0	0	0	0	0	0	0	0	0	0	0	0	0	0	0	0	0	0	0	0	0	0	0
19	Age_10_19	0	0	0	0	0	0	0	0	0	0	0	0	0	0	0	0	0	0	0	0	0	0	0	0	0	0	0	0	0	0	0	0	0	0	0	0	0	0	0	0	0
19	Age_20_29	0	0	0	0	0	0	0	0	0	0	0	0	0	0	0	0	0	0	0	0	0	0	0	0	0	0	0	0	0	0	0	0	0	0	0	0	0	0	0	0	0
19	Age_30_39	0	0	0	0	0	0	0	0	0	0	0	0	0	0	0	0	0	0	0	0	0	0	0	0	0	0	0	0	0	0	0	0	0	0	0	0	0	0	0	0	0
19	Age_40_49	0	0	0	0	0	0	0	0	0	0	0	0	0	0	0	0	0	0	0	0	0	0	0	0	0	0	0	0	0	0	1	0	0	0	0	0	0	0	0	0	0
19	Age_50_59	0	0	0	0	0	1	0	0	0	0	3	0	0	0	0	0	0	0	0	0	2	0	0	0	0	0	0	0	0	0	0	1	0	0	0	0	0	0	0	0	0
19	Age_60_69	0	0	0	0	0	0	0	0	0	0	0	0	0	0	0	0	0	0	0	0	0	0	0	0	0	0	2	1	0	0	0	0	0	1	0	0	0	0	0	0	0
19	Age_70_79	0	0	0	0	1	1	0	0	0	0	0	0	1	0	0	0	0	0	1	1	0	0	1	0	0	0	1	0	0	0	0	1	0	0	1	0	0	0	0	0	0
19	Age_80_150	0	0	0	0	0	0	0	0	0	0	0	0	0	0	0	0	0	0	0	0	0	0	0	0	0	0	0	0	0	0	0	0	0	0	0	0	0	0	0	0	0
20	Age_0_9	0	0	0	0	0	0	0	0	0	0	0	0	0	0	0	0	0	0	0	0	0	0	0	0	0	0	0	0	0	0	0	0	0	0	0	0	0	0	0	0	0
20	Age_10_19	0	0	0	0	0	0	0	0	0	0	0	0	0	0	0	0	0	0	0	0	0	0	0	0	0	0	0	0	0	0	0	0	0	0	0	0	0	0	0	0	0
20	Age_20_29	0	0	0	0	0	0	0	0	0	0	0	0	0	0	0	0	0	0	0	0	0	0	0	0	0	0	0	0	0	0	0	0	0	0	0	0	0	0	0	0	0
20	Age_30_39	0	0	0	0	0	0	0	0	0	0	0	0	0	0	0	0	0	0	0	0	0	0	0	0	0	0	0	0	0	0	0	0	0	0	0	0	0	0	0	0	0
20	Age_40_49	0	0	0	0	0	0	0	0	0	0	0	0	0	0	0	0	0	0	0	0	0	0	0	0	0	0	0	0	0	0	1	0	0	0	0	0	0	0	0	0	0
20	Age_50_59	0	0	0	0	0	1	0	0	0	0	3	0	0	0	0	0	0	0	0	0	3	0	0	0	0	0	0	0	0	0	0	1	0	0	0	0	0	0	0	0	0
20	Age_60_69	0	0	0	0	0	0	0	0	0	0	0	0	0	0	0	0	0	0	0	0	0	0	0	0	0	0	2	1	0	0	0	0	0	1	0	0	0	0	0	0	0
20	Age_70_79	0	0	0	0	1	1	0	0	0	0	0	0	0	0	0	0	0	0	1	1	0	0	2	0	0	0	1	0	0	0	0	1	0	0	1	0	0	0	0	0	0
20	Age_80_150	0	0	0	0	0	0	0	0	0	0	0	0	0	0	0	0	0	0	0	0	0	0	0	0	0	0	0	0	0	0	0	0	0	0	0	0	0	0	0	0	0
21	Age_0_9	0	0	0	0	0	0	0	0	0	0	0	0	0	0	0	0	0	0	0	0	0	0	0	0	0	0	0	0	0	0	0	0	0	0	0	0	0	0	0	0	0
21	Age_10_19	0	0	0	0	0	0	0	0	0	0	0	0	0	0	0	0	0	0	0	0	0	0	0	0	0	0	0	0	0	0	0	0	0	0	0	0	0	0	0	0	0
21	Age_20_29	0	0	0	0	0	0	0	0	0	0	0	0	0	0	0	0	0	0	0	0	0	0	0	0	0	0	0	0	0	0	0	0	0	0	0	0	0	0	0	0	0
21	Age_30_39	0	0	0	0	0	0	0	0	0	0	0	0	0	0	0	0	0	0	0	0	0	0	0	0	0	0	0	0	0	0	0	0	0	0	0	0	0	0	0	0	0
21	Age_40_49	0	0	0	0	0	0	0	0	0	0	0	0	0	0	0	0	0	0	0	0	0	0	0	0	0	0	0	0	0	0	1	0	0	0	0	0	0	0	0	0	0
21	Age_50_59	0	0	0	0	0	1	0	0	0	0	3	0	0	0	0	0	0	0	0	0	3	0	0	0	0	0	0	0	0	0	0	1	0	0	0	0	0	0	0	0	0
21	Age_60_69	0	0	0	0	0	0	0	0	0	0	0	0	0	0	0	0	0	0	0	0	0	0	0	0	0	0	2	1	0	0	0	0	0	1	0	0	0	0	0	0	0
21	Age_70_79	0	0	0	0	1	1	0	0	0	0	0	0	0	0	0	0	0	0	1	1	0	0	2	0	0	0	1	0	0	0	0	1	0	0	2	0	0	0	0	0	0
21	Age_80_150	0	0	0	0	0	0	0	0	0	0	0	0	0	0	0	0	0	0	0	0	0	0	0	0	0	0	0	0	0	0	0	0	0	0	0	0	0	0	0	0	0
22	Age_0_9	0	0	0	0	0	0	0	0	0	0	0	0	0	0	0	0	0	0	0	0	0	0	0	0	0	0	0	0	0	0	0	0	0	0	0	0	0	0	0	0	0
22	Age_10_19	0	0	0	0	0	0	0	0	0	0	0	0	0	0	0	0	0	0	0	0	0	0	0	0	0	0	0	0	0	0	0	0	0	0	0	0	0	0	0	0	0
22	Age_20_29	0	0	0	0	0	0	0	0	0	0	0	0	0	0	0	0	0	0	0	0	0	0	0	0	0	0	0	0	0	0	0	0	0	0	0	0	0	0	0	0	0
22	Age_30_39	0	0	0	0	0	0	0	0	0	1	0	0	0	0	0	0	0	0	0	0	0	0	0	0	0	0	0	0	0	0	0	0	0	0	0	0	0	0	0	0	0
22	Age_40_49	0	0	0	0	0	0	0	0	0	0	0	0	0	0	0	0	0	0	0	0	0	0	0	0	0	0	0	0	0	0	1	0	0	0	0	0	0	0	0	0	0
22	Age_50_59	0	0	0	0	1	1	0	0	0	0	3	0	0	0	0	0	0	0	0	0	3	0	0	0	0	0	0	0	0	0	0	1	0	0	0	0	0	0	0	0	0
22	Age_60_69	0	0	0	0	0	0	0	0	0	0	0	0	0	0	0	0	0	0	0	0	0	0	0	0	0	0	2	1	0	0	0	1	0	1	0	0	0	0	0	0	0
22	Age_70_79	0	0	0	0	1	1	0	0	0	1	0	0	0	0	0	0	0	0	1	2	0	0	2	0	0	0	2	0	0	0	0	1	0	0	2	0	0	0	0	0	0
22	Age_80_150	0	0	0	0	0	0	0	0	0	0	0	0	0	0	0	1	0	0	0	0	0	0	0	0	0	0	0	0	0	0	0	0	0	0	0	0	0	0	0	0	0
23	Age_0_9	0	0	0	0	0	0	0	0	0	0	0	0	0	0	0	0	0	0	0	0	0	0	0	0	0	0	0	0	0	0	0	0	0	0	0	0	0	0	0	0	0
23	Age_10_19	0	0	0	0	0	0	0	0	0	0	0	0	0	0	0	0	0	0	0	0	0	0	0	0	0	0	0	0	0	0	0	0	0	0	0	0	0	0	0	0	0
23	Age_20_29	0	0	0	0	0	0	0	0	0	0	0	0	0	0	0	0	0	0	0	0	0	0	0	0	0	0	0	0	0	0	0	0	0	0	0	0	0	0	0	0	0
23	Age_30_39	0	0	0	0	0	0	0	0	0	1	0	0	0	0	0	0	0	0	0	0	0	0	0	0	0	0	0	0	0	0	0	0	0	0	0	0	0	0	0	0	0
23	Age_40_49	0	0	0	0	0	0	0	0	0	0	0	0	1	0	0	0	0	0	0	0	0	0	0	0	0	0	1	0	0	0	1	0	0	0	0	0	0	0	0	0	0
23	Age_50_59	0	0	1	0	0	1	0	0	0	0	3	0	0	0	0	0	0	0	0	0	3	0	0	0	0	1	0	0	1	0	0	0	0	0	0	0	0	0	0	0	0
23	Age_60_69	0	0	0	0	0	0	0	0	0	0	0	0	0	0	0	0	0	0	0	0	0	0	0	0	0	0	2	1	0	0	0	1	0	1	1	0	0	0	0	0	0
23	Age_70_79	0	0	0	0	1	1	0	0	0	1	0	0	0	0	0	0	0	0	1	2	0	0	2	0	0	0	2	0	1	0	0	1	0	0	2	0	0	0	0	0	0
23	Age_80_150	0	0	0	0	0	0	0	0	0	0	0	0	0	0	0	1	0	0	0	0	0	0	0	0	0	0	0	0	0	0	0	0	0	0	0	0	0	0	0	0	0
24	Age_0_9	0	0	0	0	0	0	0	0	0	0	0	0	0	0	0	0	0	0	0	0	0	0	0	0	0	0	0	0	0	0	0	0	0	0	0	0	0	0	0	0	0
24	Age_10_19	0	0	0	0	0	1	0	0	0	0	0	0	0	0	0	0	0	0	0	0	0	0	0	0	0	0	0	0	0	0	0	0	0	0	0	0	0	0	0	0	0
24	Age_20_29	0	0	0	0	0	0	0	0	0	0	0	0	0	0	0	0	0	0	0	0	0	0	0	0	0	0	0	0	0	0	0	0	0	0	0	0	0	0	0	0	0
24	Age_30_39	0	0	0	0	0	0	0	0	0	1	0	0	0	0	0	0	0	0	0	0	0	0	0	0	0	0	0	0	0	0	0	0	0	0	0	0	0	0	0	0	0
24	Age_40_49	0	0	0	0	0	0	0	0	0	0	0	0	1	0	0	0	0	0	0	0	0	0	0	0	0	0	1	0	0	0	1	0	0	0	0	0	0	0	0	0	0
24	Age_50_59	0	0	1	0	0	1	0	0	0	0	4	0	0	0	0	0	0	0	0	0	3	0	0	0	0	1	0	0	0	0	0	0	0	0	0	0	0	0	0	0	0
24	Age_60_69	0	0	0	0	1	0	0	0	0	0	0	0	0	0	0	1	0	0	0	0	0	0	0	0	0	0	1	1	0	0	0	1	0	1	1	0	0	0	0	0	0
24	Age_70_79	0	0	0	0	1	1	0	0	0	1	0	0	0	0	0	0	0	0	1	2	0	0	2	0	0	0	2	0	1	0	0	1	0	0	2	0	0	0	0	0	0
24	Age_80_150	0	0	0	0	0	0	0	0	0	0	0	0	0	0	0	1	0	0	0	0	0	0	0	0	0	0	0	0	0	0	0	0	0	0	0	0	0	0	0	0	0
25	Age_0_9	0	0	0	0	0	0	0	0	0	0	0	0	0	0	0	0	0	0	0	0	0	0	0	0	0	0	0	0	0	0	0	0	0	0	0	0	0	0	0	0	0
25	Age_10_19	0	0	0	0	0	1	0	0	0	0	0	0	0	0	0	0	0	0	0	0	0	0	0	0	0	0	0	0	0	0	0	0	0	0	0	0	0	0	0	0	0
25	Age_20_29	0	0	0	0	0	0	0	0	0	0	0	0	0	0	0	0	0	0	0	0	0	0	0	0	0	0	0	0	0	0	0	0	0	0	0	0	0	0	0	0	0
25	Age_30_39	0	0	0	0	0	0	0	0	0	1	0	0	0	0	0	0	0	0	0	0	0	0	0	0	0	0	0	0	0	0	0	0	0	0	0	0	0	0	0	0	0
25	Age_40_49	0	0	0	0	0	0	0	0	0	0	0	0	1	0	0	0	0	0	0	0	0	0	0	0	0	0	1	0	0	0	1	0	0	0	0	0	0	0	0	0	0
25	Age_50_59	0	0	1	0	0	1	0	0	0	0	3	0	0	0	0	0	0	0	0	0	3	0	0	0	0	1	0	0	0	0	0	0	0	0	0	0	0	0	0	0	0
25	Age_60_69	0	0	0	0	1	0	0	0	0	0	0	0	0	0	0	1	0	0	1	0	0	0	0	0	0	0	1	1	0	0	0	1	0	1	1	0	0	0	0	0	0
25	Age_70_79	0	0	0	0	1	1	0	0	0	1	0	0	0	0	1	1	0	0	1	2	0	0	2	0	0	0	2	0	1	0	0	1	0	0	2	0	0	0	0	0	0
25	Age_80_150	0	0	0	0	0	0	0	0	0	0	0	0	0	0	0	1	0	0	0	0	0	0	0	0	0	0	0	0	0	0	0	0	0	0	0	0	0	0	0	0	0
26	Age_0_9	0	0	0	0	0	0	0	0	0	0	0	0	0	0	0	0	0	0	0	0	0	0	0	0	0	0	0	0	0	0	0	0	0	0	0	0	0	0	0	0	0
26	Age_10_19	0	0	0	0	0	1	0	0	0	0	0	0	0	0	0	0	0	0	0	0	0	0	0	0	0	0	0	0	0	0	0	0	0	0	0	0	0	0	0	0	0
26	Age_20_29	0	0	0	0	0	0	0	0	0	0	0	0	0	0	0	0	0	0	0	0	0	0	0	0	0	0	0	0	0	0	0	0	0	0	0	0	0	0	0	0	0
26	Age_30_39	0	0	0	0	0	0	0	0	0	1	0	0	0	0	0	0	0	0	0	0	0	0	0	0	0	0	0	0	0	0	0	0	0	0	0	0	0	0	0	0	0
26	Age_40_49	0	0	0	0	0	0	0	0	0	0	0	0	0	0	0	0	0	0	0	0	0	0	0	0	0	0	1	0	0	0	1	0	0	0	0	0	0	0	0	0	0
26	Age_50_59	0	0	1	0	0	1	0	0	0	0	3	0	0	0	0	0	0	0	0	0	3	0	0	0	0	1	0	0	0	0	0	0	0	0	0	0	0	0	0	0	0
26	Age_60_69	1	0	0	0	1	0	0	0	0	0	0	0	0	0	0	1	0	0	1	0	0	0	0	0	0	0	0	1	0	0	0	1	0	1	1	0	0	0	0	0	0
26	Age_70_79	0	0	0	0	1	1	0	0	0	1	0	0	0	0	1	1	0	0	1	2	0	0	2	0	0	0	2	0	1	0	0	1	0	0	1	0	0	0	0	0	0
26	Age_80_150	0	0	0	0	0	0	0	0	0	0	0	0	0	0	0	1	0	0	0	0	0	0	0	0	0	0	0	0	0	0	0	0	0	0	0	0	0	0	0	0	0
27	Age_0_9	0	0	0	0	0	0	0	0	0	0	0	0	0	0	0	0	0	0	0	0	0	0	0	0	0	0	0	0	0	0	0	0	0	0	0	0	0	0	0	0	0
27	Age_10_19	0	0	0	0	0	1	0	0	0	0	0	0	0	0	0	0	0	0	0	0	0	0	0	0	0	0	0	0	0	0	0	0	0	0	0	0	0	0	0	0	0
27	Age_20_29	0	0	0	0	0	0	0	0	0	0	0	0	0	0	0	0	0	0	0	0	0	0	0	0	0	0	0	0	0	0	0	0	0	0	0	0	0	0	0	0	0
27	Age_30_39	0	0	0	0	0	0	0	0	0	1	0	1	0	0	0	0	0	0	0	0	0	0	0	0	0	0	0	0	0	0	0	0	0	0	0	0	0	0	0	0	0
27	Age_40_49	0	0	0	0	0	0	0	0	0	0	0	0	0	0	0	0	0	0	0	0	0	0	0	0	0	0	1	0	0	0	1	0	0	0	0	0	0	0	0	0	0
27	Age_50_59	0	0	1	0	0	1	0	0	0	0	3	0	0	0	0	0	0	0	0	0	3	0	0	0	0	1	0	0	0	0	0	0	0	0	0	0	0	0	0	0	0
27	Age_60_69	1	1	0	0	1	0	0	0	0	0	0	0	0	0	0	2	0	0	1	0	0	0	0	0	0	1	0	1	0	0	0	1	0	1	2	0	0	0	0	0	0
27	Age_70_79	0	0	0	0	1	1	0	0	0	1	0	0	0	0	1	1	0	0	1	2	0	0	2	0	0	0	2	0	1	0	0	1	0	0	1	0	0	0	0	0	0
27	Age_80_150	0	0	0	0	0	0	0	0	0	0	0	0	0	0	0	1	0	0	0	0	0	0	0	0	1	0	0	0	0	0	0	0	0	0	0	0	0	0	0	0	0
28	Age_0_9	0	0	0	0	0	0	0	0	0	0	0	0	0	0	0	0	0	0	0	0	0	0	0	0	0	0	0	0	0	0	0	0	0	0	0	0	0	0	0	0	0
28	Age_10_19	0	0	0	0	0	1	0	0	0	0	0	0	0	0	0	0	0	0	0	0	0	0	0	0	0	0	0	0	0	0	0	0	0	0	0	0	0	0	0	0	0
28	Age_20_29	0	0	0	0	0	0	0	0	0	0	0	0	0	0	0	0	0	0	0	0	0	0	0	0	0	0	0	0	0	0	0	0	0	0	0	0	0	0	0	0	0
28	Age_30_39	0	0	0	0	0	0	0	0	0	1	0	1	0	0	0	0	0	0	0	0	0	0	0	0	0	0	0	0	0	0	0	0	0	0	0	0	0	0	0	0	0
28	Age_40_49	0	0	0	0	0	1	0	0	0	0	0	0	0	0	0	0	0	0	0	0	0	0	0	0	0	0	1	0	0	0	1	0	0	0	0	0	0	0	0	0	0
28	Age_50_59	0	0	1	0	0	2	0	0	0	0	3	0	0	0	0	0	0	0	0	0	4	0	0	0	0	1	0	0	0	0	0	0	0	0	0	0	0	0	0	0	0
28	Age_60_69	1	1	0	0	1	0	0	0	0	0	1	0	0	0	0	1	0	0	1	0	0	0	0	0	0	1	0	2	1	0	0	1	0	1	2	0	0	0	0	0	0
28	Age_70_79	1	0	0	0	1	1	0	0	0	1	0	1	0	0	1	1	0	0	1	2	0	0	2	0	0	0	2	0	1	0	0	1	0	0	1	0	0	0	0	0	0
28	Age_80_150	0	0	0	0	0	0	0	0	0	0	0	0	0	0	0	1	0	0	0	0	0	0	0	0	1	0	0	0	0	0	0	0	0	0	0	0	0	0	0	0	0
29	Age_0_9	0	0	0	0	0	0	0	0	0	0	0	0	0	0	0	0	0	0	0	0	0	0	0	0	0	0	0	0	0	0	0	0	0	0	0	0	0	0	0	0	0
29	Age_10_19	0	0	0	0	0	1	0	0	0	0	0	0	0	0	0	0	0	0	0	0	0	0	0	0	0	0	0	0	0	0	0	0	0	0	0	0	0	0	0	0	0
29	Age_20_29	0	0	0	0	0	0	0	0	0	0	0	0	0	0	0	0	0	0	0	0	0	0	0	0	0	0	0	0	0	0	0	0	0	0	0	0	0	0	0	0	0
29	Age_30_39	0	0	0	0	0	0	0	0	0	0	0	1	0	0	0	0	0	0	0	0	0	0	0	0	0	0	0	0	0	0	0	0	0	0	0	0	0	0	0	0	0
29	Age_40_49	0	0	0	0	0	1	0	0	0	0	0	0	0	0	0	0	0	0	0	0	0	0	0	0	0	0	1	0	1	0	0	1	0	0	0	0	0	0	0	0	0
29	Age_50_59	0	0	1	0	0	2	0	0	0	0	3	0	0	0	0	0	0	0	0	0	4	0	0	0	0	1	0	0	0	0	0	0	0	0	0	0	0	0	0	0	0
29	Age_60_69	1	1	0	0	1	0	0	0	0	0	1	0	0	0	0	1	0	0	1	0	0	0	0	0	0	1	0	2	1	0	0	1	0	1	2	0	0	0	0	0	0
29	Age_70_79	1	0	0	0	1	2	0	0	0	1	0	2	0	0	1	1	0	0	1	2	0	0	1	0	0	1	3	0	1	0	0	1	0	0	1	0	0	0	0	0	0
29	Age_80_150	0	0	0	0	0	0	0	0	0	0	0	0	0	0	0	1	0	0	0	0	0	0	0	0	0	0	0	0	0	0	0	0	0	0	0	0	0	0	0	0	0
30	Age_0_9	0	0	0	0	0	0	0	0	0	0	0	0	0	0	0	0	0	0	0	0	0	0	0	0	0	0	0	0	0	0	0	0	0	0	0	0	0	0	0	0	0
30	Age_10_19	0	0	0	0	0	1	0	0	0	0	0	0	0	0	0	0	0	0	0	0	0	0	0	0	0	0	0	0	0	0	0	0	0	0	0	0	0	0	0	0	0
30	Age_20_29	0	0	0	0	0	0	0	0	0	1	0	0	0	0	0	0	0	0	0	0	0	0	0	0	0	0	0	0	0	0	0	0	0	0	0	0	0	0	0	0	0
30	Age_30_39	0	0	0	0	0	0	0	0	0	0	0	1	0	0	0	0	0	0	0	0	0	0	0	0	0	0	0	0	0	0	0	0	0	0	0	0	0	0	0	0	0
30	Age_40_49	0	0	0	0	0	1	0	0	0	0	0	0	0	0	0	0	0	0	0	0	0	0	0	0	0	0	1	0	1	0	0	1	0	0	0	0	0	0	0	0	0
30	Age_50_59	1	0	1	0	0	2	0	0	0	0	3	0	0	0	0	0	0	0	2	0	4	0	0	0	0	1	0	0	0	0	0	0	0	0	0	0	0	0	0	0	0
30	Age_60_69	1	1	0	0	1	0	0	0	0	0	2	0	0	0	0	1	0	0	1	0	0	0	0	0	0	1	0	2	2	0	0	1	0	1	2	0	0	0	0	0	0
30	Age_70_79	1	0	0	0	1	2	0	0	0	1	0	1	0	0	0	1	1	0	1	2	0	0	1	0	0	1	3	0	1	0	0	1	0	0	1	0	0	0	0	0	0
30	Age_80_150	0	0	0	0	0	0	0	0	0	0	0	0	0	0	0	1	0	0	0	0	0	0	0	0	0	0	0	0	0	0	0	0	0	0	0	0	0	0	0	0	0
31	Age_0_9	0	0	0	0	0	0	0	0	0	0	0	0	0	0	0	0	0	0	0	0	0	0	0	0	0	0	0	0	0	0	0	0	0	0	0	0	0	0	0	0	0
31	Age_10_19	0	0	0	0	0	1	0	0	0	0	0	0	0	0	0	0	0	0	0	0	0	0	0	0	0	0	0	0	0	0	0	0	0	0	0	0	0	0	0	0	0
31	Age_20_29	0	0	0	0	0	0	0	0	0	0	0	0	0	0	0	0	0	0	0	0	0	0	0	0	0	0	0	0	0	0	0	0	0	0	0	0	0	0	0	0	0
31	Age_30_39	0	0	1	0	0	0	0	0	0	0	0	1	0	0	0	0	0	0	0	0	0	0	0	0	0	0	0	0	0	0	0	0	0	0	0	0	0	0	0	0	0
31	Age_40_49	1	0	0	0	0	1	0	0	0	0	0	0	0	0	0	0	0	0	0	0	0	0	0	0	0	0	1	0	1	0	0	1	0	0	0	0	0	0	1	0	0
31	Age_50_59	1	0	1	0	0	1	0	0	0	0	3	0	0	0	0	0	0	0	2	0	4	0	0	0	0	1	0	0	0	0	0	0	0	0	0	0	0	0	0	0	0
31	Age_60_69	1	0	0	0	1	0	0	0	0	0	2	0	0	0	0	3	0	0	1	0	0	0	0	0	0	0	1	2	3	0	0	0	0	1	3	0	0	0	0	0	0
31	Age_70_79	1	0	1	0	1	2	0	0	0	1	1	1	0	0	0	1	1	0	2	2	0	0	1	0	0	1	4	0	1	0	0	2	0	0	1	0	0	0	2	0	0
31	Age_80_150	0	0	0	0	0	0	0	0	0	0	0	0	0	0	0	1	0	0	0	0	0	0	0	0	0	0	0	0	0	0	0	0	0	0	0	0	0	0	0	0	0
32	Age_0_9	0	0	0	0	0	0	0	0	0	0	0	0	0	0	0	0	0	0	0	0	0	0	0	0	0	0	0	0	0	0	0	0	0	0	0	0	0	0	0	0	0
32	Age_10_19	0	0	0	0	0	1	0	0	0	0	0	0	0	0	0	0	0	0	0	0	0	0	0	0	0	0	0	0	0	0	0	0	0	0	0	0	0	0	0	0	0
32	Age_20_29	0	0	0	0	0	0	0	0	0	0	0	0	0	0	0	0	0	0	0	0	0	0	0	0	0	0	0	0	0	0	0	0	0	0	0	0	0	0	0	0	0
32	Age_30_39	0	0	1	0	0	0	0	0	0	0	0	1	0	0	0	0	0	0	0	0	0	0	0	0	0	0	0	0	0	0	0	0	0	0	0	0	0	0	0	0	0
32	Age_40_49	1	0	0	0	0	1	0	0	0	0	0	0	0	0	0	0	0	0	0	0	1	0	0	0	0	0	1	0	0	0	0	1	0	0	0	0	0	0	1	0	0
32	Age_50_59	1	0	1	0	0	1	0	0	0	0	3	0	0	0	0	0	0	0	3	0	4	0	0	0	0	1	0	0	0	0	0	0	0	0	1	0	0	0	0	1	0
32	Age_60_69	1	0	0	0	1	0	0	0	0	0	1	0	1	0	0	2	0	0	1	0	0	0	0	0	0	0	1	2	3	0	0	0	0	1	3	0	0	0	0	0	0
32	Age_70_79	2	0	2	0	1	2	0	0	0	1	1	2	1	0	0	1	1	0	2	2	1	0	1	0	0	1	3	0	2	0	0	2	0	0	1	0	0	0	2	0	0
32	Age_80_150	0	0	0	0	0	0	0	0	0	0	0	0	0	0	0	1	0	0	0	0	0	0	0	0	0	0	0	0	0	0	0	0	0	0	0	0	0	0	0	0	0
33	Age_0_9	0	0	0	0	0	0	0	0	0	0	0	0	0	0	0	0	0	0	0	0	0	0	0	0	0	0	0	0	0	0	0	0	0	0	0	0	0	0	0	0	0
33	Age_10_19	0	0	0	0	0	1	0	0	0	0	0	0	0	0	0	0	0	0	0	0	0	0	0	0	0	0	0	0	0	0	0	0	0	0	0	0	0	0	0	0	0
33	Age_20_29	0	0	0	0	0	0	0	0	0	0	0	0	0	0	0	0	0	0	0	0	0	0	0	0	0	0	0	0	0	0	0	0	0	0	0	0	0	0	0	0	0
33	Age_30_39	0	0	1	0	0	0	0	0	0	0	0	1	0	0	0	0	0	0	0	0	1	0	0	0	0	0	0	0	0	0	0	0	0	0	0	0	0	0	0	0	0
33	Age_40_49	1	0	0	0	0	1	0	0	0	0	0	0	0	0	0	0	0	0	0	0	1	0	0	0	0	0	1	0	0	0	0	1	0	0	0	0	0	0	1	0	0
33	Age_50_59	1	0	1	0	0	1	0	0	0	0	3	0	0	0	1	0	0	0	3	0	5	0	0	0	0	1	0	0	0	0	0	0	0	0	1	0	0	0	0	1	0
33	Age_60_69	1	0	0	0	1	0	0	0	0	0	1	0	1	0	0	2	0	0	1	0	0	0	0	0	0	0	1	2	2	0	0	0	0	1	4	0	0	0	0	0	0
33	Age_70_79	2	0	2	1	1	2	0	0	0	0	1	1	1	0	0	1	1	0	3	2	1	0	2	0	0	0	3	0	2	0	0	2	0	0	0	0	0	0	2	0	0
33	Age_80_150	0	0	0	0	0	1	0	0	0	0	0	0	0	0	0	1	0	0	0	0	0	0	0	0	0	0	0	0	0	0	0	0	0	0	0	0	0	0	0	0	0
34	Age_0_9	0	0	0	0	0	0	0	0	0	0	0	0	0	0	0	0	0	0	0	0	0	0	0	0	0	0	0	0	0	0	0	0	0	0	0	0	0	0	0	0	0
34	Age_10_19	0	0	0	0	0	1	0	0	0	0	0	0	0	0	0	0	0	0	0	0	0	0	0	0	0	0	0	0	0	0	0	0	0	0	0	0	0	0	0	0	0
34	Age_20_29	0	0	0	0	0	0	0	0	0	0	0	0	0	0	0	0	0	0	0	0	0	0	0	0	0	0	0	0	0	0	0	0	0	0	0	0	0	0	0	0	0
34	Age_30_39	0	0	1	0	0	0	0	0	0	0	0	1	0	0	0	0	0	0	0	0	1	0	0	0	0	0	0	0	1	0	0	0	0	0	0	0	0	0	0	0	0
34	Age_40_49	1	0	1	0	0	1	0	0	0	0	0	0	0	0	0	0	0	0	0	0	1	0	0	0	0	0	1	0	0	0	0	1	0	0	0	0	0	0	1	0	0
34	Age_50_59	1	0	1	0	0	1	0	0	0	0	3	0	0	0	2	0	0	0	3	0	5	0	0	0	0	1	0	0	1	0	0	0	0	0	1	0	0	0	0	0	0
34	Age_60_69	1	0	0	0	1	0	0	0	0	0	2	0	1	0	0	2	0	0	1	0	0	0	0	0	0	1	1	1	2	0	0	0	0	1	4	1	0	0	1	0	0
34	Age_70_79	2	0	2	1	1	2	0	0	0	0	1	1	1	0	0	1	1	0	3	1	1	0	1	0	0	0	3	0	2	0	0	2	0	1	0	0	0	0	2	0	0
34	Age_80_150	0	0	0	0	0	1	0	0	0	0	0	0	0	0	0	1	0	0	0	0	0	0	0	0	0	0	0	0	0	0	0	0	0	0	0	0	0	0	0	0	0
35	Age_0_9	0	0	0	0	0	0	0	0	0	0	0	0	0	0	0	0	0	0	0	0	0	0	0	0	0	0	0	0	0	0	0	0	0	0	0	0	0	0	0	0	0
35	Age_10_19	0	0	0	0	0	1	0	0	0	0	0	0	0	0	0	0	0	0	0	0	0	0	0	0	0	0	0	0	0	0	0	0	0	0	0	0	0	0	0	0	0
35	Age_20_29	0	0	0	0	0	0	0	0	0	0	0	0	0	0	0	0	0	0	0	0	0	0	0	0	0	0	1	0	0	0	0	0	0	0	0	0	0	0	0	0	0
35	Age_30_39	0	0	1	0	0	0	0	0	0	0	0	1	0	0	0	0	0	0	0	0	1	0	0	0	0	0	0	0	1	0	0	0	0	0	0	0	0	0	0	0	0
35	Age_40_49	2	0	1	0	0	1	0	0	0	0	0	0	0	0	0	0	0	0	0	0	1	0	0	0	0	0	1	0	0	0	0	2	0	0	0	0	0	0	1	0	0
35	Age_50_59	1	0	1	1	0	1	0	0	0	0	3	0	0	0	2	0	0	0	3	0	6	0	0	0	0	1	0	0	1	0	0	0	0	0	1	0	0	0	1	0	0
35	Age_60_69	1	0	0	0	1	0	0	0	0	0	2	0	1	0	0	2	0	0	1	0	1	0	0	0	0	1	1	1	2	0	0	1	0	1	4	1	0	0	1	0	0
35	Age_70_79	2	0	2	1	1	2	0	0	0	0	2	1	1	0	0	2	0	0	3	0	1	0	1	0	0	0	3	0	2	0	0	2	0	1	0	0	0	0	1	0	0
35	Age_80_150	0	0	0	0	0	1	0	0	0	0	0	0	0	0	0	1	0	0	0	0	0	0	0	0	0	0	0	0	0	0	0	0	0	0	0	0	0	0	0	0	0
36	Age_0_9	0	0	0	0	0	0	0	0	0	0	0	0	0	0	0	0	0	0	0	0	0	0	0	0	0	0	0	0	0	0	0	0	0	0	0	0	0	0	0	0	0
36	Age_10_19	0	0	0	0	0	0	0	0	0	0	0	0	0	0	0	0	0	0	0	0	0	0	0	0	0	0	0	0	0	0	0	0	0	0	0	0	0	0	0	0	0
36	Age_20_29	0	0	0	0	0	0	0	0	0	0	0	0	0	0	0	0	0	0	0	0	0	0	0	0	0	0	1	0	0	0	0	0	0	0	0	0	0	0	0	0	0
36	Age_30_39	0	0	1	0	0	0	0	0	0	0	0	1	0	0	0	0	0	0	0	0	1	0	0	0	0	0	0	0	1	0	0	0	0	0	0	0	0	0	0	1	0
36	Age_40_49	2	0	1	1	0	1	0	0	0	0	0	0	0	0	0	0	0	0	0	0	1	0	0	0	0	0	2	1	0	0	0	2	0	0	0	0	0	0	1	0	0
36	Age_50_59	2	0	1	2	0	1	0	0	0	0	2	0	0	0	2	0	0	0	3	0	6	0	0	0	0	1	0	0	1	0	0	0	0	0	1	0	0	0	1	0	0
36	Age_60_69	1	0	0	0	1	0	0	0	1	0	2	0	0	0	0	1	0	0	1	0	1	0	0	0	0	1	1	1	2	0	0	1	0	1	4	1	0	0	0	0	0
36	Age_70_79	1	0	2	1	1	2	0	0	0	0	2	1	1	0	0	2	0	0	2	0	1	0	1	0	0	0	4	0	2	0	0	2	0	1	0	0	0	0	1	0	0
36	Age_80_150	0	0	0	0	0	1	0	0	0	0	0	0	0	0	0	1	0	0	0	0	0	0	0	0	0	0	0	0	0	0	0	1	0	0	0	0	0	0	0	0	0
37	Age_0_9	0	0	0	0	0	0	0	0	0	0	0	0	0	0	0	0	0	0	0	0	0	0	0	0	0	0	0	0	0	0	0	0	0	0	0	0	0	0	0	0	0
37	Age_10_19	0	0	0	0	0	0	0	0	0	0	0	0	0	0	0	0	0	0	0	0	0	0	0	0	0	0	0	0	0	0	0	0	0	0	0	0	0	0	0	0	0
37	Age_20_29	0	0	0	0	0	0	0	0	0	0	0	0	0	0	0	0	0	0	0	0	0	0	0	0	0	0	1	0	0	0	0	0	0	0	0	0	0	0	0	0	0
37	Age_30_39	0	0	0	0	0	0	0	0	0	0	0	1	0	0	0	0	0	0	0	0	0	0	0	0	0	0	0	0	1	0	0	0	0	0	0	0	0	0	0	1	0
37	Age_40_49	2	0	1	1	0	1	0	0	0	0	0	0	0	0	0	0	0	0	0	0	1	0	0	0	0	0	2	1	0	0	0	3	0	0	0	0	0	0	1	0	0
37	Age_50_59	2	0	0	2	0	1	0	0	0	0	2	0	0	0	2	0	0	0	3	0	6	0	0	0	0	1	0	0	2	0	0	1	0	0	1	0	0	0	1	0	0
37	Age_60_69	1	0	0	0	1	0	0	0	1	0	2	0	0	0	1	1	0	0	1	0	1	0	0	0	0	1	1	2	3	0	0	1	0	1	5	1	0	0	0	0	0
37	Age_70_79	1	0	2	1	1	2	0	0	0	0	2	1	1	0	0	2	0	0	3	0	0	0	1	0	0	0	4	0	2	0	0	2	0	1	0	0	0	0	1	0	0
37	Age_80_150	0	0	0	0	0	1	0	0	0	0	0	0	0	0	0	1	0	0	0	0	0	0	0	0	0	0	0	0	0	0	0	0	0	0	0	0	0	0	0	0	0
38	Age_0_9	0	0	0	0	0	0	0	0	0	0	0	0	0	0	0	0	0	0	0	0	0	0	0	0	0	0	0	0	0	0	0	0	0	0	0	0	0	0	0	0	0
38	Age_10_19	0	0	0	0	0	0	0	0	0	0	0	0	0	0	0	0	0	0	0	0	0	0	0	0	0	0	0	0	0	0	0	0	0	0	0	0	0	0	0	0	0
38	Age_20_29	0	0	0	0	0	0	0	0	0	0	0	0	0	0	0	0	0	0	0	0	0	0	0	0	0	0	1	0	0	0	0	0	0	0	0	0	0	0	0	0	0
38	Age_30_39	0	0	0	0	0	0	0	0	0	0	0	1	0	0	0	0	0	0	0	0	0	0	0	0	0	0	0	0	1	0	0	0	0	0	0	0	0	0	0	1	0
38	Age_40_49	2	0	1	1	0	1	0	0	0	0	0	0	0	0	1	0	0	0	0	0	1	0	0	0	0	0	2	1	0	0	0	3	0	0	0	0	0	0	1	0	0
38	Age_50_59	2	0	0	2	0	1	0	0	0	0	2	0	0	0	2	0	0	0	3	0	6	0	0	0	0	1	0	0	3	0	0	1	0	0	1	0	0	0	1	0	0
38	Age_60_69	3	0	0	0	1	0	0	0	1	0	2	0	0	0	1	1	0	0	1	0	2	0	0	0	0	1	1	2	4	0	0	1	0	1	5	1	0	0	0	0	0
38	Age_70_79	1	0	2	1	1	1	0	0	0	0	2	1	1	0	0	2	0	0	3	0	0	0	0	0	0	0	4	1	2	0	0	2	0	1	0	0	0	0	1	0	0
38	Age_80_150	0	0	0	0	0	1	0	0	0	1	0	0	0	0	0	1	0	0	0	0	0	0	0	0	0	1	0	0	0	0	0	0	0	0	0	0	0	0	0	0	0
39	Age_0_9	0	0	0	0	0	0	0	0	0	0	0	0	0	0	0	0	0	0	0	0	0	0	0	0	0	0	0	0	0	0	0	0	0	0	0	0	0	0	0	0	0
39	Age_10_19	0	0	0	0	0	0	0	0	0	0	0	0	0	0	0	0	0	0	0	0	0	0	0	0	0	0	0	0	0	0	0	0	0	0	0	0	0	0	0	0	0
39	Age_20_29	0	0	0	0	0	0	0	0	0	0	0	0	0	0	0	0	0	0	0	0	0	0	0	0	0	0	1	0	0	0	0	0	0	0	0	0	0	0	0	0	0
39	Age_30_39	0	0	0	0	0	0	0	0	0	0	0	1	0	0	0	0	0	0	0	0	0	0	0	0	0	0	0	0	1	0	0	0	0	0	1	0	0	0	0	1	0
39	Age_40_49	2	0	1	1	0	1	0	0	0	0	0	0	0	0	2	0	0	0	0	0	1	0	0	0	0	0	2	1	0	0	0	3	0	0	0	0	0	0	1	0	0
39	Age_50_59	2	0	0	1	1	1	0	0	0	0	2	0	0	0	2	0	0	0	3	0	6	0	0	0	0	1	1	1	3	0	0	1	0	0	1	0	0	0	1	0	0
39	Age_60_69	2	0	0	1	1	1	0	0	1	0	2	0	0	0	1	1	0	0	1	0	3	0	0	0	0	1	1	2	5	0	0	1	0	1	5	1	0	0	0	0	0
39	Age_70_79	1	0	3	1	1	1	0	0	0	1	2	0	1	0	0	2	0	0	3	0	1	0	1	0	0	0	4	1	3	0	0	2	0	1	0	0	0	0	1	0	0
39	Age_80_150	0	0	0	0	0	1	0	0	0	1	0	0	0	0	1	1	0	0	0	0	0	0	0	0	0	1	0	0	0	0	0	0	0	0	1	0	0	0	0	0	0
40	Age_0_9	0	0	0	0	0	0	0	0	0	0	0	0	0	0	0	0	0	0	0	0	0	0	0	0	0	0	0	0	0	0	0	0	0	0	0	0	0	0	0	0	0
40	Age_10_19	0	0	0	0	0	0	0	0	0	0	0	0	0	0	0	0	0	0	0	0	0	0	0	0	0	0	0	0	0	0	0	0	0	0	0	0	0	0	0	0	0
40	Age_20_29	0	0	0	0	0	0	0	0	0	0	0	0	0	0	0	0	0	0	0	0	0	0	0	0	0	0	0	0	0	0	0	0	0	0	0	0	0	0	0	0	0
40	Age_30_39	0	0	0	0	0	0	0	0	0	0	0	1	0	0	0	0	0	0	0	0	0	0	0	0	0	0	0	0	0	0	0	0	0	0	2	0	0	0	0	1	0
40	Age_40_49	2	0	1	1	0	1	0	0	0	0	0	0	0	0	2	0	0	0	0	0	1	0	0	0	0	0	2	1	0	0	0	3	0	0	0	0	0	0	1	0	0
40	Age_50_59	2	0	1	2	1	1	0	0	0	0	2	0	0	0	2	0	0	0	3	0	6	0	0	0	0	2	1	1	3	0	0	1	0	0	1	0	0	0	1	0	0
40	Age_60_69	2	0	0	1	2	1	0	0	1	0	2	0	0	0	2	2	0	0	1	0	3	0	1	0	0	1	2	2	5	0	0	2	0	1	4	1	0	0	0	0	0
40	Age_70_79	1	0	4	2	1	1	0	0	0	1	2	0	1	0	0	1	0	0	2	0	2	0	1	0	0	0	3	1	3	0	0	2	0	1	1	0	0	0	1	0	0
40	Age_80_150	0	0	0	0	0	1	0	0	0	1	0	0	0	0	1	1	0	0	0	0	0	0	0	0	0	1	0	0	0	0	0	0	0	0	1	0	0	0	0	0	0
41	Age_0_9	0	0	0	0	0	0	0	0	0	0	0	0	0	0	0	0	0	0	0	0	0	0	0	0	0	0	0	0	0	0	0	0	0	0	0	0	0	0	0	0	0
41	Age_10_19	0	0	0	0	0	0	0	0	0	0	0	0	0	0	0	0	0	0	0	0	0	0	0	0	0	0	0	0	0	0	0	0	0	0	0	0	0	0	0	0	0
41	Age_20_29	0	0	0	0	0	0	0	0	0	0	0	0	0	0	0	0	0	0	0	0	0	0	0	0	0	0	0	0	0	0	0	0	0	0	0	0	0	0	0	0	0
41	Age_30_39	0	0	0	0	0	0	0	0	0	0	0	1	0	0	0	0	0	0	0	0	0	0	0	0	0	0	0	0	0	0	0	1	0	0	2	1	0	0	0	0	0
41	Age_40_49	1	0	1	1	0	1	0	0	0	0	0	0	0	0	2	0	0	0	0	0	1	0	0	0	0	0	2	1	0	0	0	3	0	0	0	0	0	0	1	0	0
41	Age_50_59	2	1	1	2	1	1	0	0	0	0	3	0	0	0	2	0	0	0	3	0	5	0	0	0	0	2	1	1	4	0	0	1	0	0	3	0	0	0	1	0	0
41	Age_60_69	3	0	1	1	3	1	0	0	1	0	2	0	0	0	2	2	0	0	1	0	3	0	1	0	0	1	3	2	5	0	0	2	0	1	5	2	0	0	0	0	0
41	Age_70_79	1	0	4	2	1	1	0	0	0	1	2	1	1	0	0	1	0	0	2	0	2	0	2	0	0	0	4	1	4	0	0	2	0	1	1	0	0	0	1	0	0
41	Age_80_150	0	0	0	0	0	1	0	0	0	1	0	0	0	0	1	1	0	0	0	0	0	0	0	0	0	1	0	0	0	0	0	0	0	0	1	1	0	0	0	0	0
42	Age_0_9	0	0	0	0	0	0	0	0	0	0	0	0	0	0	0	0	0	0	0	0	0	0	0	0	0	0	0	0	0	0	0	0	0	0	0	0	0	0	0	0	0
42	Age_10_19	0	0	0	0	0	0	0	0	0	0	0	0	0	0	0	0	0	0	0	0	0	0	0	0	0	0	0	0	0	0	0	0	0	0	0	0	0	0	0	0	0
42	Age_20_29	0	0	0	0	0	0	0	0	0	0	0	0	0	0	0	0	0	0	0	0	0	0	0	0	0	0	0	0	0	0	0	0	0	0	0	0	0	0	0	0	0
42	Age_30_39	0	0	0	0	0	0	0	0	0	0	0	1	0	0	0	0	0	0	0	0	0	0	0	0	0	0	0	0	0	0	0	1	0	0	2	1	0	0	0	0	0
42	Age_40_49	1	0	0	1	0	1	0	0	0	0	0	0	0	0	2	0	0	0	0	0	1	0	0	0	0	0	3	1	1	0	0	3	0	0	0	0	0	0	1	0	0
42	Age_50_59	2	1	1	2	1	1	0	0	0	1	2	0	0	0	1	0	0	0	3	0	5	0	1	0	0	1	1	1	4	0	0	1	0	0	3	1	0	0	1	0	0
42	Age_60_69	3	0	1	1	3	1	0	0	1	1	3	0	0	0	2	4	0	1	1	0	3	0	1	0	0	1	4	2	6	0	0	2	0	1	6	3	0	0	0	0	0
42	Age_70_79	1	0	5	2	1	1	0	0	1	1	2	1	2	0	1	1	0	0	1	0	2	0	3	0	0	0	4	2	4	0	0	2	0	1	3	0	0	0	1	0	0
42	Age_80_150	0	0	0	0	0	1	0	0	0	1	0	0	0	0	1	1	0	0	0	0	0	0	0	0	0	1	0	0	0	0	0	0	0	0	1	1	0	0	0	0	0
43	Age_0_9	0	0	0	0	0	0	0	0	0	0	0	0	0	0	0	0	0	0	0	0	0	0	0	0	0	0	0	0	0	0	0	0	0	0	0	0	0	0	0	0	0
43	Age_10_19	0	0	0	0	0	0	0	0	0	0	0	0	0	0	0	0	0	0	0	0	0	0	0	0	0	0	0	0	0	0	0	0	0	0	0	0	0	0	0	0	0
43	Age_20_29	0	0	0	0	0	0	0	0	0	0	0	0	0	0	0	0	0	0	0	0	0	0	0	0	0	0	0	0	0	0	0	0	0	0	0	0	0	0	0	0	0
43	Age_30_39	0	0	0	0	0	0	0	0	0	0	1	1	0	0	0	0	0	0	0	0	1	0	0	0	1	0	0	0	0	0	0	1	0	0	2	1	0	0	0	0	0
43	Age_40_49	1	0	0	1	0	1	0	0	0	0	0	0	0	0	2	0	0	0	0	0	1	0	1	0	0	0	2	1	1	0	0	2	1	0	0	0	0	0	1	0	0
43	Age_50_59	2	1	1	2	1	1	0	0	0	1	1	0	0	0	2	1	0	0	3	0	6	0	2	0	0	1	2	1	3	0	0	1	0	0	3	1	0	0	1	0	0
43	Age_60_69	3	0	1	1	3	1	0	0	1	1	2	0	0	0	4	5	0	1	3	0	1	0	2	0	0	1	4	2	6	0	0	2	0	1	6	3	0	0	0	0	0
43	Age_70_79	2	0	5	2	1	1	0	0	1	1	4	1	2	0	2	1	0	0	1	0	3	0	3	0	0	2	4	4	3	0	0	3	0	1	2	0	0	0	1	0	0
43	Age_80_150	0	0	0	0	0	1	0	0	0	1	0	0	0	0	1	1	0	0	0	0	0	0	0	0	0	1	0	0	0	0	0	0	0	0	2	1	0	0	0	0	0
44	Age_0_9	0	0	0	0	0	0	0	0	0	0	0	0	0	0	0	0	0	0	0	0	0	0	0	0	0	0	0	0	0	0	0	0	0	0	0	0	0	0	0	0	0
44	Age_10_19	0	0	0	0	0	0	0	0	0	0	0	0	0	0	0	0	0	0	0	0	0	0	0	0	0	0	0	0	0	0	0	0	0	0	0	0	0	0	0	0	0
44	Age_20_29	0	0	0	0	0	0	0	0	0	0	0	0	0	0	0	0	0	0	0	0	0	0	0	0	0	0	0	0	0	0	0	0	0	0	0	0	0	0	0	0	0
44	Age_30_39	0	0	0	0	0	0	0	0	0	0	1	1	0	0	0	0	0	0	0	0	1	0	0	0	1	0	0	0	0	0	0	1	0	0	2	1	0	0	1	0	0
44	Age_40_49	1	0	0	1	0	1	0	0	0	0	0	0	0	0	2	0	0	0	1	0	0	0	1	0	0	0	3	1	1	0	0	2	1	0	0	0	0	0	1	0	0
44	Age_50_59	2	1	1	3	1	1	0	0	1	2	1	0	0	0	3	2	0	0	2	0	8	0	2	0	0	1	2	1	4	0	0	1	0	0	3	1	0	0	1	0	0
44	Age_60_69	2	0	1	1	3	1	0	0	1	2	2	0	0	0	4	5	0	1	3	0	1	0	1	0	0	1	4	3	7	0	0	2	0	1	6	3	0	0	0	1	0
44	Age_70_79	2	0	5	2	1	1	0	0	1	2	5	2	2	0	1	1	0	0	2	0	6	0	3	0	0	2	4	4	3	0	0	3	0	1	3	2	0	0	2	0	0
44	Age_80_150	0	0	0	0	0	1	0	0	0	1	1	0	0	0	1	1	0	0	0	0	0	0	0	0	0	1	0	0	0	0	0	0	0	0	2	1	0	0	0	0	0
45	Age_0_9	0	0	0	0	0	0	0	0	0	0	0	0	0	0	0	0	0	0	0	0	0	0	0	0	0	0	0	0	0	0	0	0	0	0	0	0	0	0	0	0	0
45	Age_10_19	0	0	0	0	0	0	0	0	0	0	0	0	0	0	0	0	0	0	0	0	0	0	0	0	0	0	0	0	0	0	0	0	0	0	0	0	0	0	0	0	0
45	Age_20_29	0	0	0	0	0	0	0	0	1	0	0	0	0	0	0	0	0	0	0	0	0	0	0	0	0	0	0	0	0	0	0	0	0	0	0	0	0	0	0	0	0
45	Age_30_39	0	0	0	0	0	0	0	0	0	1	1	1	0	0	0	0	0	0	0	0	1	0	0	0	1	0	0	0	0	0	0	1	0	0	2	1	0	0	2	0	0
45	Age_40_49	1	0	0	0	0	0	0	0	0	0	0	0	0	0	2	0	0	0	1	0	0	0	0	0	0	0	4	1	1	0	0	2	2	0	0	0	0	0	1	0	0
45	Age_50_59	2	1	1	2	1	2	0	0	1	2	1	0	0	0	3	2	0	0	2	1	9	0	2	0	0	1	2	1	4	0	0	1	0	0	2	1	0	0	1	1	0
45	Age_60_69	2	1	1	1	3	1	0	0	1	2	3	0	0	0	6	7	0	1	4	0	1	0	1	0	0	1	4	3	6	0	0	2	0	1	6	3	0	0	0	1	0
45	Age_70_79	2	0	5	2	1	1	0	0	1	2	8	2	3	0	1	1	0	0	3	0	6	0	3	0	1	4	4	4	3	0	0	4	0	1	4	3	0	0	2	1	0
45	Age_80_150	0	1	0	0	0	1	0	0	0	1	0	0	0	0	2	1	0	0	0	0	0	0	0	0	0	1	1	0	0	0	0	0	0	0	2	1	0	0	0	0	0
46	Age_0_9	0	0	0	0	0	0	0	0	0	0	0	0	0	0	0	0	0	0	0	0	0	0	0	0	0	0	0	0	0	0	0	0	0	0	0	0	0	0	0	0	0
46	Age_10_19	0	0	0	0	0	0	0	0	0	0	0	0	0	0	0	0	0	0	0	0	0	0	0	0	0	0	0	0	0	0	0	0	0	0	0	0	0	0	0	0	0
46	Age_20_29	0	0	0	0	0	0	0	0	1	0	0	0	0	0	0	0	0	0	0	0	0	0	0	0	0	0	0	0	0	0	0	0	0	0	0	0	0	0	0	0	0
46	Age_30_39	0	0	0	0	0	0	0	0	0	1	1	1	0	0	0	0	0	0	0	0	2	0	0	0	1	0	0	0	1	0	0	1	0	0	2	1	0	0	1	0	0
46	Age_40_49	1	0	0	0	0	0	0	0	0	0	0	0	0	0	2	0	0	0	1	0	0	0	0	0	0	0	4	1	1	0	0	2	2	0	0	0	0	0	1	0	0
46	Age_50_59	2	1	1	2	1	2	0	0	1	2	1	0	0	0	3	3	0	0	1	1	9	0	2	0	0	1	3	1	5	0	0	1	0	0	4	1	0	0	3	1	0
46	Age_60_69	3	1	2	1	3	0	0	0	1	2	3	0	0	0	6	7	0	1	5	0	1	0	1	0	0	1	4	4	7	0	0	4	0	1	9	3	0	0	0	1	0
46	Age_70_79	2	0	6	2	1	2	0	0	2	1	7	2	3	0	2	1	0	0	3	0	6	0	3	0	1	4	5	4	4	0	0	5	0	1	4	3	0	0	2	1	0
46	Age_80_150	0	1	0	0	0	1	0	0	0	1	1	0	1	0	2	1	0	0	0	0	0	0	0	0	0	1	1	0	0	0	0	0	0	0	2	1	0	0	0	0	0
47	Age_0_9	0	0	0	0	0	0	0	0	0	0	0	0	0	0	0	0	0	0	0	0	0	0	0	0	0	0	0	0	0	0	0	0	0	0	0	0	0	0	0	0	0
47	Age_10_19	0	0	0	0	0	0	0	0	0	0	0	0	0	0	0	0	0	0	0	0	0	0	0	0	0	0	0	0	0	0	0	0	0	0	0	0	0	0	0	0	0
47	Age_20_29	0	0	0	0	0	0	0	0	1	0	0	0	0	0	0	0	0	0	0	0	0	0	0	0	0	0	0	0	0	0	0	0	0	0	0	0	0	0	0	0	0
47	Age_30_39	0	0	0	0	0	0	0	0	0	1	1	1	0	0	0	0	0	0	0	0	2	0	1	0	1	0	0	0	1	0	0	1	0	0	2	1	0	0	2	0	0
47	Age_40_49	1	0	0	0	0	0	0	0	0	0	0	0	0	0	2	0	0	0	1	0	0	0	1	0	0	0	4	1	1	0	0	2	2	0	0	0	0	0	1	0	0
47	Age_50_59	2	2	1	3	1	3	0	0	2	2	1	0	0	0	3	3	0	0	1	1	8	0	2	0	1	1	4	1	6	0	1	1	0	0	4	1	0	0	3	1	0
47	Age_60_69	3	2	4	2	3	1	0	0	1	2	4	0	1	0	7	7	0	1	6	0	2	0	1	0	1	1	5	3	7	0	1	4	0	1	8	5	0	0	0	1	0
47	Age_70_79	2	2	5	1	1	1	0	0	2	3	7	2	4	0	2	1	0	0	3	0	6	0	3	0	1	4	7	4	4	0	0	5	0	1	4	4	0	0	2	2	0
47	Age_80_150	0	1	0	0	0	1	0	0	0	1	1	0	1	0	2	1	0	0	0	0	0	0	0	0	0	1	1	0	0	0	0	0	0	0	2	1	0	0	0	0	0
48	Age_0_9	0	0	0	0	0	0	0	0	0	0	0	0	0	0	0	0	0	0	0	0	0	0	0	0	0	0	0	0	0	0	0	0	0	0	0	0	0	0	0	0	0
48	Age_10_19	0	0	0	0	0	0	0	0	0	0	0	0	0	0	0	0	0	0	0	0	0	0	0	0	0	0	0	0	0	0	0	0	0	0	0	0	0	0	0	0	0
48	Age_20_29	0	0	0	0	0	0	0	0	1	0	0	0	0	0	0	0	0	0	0	0	0	0	0	0	0	0	0	0	0	0	0	0	0	0	0	0	0	0	0	0	0
48	Age_30_39	0	0	0	1	0	0	0	0	0	1	1	1	0	0	0	0	0	0	0	0	2	0	1	0	1	0	0	0	1	0	0	1	0	0	2	1	0	0	1	0	0
48	Age_40_49	1	0	0	0	0	0	0	0	1	0	0	1	0	0	2	1	0	0	1	0	0	0	1	0	0	0	4	2	1	0	0	2	2	0	0	0	0	0	1	0	0
48	Age_50_59	2	2	1	3	1	3	0	0	1	3	3	1	0	0	3	4	0	0	0	1	7	0	3	0	1	4	4	2	5	0	1	1	0	0	5	1	0	0	3	1	0
48	Age_60_69	3	2	4	2	1	1	0	0	0	3	6	0	1	0	8	8	0	1	6	1	3	0	1	0	1	2	7	4	7	0	1	5	0	1	10	5	0	0	0	0	0
48	Age_70_79	2	2	4	1	1	2	0	0	2	3	7	2	4	0	3	1	0	0	3	0	4	0	3	0	1	5	9	5	4	0	0	5	0	1	6	4	0	0	2	2	0
48	Age_80_150	0	1	0	0	0	1	0	0	0	1	1	0	1	0	1	1	0	0	0	0	0	0	0	0	0	1	1	0	0	0	0	0	0	0	2	1	0	0	0	0	0
49	Age_0_9	0	0	0	0	0	0	0	0	0	0	0	0	0	0	0	0	0	0	0	0	0	0	0	0	0	0	0	0	0	0	0	0	0	0	0	0	0	0	0	0	0
49	Age_10_19	0	0	0	0	0	0	0	0	0	0	0	0	0	0	0	0	0	0	0	0	0	0	0	0	0	0	0	0	1	0	0	0	0	0	0	0	0	0	0	0	0
49	Age_20_29	0	0	0	0	0	0	0	0	1	1	0	0	0	0	0	0	0	0	0	0	0	0	0	0	0	1	0	0	0	0	0	0	0	0	0	0	0	0	0	0	0
49	Age_30_39	0	0	0	1	0	0	0	0	0	1	1	1	0	0	0	0	0	0	0	0	2	0	1	0	1	0	0	0	1	0	0	1	0	0	2	1	0	0	1	0	0
49	Age_40_49	1	0	0	0	0	0	0	0	1	0	0	1	0	0	2	2	0	0	1	0	0	0	1	0	0	0	5	2	2	0	0	2	2	0	3	0	0	0	1	0	0
49	Age_50_59	2	1	2	3	1	5	0	0	1	3	4	1	0	0	3	5	0	0	0	2	8	0	3	0	1	4	5	3	4	0	1	1	0	0	5	1	0	0	4	5	0
49	Age_60_69	3	4	4	2	1	1	0	0	0	3	7	0	1	0	9	9	0	2	6	2	3	0	1	1	1	2	10	5	8	0	1	6	0	0	10	5	0	0	0	0	0
49	Age_70_79	2	2	4	1	1	3	0	0	2	2	6	2	4	0	4	2	0	0	3	0	4	0	3	0	1	4	9	5	4	0	0	7	0	1	5	4	0	0	3	2	0
49	Age_80_150	0	1	0	0	0	1	0	0	0	1	1	0	1	0	1	1	0	0	0	0	0	0	0	0	0	1	1	0	0	0	0	0	0	0	2	1	0	0	0	0	0
50	Age_0_9	0	0	0	0	0	0	0	0	0	0	0	0	0	0	0	0	0	0	0	0	0	0	0	0	0	0	0	0	0	0	0	0	0	0	0	0	0	0	0	0	0
50	Age_10_19	0	0	0	0	0	0	0	0	0	0	0	0	0	0	0	0	0	0	0	0	0	0	0	0	0	0	0	0	1	0	0	0	0	0	0	0	0	0	0	0	0
50	Age_20_29	0	0	0	0	0	0	0	0	2	1	0	0	0	0	0	0	0	0	0	0	0	0	0	0	0	1	0	0	0	0	0	0	0	0	0	0	0	0	0	0	0
50	Age_30_39	0	0	0	1	0	0	0	0	0	1	1	1	0	0	0	0	0	0	0	0	2	0	1	0	1	1	0	0	1	0	0	1	0	0	2	1	0	0	1	0	0
50	Age_40_49	1	0	0	0	0	0	0	0	0	0	0	1	1	0	2	2	0	0	1	0	0	0	1	0	0	1	5	2	2	0	0	2	2	0	4	1	0	0	1	0	0
50	Age_50_59	3	1	2	4	2	5	0	0	1	3	5	1	0	0	3	5	0	0	0	2	8	0	3	0	1	3	7	2	5	0	1	1	0	0	5	1	0	0	4	5	0
50	Age_60_69	2	5	4	2	1	1	0	0	0	3	7	1	1	0	9	10	0	1	7	3	4	0	1	1	1	1	10	5	7	0	1	5	0	0	8	5	0	1	0	1	0
50	Age_70_79	2	2	4	1	1	4	0	0	2	3	7	2	5	0	5	3	0	0	3	0	4	0	3	0	1	4	8	5	4	0	0	7	0	1	5	6	0	0	3	3	0
50	Age_80_150	0	1	0	0	0	1	0	0	0	2	1	0	2	0	2	1	0	0	0	0	0	0	0	0	0	1	1	0	0	0	0	0	0	0	2	1	0	0	0	0	0
51	Age_0_9	0	0	0	0	0	0	0	0	0	0	0	0	0	0	0	0	0	0	0	0	0	0	0	0	0	0	0	0	0	0	0	0	0	0	0	0	0	0	0	0	0
51	Age_10_19	0	0	0	0	0	0	0	0	0	0	0	0	0	0	0	0	0	0	0	0	0	0	0	0	0	0	0	0	1	0	0	0	0	0	0	0	0	0	0	0	0
51	Age_20_29	0	0	0	0	0	0	0	0	2	1	0	0	0	0	0	0	0	0	0	0	0	0	0	0	0	1	0	0	0	0	0	0	0	0	0	0	0	0	0	0	0
51	Age_30_39	0	0	0	1	0	0	0	0	0	1	1	1	0	0	0	0	0	0	0	0	2	0	1	0	1	1	0	0	1	0	0	1	0	0	2	1	0	0	1	0	0
51	Age_40_49	1	0	0	0	0	0	0	0	0	0	1	1	1	0	2	2	0	0	1	0	0	0	2	0	0	1	5	3	2	0	0	2	2	0	3	1	0	0	2	0	0
51	Age_50_59	3	2	2	4	2	6	0	0	1	3	5	1	1	0	3	5	0	0	0	3	8	0	4	0	1	3	7	2	6	0	2	1	0	0	5	1	0	0	4	5	0
51	Age_60_69	2	5	4	3	1	1	0	0	1	3	8	1	1	0	9	12	0	1	7	3	5	0	1	1	1	1	10	6	7	0	1	5	0	0	8	5	0	1	1	1	0
51	Age_70_79	4	2	4	2	1	4	0	0	2	4	9	1	5	0	6	4	0	0	3	0	4	0	3	0	1	4	9	7	5	0	1	8	1	1	5	6	0	0	3	4	0
51	Age_80_150	0	1	0	0	0	1	0	0	0	2	1	0	2	0	2	1	0	0	0	0	0	0	0	0	0	1	0	0	0	0	0	0	0	0	2	1	0	0	0	0	0
52	Age_0_9	0	0	0	0	0	0	0	0	0	0	0	0	0	0	0	0	0	0	0	0	0	0	0	0	0	0	0	0	0	0	0	0	0	0	0	0	0	0	0	0	0
52	Age_10_19	0	0	0	0	0	0	0	0	0	0	0	0	0	0	0	0	0	0	0	0	0	0	0	0	0	0	0	0	1	0	0	0	0	0	0	0	0	0	0	0	0
52	Age_20_29	0	0	0	0	0	0	0	0	2	1	0	0	0	0	0	0	0	0	0	0	0	0	0	0	0	1	0	0	0	0	0	0	0	0	0	0	0	0	0	0	0
52	Age_30_39	0	0	0	1	0	1	0	0	0	1	1	1	0	0	0	0	0	0	0	0	2	0	1	0	1	0	0	0	1	0	0	1	0	0	2	1	0	0	1	0	0
52	Age_40_49	2	0	0	0	0	0	0	0	0	0	1	1	1	0	2	2	0	1	1	0	1	0	2	0	0	2	6	3	2	0	1	2	2	0	3	1	0	0	2	0	0
52	Age_50_59	3	1	1	4	2	7	0	0	1	3	7	1	1	0	3	3	0	0	1	3	8	0	4	0	1	4	8	3	6	0	3	4	0	0	6	2	0	0	4	5	0
52	Age_60_69	2	4	4	4	3	2	0	0	2	3	10	1	0	0	8	13	0	0	8	3	6	0	0	1	1	1	10	6	9	0	1	4	0	0	10	5	0	1	1	1	0
52	Age_70_79	4	2	4	3	3	6	0	0	2	4	8	1	5	0	7	4	2	0	3	0	5	0	3	0	1	4	9	7	6	0	1	10	1	2	7	6	0	0	4	4	0
52	Age_80_150	0	1	0	0	0	1	0	0	0	1	1	0	2	0	2	1	0	0	0	0	0	0	0	0	0	1	0	0	0	0	0	0	0	0	4	1	0	0	0	0	0
53	Age_0_9	0	0	0	0	0	0	0	0	0	0	0	0	0	0	0	0	0	0	0	0	0	0	0	0	0	0	0	0	0	0	0	0	0	0	0	0	0	0	0	0	0
53	Age_10_19	0	0	0	0	0	0	0	0	0	0	0	0	0	0	0	0	0	0	0	0	0	0	0	0	0	0	0	0	2	0	0	0	0	0	0	0	0	0	0	0	0
53	Age_20_29	0	0	0	0	0	0	0	0	1	1	0	0	0	0	0	0	0	0	0	0	0	0	0	0	0	1	0	0	0	0	0	1	0	0	0	0	0	0	0	0	0
53	Age_30_39	0	0	0	1	0	1	0	0	0	1	1	1	0	0	0	0	0	0	0	0	1	0	1	0	1	0	0	0	1	0	0	1	0	0	2	1	0	0	1	0	0
53	Age_40_49	2	0	1	0	0	1	0	0	0	0	1	1	1	0	2	2	0	1	2	0	1	0	2	0	0	2	7	3	2	0	0	2	2	0	3	1	0	0	2	0	0
53	Age_50_59	4	1	1	5	2	9	0	0	1	3	7	1	2	0	4	3	1	0	3	3	8	0	4	0	1	4	9	3	8	0	3	3	0	0	7	3	0	0	6	6	0
53	Age_60_69	3	4	4	4	3	3	0	0	1	3	10	1	0	0	8	13	0	0	10	3	7	0	0	1	2	1	10	6	12	0	2	5	0	0	10	9	0	1	1	1	0
53	Age_70_79	5	3	4	4	2	5	0	0	3	5	7	1	4	0	8	5	2	1	2	0	6	0	3	0	1	5	12	7	7	0	1	10	1	2	7	5	0	1	4	5	0
53	Age_80_150	1	1	0	0	0	1	0	0	0	1	1	0	2	0	2	1	0	0	0	0	0	0	0	0	0	1	0	0	0	0	1	0	0	0	4	1	0	0	0	0	0
54	Age_0_9	0	0	0	0	0	0	0	0	0	0	0	0	0	0	0	0	0	0	0	0	0	0	0	0	0	0	0	0	0	0	0	0	0	0	0	0	0	0	0	0	0
54	Age_10_19	0	0	0	0	0	0	0	0	0	0	0	0	0	0	0	0	0	0	0	0	0	0	0	0	0	0	0	0	2	0	0	0	0	0	0	0	0	0	0	0	0
54	Age_20_29	0	0	0	0	0	0	0	0	1	1	0	0	0	0	0	0	0	0	0	0	0	0	0	0	0	1	0	0	0	0	0	1	0	0	0	0	0	0	0	0	0
54	Age_30_39	0	0	0	1	0	1	0	0	0	1	1	0	0	0	0	0	0	0	0	1	1	0	1	0	1	0	0	0	2	0	0	1	0	0	4	1	0	0	2	0	0
54	Age_40_49	2	0	1	0	0	1	0	0	0	2	2	1	1	0	2	2	0	1	2	0	1	0	2	0	0	2	6	3	2	0	0	1	2	0	3	1	0	0	2	0	0
54	Age_50_59	4	1	1	5	3	12	0	0	1	5	7	2	1	0	4	3	1	0	4	3	9	0	2	0	1	3	9	3	7	0	3	3	0	0	7	3	0	0	6	6	0
54	Age_60_69	3	4	4	3	3	3	0	0	1	4	10	1	0	0	9	14	0	0	10	4	7	0	0	2	2	1	10	6	13	0	1	6	0	0	10	9	0	2	1	1	0
54	Age_70_79	6	6	4	5	2	7	0	0	3	7	5	1	4	0	8	6	2	1	2	0	8	0	4	0	1	5	12	7	10	0	2	11	1	2	11	7	0	1	5	5	0
54	Age_80_150	1	1	0	0	0	1	0	0	0	1	1	0	2	0	2	1	0	0	0	0	1	0	0	0	1	1	0	0	1	0	1	0	0	0	4	0	0	0	0	0	0
55	Age_0_9	0	0	0	0	0	0	0	0	0	0	0	0	0	0	0	0	0	0	0	0	0	0	0	0	0	0	0	0	0	0	0	0	0	0	0	0	0	0	0	0	0
55	Age_10_19	0	0	0	0	0	0	0	0	0	0	0	0	0	0	0	0	0	0	0	0	0	0	0	0	0	0	0	0	2	0	0	0	0	0	0	0	0	0	0	0	0
55	Age_20_29	0	0	0	0	0	0	0	0	1	1	0	0	0	0	0	0	0	0	0	0	0	0	0	0	0	1	0	0	0	0	0	1	0	0	0	0	0	0	0	0	0
55	Age_30_39	0	0	0	1	0	1	0	0	0	1	1	0	0	0	0	0	0	0	0	1	1	0	1	0	1	0	1	0	2	0	0	1	0	0	4	2	0	0	2	0	0
55	Age_40_49	2	0	1	0	0	2	0	0	0	2	3	2	1	0	2	2	0	1	2	0	1	0	2	0	0	2	8	3	3	0	0	1	2	0	3	1	0	0	2	0	0
55	Age_50_59	4	3	1	5	3	12	0	0	1	5	7	2	1	0	4	3	1	0	4	2	9	0	1	0	1	3	9	3	7	0	3	4	0	0	7	3	0	0	6	6	0
55	Age_60_69	4	5	4	3	5	3	0	0	1	4	11	1	0	0	9	14	0	0	10	4	7	0	0	3	2	2	11	7	17	0	1	8	0	0	12	10	0	2	1	2	0
55	Age_70_79	6	7	4	5	2	8	0	0	3	7	6	2	4	0	10	6	2	1	2	1	9	0	4	0	1	7	13	10	12	0	1	12	1	3	16	7	0	1	7	5	0
55	Age_80_150	1	1	0	0	0	1	0	0	0	1	2	0	2	0	1	1	0	0	0	0	1	0	0	0	1	1	0	0	1	0	1	0	0	0	4	0	0	0	0	0	0
56	Age_0_9	0	0	0	0	0	0	0	0	0	0	0	0	0	0	0	0	0	0	0	0	0	0	0	0	0	0	0	0	0	0	0	0	0	0	0	0	0	0	0	0	0
56	Age_10_19	0	0	0	0	0	0	0	0	0	0	0	0	0	0	0	0	0	0	0	0	0	0	0	0	0	0	0	0	2	0	0	0	0	0	0	0	0	0	0	0	0
56	Age_20_29	0	0	0	0	0	0	0	0	1	1	0	0	0	0	0	0	0	0	0	0	0	0	0	0	0	1	0	0	0	0	0	1	0	0	0	0	0	0	0	0	0
56	Age_30_39	0	0	0	0	0	2	0	0	0	1	1	0	0	0	1	0	0	0	0	1	2	0	1	0	1	0	1	0	2	0	0	1	0	0	4	3	0	0	2	0	0
56	Age_40_49	2	0	1	2	0	2	0	0	0	2	3	2	1	0	1	3	0	1	2	0	1	0	2	0	0	2	8	3	3	0	0	1	3	0	3	1	0	0	2	0	0
56	Age_50_59	4	3	1	5	4	13	0	0	1	5	10	2	2	0	5	4	1	0	4	2	10	0	1	0	2	4	12	3	9	0	2	3	0	0	7	3	0	0	6	7	0
56	Age_60_69	5	6	4	3	5	4	0	0	1	4	12	2	0	0	8	17	0	0	10	4	8	0	2	3	2	4	12	8	17	0	1	9	0	0	10	10	0	2	1	2	0
56	Age_70_79	6	9	3	5	2	8	0	0	4	8	7	2	4	0	12	6	2	1	2	2	10	0	4	1	1	7	13	10	13	0	1	13	1	3	16	7	0	2	7	6	0
56	Age_80_150	1	1	0	0	0	1	0	0	0	1	2	0	2	0	3	2	0	0	0	0	1	0	0	0	2	1	0	0	1	0	1	0	0	0	4	0	0	0	0	0	0
57	Age_0_9	0	0	0	0	0	0	0	0	0	0	0	0	0	0	0	0	0	0	0	0	0	0	0	0	0	0	0	0	0	0	0	0	0	0	0	0	0	0	0	0	0
57	Age_10_19	0	0	0	0	0	0	0	0	0	0	0	0	0	0	0	0	0	0	0	0	0	0	0	0	0	0	0	0	2	0	0	0	0	0	0	0	0	0	0	0	0
57	Age_20_29	0	0	1	0	0	0	0	0	1	2	0	0	0	0	0	0	0	0	0	0	0	0	0	0	0	1	0	0	0	0	0	1	0	0	0	0	0	0	0	0	0
57	Age_30_39	0	0	0	0	0	2	0	0	0	1	2	0	0	0	1	0	0	0	0	1	2	0	1	0	1	0	2	0	2	0	0	1	0	0	4	4	0	0	2	0	0
57	Age_40_49	2	0	1	2	0	2	0	0	0	3	6	3	1	0	1	3	0	1	3	0	2	0	2	0	0	3	8	3	3	0	0	1	3	0	3	2	0	0	2	0	0
57	Age_50_59	5	5	1	4	4	11	0	0	1	7	11	3	3	0	6	5	1	0	5	2	12	0	1	0	2	4	13	4	12	0	2	6	0	1	9	3	0	0	6	6	0
57	Age_60_69	5	5	4	4	5	4	0	0	1	6	13	2	0	0	8	18	0	2	11	4	9	0	2	3	2	5	11	13	16	0	1	10	0	0	9	10	0	2	5	2	0
57	Age_70_79	6	8	3	5	2	9	0	0	4	10	8	2	5	0	14	7	2	1	2	3	11	0	4	0	1	8	15	12	16	0	2	16	1	3	19	7	0	2	6	5	0
57	Age_80_150	1	1	0	0	1	1	0	0	0	1	1	0	2	0	3	3	0	0	0	0	1	0	0	0	2	0	0	0	1	0	1	1	0	0	4	0	0	0	0	0	0
58	Age_0_9	0	0	0	0	0	0	0	0	0	0	0	0	0	0	0	0	0	0	0	0	0	0	0	0	0	0	0	0	0	0	0	0	0	0	0	0	0	0	0	0	0
58	Age_10_19	0	0	0	0	0	0	0	0	0	0	0	0	0	0	0	0	0	0	0	0	0	0	0	0	0	0	0	0	2	0	0	0	0	0	0	0	0	0	0	0	0
58	Age_20_29	0	0	1	0	1	0	0	0	1	2	0	0	0	0	0	0	0	0	0	0	0	0	0	0	0	1	1	0	0	0	0	1	0	0	0	0	0	0	0	0	0
58	Age_30_39	0	0	0	0	0	2	0	0	0	2	3	0	0	0	1	0	0	0	0	0	2	0	1	0	1	0	1	0	2	0	0	1	0	0	4	4	0	0	2	0	0
58	Age_40_49	3	0	1	2	0	2	0	0	0	3	7	3	1	0	1	3	0	1	3	0	4	0	2	0	0	3	10	2	2	0	0	1	3	0	4	4	0	0	2	0	0
58	Age_50_59	7	6	2	4	4	10	0	0	1	8	10	3	3	0	6	5	1	0	4	2	11	0	0	0	4	5	12	4	11	0	2	5	0	1	8	3	0	0	6	7	0
58	Age_60_69	5	7	4	5	5	4	0	0	1	5	14	2	0	0	9	18	0	2	10	5	9	0	2	3	2	5	11	14	18	0	1	11	0	0	9	10	0	2	6	3	0
58	Age_70_79	6	9	3	7	5	11	0	0	6	9	10	2	6	0	15	7	3	1	2	4	15	0	4	0	1	8	15	13	17	0	3	18	2	0	19	7	0	3	6	5	0
58	Age_80_150	1	1	0	0	1	1	0	0	0	2	1	0	2	0	3	3	0	0	0	0	1	0	0	0	1	0	1	0	1	0	1	1	0	0	4	1	0	0	0	0	0
59	Age_0_9	0	0	0	0	0	0	0	0	0	0	0	0	0	0	0	0	0	0	0	0	0	0	0	0	0	0	0	0	0	0	0	0	0	0	0	0	0	0	0	0	0
59	Age_10_19	0	0	0	0	0	0	0	0	0	0	0	0	0	0	0	0	0	0	0	0	0	0	0	0	0	0	0	0	2	0	0	0	0	0	0	0	0	0	0	0	0
59	Age_20_29	0	0	1	0	1	0	0	0	1	2	0	0	0	0	0	0	0	0	0	0	0	0	0	0	0	1	1	0	0	0	0	1	0	0	0	0	0	0	0	0	0
59	Age_30_39	0	0	0	0	0	2	0	0	0	2	3	0	0	0	2	0	0	0	0	0	2	0	1	0	1	0	1	0	2	0	0	1	0	0	4	4	0	0	2	0	0
59	Age_40_49	3	0	1	2	0	2	0	0	0	4	7	3	1	0	1	4	0	1	4	0	4	0	2	0	0	3	12	2	2	0	0	2	3	0	5	4	0	0	2	0	0
59	Age_50_59	8	5	2	5	5	10	0	0	2	8	7	4	3	0	7	6	1	0	4	5	9	0	0	0	4	5	12	5	12	0	2	8	0	2	8	3	0	0	6	6	0
59	Age_60_69	5	8	4	6	4	4	0	0	1	6	14	2	0	0	10	18	0	4	11	5	8	0	3	3	1	6	13	14	18	0	1	12	0	0	9	8	0	1	8	3	0
59	Age_70_79	7	9	4	7	5	12	0	0	6	11	10	3	7	0	16	9	3	1	2	4	17	0	6	1	1	9	18	13	17	0	3	18	2	0	22	9	0	2	7	5	0
59	Age_80_150	2	1	0	0	1	1	0	0	0	2	1	0	2	0	3	3	0	0	0	0	1	0	1	0	2	0	2	0	2	0	1	1	0	0	4	1	0	0	0	0	0
60	Age_0_9	0	0	0	0	0	0	0	0	0	0	0	0	0	0	0	0	0	0	0	0	0	0	0	0	0	0	0	0	0	0	0	0	0	0	0	0	0	0	0	0	0
60	Age_10_19	0	0	0	0	0	0	0	0	0	0	0	0	0	0	0	0	0	0	0	0	0	0	1	0	0	0	0	0	2	0	0	0	0	0	0	0	0	0	0	0	0
60	Age_20_29	0	0	1	0	1	0	0	0	1	2	0	0	1	0	0	0	0	0	0	0	0	0	0	0	0	1	2	0	0	0	0	2	0	0	0	0	0	0	0	0	0
60	Age_30_39	0	0	0	0	0	2	0	0	0	3	3	0	0	0	1	0	0	0	0	0	2	0	1	0	1	0	2	1	2	0	0	1	0	0	4	4	0	0	2	0	0
60	Age_40_49	3	0	1	2	0	1	0	0	0	4	7	3	3	0	1	4	0	1	4	0	4	0	3	0	0	3	12	2	2	0	0	2	3	0	6	5	0	0	2	0	0
60	Age_50_59	7	7	3	6	5	8	0	0	2	8	8	4	2	0	8	6	1	0	6	6	11	0	0	0	4	5	13	6	14	0	2	10	0	2	8	3	0	0	6	6	0
60	Age_60_69	6	7	4	6	4	5	0	0	1	8	16	2	1	0	12	17	0	4	11	7	10	0	4	3	1	6	13	16	20	0	1	13	0	0	12	9	0	1	8	3	0
60	Age_70_79	8	9	4	8	3	13	0	0	6	13	14	3	8	0	16	9	4	1	3	7	18	0	7	1	3	9	21	14	18	0	3	17	2	2	25	10	0	3	7	4	0
60	Age_80_150	2	1	0	1	1	2	0	0	0	2	1	0	2	0	3	3	0	0	0	0	1	0	1	0	2	1	2	0	2	0	1	1	0	0	3	1	0	0	0	0	0
61	Age_0_9	0	0	0	0	0	0	0	0	0	0	0	0	0	0	0	0	0	0	0	0	0	0	0	0	0	0	0	0	0	0	0	0	0	0	0	0	0	0	0	0	0
61	Age_10_19	0	0	0	0	0	0	0	0	0	0	0	0	0	0	0	0	0	0	0	0	0	0	1	0	0	0	0	0	2	0	0	0	0	0	0	0	0	0	0	0	0
61	Age_20_29	0	0	1	0	1	0	0	0	1	2	0	0	1	0	0	0	0	0	0	0	0	0	0	0	0	1	2	0	0	0	0	2	0	0	0	0	0	0	0	0	0
61	Age_30_39	0	0	0	0	0	3	0	0	0	4	3	1	0	0	2	0	0	0	0	0	2	0	1	0	1	0	2	1	2	0	0	2	0	0	3	3	0	0	2	0	0
61	Age_40_49	3	0	1	2	1	1	0	0	0	4	7	3	3	0	2	5	1	1	3	0	4	0	3	0	0	3	12	2	2	0	0	2	3	0	8	5	0	0	2	2	0
61	Age_50_59	7	7	2	7	4	7	0	0	4	9	7	4	2	0	7	8	1	1	6	5	12	0	0	0	4	6	13	7	15	0	2	9	0	5	10	4	0	0	6	6	0
61	Age_60_69	5	7	4	6	5	6	0	0	1	10	19	3	1	0	11	18	2	3	11	9	13	0	5	3	1	8	13	16	21	0	1	14	0	0	16	10	0	3	8	3	0
61	Age_70_79	9	10	5	7	4	14	0	0	5	15	14	3	8	0	18	13	4	1	2	9	16	0	8	1	3	9	23	16	20	0	4	19	2	1	28	10	0	3	8	4	0
61	Age_80_150	2	1	0	2	1	2	0	0	0	2	2	0	2	0	3	3	0	0	0	0	2	0	1	0	2	1	2	0	1	0	1	1	0	0	3	1	0	0	0	0	0
62	Age_0_9	0	0	0	0	0	0	0	0	0	0	0	0	0	0	0	0	0	0	0	0	0	0	0	0	0	0	0	0	0	0	0	0	0	0	0	0	0	0	0	0	0
62	Age_10_19	0	0	0	0	0	0	0	0	0	0	0	0	0	0	0	0	0	0	0	0	0	0	1	0	0	0	0	0	2	0	0	0	0	0	0	0	0	0	0	0	0
62	Age_20_29	0	0	1	0	1	0	0	0	1	2	0	0	0	0	0	0	0	0	0	0	0	0	0	0	0	1	2	0	0	0	0	2	0	0	0	0	0	0	0	0	0
62	Age_30_39	0	0	0	0	0	4	0	0	0	3	3	1	0	0	2	0	0	0	1	0	3	0	2	0	1	0	2	1	2	0	0	2	0	0	4	3	0	1	2	0	0
62	Age_40_49	3	0	1	2	1	1	0	0	0	4	8	3	3	0	1	6	1	1	2	0	5	0	2	0	0	3	14	4	3	0	0	2	3	0	8	6	0	0	2	2	0
62	Age_50_59	8	7	2	8	5	7	0	0	4	13	8	3	2	0	7	7	2	1	9	7	11	0	2	0	4	8	17	7	15	0	2	9	0	5	10	4	0	0	6	6	0
62	Age_60_69	6	8	5	8	5	8	0	0	2	12	19	3	2	0	14	23	2	4	10	12	15	0	6	3	1	8	13	17	23	0	1	15	0	1	18	13	0	3	8	3	0
62	Age_70_79	10	11	5	8	4	13	0	0	6	15	17	5	8	0	19	12	4	1	2	8	18	0	9	1	3	11	27	16	24	0	4	19	2	2	31	11	0	4	10	4	0
62	Age_80_150	2	1	0	2	1	2	0	0	1	3	2	0	2	0	3	4	0	1	0	0	3	0	1	0	4	1	3	0	1	0	3	0	0	0	3	1	0	0	0	1	0
63	Age_0_9	0	0	0	0	0	0	0	0	0	0	0	0	0	0	0	0	0	0	0	0	0	0	0	0	0	0	0	0	0	0	0	0	0	0	0	0	0	0	0	0	0
63	Age_10_19	0	0	0	0	0	0	0	0	0	0	0	0	0	0	0	0	0	0	0	0	0	0	1	0	0	0	0	0	2	0	0	0	0	0	0	0	0	0	0	0	0
63	Age_20_29	0	0	1	0	1	0	0	0	1	2	0	0	0	0	0	0	0	0	0	0	0	0	0	0	0	1	2	0	1	0	0	2	0	1	0	0	0	0	0	0	0
63	Age_30_39	0	0	0	0	0	4	0	0	0	3	3	1	0	0	2	0	0	0	1	0	3	0	2	0	1	0	2	1	2	0	0	3	0	0	5	3	0	1	2	0	0
63	Age_40_49	3	0	1	2	1	1	0	0	0	4	10	4	3	0	1	6	1	1	2	0	5	0	2	0	1	5	13	5	3	0	0	3	3	0	9	5	0	0	2	2	0
63	Age_50_59	9	7	2	8	5	7	0	0	5	15	11	3	2	0	5	7	1	2	9	7	12	0	2	0	3	8	20	8	16	0	2	10	0	6	13	5	0	0	7	6	0
63	Age_60_69	8	11	6	8	6	10	0	0	3	11	18	5	3	0	13	26	1	4	10	12	15	0	7	3	2	8	14	17	21	0	1	19	0	1	20	12	0	3	9	3	0
63	Age_70_79	12	11	4	8	6	13	0	0	8	14	15	6	7	0	22	14	5	1	2	9	20	0	10	1	3	11	31	15	26	0	7	24	2	2	31	11	0	4	12	7	0
63	Age_80_150	2	1	1	2	1	2	0	0	1	3	2	0	2	0	3	5	0	1	0	0	2	0	2	0	5	1	5	0	3	0	3	0	0	0	5	1	0	0	0	1	0
64	Age_0_9	0	0	0	0	0	0	0	0	0	0	0	0	0	0	0	0	0	0	0	0	0	0	0	0	0	0	0	0	0	0	0	0	0	0	0	0	0	0	0	0	0
64	Age_10_19	0	0	0	0	0	0	0	0	0	0	0	0	0	0	0	0	0	0	0	0	0	0	1	0	0	0	0	0	2	0	0	1	0	0	0	0	0	0	0	0	0
64	Age_20_29	0	0	1	0	1	0	0	0	1	2	0	0	0	0	0	0	0	0	0	0	0	0	0	0	0	1	2	0	0	0	0	2	0	1	0	0	0	0	0	0	0
64	Age_30_39	0	0	1	0	0	4	0	0	0	3	4	1	0	0	2	0	0	0	1	0	3	0	3	1	1	0	2	1	2	0	0	3	0	0	4	4	0	1	2	0	0
64	Age_40_49	3	1	1	2	1	1	0	0	0	4	11	4	3	0	1	6	1	1	2	0	5	0	2	0	1	5	15	5	3	0	0	3	3	0	8	7	0	0	3	3	0
64	Age_50_59	11	7	2	8	5	8	0	0	7	14	15	3	3	0	6	7	1	2	9	8	14	0	3	0	4	8	19	9	18	0	3	10	0	6	15	5	0	1	7	6	0
64	Age_60_69	10	14	7	9	7	10	0	0	3	11	18	5	3	0	12	25	1	4	10	12	14	0	8	3	3	8	16	20	21	0	3	20	0	1	22	12	0	3	9	3	0
64	Age_70_79	11	11	5	10	8	14	0	0	9	14	19	7	7	0	23	15	6	1	7	9	24	0	10	1	3	13	34	20	26	0	8	28	2	2	32	12	0	4	11	7	0
64	Age_80_150	2	0	1	2	1	2	0	0	1	3	3	0	2	0	2	6	0	1	0	0	2	0	2	0	4	1	5	0	3	0	3	0	0	0	4	1	0	0	0	1	0
65	Age_0_9	0	0	0	0	0	0	0	0	0	0	0	0	0	0	0	0	0	0	0	0	0	0	0	0	0	0	0	0	0	0	0	0	0	0	0	0	0	0	0	0	0
65	Age_10_19	0	0	0	0	0	1	0	0	0	0	0	0	0	0	0	0	0	0	0	0	0	0	1	0	0	0	0	1	2	0	0	1	0	0	0	0	0	0	0	0	0
65	Age_20_29	0	0	1	0	1	0	0	0	1	2	1	0	0	0	0	0	0	0	0	0	0	0	0	0	0	1	3	0	0	0	0	2	0	1	0	0	0	0	0	0	0
65	Age_30_39	0	1	1	1	0	4	0	0	0	3	4	1	0	0	2	0	0	0	1	0	2	0	3	1	1	1	2	1	2	0	0	3	0	0	4	4	0	1	2	0	0
65	Age_40_49	3	2	1	3	0	1	0	0	1	5	12	6	3	0	2	6	1	1	2	0	5	0	2	0	1	6	15	5	3	0	0	2	3	0	9	6	0	0	3	3	0
65	Age_50_59	12	8	2	8	5	10	0	0	8	16	14	3	4	0	6	10	1	2	9	8	16	0	4	0	5	9	17	11	18	0	4	13	0	6	14	4	0	1	7	4	0
65	Age_60_69	13	15	8	8	8	13	0	0	3	15	18	6	3	0	12	23	1	4	10	13	16	0	7	3	4	8	21	19	24	0	3	22	0	1	24	12	0	4	10	3	0
65	Age_70_79	14	15	7	10	8	16	0	0	10	14	21	8	8	0	22	14	6	3	10	9	27	0	13	3	4	15	38	18	27	0	7	27	2	2	38	11	0	4	12	7	0
65	Age_80_150	1	1	1	1	1	2	0	0	1	3	2	0	1	0	2	6	0	1	0	0	2	0	3	0	5	1	6	0	3	0	3	0	0	0	4	2	0	0	0	1	0
66	Age_0_9	0	0	0	0	0	0	0	0	0	0	0	0	0	0	0	0	0	0	0	0	0	0	0	0	0	0	0	0	0	0	0	0	0	0	0	0	0	0	0	0	0
66	Age_10_19	0	0	0	0	0	1	0	0	0	0	0	0	0	0	0	0	0	0	0	0	0	0	1	0	0	0	0	1	2	0	0	1	0	0	0	0	0	0	0	0	0
66	Age_20_29	1	0	1	0	2	0	0	0	1	2	1	0	0	0	0	0	0	0	0	0	0	0	0	0	0	1	3	0	0	0	0	2	0	1	0	0	0	0	0	0	0
66	Age_30_39	0	1	1	1	0	4	0	0	0	3	5	1	0	0	2	0	0	0	1	0	2	0	3	1	1	1	3	1	2	0	1	3	0	0	4	4	0	1	2	0	0
66	Age_40_49	3	2	1	5	1	0	0	0	1	5	10	6	2	0	4	7	1	2	2	0	5	0	2	0	1	6	16	6	3	0	0	1	3	0	9	6	0	0	3	3	0
66	Age_50_59	12	8	3	10	6	10	0	0	8	16	14	3	6	0	6	10	1	2	11	8	15	0	6	0	6	9	20	12	20	0	4	15	0	6	15	8	0	0	9	5	0
66	Age_60_69	15	15	9	7	9	14	0	0	4	16	20	6	4	0	9	25	1	5	15	12	21	0	7	3	4	13	21	19	29	0	5	22	1	3	26	12	0	4	9	3	0
66	Age_70_79	14	16	8	10	10	18	0	0	12	14	22	9	8	0	22	14	6	3	11	10	28	0	13	3	3	16	40	21	29	0	5	30	3	3	39	11	0	4	13	8	0
66	Age_80_150	1	1	1	2	1	2	0	0	1	4	2	0	2	0	2	7	0	1	0	0	2	0	3	0	5	1	7	0	3	0	3	1	0	0	3	1	0	0	0	1	0
67	Age_0_9	0	0	0	0	0	0	0	0	0	0	0	0	0	0	0	0	0	0	0	0	0	0	0	0	0	0	0	0	0	0	0	0	0	0	0	0	0	0	0	0	0
67	Age_10_19	0	1	0	0	0	1	0	0	0	0	0	0	0	0	0	0	0	0	0	0	0	0	1	0	0	0	0	1	2	0	0	1	0	0	0	0	0	0	0	0	0
67	Age_20_29	1	0	1	0	2	0	0	0	1	3	1	0	0	0	0	0	0	0	0	0	0	0	0	0	0	1	2	0	0	0	0	1	0	1	0	0	0	0	0	0	0
67	Age_30_39	0	2	1	0	0	3	0	0	1	3	5	1	0	0	1	0	0	0	1	1	3	0	3	1	1	1	4	1	2	0	1	3	0	0	5	3	0	1	2	0	0
67	Age_40_49	3	2	1	4	1	1	0	0	1	5	11	6	2	0	4	6	1	1	2	0	5	0	3	0	0	6	17	6	3	0	0	3	3	0	12	6	0	0	5	4	0
67	Age_50_59	12	10	3	10	6	10	0	0	9	16	14	4	6	0	6	10	1	3	13	7	12	0	5	0	6	10	20	14	20	0	4	15	0	6	17	9	0	0	9	5	0
67	Age_60_69	16	16	8	9	10	15	0	0	7	14	20	7	5	0	8	25	1	5	17	11	23	0	8	3	5	15	23	18	34	0	5	27	1	3	26	12	0	5	12	3	0
67	Age_70_79	16	18	10	13	10	21	0	0	12	16	21	8	8	0	23	15	6	2	13	9	28	0	15	3	3	19	42	22	31	0	6	29	3	4	39	13	0	5	16	9	0
67	Age_80_150	2	1	1	2	2	2	0	0	1	5	2	0	2	0	2	7	0	1	0	0	3	0	3	0	5	2	6	1	3	0	3	1	0	0	4	1	0	0	0	1	0
68	Age_0_9	0	0	0	0	0	0	0	0	0	0	0	0	0	0	0	0	0	0	0	0	0	0	0	0	0	0	0	0	0	0	0	0	0	0	0	0	0	0	0	0	0
68	Age_10_19	0	1	0	0	0	1	0	0	0	0	0	0	0	0	0	0	0	0	0	0	0	0	1	0	0	0	0	1	2	0	0	0	0	0	0	0	0	0	0	0	0
68	Age_20_29	1	0	1	0	2	1	0	0	1	3	1	0	0	0	0	0	0	0	0	0	0	0	0	0	0	1	2	2	0	0	0	1	0	1	0	0	0	0	0	0	0
68	Age_30_39	0	2	1	0	0	3	0	0	1	5	5	1	0	0	1	1	0	0	1	1	3	0	3	1	1	1	4	1	2	0	1	3	0	0	4	3	0	1	3	0	0
68	Age_40_49	2	2	2	4	1	2	0	0	1	8	11	6	2	0	4	7	1	1	2	0	5	0	3	1	0	6	17	6	2	0	0	3	3	1	13	4	0	0	6	4	0
68	Age_50_59	11	10	4	9	8	10	0	0	10	17	15	4	6	0	6	12	1	3	14	8	12	0	5	0	6	11	23	16	22	0	4	15	0	6	19	10	0	0	8	6	0
68	Age_60_69	21	17	9	9	10	18	0	0	8	13	22	7	5	0	8	27	2	5	20	12	25	0	8	3	7	15	25	19	35	0	5	29	1	3	26	14	0	5	12	2	0
68	Age_70_79	17	21	10	13	12	24	0	0	12	17	27	10	9	0	22	15	6	3	16	9	30	0	17	3	4	19	44	26	30	0	6	28	3	5	40	13	0	5	17	8	0
68	Age_80_150	2	1	1	2	2	2	0	0	1	5	3	0	2	0	2	7	0	1	0	0	4	0	2	0	5	3	7	2	3	0	2	1	0	0	6	1	0	0	0	1	0
69	Age_0_9	0	0	0	0	0	0	0	0	0	0	0	0	0	0	0	0	0	0	0	0	0	0	0	0	0	0	0	0	0	0	0	0	0	0	0	0	0	0	0	0	0
69	Age_10_19	0	1	0	0	0	1	0	0	0	0	0	0	0	0	0	0	0	0	0	0	0	0	1	0	0	0	0	1	1	0	0	0	1	0	0	0	0	0	0	0	0
69	Age_20_29	1	0	1	0	2	1	0	0	0	3	0	0	0	0	0	0	0	0	0	0	0	0	0	0	0	1	2	2	1	0	0	1	0	1	0	0	0	0	0	0	0
69	Age_30_39	0	2	1	0	0	3	0	0	1	5	8	1	0	0	1	1	0	0	1	1	3	0	2	1	1	1	4	1	3	0	1	3	0	0	4	3	0	2	3	0	0
69	Age_40_49	2	2	2	4	1	2	0	0	1	8	10	6	2	0	4	10	1	1	2	1	7	0	3	1	0	6	15	6	1	0	0	3	2	1	14	4	0	0	7	3	0
69	Age_50_59	15	10	4	8	9	12	0	0	9	21	18	3	7	0	6	13	2	5	13	8	14	0	4	1	6	11	24	15	24	0	3	15	0	5	18	10	0	0	8	7	0
69	Age_60_69	22	18	9	11	10	19	0	0	8	15	27	9	7	0	8	29	5	5	20	11	27	0	9	3	9	13	27	20	33	0	5	34	2	3	30	15	0	5	12	4	0
69	Age_70_79	19	26	11	13	13	29	0	0	12	20	29	10	9	0	23	20	7	3	19	10	35	0	17	3	4	21	45	29	30	0	8	32	4	6	42	13	0	5	17	7	0
69	Age_80_150	2	1	1	2	2	2	0	0	1	5	3	0	2	0	1	7	0	1	0	0	4	0	4	0	4	3	7	2	3	0	2	3	0	0	8	1	0	0	1	2	0
70	Age_0_9	0	0	0	0	0	0	0	0	0	0	0	0	0	0	0	0	0	0	0	0	0	0	0	0	0	0	0	0	0	0	0	0	0	0	0	0	0	0	0	0	0
70	Age_10_19	0	1	0	0	0	1	0	0	0	0	0	0	0	0	0	0	0	0	0	0	0	0	1	0	0	0	0	1	0	0	0	0	1	0	0	0	0	0	0	0	0
70	Age_20_29	1	0	1	0	2	1	0	0	0	3	1	0	0	0	0	0	0	0	0	0	0	0	0	0	0	1	3	2	1	0	0	1	0	1	1	0	0	0	0	0	0
70	Age_30_39	0	1	1	0	0	3	0	0	2	4	8	2	0	0	2	1	0	0	2	1	3	0	2	1	1	1	5	1	3	0	1	3	0	0	4	5	0	3	4	0	0
70	Age_40_49	3	5	2	4	3	4	0	0	1	7	10	6	3	0	4	10	2	2	2	1	7	0	3	1	2	6	14	7	1	0	0	3	2	1	14	4	0	0	7	2	0
70	Age_50_59	17	12	4	10	9	12	0	0	10	21	18	4	8	0	6	13	2	5	14	8	14	0	5	1	5	13	24	17	23	0	3	16	0	6	22	11	0	0	9	6	0
70	Age_60_69	22	19	9	13	11	21	0	0	14	16	31	10	8	0	8	30	5	5	20	11	30	0	7	3	11	14	32	18	33	0	5	33	2	4	31	15	0	5	13	5	0
70	Age_70_79	20	28	12	14	13	34	0	0	13	22	31	13	11	0	23	20	7	3	19	13	37	0	17	4	5	22	49	31	33	0	8	35	3	7	42	18	0	6	18	9	0
70	Age_80_150	4	1	1	2	1	2	0	0	2	4	3	0	1	0	1	7	0	1	1	0	3	0	4	0	4	2	8	2	3	0	2	4	0	0	9	1	0	0	1	2	0
71	Age_0_9	0	0	0	0	0	0	0	0	0	0	0	0	0	0	0	0	0	0	0	0	0	0	0	0	0	0	0	0	0	0	0	0	0	0	0	0	0	0	0	0	0
71	Age_10_19	0	1	0	0	0	1	0	0	0	0	0	0	0	0	0	0	0	0	0	0	0	0	1	0	0	0	1	1	0	0	0	0	1	0	0	0	0	1	0	0	0
71	Age_20_29	1	0	1	0	2	1	0	0	0	3	1	0	0	0	0	0	0	0	0	0	0	0	0	1	0	1	3	2	1	0	0	1	0	1	1	0	0	0	0	0	0
71	Age_30_39	1	1	1	0	0	3	0	0	3	5	10	2	0	0	2	1	0	0	2	1	2	0	2	0	1	1	6	2	4	0	1	4	0	0	4	5	0	3	4	0	0
71	Age_40_49	4	7	3	2	3	4	0	0	3	8	10	6	3	0	4	8	2	2	2	1	8	0	3	1	2	6	14	7	1	0	0	4	2	1	13	4	0	0	8	2	0
71	Age_50_59	17	12	4	10	10	11	0	0	11	26	20	4	9	0	6	13	2	5	17	9	16	0	5	1	5	14	29	17	23	0	3	16	0	6	22	12	0	0	8	6	0
71	Age_60_69	23	21	10	15	13	25	0	0	15	17	32	13	9	0	9	32	7	6	22	14	34	0	8	3	10	19	42	20	34	0	5	36	2	4	30	14	0	5	12	6	0
71	Age_70_79	24	28	12	15	15	36	0	0	15	21	35	13	13	0	26	19	8	5	18	13	40	0	21	4	6	24	53	33	33	0	9	41	3	6	44	20	0	4	19	11	0
71	Age_80_150	3	2	1	2	1	2	0	0	3	6	4	0	1	0	1	7	0	1	3	0	5	0	4	0	4	4	8	2	3	0	2	5	0	0	10	1	0	0	1	2	0
72	Age_0_9	0	0	0	0	0	0	0	0	0	0	0	0	0	0	0	0	0	0	0	0	0	0	0	0	0	0	0	0	0	0	0	0	0	0	0	0	0	0	0	0	0
72	Age_10_19	0	1	0	0	0	1	0	0	0	0	0	0	0	0	0	0	0	0	0	0	0	0	1	0	0	0	1	1	0	0	0	0	1	0	0	0	0	0	0	0	0
72	Age_20_29	1	1	1	0	2	1	0	0	0	3	1	0	0	0	0	0	0	0	0	0	0	0	0	1	0	2	3	2	1	0	0	1	0	1	1	0	0	0	0	0	0
72	Age_30_39	1	2	1	0	0	4	0	0	3	5	10	2	0	0	2	1	0	0	2	1	2	0	2	0	1	1	6	2	4	0	1	3	0	0	4	5	0	3	4	0	0
72	Age_40_49	4	6	4	2	4	4	0	0	3	11	10	6	3	0	4	8	2	2	2	1	9	0	3	1	2	6	15	7	1	0	0	3	2	0	12	5	0	2	8	2	0
72	Age_50_59	17	12	7	11	10	12	0	0	11	31	21	5	10	0	6	17	2	5	18	9	16	0	5	1	5	15	33	20	25	0	3	18	0	6	21	13	0	0	8	5	0
72	Age_60_69	24	22	9	15	14	26	0	0	16	18	37	13	9	0	11	37	7	8	20	15	37	0	10	3	11	20	44	21	35	0	5	36	1	5	32	16	0	5	14	9	0
72	Age_70_79	29	29	12	17	14	40	0	0	14	24	36	16	15	0	29	23	9	7	21	14	43	0	26	5	6	22	58	35	37	0	9	41	4	8	42	25	0	4	20	11	0
72	Age_80_150	3	2	2	2	1	2	0	0	3	7	5	1	1	0	2	7	0	1	3	2	5	0	4	0	4	5	7	2	4	0	2	6	0	0	9	1	0	0	2	2	0
73	Age_0_9	0	0	0	0	0	0	0	0	0	0	0	0	0	0	0	0	0	0	0	0	0	0	0	0	0	0	0	0	0	0	0	0	0	0	0	0	0	0	0	0	0
73	Age_10_19	0	1	0	0	0	1	0	0	0	0	0	0	0	0	0	0	0	0	0	0	0	0	1	0	0	0	1	1	0	0	0	0	1	0	0	0	0	0	0	0	0
73	Age_20_29	1	1	1	0	2	1	0	0	0	2	2	0	0	0	0	0	0	0	0	0	0	0	0	1	0	2	3	2	1	0	0	1	0	1	1	0	0	0	0	1	0
73	Age_30_39	1	2	0	1	0	3	0	0	3	8	10	3	0	0	2	0	0	0	2	1	2	0	2	0	1	2	6	2	4	0	1	3	0	0	4	5	0	3	4	0	0
73	Age_40_49	4	7	4	2	5	4	0	0	3	11	11	6	3	0	4	8	1	2	3	2	8	0	3	1	2	6	15	8	2	0	0	3	2	0	12	5	0	2	9	2	0
73	Age_50_59	18	13	8	11	10	15	0	0	13	41	24	6	11	0	5	16	3	5	20	10	18	0	5	1	7	17	32	23	24	0	3	17	1	7	20	14	0	2	9	5	0
73	Age_60_69	26	21	10	16	15	28	0	0	17	23	44	12	10	0	13	40	8	10	22	17	42	0	15	3	13	18	48	23	35	0	5	40	1	5	36	18	0	4	16	9	0
73	Age_70_79	34	27	13	22	14	43	0	0	16	25	39	20	16	0	32	24	9	10	23	15	45	0	26	6	7	26	59	40	42	0	10	46	5	11	46	26	0	5	20	10	0
73	Age_80_150	2	2	2	3	2	3	0	0	2	7	5	1	1	0	2	7	0	1	6	3	5	0	4	0	4	4	7	3	4	0	2	5	0	0	9	1	0	0	2	2	0
74	Age_0_9	0	0	0	0	0	0	0	0	0	0	0	0	0	0	0	0	0	0	0	0	0	0	0	0	0	0	0	0	0	0	0	0	0	0	0	0	0	0	0	0	0
74	Age_10_19	0	1	0	0	0	1	0	0	0	0	0	0	0	0	0	0	0	0	0	0	0	0	1	0	0	1	1	2	0	0	0	0	1	0	1	0	0	0	0	0	0
74	Age_20_29	1	1	1	0	2	1	0	0	0	2	2	0	0	0	0	0	0	0	0	0	0	0	0	0	0	2	4	2	1	0	0	1	0	1	1	0	0	0	0	1	0
74	Age_30_39	1	2	0	2	0	3	0	0	3	9	9	3	0	0	2	0	0	0	2	1	2	0	2	0	2	3	6	2	4	0	1	3	0	0	5	5	0	3	4	0	0
74	Age_40_49	5	6	4	2	6	4	0	0	2	12	10	7	3	0	4	7	1	2	3	2	9	0	4	1	2	6	18	9	2	0	0	3	2	0	12	6	0	2	10	2	0
74	Age_50_59	19	13	9	13	10	14	0	0	14	41	27	7	12	0	7	17	3	5	21	10	18	0	5	1	6	17	32	27	25	0	4	21	1	8	24	15	0	2	9	7	0
74	Age_60_69	27	23	10	16	15	31	0	0	20	24	47	13	9	0	14	37	6	9	21	16	47	0	15	4	14	19	51	25	35	0	3	40	2	4	35	18	0	4	17	8	0
74	Age_70_79	34	31	13	24	14	46	0	0	17	28	45	18	17	0	32	27	10	9	26	15	52	0	26	7	7	26	61	46	45	0	14	48	4	13	50	30	0	3	21	10	0
74	Age_80_150	2	2	2	3	2	3	0	0	2	8	4	1	1	0	2	7	0	2	5	4	4	0	4	0	5	4	8	3	3	0	1	6	0	0	9	1	0	0	2	2	0
75	Age_0_9	0	0	0	0	0	0	0	0	0	0	0	0	0	0	0	0	0	0	0	0	0	0	0	0	0	0	0	0	0	0	0	0	0	0	0	0	0	0	0	0	0
75	Age_10_19	0	1	0	1	0	1	0	0	0	0	0	0	0	0	0	0	0	0	0	0	0	0	1	0	0	1	2	2	0	0	0	0	1	0	1	0	0	0	0	0	0
75	Age_20_29	1	0	1	0	3	1	0	0	0	2	1	0	0	0	0	0	0	0	0	0	0	0	0	0	0	2	5	2	2	0	0	1	0	1	1	0	0	0	0	1	0
75	Age_30_39	2	2	0	2	0	3	0	0	3	11	8	3	0	0	2	0	0	0	2	1	3	0	2	0	2	3	6	2	4	0	1	3	0	0	6	5	0	3	4	0	0
75	Age_40_49	6	5	3	2	6	3	0	0	3	15	8	8	3	0	3	6	1	2	3	2	10	0	6	1	2	6	19	8	3	0	0	4	2	0	12	6	0	2	10	2	0
75	Age_50_59	18	14	9	15	7	16	0	0	19	37	27	9	12	0	7	17	3	6	20	11	18	0	5	2	6	15	29	27	28	0	3	27	1	8	29	16	0	2	10	6	0
75	Age_60_69	28	24	9	18	17	34	0	0	20	29	47	14	11	0	15	38	6	8	22	18	51	0	16	4	14	24	58	26	37	0	4	41	3	6	37	17	0	4	17	8	0
75	Age_70_79	35	35	13	26	15	50	0	0	17	32	46	16	16	0	34	29	10	9	27	14	52	0	27	7	8	29	62	47	47	0	16	44	6	14	53	31	0	4	21	9	0
75	Age_80_150	3	2	3	4	3	2	0	0	2	9	6	1	2	0	2	7	0	2	4	5	5	0	4	0	5	4	8	3	3	0	1	6	0	0	9	2	0	0	2	3	0
76	Age_0_9	0	0	0	0	0	0	0	0	0	0	0	0	0	0	0	0	0	0	0	0	0	0	0	0	0	0	0	0	0	0	0	0	0	0	0	0	0	0	0	0	0
76	Age_10_19	0	1	0	1	1	0	0	0	0	0	0	0	0	0	0	0	0	0	0	0	0	0	1	0	0	1	2	2	0	0	0	0	1	0	1	0	0	0	0	0	0
76	Age_20_29	2	1	1	0	3	1	0	0	0	3	1	0	0	0	0	0	0	0	0	0	0	0	0	0	0	2	5	1	2	0	0	1	0	0	1	0	0	0	0	1	0
76	Age_30_39	1	2	0	3	0	3	0	0	3	11	7	3	0	0	2	1	0	0	2	1	3	0	2	0	3	3	7	1	4	0	1	4	0	0	6	5	0	1	5	0	0
76	Age_40_49	7	5	3	2	7	3	0	0	3	14	7	7	2	0	3	6	1	2	4	1	10	0	6	2	3	8	18	8	4	0	0	4	2	0	11	7	0	2	9	3	0
76	Age_50_59	16	15	11	16	7	18	0	0	19	42	29	9	13	0	7	19	3	7	18	14	19	0	8	3	6	16	35	25	30	0	3	27	1	8	27	19	0	2	10	6	0
76	Age_60_69	29	26	8	22	16	40	0	0	24	35	53	15	12	0	18	38	5	8	22	19	56	0	20	4	13	24	63	31	38	0	4	46	2	7	35	20	0	5	16	10	0
76	Age_70_79	39	35	13	28	17	52	0	0	18	33	51	18	17	0	38	33	12	10	25	15	52	0	25	7	11	31	65	50	51	0	16	49	7	12	55	30	0	5	21	9	0
76	Age_80_150	4	2	3	2	3	2	0	0	2	7	8	1	2	0	2	7	0	2	4	6	7	0	4	0	5	4	9	3	4	0	1	6	0	0	9	3	0	1	2	3	0
77	Age_0_9	0	0	0	0	0	0	0	0	0	0	1	0	0	0	0	0	0	0	0	0	0	0	0	0	0	0	0	0	0	0	0	0	0	0	0	0	0	0	0	0	0
77	Age_10_19	0	1	0	1	1	0	0	0	0	1	1	0	0	0	0	0	0	0	0	0	0	0	1	0	0	1	2	1	0	0	0	0	1	0	1	0	0	0	0	0	0
77	Age_20_29	2	0	1	0	2	1	0	0	0	3	1	0	0	0	0	0	0	0	0	0	0	0	0	0	0	2	6	1	2	0	0	1	0	0	2	0	0	0	0	1	0
77	Age_30_39	1	3	0	3	0	3	0	0	3	13	8	2	0	0	2	1	0	1	2	1	3	0	2	0	3	3	6	1	3	0	1	4	0	0	7	5	0	1	5	0	0
77	Age_40_49	7	5	3	2	8	3	0	0	3	15	8	6	2	0	3	8	2	2	4	1	9	0	6	2	4	11	17	9	4	0	0	5	2	0	11	7	0	3	9	3	0
77	Age_50_59	16	17	11	19	7	17	0	0	21	44	32	9	14	0	8	20	3	7	19	14	20	0	7	4	6	17	35	29	31	0	3	27	1	8	30	20	0	4	13	7	0
77	Age_60_69	29	26	10	21	17	38	0	0	25	39	55	13	12	0	18	36	5	10	23	21	58	0	22	4	13	26	61	33	40	0	3	47	2	9	38	20	0	5	19	13	0
77	Age_70_79	43	37	15	26	20	55	0	0	20	38	55	16	15	0	35	31	12	7	25	15	54	0	27	6	13	34	70	49	57	0	17	50	8	13	60	33	0	8	25	10	0
77	Age_80_150	7	2	2	2	5	2	0	0	2	7	8	3	3	0	2	6	0	1	6	6	7	0	4	0	5	4	11	2	4	0	1	8	0	0	10	3	0	1	2	3	0
78	Age_0_9	0	0	0	0	0	0	0	0	0	0	1	0	0	0	0	0	0	0	0	0	0	0	0	0	0	0	0	0	0	0	0	0	0	0	0	0	0	0	0	0	0
78	Age_10_19	0	1	0	1	1	0	0	0	1	1	1	1	0	0	0	0	0	0	0	0	0	0	1	0	0	1	2	1	0	0	0	0	1	1	1	0	0	0	0	0	0
78	Age_20_29	2	0	1	0	1	1	0	0	0	3	2	0	0	0	0	0	0	0	0	0	0	0	0	0	0	2	6	1	2	0	0	1	0	0	2	0	0	0	0	1	0
78	Age_30_39	1	3	0	3	0	3	0	0	3	14	7	2	0	0	2	1	0	1	3	1	3	0	2	0	3	5	7	0	3	0	0	5	0	0	6	6	0	1	4	0	0
78	Age_40_49	6	6	3	3	8	4	0	0	4	15	8	7	1	0	3	8	2	2	4	3	9	0	5	2	4	12	16	11	5	0	0	8	2	1	11	7	0	3	9	3	0
78	Age_50_59	18	17	15	19	8	18	0	0	25	43	33	8	14	0	8	19	4	8	20	15	20	0	8	2	6	20	34	31	32	0	3	26	1	10	32	19	0	5	16	6	0
78	Age_60_69	32	22	12	22	18	42	0	0	28	41	57	15	11	0	19	37	5	12	23	24	62	0	22	4	13	28	62	34	40	0	4	45	3	9	41	22	0	5	17	12	0
78	Age_70_79	42	43	15	29	20	55	0	0	23	44	64	15	17	0	37	33	11	8	28	17	57	0	28	6	14	36	71	47	63	0	17	54	9	13	64	31	0	9	24	11	0
78	Age_80_150	7	2	3	3	6	2	0	0	3	7	7	3	3	0	3	7	0	0	6	6	7	0	4	0	5	4	12	2	5	0	1	9	0	0	10	3	0	1	2	3	0
79	Age_0_9	0	0	0	0	0	0	0	0	0	0	1	0	0	0	0	0	0	1	0	0	0	0	0	0	0	0	0	0	0	0	0	0	0	0	0	0	0	0	0	0	0
79	Age_10_19	0	1	0	1	1	0	0	0	1	1	1	1	0	0	0	0	0	0	0	0	0	0	1	0	0	1	2	1	0	0	0	0	1	1	1	0	0	0	0	0	0
79	Age_20_29	2	0	1	0	1	1	0	0	0	4	2	0	0	0	0	0	0	0	0	0	0	0	0	0	0	2	5	1	2	0	0	1	0	0	2	0	0	0	0	1	0
79	Age_30_39	2	4	0	3	0	3	0	0	3	15	7	2	0	0	2	1	0	2	3	1	3	0	2	0	2	5	7	0	3	0	0	5	0	0	6	6	0	1	2	0	0
79	Age_40_49	7	5	3	3	8	4	0	0	4	15	10	7	1	0	3	9	2	3	4	4	9	0	5	2	4	12	17	12	5	0	0	8	2	1	13	7	0	3	9	3	0
79	Age_50_59	19	19	14	16	9	18	0	0	28	45	37	8	14	0	8	20	4	10	21	15	25	0	9	2	5	23	34	31	32	0	3	27	1	10	33	20	0	6	16	7	0
79	Age_60_69	28	22	13	23	21	43	0	0	26	46	61	14	11	0	18	37	5	12	25	27	65	0	20	4	14	32	62	32	40	0	4	47	3	9	44	21	0	6	18	12	0
79	Age_70_79	40	44	15	29	19	60	0	0	25	46	67	16	17	0	42	34	12	7	28	17	62	0	33	7	13	34	78	52	66	0	23	57	9	12	66	34	0	9	28	13	0
79	Age_80_150	6	2	3	3	6	2	0	0	4	7	7	3	3	0	3	7	0	0	8	6	7	0	4	1	6	4	12	4	5	0	1	10	0	0	12	3	0	1	2	3	0
