# Supplementary material for: Forecasting the spread of SARS-CoV-2 is inherently ambiguous given the current state of virus research
Source: PLoS One. 2021 Mar 3;16(3):e0245519. doi: 10.1371/journal.pone.0245519 (PMC7928451; doi:10.1371/journal.pone.0245519)
Supplement: S1 Data — It contains the data files in the input folder and the source code of the model in the src folder. Furthermore, in order to understand the input data please read the Readme file. Finally, in case you are unable to work with java, there is a .jar file included that runs our code without having to understand java. (ZIP) [file pone.0245519.s002.zip › Data to duplicate research/covid-paper-supplement-master/output/testfolder/infectionRateInEachCorop_matrix-1_0.394_1.txt]

This is the infection rate in each corop on each time stage for each age group.
Corop,Agegroup,0,1,2,3,4,5,6,7,8,9,10,11,12,13,14,15,16,17,18,19,20,21,22,23,24,25,26,27,28,29,30,31,32,33,34,35,36,37,38,39,40,41,42,43,44,45,46,47,48,49,50,51,52,53,54,55,56,57,58,59,60,61,62,63,64,65,66,67,68,69,70,71,72,73,74,75,76,77,78,79
Achterhoek,Age_0_9,4.196810006233953E-4,4.120170797183853E-4,4.2351726964018344E-4,6.0237949736619E-4,6.397084277230958E-4,6.40702214363742E-4,6.820598823553681E-4,7.848281515534516E-4,9.703008340118391E-4,0.001071300551549692,0.0012322565394642382,0.0014401754904883601,0.0015646674964896468,0.0016652282533123897,0.0019742392121047114,0.002282337922348665,0.002665651722905782,0.0029229781402427824,0.0033584808751463413,0.003950996091014347,0.004240114292883623,0.004671557329432807,0.005188881645539434,0.005891952742425488,0.00639994282641243,0.0068445967287529275,0.007985967879856726,0.009420617632808548,0.010305109546783098,0.011895330590974584,0.013172011876991463,0.01407233337543623,0.015645613851481444,0.017707321903619677,0.019859011551865313,0.021950500670041118,0.02427297863003053,0.02662568069015747,0.029419853121124273,0.032474007207120126,0.03567085314062479,0.03914236646344649,0.04267061757051982,0.047631517562442105,0.05231371970272225,0.05744323682830976,0.06200196828462878,0.06694483717710775,0.0711524722995781,0.07635071642157487,0.0815338990731933,0.08595481558185036,0.0898840617769423,0.0950218370014847,0.09876269420536965,0.1030084825996268,0.10678567798903915,0.11013564814368348,0.1129186416002832,0.11540892938507297,0.11745245569601981,0.11878795789445884,0.1189838706285582,0.11971469427787595,0.12009024071378727,0.1199448841533931,0.11885275182102273,0.11786844704011357,0.11701464177271148,0.11480210375395161,0.11273721095186129,0.11022675641606317,0.10772701681312846,0.10482600073534953,0.10225949585795302,0.09812828362784398,0.09519516368285696,0.09213937525552829,0.08913272178499576,0.08590725704728264
Achterhoek,Age_10_19,2.808000609599848E-4,3.0375876219068676E-4,3.005531571189657E-4,4.0595999475045996E-4,4.192788066417208E-4,4.4246615851195603E-4,4.5984009777999546E-4,5.386405105317627E-4,6.229418647877294E-4,6.997880310138926E-4,7.696171779040251E-4,9.049167140520176E-4,9.69278307319188E-4,0.0010700311878887314,0.001199773868254983,0.001397668952257125,0.0015939531358906134,0.0017651415185299113,0.0019571749959436113,0.0023166498814686243,0.0024632102797279565,0.0027448309159676665,0.003035935102992493,0.0034876251447830686,0.003740138635886181,0.004127947508102747,0.004658486854120403,0.005502635262883748,0.005974490654323761,0.006938479802228059,0.007532654478397793,0.0082332373156917,0.00903751816365328,0.01035223284119513,0.011419945543900467,0.012800620359003867,0.01399782844039077,0.015610356754526489,0.017047439573788625,0.019017878971309132,0.020592760759757245,0.02292181110855218,0.024779803002604073,0.027972943975666964,0.030305827761774595,0.033628836234700143,0.03597271671830593,0.03934483077786577,0.04166362507653676,0.045294559525601574,0.04808946365887179,0.05147761378465043,0.053653412562744696,0.057461358105554416,0.059648775868325066,0.06317778595079604,0.06529236180553522,0.06830879853240468,0.07001764669675703,0.07269934014448032,0.07402683497373641,0.07603650647870197,0.07637603605586585,0.07782628281477588,0.0783295578805403,0.07928001041240051,0.07895069717678482,0.07925189682713074,0.07903133741414403,0.0784306189556383,0.07749510385704184,0.07644865917308186,0.07518938376571327,0.07373094481709996,0.07244433312290532,0.07022990563899778,0.06873815991383214,0.06671235874506098,0.06511080954533066,0.06288030241609133
Achterhoek,Age_20_29,3.004180660863831E-4,3.5461517517965113E-4,3.3670259578499895E-4,4.3432105600971216E-4,4.369215679720373E-4,4.8045681326847056E-4,4.903350082169355E-4,5.792349460415069E-4,6.242692793571036E-4,7.117732373406183E-4,7.526084804528876E-4,8.922463481153553E-4,9.579956455436633E-4,0.0011268913211576193,0.0011659046949542562,0.0013546265772462762,0.0014981521243204732,0.0016724055725850784,0.0017858364528264836,0.0020970883293726095,0.002228465944998592,0.002507414859061141,0.0027741687592579556,0.003263952905195988,0.003432158389072515,0.003919741676196908,0.004228479438472266,0.004953033363036319,0.005368653454348893,0.006239946896523407,0.006591342387814114,0.0074673640949393105,0.008018856474437008,0.00930352640845511,0.00997981526397096,0.011475316355504361,0.01238593227264373,0.014123938744837528,0.01517608382049096,0.01714112111413546,0.018264615441022203,0.020631592856559355,0.02206890276264295,0.025273594144646694,0.02693335629790894,0.030303727531278635,0.032004998597019774,0.03561988555322726,0.03755302817283879,0.041537167122606466,0.04374195177728679,0.04786564246907332,0.04968685902673842,0.054180476606282446,0.05618255885246293,0.06060156985189902,0.06236301848320802,0.06650466437687252,0.06827806966098626,0.07236730435768335,0.07384398072172271,0.07739191409980217,0.07811429001331416,0.08082446861833836,0.08172085507305016,0.08403990731447641,0.08431132058711321,0.08554772427761137,0.08580319822128957,0.0862703331776895,0.08585255978790929,0.08543094133942775,0.08457790425440004,0.08356346939424075,0.0826942566444937,0.08100551801495881,0.08001231966890565,0.0779173204284277,0.07671330906770646,0.07430558104985985
Achterhoek,Age_30_39,3.089191507725797E-4,3.6464962364080034E-4,3.4623026467639484E-4,4.466104160745221E-4,4.492844944560259E-4,4.94051288046804E-4,5.042089149739359E-4,5.956235047950287E-4,6.41931605808721E-4,7.319103891574308E-4,7.739004762349344E-4,9.174870154472492E-4,9.850953710374144E-4,0.0011587659863638855,0.0011988822099014973,0.001392938351470474,0.0015405199801550307,0.001719697084191285,0.0018363325594464852,0.002156375848319958,0.0022914634203381468,0.0025782878693556555,0.0028525708805856587,0.003356173744499147,0.0035291233445946535,0.004030453903167253,0.004347892847418988,0.005092855994629608,0.005520176337338811,0.0064159814299271645,0.0067772562608307,0.00767789120779061,0.008244867114994503,0.009565570437895077,0.010260808882110228,0.01179816612136575,0.01273423615893543,0.01452075668370223,0.015602227634733623,0.017621947767330504,0.01877665523522587,0.021209270039050043,0.02268635604980751,0.025979512694593865,0.027684972073071856,0.03114788422076853,0.03289573811256952,0.03660931617005114,0.03859507451640665,0.042687296328322244,0.044951686222025944,0.049186461936778,0.051056573777184644,0.055670399899450884,0.0577258401534656,0.062262186227388994,0.06407023725564498,0.06832107904333806,0.07014107769309241,0.0743373764712899,0.07585258654311178,0.07949282316678952,0.08023394396064665,0.08301430218949035,0.08393384939716553,0.0863127031651495,0.08659110425279626,0.08785931087128551,0.08812135009972033,0.08860048434143308,0.08817197994328319,0.08773952610236257,0.08686454911845043,0.08582399321261502,0.0849323728586242,0.0832000315703939,0.08218114709307134,0.08003186485547875,0.07879659410098905,0.0763262182592942
Achterhoek,Age_40_49,2.657518589710417E-4,3.124969163702529E-4,3.0047685408685076E-4,3.65783855044266E-4,3.7089694263203743E-4,3.9892726743862017E-4,4.1137617783415514E-4,5.046168952386187E-4,5.400924158963649E-4,6.092653545682891E-4,6.444215033661882E-4,7.686489615263969E-4,8.26288794185448E-4,9.673116051508446E-4,9.887017612968396E-4,0.001145305835878796,0.001245395065807564,0.0013867532231871538,0.0014743255980387282,0.0017084076354895172,0.001812581922447598,0.0020395816985125936,0.002242408019933806,0.002645735082445144,0.0027842998474223446,0.003200312396055116,0.0034243522686704386,0.0039890594411508,0.004337666243975247,0.005029368077958507,0.005292664616811771,0.006051958283409764,0.006487315275360617,0.007535487289881293,0.00804405914293671,0.009302621001962552,0.009995136343035615,0.0114364507606598,0.012208348539977543,0.013818971879581587,0.014620320857581137,0.016624074438504444,0.017781935628845447,0.020371542485580818,0.021539665927606255,0.02434361008965502,0.025643933032600597,0.028731773220058043,0.030377020236760588,0.03378349064149366,0.03550784574883603,0.0391415128046555,0.04080163059252395,0.04470455114559413,0.04651899963881967,0.0505351318492272,0.052227673363353655,0.05623887927827109,0.05787281072574335,0.06169721048785304,0.06331573221573294,0.0669121642617625,0.0678365998725009,0.07073017927884717,0.07189149114874216,0.07430501490460428,0.07495648257940601,0.07664325885575807,0.0772279238630289,0.07825659553059772,0.07832874204547491,0.07848830012205354,0.07804791931884447,0.07772156761681237,0.0772539055021737,0.07620815017609717,0.07546161471612867,0.07394569329350398,0.07302028618932221,0.07104661116657329
Achterhoek,Age_50_59,2.5132370723035535E-4,2.9553126558001797E-4,2.8416368715722395E-4,3.4592572397551535E-4,3.5076127457778217E-4,3.772701449391569E-4,3.890433554500916E-4,4.772234218615168E-4,5.107736217287995E-4,5.761926056386812E-4,6.094409552817037E-4,7.269275398532615E-4,7.814399692028795E-4,9.148119302805346E-4,9.350417047719883E-4,0.0010831509760156344,0.0011778116441407693,0.0013115038052016192,0.0013943275567794844,0.0016157184019656157,0.001714245592865482,0.001928942063472161,0.002120777515066563,0.002502255150143573,0.002633315382463919,0.003026803038378656,0.003238716023528543,0.0037728680607065357,0.004102620680117242,0.004756930810565274,0.005006000674111832,0.005724287553402818,0.006136145879295896,0.007127782361770363,0.007608943726125861,0.008799730503953773,0.009454988082236992,0.010818838700169864,0.011549295029865236,0.01307354747593148,0.013831973854161905,0.01572854715541927,0.016824570275630668,0.01927612765399178,0.0203820946609492,0.023037132314608022,0.024268540747511613,0.02719308938145748,0.028751538306393654,0.03197875070613643,0.033612600817825355,0.03705606984472187,0.03862952680604448,0.042329291580473716,0.044049573249497875,0.04785790765425091,0.04946313754693088,0.053268043112311925,0.054818191325669674,0.058447058233800586,0.0599830703232872,0.06339667834583873,0.06427423574140856,0.06702138715340278,0.0681240620152952,0.07041596179364873,0.07103465583098356,0.07263668477590701,0.0731920120061238,0.07416911257013892,0.07423764433545943,0.0743892091243189,0.07397089328105488,0.07366090019330518,0.0732166903615814,0.07222342171141705,0.07151439237268242,0.07007472683161053,0.0691959336914314,0.06732183432862437
Achterhoek,Age_60_69,1.544162952903383E-4,1.7233604639577127E-4,1.6825183109436814E-4,2.0242161497763256E-4,2.16966119491957E-4,2.224196859428318E-4,2.308236918447948E-4,2.7498825738803134E-4,2.9738803004353276E-4,3.28004981832275E-4,3.405834289088583E-4,3.907302256914713E-4,4.175959003958063E-4,4.7106874799085485E-4,4.880868017768103E-4,5.541851587901325E-4,5.979962793160043E-4,6.73334500100764E-4,7.122882470508296E-4,8.101074014421616E-4,8.629818662716504E-4,9.674926045543097E-4,0.0010498679725291504,0.0012350884727175826,0.0013043206724709933,0.0014882389087967907,0.001592864858380394,0.001843352807242682,0.0019951787912358965,0.0022973474390755033,0.0024323293765301512,0.0027603718909339214,0.0029844574594614093,0.0034535804007977955,0.0036920282517859393,0.004224219490343573,0.00456453054509065,0.005173595394285191,0.005580661706574119,0.006271749820720318,0.006665429237207143,0.007576292762689452,0.008164115426348095,0.009306917611060839,0.009884401543477472,0.011155496018217526,0.011842526683395582,0.013226414642962703,0.01407449578165021,0.015605300816292966,0.016494121368261117,0.018117126757468904,0.019024782898488524,0.020812278248191096,0.021895406617900015,0.023798593645669497,0.024805000171966518,0.02677633915400912,0.027747335934154682,0.0295983707492683,0.03061142205538603,0.03240259902757525,0.03319427759098359,0.03475168993809452,0.035626103663698006,0.036951394200562815,0.03768479407278513,0.03885942964962996,0.039472228457100855,0.040290150037295414,0.04071548608195397,0.04111941398794294,0.04128502574628512,0.04153935318194646,0.0416452492897017,0.04147855205417994,0.0413663155375108,0.04104294611016368,0.040885636668611,0.040362627661276185
Achterhoek,Age_70_79,1.002730364229043E-4,1.119099051249961E-4,1.0925765888303296E-4,1.314472723865645E-4,1.4089245037918197E-4,1.4443400013885999E-4,1.4989158054556917E-4,1.7857241352325914E-4,1.9311918037079323E-4,2.1300249826061712E-4,2.2117127868637176E-4,2.5373830989516843E-4,2.711860262161192E-4,3.059140661042514E-4,3.169666093062462E-4,3.598954663324161E-4,3.8834999495207523E-4,4.3728182648949954E-4,4.6258261516829435E-4,5.261185093856646E-4,5.604626544957192E-4,6.28348563200043E-4,6.818579940094383E-4,8.02179265866676E-4,8.471552722635334E-4,9.666412259425883E-4,0.0010346168926552712,0.001197369510777535,0.0012960242471156125,0.0014923855369701755,0.001580108944461478,0.001793317835741548,0.0019389747895459664,0.0022439446716773226,0.0023989753871851427,0.00274503503493162,0.0029663577603801228,0.003362531892269094,0.003627360873190044,0.004077055671923846,0.004333274038566648,0.004926227868016442,0.005308989911380846,0.006053355839205299,0.006429615378282905,0.007258067933239465,0.00770600466716298,0.008608616668134728,0.009161979224798222,0.01016123349511533,0.010741673493218196,0.011802044202887996,0.012395318189168725,0.013564247207247915,0.014272920905625264,0.0155188129107392,0.016177985658311855,0.017469858276249917,0.01810651640471539,0.019320811294741724,0.01998572560698375,0.021161957810196252,0.021682081492818917,0.0227057195334196,0.023280697962825503,0.024152503034410744,0.02463513030336273,0.025408389642538998,0.025811924920225993,0.026350676661750283,0.026630902277834045,0.026897063832357015,0.02700620230112194,0.02717381744481895,0.02724361314277901,0.027133744888442224,0.02705977484939659,0.026846673583666103,0.026743015376771706,0.026398424266626863
Achterhoek,Age_80_150,9.525962340861671E-5,1.0631470732136439E-4,1.03795059459455E-4,1.248753191476215E-4,1.3384829933704712E-4,1.372127956100755E-4,1.4239753514921905E-4,1.6964455023715797E-4,1.834641071687404E-4,2.0235345096697444E-4,2.1011387661440395E-4,2.4105292363552078E-4,2.576284716905297E-4,2.906205856432198E-4,3.0112066521681413E-4,3.4190376961618085E-4,3.689360775646078E-4,4.1542227722601854E-4,4.3945856732152677E-4,4.998191591432111E-4,5.324469835464862E-4,5.969405141234008E-4,6.477761390406567E-4,7.620855897909617E-4,8.048145584176325E-4,9.183313640447333E-4,9.829114799961847E-4,0.0011375350997435696,0.001231262945239897,0.0014178191841189847,0.0015011628277354916,0.00170372837167454,0.0018421154017772556,0.002131867120206299,0.0022791634159510243,0.002607962416778742,0.002818249072523482,0.0031946741464756734,0.003446305723496801,0.003873598234443998,0.004117056974525579,0.00468049382925162,0.005044211065684756,0.005751560170840886,0.0061091186500459305,0.006896418866067067,0.007322118587277049,0.008179951233044491,0.008705880305923341,0.009655632790473878,0.010207340537563558,0.011215263836673484,0.011779217254845209,0.012890425471612121,0.01356413746977958,0.014748623379130299,0.015375337888554719,0.01660365848730172,0.017209026732710186,0.018363697009840196,0.018995992816595697,0.020114575488092812,0.020609228277446157,0.021582776315870023,0.022129641504510467,0.022958850876409365,0.023417913288893644,0.024153440990235087,0.024537297115809875,0.025049788014763763,0.025316359956092938,0.02556955664444982,0.025673379923276674,0.02583283311833684,0.02589923054934007,0.025794711753231447,0.025724343629592084,0.02552162066498298,0.02542301154630766,0.025095208900682953
Agglomeratie_s_Gravenhage,Age_0_9,1.6485795591758556E-4,1.70202096729688E-4,1.8705770375959663E-4,1.9476911486859816E-4,2.7138089160672063E-4,3.228875923474428E-4,3.0096729882711504E-4,3.256165620161289E-4,3.9226180739837524E-4,4.3971629062100615E-4,4.620650654659775E-4,4.7895598390013117E-4,5.946479079214084E-4,6.05456973365559E-4,7.389261417977133E-4,8.153958008012552E-4,8.966956383984481E-4,0.0010193354623772022,0.0011824811544097757,0.0013246755355527107,0.001537895261006672,0.0016222701437934584,0.0019056188147265063,0.0021059681761796956,0.002488753208749195,0.0028068331148050074,0.0032372660599631065,0.003613174656684426,0.003975789220551196,0.004352283216351283,0.005041223675852469,0.005526508920358553,0.006275104408529075,0.007061914488453946,0.008006871055459608,0.00892668965776644,0.01012262156996202,0.011087604575049648,0.012497763860876754,0.013892084833833418,0.015704970700883725,0.017795727340570333,0.019810744918864143,0.021687693714506517,0.024314665347729747,0.026769962481794862,0.02998944670430692,0.03293202616012603,0.036752876684119196,0.04046222210920691,0.04470731211401047,0.0487467060385004,0.05354114610929761,0.05783988973725851,0.06293741489610882,0.06804430145679663,0.07300063532167478,0.07805766975365525,0.08337200016201873,0.08839129081729535,0.09291059868963769,0.09754186354872207,0.10222879659718576,0.10564605237672353,0.10926647653929333,0.11269902026640621,0.11586195387605669,0.11797197287661942,0.11977867942504894,0.12148521017103697,0.1219622520122221,0.12240229262854341,0.1218995368490059,0.12112954957291744,0.12031163159025526,0.1190567907511868,0.11767914189694884,0.11594536344704565,0.11325333534526993,0.11063180633587
Agglomeratie_s_Gravenhage,Age_10_19,1.2392477026268445E-4,1.209428372926924E-4,1.4372205739909827E-4,1.4500371399084333E-4,1.9687196800832751E-4,2.131200341418671E-4,2.2331154526555874E-4,2.2593132631720803E-4,2.809155949584641E-4,2.87868140856018E-4,3.3554680547731586E-4,3.378583911916033E-4,4.2990724396019253E-4,4.222607535120382E-4,5.300333335590546E-4,5.571064730163222E-4,6.46564705433117E-4,6.849207347148223E-4,8.237274986359067E-4,8.734462212552918E-4,0.0010470801022069987,0.0010680585340299142,0.0012898931242627532,0.0013607216490693075,0.0016535477507731988,0.001773723395744331,0.002122236318937598,0.0022749977310415614,0.002614261760319203,0.0027597753837386163,0.0032855286624896562,0.0034976714993285585,0.004069496387441585,0.004434343506439453,0.00516032779300768,0.0055675046076187895,0.0064792119716925445,0.006924080918735642,0.007982700906722706,0.008626665930474675,0.010001938131505406,0.01096218090070955,0.012447442800020636,0.013353059528226852,0.015284401608970488,0.01644404267612143,0.018812377630339827,0.020241715356651202,0.02296523367145309,0.024805657191643293,0.027862188904917207,0.02983237598383237,0.033288256931280236,0.035414123330351543,0.039132538880976786,0.041699546088601935,0.045500668549437906,0.04821595548784041,0.05219673849263873,0.05486744643465402,0.05849971482464389,0.061075160876828405,0.06473515799420271,0.0667809255248637,0.06981164825431208,0.07195762906303171,0.07471605733150377,0.07619928212553373,0.07802461167407282,0.07934876348956188,0.08026309294287182,0.0808649682941337,0.08105367584343293,0.08114764610274983,0.0809109426855883,0.08063941610637626,0.07981971378333796,0.07919103341392253,0.0776054774966698,0.07649407695972787
Agglomeratie_s_Gravenhage,Age_20_29,1.5159622168103848E-4,1.4256443302174127E-4,1.8078431761259228E-4,1.8011563878417292E-4,2.3219472361724058E-4,2.273622764701333E-4,2.693467079617484E-4,2.593537121902134E-4,3.293084624442777E-4,3.068701816512087E-4,3.9076143764305016E-4,3.8418213703061976E-4,4.991535444053286E-4,4.771352746612001E-4,5.957565606634629E-4,6.038621576682779E-4,7.326138151128037E-4,7.206436434911145E-4,9.220642292191439E-4,9.257292689536234E-4,0.0011400556986026489,0.001124396794262239,0.0013888725030375415,0.0013996452005573534,0.001749127259676686,0.001777219121891216,0.0022253707718133953,0.0022785116794871163,0.0027370643506499093,0.002777319713828885,0.003407734639607307,0.0034973571661345293,0.004192841232548261,0.004393789055209707,0.005234822736769451,0.005436911840353109,0.006531390803912629,0.0067765281750877815,0.008045671490299777,0.008405580901753695,0.010071389138917919,0.01057382209359703,0.0123082122354089,0.012862253105928367,0.015148580968885605,0.015795647351295905,0.01853443729948301,0.01942264817273731,0.022595298102755734,0.023840763918351437,0.02726178099576826,0.02847261584396943,0.03243012436403436,0.03385927373367581,0.0380810003667057,0.03984894416050955,0.04445265442205171,0.04656612398321913,0.051254924558361226,0.053389855198692104,0.05788864182275599,0.059962992205987,0.06444957416501362,0.06642658791035005,0.07033835415226197,0.07251724025926931,0.07621051215889363,0.07787818844203809,0.08054736118733541,0.08229752527629874,0.08386996429866189,0.08488292143267251,0.08578567303922335,0.08665891692843763,0.08683547850731221,0.08730129792604846,0.08659842205687074,0.0865864541215624,0.08525313853670702,0.08488832771438015
Agglomeratie_s_Gravenhage,Age_30_39,1.558863463559934E-4,1.4659897969981905E-4,1.8590037929133718E-4,1.8521277910221734E-4,2.3876548780787932E-4,2.337963056080472E-4,2.7696867223336863E-4,2.6669293271652794E-4,3.386269350822424E-4,3.1555381635695046E-4,4.0181850140752484E-4,3.9505306837972487E-4,5.132769053712849E-4,4.906357899240321E-4,6.126124297187729E-4,6.209472888788481E-4,7.53340356423049E-4,7.410316595820587E-4,9.481480112818463E-4,9.519166799661916E-4,0.0011723025060318415,0.0011562009414149976,0.0014281521335033354,0.001439229281269494,0.0017985863167691019,0.0018274717889618097,0.002288280848726454,0.002342922257788871,0.0028144193268365703,0.0028558107582313808,0.0035040107918891117,0.003596160784689495,0.004311250389173571,0.0045178602538340495,0.005382578660846238,0.005590355803469116,0.006715619418677821,0.0069676470151169845,0.0082724347534755,0.008642443775581099,0.010354947620619392,0.010871448673880013,0.012654344594471567,0.013223861688977157,0.015573958626956208,0.01623904463271897,0.01905396776990731,0.01996682151931184,0.0232273034843129,0.024507167113503425,0.028022429336263976,0.029266537542522064,0.03333249075799927,0.03480068648580448,0.03913739729211596,0.04095333343327123,0.04568157087902747,0.047851992601806725,0.05266665684105343,0.05485867350755591,0.05947729500947052,0.061606690115645235,0.06621187225301839,0.06824094899317945,0.07225536971608737,0.07449122804940966,0.07828072972542488,0.07999171761420731,0.08273002974466082,0.08452540612642057,0.08613838360221948,0.08717741391322475,0.08810337461381379,0.08899904435259665,0.0891801372793829,0.08965790691986986,0.08893699668822919,0.0889247215441119,0.08755715216105708,0.08718295926351705
Agglomeratie_s_Gravenhage,Age_40_49,1.4905871027026674E-4,1.3677916676824164E-4,1.7704941717600065E-4,1.7184024746663695E-4,2.2086787778108352E-4,2.064708853034558E-4,2.586306760180568E-4,2.421153230646178E-4,3.1171759178205694E-4,2.80961504943944E-4,3.6691406486866196E-4,3.5251034457606245E-4,4.6347531552282106E-4,4.4413123295772294E-4,5.588360618480337E-4,5.526980000650772E-4,6.869843911732065E-4,6.664003679239805E-4,8.430293022291258E-4,8.172439740810056E-4,0.0010209587499079298,9.905884209209237E-4,0.0012372849818590437,0.0012250335121736233,0.0015482083371182176,0.0015440134649846726,0.0019382287609657212,0.0019453514891274448,0.002377578898854704,0.00237416817003,0.002933981852559553,0.002948282125407653,0.003589939568223066,0.003681339867632749,0.004485822743166112,0.004582738834817746,0.005585880855180747,0.0057192111062081,0.0068576668483182335,0.007073367677378539,0.008553479573912948,0.008838052700232857,0.010402057576923696,0.010745159538495197,0.012780079172770242,0.01318299536906442,0.015639452730658365,0.016265427003029798,0.019100090455152485,0.019965247955764043,0.022998688137910728,0.023767912638675615,0.02735248197520712,0.028296545724583844,0.03219871247140005,0.03341952841053819,0.03764090245641716,0.03921608490823403,0.043505976922847855,0.04500498881532178,0.049362424905238234,0.051014709835071725,0.05528532500728034,0.05695516518678301,0.06079952230680796,0.06270033737738534,0.06636611321383401,0.06794422298510505,0.07074525216283312,0.07229582252973732,0.07426142895819832,0.07531680135971552,0.07661955586155356,0.07776608248139327,0.07831574662343499,0.07898744122867807,0.07872696462325657,0.07906460491324097,0.0781859983019666,0.07820491522978734
Agglomeratie_s_Gravenhage,Age_50_59,1.4096559513798734E-4,1.293527240533443E-4,1.674366790380688E-4,1.6251031350555944E-4,2.08876304436445E-4,1.9526089112575917E-4,2.4458909895530567E-4,2.2897029488655463E-4,2.9479424476674954E-4,2.657077036014588E-4,3.469945862064616E-4,3.333727022666322E-4,4.3831475120370555E-4,4.200205751806463E-4,5.285000421573205E-4,5.226950935725005E-4,6.496941915411503E-4,6.302271372961021E-4,7.97272208198252E-4,7.728858887138257E-4,9.655488479783925E-4,9.368260172668563E-4,0.001170141409440828,0.0011585544028823724,0.0014642043015903328,0.001460236872003029,0.0018330820907160872,0.0018398187753536632,0.002248624852128067,0.0022453989046113954,0.002774891867078688,0.0027884178176202923,0.003395342033882698,0.003481796517524005,0.004242766124846975,0.00433444242401082,0.005283377802255851,0.005409507217843501,0.006486515208284249,0.006690581211981517,0.008090921361253,0.008360170209638751,0.009840028304480164,0.010164687631260882,0.012090350714513476,0.012471659549226244,0.014796566421937163,0.015389068276095319,0.018072411608004657,0.01889146904886485,0.021763582277132043,0.022491974141851,0.025886675696249473,0.026780847113185957,0.030477291278665497,0.03163391174595187,0.03563392079843786,0.0371267459958996,0.041193018667375236,0.042614124775376294,0.04674578722838563,0.04831273029306238,0.052363451672125416,0.05394758201689409,0.057595194793097604,0.059399030358373794,0.06287833977790203,0.06437640434614533,0.06703569849721847,0.06850799545752018,0.0703745693863631,0.07137685807491656,0.07261417157184236,0.07370318336736315,0.0742253000002312,0.07486335425312751,0.07461592004938444,0.07493665498136093,0.07410205274928006,0.07412002178127353
Agglomeratie_s_Gravenhage,Age_60_69,9.212706565664419E-5,8.71113725423589E-5,1.0739500371870214E-4,1.120804028440503E-4,1.3128759554492664E-4,1.2926328306051005E-4,1.4876643425520975E-4,1.4621708445383685E-4,1.7593015550321223E-4,1.6068034325522618E-4,2.0130024718889583E-4,2.0085116457690955E-4,2.444175838368645E-4,2.38172319938168E-4,2.8694156026676243E-4,2.784900232245535E-4,3.3749589458365037E-4,3.322248175422482E-4,4.00929382375681E-4,3.9329139140020786E-4,4.752558730244383E-4,4.5231026744929625E-4,5.587772237740651E-4,5.564608047682329E-4,6.956257728174542E-4,7.171121540404668E-4,8.74653002697845E-4,8.850627253741417E-4,0.0010667892516483812,0.0010812028786243433,0.0013203293503454283,0.0013355176080991349,0.0016124530882803967,0.001644064497693165,0.0020083179455789857,0.0020739216755204515,0.002504247852290864,0.002592803890272166,0.003071511659565318,0.003176353181363889,0.003822449554901297,0.0039876767453920214,0.004681972270571766,0.004872132161605536,0.005752578346430726,0.0059957385403242025,0.007037596195711093,0.00738417189938545,0.008595823564953253,0.00906050544735404,0.010391044510635439,0.010854208883716576,0.012428821035483484,0.012964368139981919,0.014738317683983038,0.01543951876018157,0.017368419871799823,0.018188492269279544,0.02017241716326379,0.020964683118564698,0.02308186134520851,0.024029894421537135,0.026108038384298426,0.027092569159987367,0.029041415986332475,0.030153946020116784,0.03213525894297797,0.03312157431934726,0.0347364830925706,0.03573360138855042,0.03697584071465776,0.03777329548896047,0.03884630928866217,0.039727806576454805,0.0403285956565802,0.04097359198329076,0.04134022392193315,0.04181963707873004,0.04176899406251133,0.042169887353486035
Agglomeratie_s_Gravenhage,Age_70_79,5.982373621327142E-5,5.6566690277315423E-5,6.97383285430675E-5,7.278091258855479E-5,8.525364785405554E-5,8.39390991755895E-5,9.660410045764234E-5,9.494859288528001E-5,1.1424388472747182E-4,1.0434082476973305E-4,1.307190599366681E-4,1.3042742728719414E-4,1.587195187515711E-4,1.5466380940387658E-4,1.8633506335696826E-4,1.8084650813754433E-4,2.1916614786288147E-4,2.1574296857496122E-4,2.6036205838864124E-4,2.55401633178054E-4,3.086334297134341E-4,2.9373126199994104E-4,3.628779087799794E-4,3.613734463755458E-4,4.517601546557559E-4,4.6571580769338983E-4,5.680436247094134E-4,5.748052715990326E-4,6.928499181237946E-4,7.022129434685054E-4,8.575553054178675E-4,8.674224069081804E-4,0.001047343678273971,0.0010678823001912807,0.0013045621622823633,0.0013471925184506128,0.0016268497402019966,0.0016844051373405833,0.0019955636339060723,0.002063717275862964,0.002483776404735849,0.0025912140904224,0.0030427426380418288,0.003166430595062608,0.0037392177243613656,0.0038974404803846507,0.0045755241957683435,0.0048011451762685065,0.005590148295251507,0.005892829454210102,0.006759781875717019,0.007061666328803118,0.008088348755949104,0.008437668262908482,0.009595231346080535,0.010052990657040017,0.011312809417514225,0.011848684087216177,0.013145725413198805,0.013663946670992688,0.01504951528271159,0.01567028841393725,0.017031799696423544,0.017677177857457926,0.0189553587829564,0.019685431918902263,0.020986352165694555,0.02163431005601213,0.022695721754683373,0.023351396652340317,0.024168588435634852,0.024693379006853644,0.025399750715974,0.025980252815970717,0.026376004131455688,0.026800972321498806,0.027042579474374384,0.02735855732579895,0.02732517625048514,0.027589439872670707
Agglomeratie_s_Gravenhage,Age_80_150,5.68326344027037E-5,5.373843175993098E-5,6.625152762518294E-5,6.914199276752964E-5,8.09911380859063E-5,7.974231155882805E-5,9.177411708571892E-5,9.020137735993305E-5,1.0853200048088762E-4,9.912404210710157E-5,1.2418351278586925E-4,1.2390645995996596E-4,1.5078414115465844E-4,1.4693118708564157E-4,1.770191348609007E-4,1.7180495953428299E-4,2.0820898136020283E-4,2.0495692567390478E-4,2.4734556559036225E-4,2.4263310087013767E-4,2.932040207690445E-4,2.7904674821477293E-4,3.4473714114746645E-4,3.4330787598002566E-4,4.291769947615265E-4,4.4243516931508076E-4,5.396491084950217E-4,5.460728566244466E-4,6.582188259570687E-4,6.67114010370895E-4,8.146950111678208E-4,8.240691620042817E-4,9.950025559739561E-4,0.0010145152791593004,0.0012393744923435701,0.0012798760173995394,0.0015455701467148586,0.0016002523042245587,0.0018958800973494228,0.0019606326347709757,0.002359734229231303,0.002461812997491819,0.0028908256248892927,0.0030083474538543653,0.0035525893401056052,0.0037029297129742567,0.004347246000375726,0.004561636300811078,0.005311384518532192,0.005599014416826642,0.006422880606438475,0.006709770294577977,0.007685489492951003,0.008017480728233939,0.009117663784548702,0.009552749850567643,0.010750220568668145,0.011259598088602774,0.012492562394208928,0.012985204899928382,0.014302447160435827,0.014892638239853317,0.01618714059504378,0.01680078676394059,0.018016181523371477,0.01871042789222166,0.01994757236728628,0.020563795699709675,0.02157326751511568,0.022196884533222883,0.02297415070568609,0.0234733186974192,0.02414522344396841,0.024697418536711147,0.025073881274578658,0.025478145401140795,0.025707985608740547,0.026008578760197798,0.025976822751166972,0.02622822291424387
AgglomeratieHaarlem,Age_0_9,3.7300466704059954E-4,4.84111483639027E-4,5.282157026355039E-4,4.535444376577713E-4,4.950138200235932E-4,4.998712259873805E-4,5.951725584457668E-4,7.991736600396759E-4,7.549337152144009E-4,9.687572420090662E-4,0.001073001876246149,0.001291650846974468,0.0013976718365582563,0.0014827359723309508,0.0016718434003231142,0.0017692179317474466,0.0019945539440380244,0.0021431989884774794,0.0025336043436773314,0.002621502343192139,0.0033030310215711456,0.0038859463707355824,0.004339919857475505,0.004869876784518112,0.005131695834738936,0.005756000865207889,0.006282159773384199,0.0067140993124514825,0.007408289176016658,0.008331693527085071,0.00952637763559494,0.010653673918816331,0.012133445465399961,0.01310736753607289,0.014811737500447286,0.01639487366460457,0.01849030389208739,0.021052472718277482,0.02297307709235985,0.025242284034098894,0.02816908490760195,0.03159228664691216,0.03488946332763687,0.038945483246749624,0.04283649115055932,0.04668299441322443,0.05047889647601389,0.05571701008702101,0.05946546936858266,0.0641098199148884,0.0690071244751469,0.07360501549267529,0.07967398003502879,0.08571466535931682,0.09114480799781732,0.09556043604789322,0.09922095725375768,0.10218055659588132,0.10548169214615921,0.10938952356561438,0.11226017648880271,0.1159220180111371,0.11754365780243803,0.11881249378152248,0.1193451049543911,0.12129244489514523,0.12157876251960309,0.12192216846062631,0.1210137952071888,0.11873211784538307,0.11730485067316343,0.11513342800543458,0.1127631966943311,0.11082519799520396,0.10872775583741634,0.10539171669558056,0.10379362028252737,0.10125985404985849,0.09745365028185526,0.09439525687177208
AgglomeratieHaarlem,Age_10_19,2.5407477905159404E-4,3.170442243249916E-4,3.435614782802965E-4,3.27152762772398E-4,3.4564980856444105E-4,3.7225618856429055E-4,3.965677691257774E-4,5.143895242182284E-4,4.987671307362662E-4,6.248348439051865E-4,6.765270738482432E-4,8.124391266489672E-4,8.530797096482079E-4,9.263499493229466E-4,0.0010166365280059875,0.0011005637331878981,0.0012274192571587461,0.0013576775959694976,0.0015459835447687587,0.0016416929649978318,0.001962827591404759,0.0022911481435087255,0.0025120528626930705,0.0028280347013144302,0.0029940663805891887,0.0034195696846371915,0.003699547982972895,0.00403325595281856,0.0043725406784066445,0.004986741316422072,0.005594954006750474,0.0062716564403271224,0.007043174899214244,0.007738881775415041,0.008582109459169152,0.00961896921141503,0.01066448508925999,0.012178693963712961,0.013211981919702187,0.014690393799142942,0.01615649790832563,0.018153777204232502,0.019877071054143824,0.022207927480013323,0.024394414390434882,0.026825713772948734,0.028958926001083296,0.0321852727970483,0.03437813228911546,0.037413009435070976,0.04000666653287721,0.04326044625281289,0.04652169673240014,0.05035203709973801,0.05343654210400439,0.05670536382990421,0.0589265973319687,0.06151372215873596,0.06370361377478129,0.066789134533766,0.06881277169495936,0.07180616255678562,0.0732160056288843,0.07508081048941595,0.07573220943384906,0.07775169666784476,0.0781237419376013,0.07938845318544574,0.07904680734686098,0.07868399109933255,0.07822663152914688,0.0779066398183964,0.07682287303879387,0.07623658930323007,0.0751875981627631,0.07377309104622054,0.07284697828239783,0.07161101934231484,0.06969023227714655,0.06799895304268833
AgglomeratieHaarlem,Age_20_29,2.898454110200621E-4,3.455377690414485E-4,3.6320781336118824E-4,3.9678648548346906E-4,3.9917418322288345E-4,4.4841728096434164E-4,4.1382613428686543E-4,5.270090873439326E-4,5.288871725576128E-4,6.395492658211044E-4,6.74348696240501E-4,8.029138220132515E-4,8.171295969083836E-4,9.049274252418416E-4,9.675731822132994E-4,0.001093199966093028,0.001174216262497696,0.0013338512621124954,0.001492551862295688,0.001621815231321433,0.0018042249417511425,0.0020601186406782324,0.002176312464068575,0.002491058604781049,0.002680097479881738,0.003117829431488639,0.003367016212941998,0.0038269746981407504,0.004023680258595008,0.004662371561941936,0.005120759401022523,0.0057870039206601165,0.006364787640761649,0.007171389724787591,0.007676893419367725,0.00871252850607207,0.009404933692642503,0.010804739602002122,0.011651378479866858,0.013261521427437972,0.014157892065800537,0.016068998851218708,0.017281054103478577,0.019448499346993997,0.021285021769772983,0.023701537405726003,0.025370035306391148,0.02848545133392888,0.030329544609439374,0.033510194058387954,0.03548317942151191,0.03940268131637237,0.041724874787875565,0.045552508864220465,0.04799497027089872,0.052101012952576076,0.054116072985156305,0.05781320930111389,0.05999543829381837,0.06390225199417876,0.06620282920673048,0.07022675600227002,0.07200650020735755,0.07530822436557005,0.07613066131801371,0.0792792233366102,0.07968826152455954,0.08210128609323586,0.08220678914658297,0.08323674044068485,0.08343404150210343,0.0846452122868051,0.08414904651669952,0.08439234050307942,0.08364793645715518,0.08325670096730564,0.08255455096767217,0.08178502282951527,0.08052623058706743,0.07908336512050995
AgglomeratieHaarlem,Age_30_39,2.9804736044336533E-4,3.553154022800653E-4,3.7348535992609566E-4,4.080140004102395E-4,4.104692468399618E-4,4.611054096852474E-4,4.2553570239267646E-4,5.419203966856578E-4,5.438516063906995E-4,6.576437636289789E-4,6.934274180420141E-4,8.256284147801773E-4,8.402461876730882E-4,9.305266592088968E-4,9.94943701579487E-4,0.0011241221913873556,0.001207428727301063,0.0013715758690068247,0.0015347614640430773,0.001667677367840792,0.001855240515839074,0.002118362086363401,0.0022378372439002536,0.002561469893337165,0.002755844682617692,0.0032059282914955745,0.003462143977662313,0.003935071921570832,0.004137322106234742,0.004794008680290562,0.00526530434892214,0.0059502988151770575,0.006544332434446298,0.0073736034768114855,0.007893304262565848,0.00895800179791495,0.009669820006698027,0.011108829371866302,0.011979151550999823,0.013634277308405607,0.014555656877610623,0.016520004757638262,0.01776577044012062,0.019993389568479847,0.02188078955080397,0.02436409767613046,0.02607861136285028,0.029279725512716626,0.031174408850154434,0.03444207513560882,0.03646888494190437,0.04049496532425245,0.04288008432146406,0.04681108033137271,0.04931926522054031,0.05353538555608184,0.05560427779517629,0.05939985831691508,0.061639996133573294,0.06565011535318821,0.06801130389048904,0.07214084956801858,0.07396714679448568,0.0773549719533847,0.07819880286558678,0.08142907142543154,0.08184870140793032,0.08432410228267906,0.08443232837466552,0.08548884425614856,0.08569123028975789,0.08693358913533,0.08642465254954679,0.08667420965757244,0.0859106364927853,0.08550931927458816,0.08478906345096515,0.08399967414029708,0.08270835268262178,0.08122813971203235
AgglomeratieHaarlem,Age_40_49,2.6673467561233455E-4,3.151118125664931E-4,3.3354464333856804E-4,3.664981019750879E-4,3.7132633767811285E-4,4.1318767847497995E-4,3.8155892244418066E-4,4.6505129155238745E-4,4.733271303866138E-4,5.688026177388394E-4,5.891807216060752E-4,7.060751772347551E-4,7.15887549170291E-4,8.111411730357121E-4,8.489354576612929E-4,9.770187094434446E-4,0.001027284981120924,0.0012158194930956823,0.0012976034046074947,0.0014288111406856041,0.0015432437569872226,0.0017284149760082856,0.001807525498006446,0.002055242720652717,0.002210593745063494,0.002564503412132546,0.0027534708195972035,0.003136589884838892,0.0032976871072218916,0.003816733768164049,0.004172946207627759,0.004717420021888463,0.005142456607801771,0.005857004289674728,0.006234128694544094,0.007135831057798359,0.007620993882963667,0.008788690021899415,0.00943047038436895,0.01075624284748633,0.011347370935080203,0.01289184583806069,0.01379269324202026,0.015482351854564258,0.01691143636520953,0.018975832433138495,0.020311458019176443,0.022851402209413618,0.02445710729666417,0.027145238826542517,0.02860044208727419,0.03193888841303183,0.03372812127044167,0.03696039829235165,0.038981394307072925,0.04263149190779858,0.044400016610826265,0.047863709010634636,0.04994912724657896,0.05362024887509431,0.05559787596680876,0.059299407075253496,0.061133969872236626,0.06444008325733608,0.06571432242130715,0.06880137910906503,0.06955624971473406,0.07221146229407915,0.07266829759844418,0.07437235874118564,0.07474434350733283,0.07634829192863624,0.07632557463364853,0.07699885725283306,0.07654697342029748,0.07676749601710697,0.07632632191193112,0.07606667654742327,0.07526170727078041,0.07416509972213114
AgglomeratieHaarlem,Age_50_59,2.522531717007448E-4,2.9800421860559645E-4,3.15436478728337E-4,3.466012016990483E-4,3.511673622403899E-4,3.907565324240414E-4,3.6084452938334177E-4,4.3980519145425667E-4,4.4763186291318924E-4,5.379257162326789E-4,5.571979227768642E-4,6.677490569061417E-4,6.770289887410019E-4,7.671142062189995E-4,8.028579240945133E-4,9.239924368236174E-4,9.715319062938432E-4,0.00114984011472552,0.001227188552082703,0.0013512810774993778,0.0014595088970441594,0.0016346411381215065,0.0017094632549801148,0.0019437543616742659,0.002090687070485431,0.0024254233676509473,0.0026041559392236957,0.0029665301879545636,0.0031189067085154454,0.003609864829944187,0.003946808643974786,0.004461842844112773,0.0048639084007693345,0.005539859498999933,0.005896624010524931,0.006749675789497256,0.007208679470999568,0.00831346541327771,0.008920699636383755,0.010175175285111693,0.010734543363059013,0.012196122773325158,0.01304867696602896,0.014647869336754438,0.016000555359146018,0.017954777917403075,0.01921924224928695,0.02162411825960553,0.023144610845774793,0.025690391342151786,0.027068693049769332,0.030231140054719052,0.03192629009277459,0.034989037345189766,0.03690431760014101,0.04036403774740682,0.04204057927210969,0.04532460913703418,0.04730216896937489,0.050783992226608676,0.05265994839040378,0.05617175534353214,0.05791256447575166,0.06105018857274058,0.06225964938274031,0.06519014132951251,0.06590680773583146,0.06842789032489871,0.06886168773316781,0.07047991664173336,0.07083318632473934,0.07235652617626653,0.07233494956705944,0.07297443740345022,0.07254523265756518,0.07275468627009207,0.07233565932238328,0.07208905336334392,0.07132453360330326,0.0702830884632496
AgglomeratieHaarlem,Age_60_69,1.6460384498284686E-4,1.934141237435183E-4,2.11083992607497E-4,2.3839241398126987E-4,2.4267530639432433E-4,2.5536322643171516E-4,2.3795742756038685E-4,2.7125968856289706E-4,2.777676529953643E-4,3.2668186919682096E-4,3.287989767279953E-4,3.867596753074354E-4,3.932521231498898E-4,4.3963439315131136E-4,4.7902658284881827E-4,5.332831765468837E-4,5.776062513099811E-4,6.607943637038094E-4,7.004091395771406E-4,7.595782364356873E-4,8.204802965853242E-4,8.968221284167965E-4,9.424240188197208E-4,0.0010421919875999164,0.0011076167545436277,0.0012614731476530139,0.001350425069986727,0.0014973554942366851,0.0015792073681378804,0.0018280864937825214,0.001973934832010582,0.0022173001156475802,0.0023644149515710255,0.0026991441345785017,0.0028958716733338274,0.003280860468562019,0.0035029924164843296,0.00403455131221242,0.004325974212323946,0.004929921448172059,0.005242416442488684,0.005901614102428954,0.0062843624618377225,0.007056892625725286,0.007702667408442165,0.008683337811481118,0.009355235834489384,0.010423643014779271,0.011240742701501438,0.012427398877726259,0.013180175957531848,0.014640103946654603,0.015596845124692282,0.017084227041160416,0.018123020794537092,0.019843006256323847,0.020886536686464674,0.02247644677774563,0.02361365911233404,0.025497563963125414,0.02655181919307259,0.028354417025171608,0.029433567305419683,0.031149624169941714,0.03207803067341708,0.03354222258407258,0.03440133907007947,0.03596637824292204,0.03649652419890681,0.037522892610710734,0.03809921592949861,0.03913043421818885,0.039548501599310004,0.04010839201671934,0.04031058903903528,0.0408915931888012,0.041046869780039685,0.04121970281547693,0.041181917275160296,0.04109202582604543
AgglomeratieHaarlem,Age_70_79,1.0688869847819138E-4,1.255978461298657E-4,1.3707260077644445E-4,1.5480673955692303E-4,1.5758807313059897E-4,1.6582770177564488E-4,1.5452425724826746E-4,1.761510330174909E-4,1.8037739080467574E-4,2.121432355723929E-4,2.135181387460383E-4,2.511596788792314E-4,2.553761307968472E-4,2.854988872289521E-4,3.1108235237775617E-4,3.46320161865199E-4,3.751069869607493E-4,4.291369752373875E-4,4.5486699756869253E-4,4.932983287080361E-4,5.328560822449591E-4,5.824436345801542E-4,6.120648063777656E-4,6.76871758689912E-4,7.193713979167793E-4,8.193196772212641E-4,8.771071396123098E-4,9.725641884873459E-4,0.0010257434550584588,0.0011874499312368725,0.001282219855952449,0.001440365549967848,0.0015359715205396363,0.0017535214259383203,0.001881392129218784,0.002131656145648142,0.0022760696219638055,0.0026216950480821843,0.0028112088662911594,0.003204020809251751,0.0034073027831388325,0.003836192711258568,0.004085263804936234,0.004588085456705193,0.005008510291748425,0.005647148895997267,0.0060848346191650915,0.006781027531416295,0.007313641938325954,0.008087421218339275,0.008578451287182265,0.009531124404707048,0.010155712428944752,0.011127140772701272,0.011805896119399528,0.012930300947685658,0.013612824545075619,0.014653199658215432,0.015397711036756356,0.016631737311443295,0.017322677904255346,0.018504677457235275,0.01921266588920989,0.02033907265285262,0.020948763278538785,0.02191072457866383,0.02247539449581215,0.023504497909512034,0.023853232221394793,0.02452857697961952,0.02490790525551001,0.02558683823298702,0.0258621580048084,0.026230941678386355,0.02636414156371014,0.02674694028498159,0.026849259140951043,0.026963153574043885,0.026938252842813593,0.02687901561768613
AgglomeratieHaarlem,Age_80_150,1.0154453491284521E-4,1.1931832849165769E-4,1.3021941699531414E-4,1.4706697178168415E-4,1.497092593145677E-4,1.575369698217921E-4,1.4679861151323248E-4,1.6734421835540303E-4,1.7135929404332728E-4,2.015371427360746E-4,2.028433146522568E-4,2.3860319324520152E-4,2.426088732985221E-4,2.7122587891470484E-4,2.9553053334963053E-4,3.2900700263682747E-4,3.563549798007992E-4,4.0768450089823105E-4,4.3212856244245756E-4,4.68639192672482E-4,5.062200228617142E-4,5.533295114580339E-4,5.814704652692404E-4,6.430390545242304E-4,6.834151216277284E-4,7.783696409464635E-4,8.332700595203857E-4,9.239584513898169E-4,9.744812798350155E-4,0.0011281109369882802,0.0012181479277738605,0.0013683965703346068,0.001459229005860485,0.0016659184268891236,0.001787406644531031,0.002025181337970694,0.0021623892757012264,0.0024907736861849994,0.002670836301682189,0.003044063854198198,0.0032372137040477256,0.003644733059796401,0.0038813975554131686,0.00435918193864171,0.004758681597141434,0.005365550346939529,0.005781474115603813,0.006443070836231524,0.006949233477781758,0.007684607974363655,0.008151281751965445,0.009056732922436916,0.009650385099238212,0.010573735816814978,0.011218925330578,0.012287774816938879,0.01293660552283804,0.013925665538118581,0.014633486948317787,0.015806758616321748,0.01646371439128469,0.017587629309501418,0.018260858888665465,0.01933201454789779,0.019911825069392597,0.020826678679726984,0.021363717402239968,0.022342503232551603,0.02267419802290005,0.023316561582489403,0.023677374699448195,0.02432318622132268,0.024585081046488266,0.02493588815220249,0.025062596766931233,0.02542674526657429,0.02552408028905573,0.0256324276574591,0.025608739626399313,0.025552387458164905
AgglomeratieLeidenenBollenstreek,Age_0_9,3.567676637475925E-4,3.3838801029484333E-4,3.681354660044489E-4,5.320181545807046E-4,5.040078099194378E-4,5.423046527952557E-4,5.94416289753652E-4,7.186946617021572E-4,8.117168285007859E-4,8.995220997484177E-4,9.79328452883954E-4,0.0011537935550858247,0.001275909166758571,0.0014639442696399163,0.001572420707104616,0.0018898659402299955,0.0020168315999279374,0.002259301685300086,0.0027045481252074843,0.0028830100834377204,0.0031637223006890647,0.0036034674528306887,0.004067963543411102,0.004601039845263721,0.005165556331414911,0.005657810297744814,0.006254224037516298,0.007025769063850107,0.007992513658188982,0.009092338571636716,0.00998873434324199,0.011110873529683762,0.012654828935484086,0.014053889695751942,0.015499827159597857,0.017629817848405893,0.01969637966474591,0.021916841310403057,0.024170374544054463,0.026486506103823748,0.029291780587999083,0.032028445733136346,0.03515141688631218,0.03888356622457356,0.0430055296338423,0.04719796760479833,0.051057434260650125,0.05541800148496445,0.05982347989367298,0.0647033718353276,0.06879899009357515,0.07444345307572109,0.07865841712138255,0.08390446789932626,0.08788851243889839,0.09249363374294495,0.09676596436311924,0.10054370031914006,0.10458426905541252,0.10931470531987841,0.1119466187017939,0.11499385889253233,0.11551954578134427,0.11799639595942446,0.11930080326032566,0.12005842740407802,0.11982563961504444,0.12007804671648192,0.11844083397065186,0.11706139315092456,0.11586729520085925,0.11470352799961947,0.11299161717973194,0.11092470070460059,0.10830016073622584,0.10600242837287477,0.10328644932467246,0.10117754109793242,0.0978184012507951,0.09419134169685928
AgglomeratieLeidenenBollenstreek,Age_10_19,2.3827469479320573E-4,2.426817395089209E-4,2.597203863665687E-4,3.553408214620468E-4,3.3655694750200915E-4,3.6753904823128014E-4,3.9871362647925235E-4,4.682117621199744E-4,5.107894146328951E-4,5.648067072639984E-4,6.129588421537324E-4,7.121040947871693E-4,7.876784029947625E-4,8.877503489954641E-4,9.463700473933967E-4,0.0011388381817176718,0.0012194294777623238,0.0013842157855772363,0.0016013914861926493,0.0017313579304442106,0.0018889397604977542,0.0021579240408663436,0.0024033855474376864,0.0027426541707724628,0.0030280950575998222,0.003362350095750588,0.0036715713835903108,0.004169634238035069,0.004668543699561822,0.005325629802096499,0.005774552454112181,0.006471611784216735,0.0072508362705597795,0.008139986338370542,0.008885188104823971,0.01016526208868651,0.011192675747890957,0.01259884557154467,0.013745876204185437,0.015280170347709787,0.016755088617420144,0.01851061647456609,0.02013359807947601,0.0225091498729576,0.024685054073628976,0.02732368138879837,0.029416956640672676,0.032259343941967056,0.03463503186407635,0.03786065897345747,0.04015793125153366,0.04391605649799868,0.04632334107021929,0.04997159140425056,0.052229115891616495,0.05563244423605862,0.05816287919706131,0.06137318132049052,0.06377546814435375,0.06742615968730736,0.06913165184647041,0.07193259035958433,0.07260255285498152,0.07496069112704362,0.07604692754445552,0.07761559217547598,0.0778327664771642,0.07893400645418358,0.07844303092134264,0.07863514436597607,0.07820313962107706,0.07816776484807797,0.07729867457858108,0.07661100362678686,0.07532437447089613,0.07424813898024907,0.07291195905780867,0.07167288970752406,0.0699516628720771,0.06786913026986441
AgglomeratieLeidenenBollenstreek,Age_20_29,2.617392149051323E-4,2.8838230074368365E-4,3.010359084730796E-4,3.867976279087193E-4,3.7139670248265144E-4,4.108669571802892E-4,4.4238237993576845E-4,4.969813643358467E-4,5.122332562823573E-4,5.567942984172625E-4,6.215128882716137E-4,7.051011862633239E-4,7.824079892412295E-4,8.491919853286234E-4,9.045094978681334E-4,0.0010793388922105684,0.0011656191749130906,0.0013561301279829685,0.001486879894136206,0.001626195704254152,0.0017766519139731374,0.0020108162996712586,0.002214135366939707,0.002571954449354208,0.002745996101735426,0.0031132996214507935,0.0033349648831946244,0.0038627208367294497,0.0041991096664281136,0.004804909233272703,0.005102511703227286,0.005787318624450477,0.006337767497845426,0.007254591472976801,0.00775800322320086,0.008932422899810999,0.009628581187775653,0.011080868357237872,0.011887783491239201,0.013541773743342311,0.014567529279793212,0.0163924029004604,0.017586220085686777,0.02003006786361161,0.021664927554690072,0.024267979370253157,0.026026038227487835,0.028891673855508393,0.030764293648685048,0.03421487604300566,0.03611038595579896,0.040072197278076316,0.04220821607448633,0.04622447024979037,0.04813526598737039,0.052117421670108355,0.05437211014232435,0.05864867916138827,0.06089896487258917,0.06533898807753113,0.06722589432901238,0.07101425701042086,0.07225757878164618,0.07554254740104926,0.07683154881423704,0.07976521234693101,0.08050910034519265,0.0828038509518515,0.0830829254773503,0.08453955570699956,0.08454332711163026,0.08538312102666268,0.08481116645960474,0.08493667385468506,0.08422366917563617,0.08352766965597591,0.08270194800640596,0.08164054090601613,0.08053931774249212,0.07868920363321552
AgglomeratieLeidenenBollenstreek,Age_30_39,2.691459315681266E-4,2.9654285369762334E-4,3.095544738568323E-4,3.977425532362133E-4,3.8190592250908484E-4,4.224928105091008E-4,4.548997878148775E-4,5.110432800008446E-4,5.267266052300101E-4,5.725481155678391E-4,6.390972536377548E-4,7.250496440549536E-4,8.045427014764517E-4,8.732152244370628E-4,9.300969147109095E-4,0.0011098692613901173,0.0011985886187969585,0.001394484396182838,0.0015289292145698186,0.0016721816092236663,0.0018268885573469174,0.002067667319545774,0.002276728187300736,0.002644649275670541,0.00282360314974639,0.0032012706906359156,0.0034291886656664383,0.003971825735980983,0.004317695464525428,0.004940560754995826,0.005246542928202813,0.005950622372525305,0.006516552580397295,0.007459142464346313,0.007976691340967679,0.009184062914485702,0.009899734917150682,0.011392684682993148,0.012222165828062459,0.013922351269704758,0.014976715164497612,0.016852407770779787,0.01807941703691507,0.02059108023121814,0.02227120743841926,0.024946170944347257,0.026752683556971357,0.029697100916322494,0.03162106976014134,0.03516599480106275,0.03711317754815968,0.041182640221853806,0.04337650237151536,0.04750114146357576,0.049463330587075305,0.053552233134543936,0.05586714604336562,0.06025751602941709,0.06256745612333547,0.0671247231654154,0.06906126996648565,0.07294896156659147,0.07422478489232032,0.07759539257220993,0.07891790569109702,0.08192764423509535,0.08269077942252445,0.08504479373675589,0.08533106421768843,0.08682521371390017,0.08682908217349528,0.08769047647411443,0.08710381306200643,0.08723254899540711,0.08650119642049792,0.08578727105837103,0.08494026260253829,0.08385146111562336,0.08272177828868965,0.08082376422768178
AgglomeratieLeidenenBollenstreek,Age_40_49,2.466744426156131E-4,2.7774411303349567E-4,2.9467136677885364E-4,3.727948588925223E-4,3.5512167052531574E-4,3.910658531861566E-4,4.0966346132587095E-4,4.65589205224326E-4,4.639860912795113E-4,5.025102281615013E-4,5.574292022847427E-4,6.287974603531588E-4,6.938006422531062E-4,7.423310684616657E-4,7.869740406170056E-4,9.339171793952827E-4,0.00101241421444076,0.0011713845842546977,0.0012527078941422243,0.0013825183704524457,0.0014930763476588282,0.0016831312751649508,0.001846913472823064,0.002169733952325892,0.0022907092950985586,0.0026099320194917786,0.0027604356294057553,0.003215448775711005,0.003450515261756215,0.003940924351087172,0.004177473518448327,0.004799889448239947,0.005149135295213325,0.005905985086323007,0.006301814085875712,0.007303351905161848,0.00775609176439207,0.008948710378789415,0.009476575432703305,0.010883218522011684,0.011668145322275225,0.013242483871385047,0.014122433435924342,0.016173561362777256,0.017336070422191208,0.019500117429247954,0.020836791262568544,0.02321966923808605,0.02475491465183055,0.02774021603807808,0.029245966256739475,0.03257809794863664,0.03436391387839888,0.03790433759155876,0.03953621685659592,0.04311873330468097,0.045064059890250086,0.04910457297271431,0.050997551256607765,0.05502710554448775,0.05682497837368239,0.06054670301939924,0.06185515596099689,0.06503874654044173,0.06643468755610671,0.06957309090106978,0.07056256059028443,0.07325747773970281,0.07385769837105016,0.07578780661925633,0.07606930274235968,0.07741032216769217,0.07719657371522193,0.07769557605368416,0.07741785980701876,0.07725605261589008,0.07674503591568893,0.07607019169992024,0.07541009083815475,0.07416833812624202
AgglomeratieLeidenenBollenstreek,Age_50_59,2.3328191765803474E-4,2.626649655447233E-4,2.786733412047937E-4,3.5255617280827156E-4,3.358422842149045E-4,3.698354353214306E-4,3.8742360101073903E-4,4.4031391000032283E-4,4.387978046955787E-4,4.7523108945790593E-4,5.271695328253889E-4,5.946647656720483E-4,6.561405711770218E-4,7.020376512562043E-4,7.442583242447398E-4,8.832291455674879E-4,9.574678228628786E-4,0.001107815235903864,0.0011847278651725413,0.0013074985978976938,0.0014120615958586047,0.0015918123107035997,0.0017467162155019311,0.0020520413083940925,0.002166461724995905,0.0024683913069353247,0.0026107435567606085,0.0030411200307418618,0.0032634630281077603,0.003727336819677296,0.003951091100753423,0.00453985449537353,0.004870226214088724,0.005586195543939798,0.005960656034651124,0.006908162824496911,0.007336495276043409,0.008464870099740285,0.008964323736733837,0.010295327305490098,0.011038090849773807,0.012527958551965535,0.013360750803831256,0.015302113641177506,0.016402509158864098,0.018451118201398553,0.019716611724590494,0.021972829879664535,0.023426628917885606,0.026253912898558385,0.027680139789929004,0.030836718634211446,0.03252869199168251,0.03588357317678881,0.0374301563232039,0.040825920314598085,0.04267012832167483,0.04650126690461165,0.04829645720841169,0.05211849972063809,0.053824071983265664,0.05735528927973743,0.05859694556179473,0.0616184065300025,0.06294343301941074,0.06592279694524905,0.06686223805617564,0.0694211730517662,0.06999116227750746,0.07182419249052596,0.07209154765177661,0.07336526169560087,0.07316223448585679,0.0736362117321101,0.07337242130694543,0.07321872977407018,0.07273335341420628,0.0720923919595462,0.07146545821382999,0.07028616386798425
AgglomeratieLeidenenBollenstreek,Age_60_69,1.55589336576889E-4,1.7464423632229664E-4,1.8470450255125836E-4,2.1433422815408942E-4,2.152010320057851E-4,2.327979855670792E-4,2.3708999436333755E-4,2.5886181544498843E-4,2.5458953985724175E-4,2.662555496881769E-4,2.962255911104217E-4,3.280653851083226E-4,3.5808000317250066E-4,3.825491162912087E-4,4.011317943718451E-4,4.6653864488044317E-4,5.006205381238304E-4,5.798375056836891E-4,6.170543816753638E-4,6.65916767962127E-4,7.119252591286651E-4,7.976826904747547E-4,8.736232863307825E-4,0.001002556445156455,0.0010653050886506588,0.0011931996399062728,0.0012613407692131373,0.0014448310478261117,0.001561570854134886,0.0017842863732199232,0.0019135562211349821,0.0021782110917185626,0.0023547295161460147,0.00269791451035728,0.0029188511069638823,0.0033873624262013013,0.0035646932248846186,0.004079926289254021,0.004348916271932568,0.004939661084078173,0.005349786607424023,0.006046533550247757,0.006499449916786193,0.007418107871665303,0.007996012542422992,0.008923940773750583,0.009553973673802063,0.010606692383116623,0.011368150811458366,0.01268544650647363,0.013517157458047158,0.014970048458110785,0.015921160838561876,0.01746328876786829,0.018413061323607094,0.020133424852470716,0.021275889146853744,0.023120792586202477,0.024173649461774693,0.026125825629115695,0.02721604875488759,0.02907980401349819,0.029998808872243488,0.031633895260063216,0.03259971902786152,0.03427222434148203,0.03498150184442872,0.036464565245272085,0.037218269200079646,0.03841827485641747,0.03896202174828434,0.03992070736447706,0.040199246223749485,0.04079945138589158,0.04100467305059907,0.041277485460634145,0.04127905566323653,0.041490806411319636,0.041476511393687465,0.04129443133399091
AgglomeratieLeidenenBollenstreek,Age_70_79,1.0103479294876205E-4,1.134088209430173E-4,1.19941872975593E-4,1.39183300779111E-4,1.3974620281742567E-4,1.5117369367945166E-4,1.5396094201780564E-4,1.680997176772836E-4,1.6532526297075023E-4,1.72901285907745E-4,1.9236427132018896E-4,2.1304172567970792E-4,2.325340825672928E-4,2.484251807761684E-4,2.6049351323709224E-4,3.029719569934697E-4,3.2510681043007583E-4,3.765561475682633E-4,4.007280234861188E-4,4.324639858156454E-4,4.623468498412553E-4,5.180482397668662E-4,5.67374772645679E-4,6.511251603772417E-4,6.918858154023599E-4,7.749671352484944E-4,8.192336791420507E-4,9.384397940314093E-4,0.0010142848602753274,0.0011589902593317492,0.0012429862082776744,0.0014149634770173058,0.0015296770648400848,0.0017527222117419416,0.001896329081456094,0.0022008942953986033,0.002316184847479308,0.002651201351988597,0.0028261290320422683,0.0032103562284558906,0.003477153611376793,0.003930494176458743,0.004225245380200526,0.004823238998244994,0.005199521222930437,0.0058038697713800325,0.006214315751320587,0.006900332160712619,0.007396704946505128,0.008255728697178388,0.008798304001726764,0.009746497592882153,0.010367483310080527,0.011374793284577356,0.011995455657939469,0.013120224332347719,0.013867546793987717,0.015075003343031357,0.01576443783520498,0.017043457535055984,0.017758137177711242,0.018980545185912412,0.019583608996758706,0.020657071073934996,0.02129144941996841,0.022390520250021972,0.022856816672608082,0.023832207456884302,0.024328110113296053,0.02511793983200128,0.02547594146650667,0.026107310807607753,0.02629079183682459,0.026686226578024663,0.02682145320894569,0.02700123309467284,0.02700226789000315,0.027141821367855812,0.027132399953806008,0.027012400799970582
AgglomeratieLeidenenBollenstreek,Age_80_150,9.598329575055686E-5,1.0773868537017339E-4,1.1394512100970644E-4,1.3222459584738555E-4,1.3275935651302362E-4,1.4361555179465135E-4,1.4626345791657336E-4,1.5969540294868967E-4,1.5705964900525338E-4,1.642569316582243E-4,1.8274693665876196E-4,2.023907174119044E-4,2.209086627557033E-4,2.3600538759749323E-4,2.474704493229396E-4,2.878255394351825E-4,3.088539804372292E-4,3.577317082538167E-4,3.806954366918358E-4,4.1084522904333287E-4,4.392345850803281E-4,4.921522028166203E-4,5.390136809925172E-4,6.18578973798245E-4,6.573028966534444E-4,7.362330459903532E-4,7.78287939423139E-4,8.915387270979069E-4,9.635950593172016E-4,0.001101072661701008,0.0011808736079372828,0.001344262877120972,0.0014532488142821043,0.0016651591067881055,0.0018015980906438411,0.0020909647128209974,0.0022005031204325176,0.0025188083751325197,0.002685012459720859,0.003050083469217646,0.003303583432580859,0.0037343368820323963,0.004014407741170567,0.004582630494675777,0.004940188415136215,0.005514477929256745,0.005904519135844333,0.006556449139869858,0.007028172467962723,0.007844565689626437,0.008360232979908733,0.009261436560744074,0.0098516712189749,0.010809138841642474,0.011399114721801107,0.012468320348733575,0.013178759116678096,0.014326679199062164,0.01498215106594758,0.016198225061671012,0.01687776689418352,0.01804013152751449,0.018613600159845478,0.01963442604923893,0.020237724556122716,0.021282995347931655,0.02172648408838085,0.022654200382454803,0.023125882414521848,0.023877160426190258,0.024217697969341367,0.02481828299777966,0.024992821507413554,0.02536898909614982,0.025497628701302566,0.025668652711200668,0.02566963711314396,0.025802394970754094,0.025793432306787878,0.025679276564384068
Alkmaarenomgeving,Age_0_9,3.7218468738287047E-4,3.887233873054452E-4,4.424852809545854E-4,5.232681430641373E-4,6.829652897131222E-4,6.964430301705793E-4,8.299683255758028E-4,0.0010544092358686363,0.0010991619286403465,0.0010982861397345056,0.001285303714795627,0.0014727427193035325,0.001781006876765412,0.0018814773606222746,0.0020219812837728446,0.002285868848118766,0.002733242401663949,0.0030962517292710823,0.003551045813955822,0.004063039398158552,0.004459234619860641,0.004943843688756555,0.0058619406073348035,0.006745107583557508,0.007457018198963161,0.008212915897268025,0.00924027699436436,0.010479540011146482,0.011623080354140836,0.013336916451253678,0.014475604097871853,0.016183451522135073,0.017586362190386007,0.020276650572027988,0.022444052848745732,0.024732930442279644,0.0268988279180441,0.030162939362516128,0.03309248059857817,0.03656540235599415,0.04033979405898025,0.04484590683698608,0.047826896428907584,0.0523650328654478,0.05613325863519503,0.061653640724437686,0.06576384420658898,0.07099310664625424,0.07567142893773005,0.08112847309903237,0.08586888364953482,0.091272464446439,0.09378500772314047,0.09933821901757134,0.10329334863609885,0.10638315158979361,0.10964294146832021,0.11223813214987977,0.11446090036132328,0.1180864434939749,0.12018142776145813,0.12247297723876349,0.12188180203809285,0.12326545970229497,0.122313344298976,0.12151163383728292,0.11994388702695624,0.11823663027507703,0.11725188699961908,0.11488701213115882,0.1134921660669086,0.11099054206919046,0.10826902152046536,0.10497953165648632,0.1009338361195461,0.09686191281041012,0.09373571664927238,0.09054419770544486,0.08764927809039946,0.08397206865563167
Alkmaarenomgeving,Age_10_19,2.536735013761726E-4,2.8723701473243324E-4,3.062005921533606E-4,3.700401594979308E-4,4.3780120550707124E-4,4.7226011374856824E-4,5.306798824428194E-4,6.409029934747457E-4,6.651315056939167E-4,7.12896740589053E-4,8.030320596078555E-4,9.254256648233428E-4,0.0010658064964853553,0.0011760367312223519,0.0012388414420347882,0.0014358063870215654,0.0016552646181121622,0.001914263947435324,0.0021066333665978876,0.0024341393398045197,0.002602645081270172,0.0029610850155645796,0.0033666341735615335,0.00394336862368172,0.004216368060698805,0.004700324173718462,0.00520357927640458,0.006003847243494231,0.006496735609784254,0.007528496867208134,0.008068140684716174,0.009159075159115293,0.009826511808835758,0.011378613339327992,0.012423093672680796,0.013922788071498382,0.014968469817636998,0.017094529372083556,0.018421784322147805,0.020674430643525255,0.022490194288594556,0.02539280447440917,0.026818744487669077,0.029916804451419754,0.03166511524139759,0.03529763931406382,0.03723815447845791,0.040940666071473286,0.04323964750359799,0.04721094223885214,0.04954604315729039,0.05361700978317441,0.05491708687036423,0.059367763164903,0.0612968424444138,0.06446496026116821,0.0661225622961793,0.06920783994823565,0.07027730602403681,0.07375293805710559,0.07476713323477324,0.07749660005592296,0.07722690401535992,0.07928432260760465,0.07883958127519775,0.07971994936686666,0.07891967582749704,0.07898451383261451,0.07853906865788585,0.07807173665291112,0.07731809479330243,0.07659032970260027,0.07514455567617173,0.07356676139591956,0.07166664277565382,0.06944357593469208,0.06800061240760102,0.0658556114497949,0.0645992319841201,0.062109509167736054
Alkmaarenomgeving,Age_20_29,2.834532701995185E-4,3.470662266307212E-4,3.5079430422191304E-4,4.214864246927519E-4,4.5314963451359436E-4,5.168669420377858E-4,5.645007095710364E-4,6.09063833106771E-4,6.389982867923694E-4,7.623535271893411E-4,8.190245349866121E-4,9.349016916430086E-4,9.881195448672164E-4,0.001164477557881738,0.0012026457662259737,0.0014432893192732887,0.0016181956119992735,0.0019101531786539505,0.0020194882010577953,0.0023419520147885953,0.002367129706923099,0.002835295081259792,0.0030057939561261016,0.0035916480241859894,0.0036550156622856544,0.004126665912237093,0.004432459421109813,0.0052813063953742745,0.005470714290869649,0.006392652511239882,0.0067272269993713385,0.007813705805405635,0.008225410373959519,0.009599121422222967,0.010264573365867169,0.011764976366920088,0.012438983095265255,0.014561230648676982,0.015362490085957803,0.01769652459177129,0.018924178818379933,0.02176781765220237,0.02269753671276964,0.026170584456787105,0.027358039628359476,0.031038000275003363,0.03202493074310142,0.03631269904497736,0.03774012611125466,0.04242724340712167,0.0439463349810576,0.04872686872886689,0.04968643290794961,0.05516616542708175,0.05643859844217003,0.061128001418351396,0.062271967116423355,0.06698218077406104,0.06780195353209673,0.0728001861776133,0.07348350274009874,0.07772703489672383,0.07771838981661527,0.0812171985491017,0.08103716308454134,0.0836923629657319,0.08318378015278549,0.08485621449443337,0.08466837882558109,0.08551048384508741,0.08488012066769024,0.08508636260443714,0.08392428079719205,0.08292052288219987,0.08190409110169061,0.0802568033470541,0.07950724007062426,0.07720732119052298,0.07659168826182017,0.07388548519889482
Alkmaarenomgeving,Age_30_39,2.914743633095629E-4,3.5688710269576873E-4,3.607206540524599E-4,4.3341270034069623E-4,4.6597163567085875E-4,5.314913636287333E-4,5.804725069219474E-4,6.26296089710876E-4,6.570772011078585E-4,7.839211112737887E-4,8.421947109411576E-4,9.613484510696546E-4,0.0010160709800735024,0.001197414730579327,0.0012366618557724252,0.0014841068041395733,0.0016639554772505116,0.001964160991162922,0.002076584143026361,0.0024081538041098582,0.0024340423451857385,0.0029154221965369542,0.0030907319988814352,0.0036931105085441507,0.0037582648764922233,0.004243210209913473,0.004557620086757419,0.0054303707633052145,0.005625109547664264,0.006572980744424917,0.006916960242664749,0.008033957741663822,0.00845721786118836,0.00986944966596437,0.010553541874762318,0.012095925543157082,0.01278876913942184,0.014970240959083614,0.015793826093190022,0.01819278624557752,0.01945452531274383,0.022376943796297843,0.023332367504250606,0.02690120951275643,0.028121334729971692,0.03190227288029335,0.03291621550956536,0.03732099942692135,0.038787258845698225,0.043601453138589985,0.045161587344192955,0.05007082267902663,0.05105613622998728,0.05668237397093778,0.05798869462590239,0.06280255558033165,0.0639767793102981,0.0688111510490651,0.06965246199995545,0.07478156137235403,0.07548270823214698,0.07983664203199192,0.07982777261304697,0.08341718256638553,0.08323249453378245,0.08595620751934974,0.0854345188311505,0.08715001996497929,0.08695735176712815,0.08782111324427555,0.08717454110235012,0.0873860876685364,0.08619409901453257,0.08516447436060315,0.08412181673541941,0.08243195650658974,0.08166299316475056,0.07930343763440972,0.07867181315359162,0.07589517308769522
Alkmaarenomgeving,Age_40_49,2.5720751194158176E-4,3.087969019154313E-4,3.1028813770050956E-4,3.709307873138723E-4,3.915494290690491E-4,4.5472228830578665E-4,4.873448191478058E-4,5.037793693110082E-4,5.359185370080732E-4,6.465426937882768E-4,6.85982843450117E-4,7.853329477368609E-4,8.114052063422639E-4,9.520155553564003E-4,9.831177873763641E-4,0.0012017564258807178,0.0013307818361150137,0.0015773045217498671,0.0016358256209693112,0.0019244230644747118,0.0019256685262142303,0.00232838392533552,0.002399577739707448,0.002858806438173822,0.0028955096541386505,0.0033063092144858253,0.003500789590265563,0.004188685296720673,0.0042951846594121434,0.005071656939370728,0.005276735434804669,0.006187878149262915,0.006467945587490087,0.00750514741817121,0.007925432378661168,0.009224331977625289,0.009623069819132635,0.01142925895876179,0.011927390933038073,0.013863685384292834,0.014766671917463281,0.017065985588230692,0.01772599076092851,0.020657802986226992,0.021420172066312304,0.024555188556535157,0.025181028685656748,0.028871498383140515,0.02995017194387528,0.03398390830307263,0.0350961521729245,0.039389464428563614,0.04014372087271867,0.045040384607052064,0.04603615406482675,0.05046495273179874,0.051500608251969004,0.05604355195748889,0.05686064366813537,0.06160698908703055,0.06226827152010361,0.06645022836588987,0.0667606582210103,0.07044777663489632,0.07066680200684983,0.07358512634770298,0.0735724440386547,0.0757876870190286,0.0758635470856317,0.07717456453074067,0.07680345707700786,0.07751022545360409,0.07697577951497059,0.07676062614188561,0.07626309569209222,0.07532836244302765,0.07482476963560869,0.0731078284694846,0.07284955292282569,0.07066118575422309
Alkmaarenomgeving,Age_50_59,2.4324319190494048E-4,2.920320978558877E-4,2.934423852694046E-4,3.5079328218434735E-4,3.702927634091635E-4,4.300367950806905E-4,4.6088875604266555E-4,4.764313507649165E-4,5.068262634545517E-4,6.114470382757586E-4,6.487469911815591E-4,7.4270627420292E-4,7.673639138798816E-4,9.003456810701138E-4,9.297606502098876E-4,0.0011365397794957932,0.0012585676803699153,0.0014917229397304332,0.0015470712546465926,0.0018200246542395826,0.001821202612338535,0.002202095147458838,0.0022694318874387776,0.002703787177647299,0.002738502889689798,0.0031270621115623287,0.0033110165180547657,0.003961696508327894,0.00406243635040715,0.004796934440928546,0.004990932090261357,0.005852870007561073,0.006117821474178942,0.007099078140855197,0.007496709389020584,0.008725655043642644,0.009102935879714558,0.010812033155538026,0.011283417816450814,0.013115865112548364,0.013970489538313258,0.01614684881576922,0.016771611651542284,0.01954714946247771,0.020268955837622338,0.023237491473369065,0.02383015918056275,0.027325437508342265,0.02834719541170916,0.03216864105212214,0.03322250110566438,0.037291068610675104,0.038005943360609584,0.0426476824604044,0.04359176920484342,0.04779135216070074,0.0487735598369301,0.05308274136258839,0.053857908050271464,0.05836144041062019,0.05898899105375677,0.06295818495323091,0.06325285969409367,0.06675325490914441,0.06696121208327643,0.0697323164461574,0.06972027289398486,0.07182407889935694,0.07189612769861842,0.07314132938798756,0.07278884254623963,0.07346015488595092,0.07295251761165178,0.07274816118267158,0.07227560798036892,0.07138783799619541,0.07090956711383767,0.06927906431190334,0.06903380568889195,0.06695587960833993
Alkmaarenomgeving,Age_60_69,1.5446577614042223E-4,1.7786484377935174E-4,1.7909443939423397E-4,2.0909635285237815E-4,2.290357275550603E-4,2.564511240614742E-4,2.650435046658295E-4,2.694691346384337E-4,2.8783829343892453E-4,3.356206364483194E-4,3.441024725836517E-4,3.9402623268447456E-4,4.0513926725394E-4,4.5531945411902974E-4,4.743210722110147E-4,5.79392112902033E-4,6.338489371081613E-4,7.207296204078117E-4,7.453918124613601E-4,8.735273899359575E-4,9.208452216031837E-4,0.0010971479595409672,0.0011574300754799705,0.001345598178116858,0.0013683794180378017,0.0015535081631542491,0.0016560940279853886,0.00192419776800401,0.002010478862512377,0.002353744067283281,0.0025221975029691146,0.0029187878026653014,0.003066670715416331,0.003495276727768837,0.0037137717644659674,0.004302981668876105,0.0045167680032116575,0.0052923427687647795,0.005543517628935457,0.006391142170429354,0.006809667528707597,0.007820596133401803,0.008240044457212825,0.009464417951104864,0.009853454848987586,0.011275634283626434,0.011735038626897953,0.013287120210622727,0.013967285699226673,0.015761191697546417,0.016389869147458325,0.01833448138369087,0.01887937604599721,0.021163811579287484,0.021723151824305065,0.02376153495544575,0.024582261343468748,0.02674646444661244,0.027394795586679344,0.0297074113395287,0.030346100386211217,0.03242300026735734,0.03290094003402522,0.03481611303312038,0.03534017097441855,0.03678939148308491,0.03712112622721209,0.03846024225566658,0.03888022869675922,0.03981277386152826,0.03999111018030954,0.04059401790181094,0.04079279953279924,0.041004114210018705,0.04113695267223305,0.04108914307782652,0.041051996313412276,0.04081767592099117,0.04091383426357653,0.04022288699420884
Alkmaarenomgeving,Age_70_79,1.0030516858505756E-4,1.1550025375217654E-4,1.162987424383477E-4,1.3578183051565773E-4,1.487304711519366E-4,1.6653419220902244E-4,1.7211417035956078E-4,1.7498822541661685E-4,1.8691741631515768E-4,2.1794830403676357E-4,2.234566463529264E-4,2.558788687270219E-4,2.630961363088158E-4,2.956855903558653E-4,3.080263151077345E-4,3.762668726720042E-4,4.116359717158957E-4,4.680654042742427E-4,4.8408393319832044E-4,5.673124831735432E-4,5.980480200440397E-4,7.125708493925798E-4,7.517305653698125E-4,8.739713113512515E-4,8.887713696631439E-4,0.001009046484263254,0.0010756982082010813,0.0012499009591597776,0.0013059663451217007,0.0015290366338932548,0.0016385156466217632,0.0018962879326139825,0.0019924167737278564,0.0022710532725740418,0.002413112929838035,0.0027962559897670713,0.0029352935900794908,0.00343978256868982,0.0036031941234224707,0.004154756031529261,0.004427157555253025,0.0050852968980816815,0.005358437070013156,0.006155967524854589,0.006409450114736592,0.0073363889379126634,0.007635916385724251,0.00864822076485916,0.009092016745482434,0.010263023993879683,0.010673582561363304,0.011944096836699725,0.012300262531390938,0.013794219742670366,0.01416019893414644,0.015494544884995909,0.016032076386215954,0.017450273715939657,0.017875338811707775,0.019392368187080677,0.019811558689666775,0.021175359315773634,0.021489344692108503,0.022748075271478818,0.023092660302587387,0.02404591154846114,0.024264186849837555,0.025145568537454643,0.025422084582256588,0.02603621712768822,0.026153685270784544,0.026550870533307624,0.026681843644831837,0.026821084958563834,0.026908621546253952,0.026877115958594988,0.02685263734759391,0.026698234853298808,0.02676159559112523,0.02630636550694354
Alkmaarenomgeving,Age_80_150,9.529014911613398E-5,1.097255579093348E-4,1.1048412655756401E-4,1.2899317688264134E-4,1.4129447298949493E-4,1.58208141311178E-4,1.635091654371701E-4,1.662395414360196E-4,1.7757237533422288E-4,2.070520170808221E-4,2.12285000033674E-4,2.4308648043736003E-4,2.4994297360969586E-4,2.8090338751485255E-4,2.9262725300027714E-4,3.57456891929675E-4,3.9105819800933084E-4,4.446673381873767E-4,4.5988530299134744E-4,5.389545043151811E-4,5.681541152795511E-4,6.769543691657054E-4,7.141574617315349E-4,8.302908921993257E-4,8.443515674889657E-4,9.586183502462431E-4,0.0010219407899011435,0.0011874430309383177,0.0012407085531602746,0.0014526403583219327,0.0015566536633091488,0.0018015589955333589,0.0018928902818141635,0.0021576232013965635,0.0022925956992545515,0.0026566290746642407,0.002788733749893857,0.0032680747916433717,0.0034233431532697534,0.003947428799837782,0.004206265893861416,0.004831647329995192,0.005091198429100108,0.005849071122427829,0.006089955479912534,0.006970851072529705,0.00725550907840844,0.008217591430632498,0.008639385473321437,0.009752383407027332,0.010142619324293833,0.011350294455811039,0.011688858263409707,0.013109049891336988,0.013456974903521823,0.0147255507325601,0.015236611506803222,0.016585036761802452,0.016989208572873782,0.01843174252725943,0.01883036788159287,0.020127320545716754,0.020425928426512252,0.02162306054540164,0.021950796067072842,0.022857465378501418,0.02306508058559187,0.02390344112115761,0.024166467940328284,0.02475065473180682,0.024862397101742206,0.025240227275979743,0.025364819675011363,0.025497278387555777,0.02558055145459992,0.025550580321852978,0.025527293955874497,0.0253804124000514,0.025440686698260162,0.025007636221910268
Arnhem_Nijmegen,Age_0_9,2.1912947610081002E-4,2.3824990778964494E-4,2.5801122463364745E-4,2.685584576946898E-4,2.81900968022053E-4,3.308319728630993E-4,3.818799181244392E-4,3.8062223895785063E-4,4.6201761739306235E-4,5.578184342226455E-4,5.858489681427326E-4,6.478483444092298E-4,7.714813045504032E-4,8.915347319579103E-4,9.653130911350116E-4,0.0010875897629213371,0.0012971054256054604,0.0014490040524817172,0.0016611654372579165,0.0019267785957103323,0.002141054732981318,0.0024294743550632436,0.0026875042735921006,0.002988464392181367,0.003468141454397,0.003913995071800569,0.0044253611846203356,0.0049018734568060385,0.005693269478658558,0.006195296324608246,0.007032467532146813,0.008026194725298752,0.00903273001075644,0.01018077630658809,0.011690038401422131,0.0127951304640751,0.01402775391886224,0.015436383938772669,0.017336719460257943,0.019488579511214965,0.021850933675706674,0.02394598592645636,0.026416719997005234,0.02977639430755752,0.03312617142204721,0.0362917855517465,0.039977619255096575,0.04407676668824401,0.04836373530004123,0.05205188017163365,0.05737375342541118,0.06218984210868028,0.06741690378363252,0.07217382667672789,0.0774026606613123,0.08263212268090692,0.08764976277391678,0.09197265829203227,0.09714664232682457,0.10135729625322765,0.10520827482381168,0.10888183119242323,0.1126020796434104,0.11555739732798109,0.11811221176852749,0.11991660120187475,0.12126969598207615,0.12219493171880536,0.1235867967075226,0.12420088346937896,0.12340824879184997,0.12245668237913754,0.12057413002651884,0.1184706345316131,0.11621455517384571,0.11404821973870904,0.11127630940969624,0.10872073348228772,0.10580064129735656,0.10294027579075238
Arnhem_Nijmegen,Age_10_19,1.5503779203784873E-4,1.5603318487700246E-4,1.8447630263473958E-4,1.85847747502077E-4,2.0971890796284143E-4,2.2129141707072364E-4,2.702268647899464E-4,2.6571991969104314E-4,3.351251374376085E-4,3.7326244682001075E-4,4.2059917172432293E-4,4.496927227549685E-4,5.44951537725491E-4,6.026963513118266E-4,6.678206529124875E-4,7.1311325518153E-4,8.640703285859308E-4,9.346344022520547E-4,0.00109558760511419,0.0012172735413773506,0.0014066814759304824,0.0015455947674588577,0.0017598624864541002,0.0018964061057282766,0.002242874422243246,0.0024578065591259746,0.002830572312200186,0.003068903860360961,0.0036117201590472048,0.0038487749219956457,0.0044291970835548256,0.00490510428114066,0.00562416433584656,0.006231049786384446,0.007242954049469175,0.0077835413682944,0.008711790521047535,0.009429442419388145,0.010779264534942379,0.011851108911834829,0.01351011863094842,0.014600535095946165,0.016373365483656643,0.018099345481046525,0.020405152862879028,0.022088885022239824,0.024632358720769965,0.02677230159931332,0.029809975548398704,0.03187259182595148,0.035425643193296996,0.038110996009614206,0.041677779153246886,0.04440991688790341,0.04807252257316952,0.05106733659653062,0.05474206694840966,0.057398077672748626,0.06107104547876219,0.06371293228699815,0.06670172339451808,0.0692090651751277,0.0719497308359398,0.07397087702784078,0.07610668506169727,0.07769095472327703,0.0790816282919099,0.08017625449385724,0.08134129489156061,0.082165840901533,0.08206497260771362,0.0820429867415906,0.08119078629190757,0.08052284356618544,0.0792415020731303,0.07842691271688562,0.07672544204828158,0.07556178109836253,0.07367411558627246,0.07221905457551048
Arnhem_Nijmegen,Age_20_29,1.770579979525344E-4,1.6182834374756094E-4,2.0283294455869516E-4,2.0660670478567233E-4,2.507543093407394E-4,2.390892068717676E-4,3.07724796941633E-4,2.9872418545051627E-4,3.82772490772898E-4,3.9263324334926075E-4,4.748936192390252E-4,4.963359288412406E-4,6.052214685080548E-4,6.531142264981638E-4,7.339066658580418E-4,7.409841873807776E-4,9.143044547977874E-4,9.639822964644384E-4,0.0011701522896034877,0.0012306292873460745,0.0014753286221703688,0.0015550921346786373,0.0018178936481805241,0.0019011736596217244,0.002286359412249417,0.0024316892493029263,0.0028632989928369934,0.0030314694618428506,0.0036095757086511693,0.003732738760415244,0.004358028727044605,0.004651165684191216,0.005452679127941784,0.005896047892191225,0.006995992049462996,0.0074021729272193415,0.00850490629049161,0.00904700259892055,0.010545796430143639,0.011279121663829272,0.013139861479854242,0.01397675739404336,0.01597353839565685,0.017247584015613993,0.019783733820581517,0.021180105603784583,0.023990864557548508,0.025614907765904138,0.028947203476952565,0.03067304503616275,0.03437026320211156,0.03660841093188749,0.04037053127435786,0.04274743321314567,0.046786773727998665,0.04925898140868856,0.05355751444939527,0.05614206793180199,0.06015212023941707,0.06286091358401447,0.06656540315829962,0.06930257678483742,0.07252628220417723,0.0746839491145419,0.07752241087682898,0.07976127233490993,0.08181652162890585,0.08357304222040618,0.08508890408002123,0.08649951080596252,0.08701501703380088,0.08769477209716714,0.08734740391289408,0.08752726345682627,0.0865315769952203,0.08652410929950294,0.08505068152151152,0.08448520986256258,0.08265352394655401,0.08167274770073296
Arnhem_Nijmegen,Age_30_39,1.8206861715919231E-4,1.6640801011280626E-4,2.0857290089060232E-4,2.1245344316600523E-4,2.578502143802952E-4,2.4585505066010427E-4,3.164326112282678E-4,3.0717734488905357E-4,3.9360354220840943E-4,4.0374326140535377E-4,4.883307224855526E-4,5.103795867953398E-4,6.223450468572089E-4,6.715923830490356E-4,7.546697696845239E-4,7.61947446469402E-4,9.401688280514797E-4,9.91251287964956E-4,0.0012032498750234044,0.0012654363719221129,0.0015170515180819022,0.001599068968568207,0.001869295351378586,0.0019549278332680053,0.002350991574326944,0.0025004245309854234,0.002944216346266959,0.003117131910923332,0.0037115436984016537,0.003838179314488266,0.004481092404753584,0.004782487177183992,0.005606566829940762,0.006062410345980873,0.0071932780006241925,0.0076108691638462345,0.008744555718066316,0.009301855326465769,0.010842638488641754,0.011596484073540414,0.013509221196247978,0.014369470420934616,0.016421887451104622,0.017731370045055983,0.020337918581812442,0.02177296956835273,0.02466141017772694,0.02633023021448455,0.029754154725511017,0.03152732145880177,0.035325621988077094,0.03762476104075707,0.0414890614057426,0.04393029962383188,0.04807858040247481,0.050617217783262336,0.055030809886817966,0.05768427132059761,0.061800830218035285,0.06458128767811844,0.06838341525778913,0.07119245742343616,0.07450050610826342,0.07671444331868182,0.07962670741104572,0.08192360223360362,0.08403198627704878,0.08583381268531909,0.08738869450352449,0.08883554631572788,0.0893642825391936,0.09006146997718423,0.08970519534336818,0.08988966692861278,0.0888684357007451,0.08886077629899702,0.08734948894967764,0.08676946925982143,0.08489058951785489,0.08388449967576461
Arnhem_Nijmegen,Age_40_49,1.6641111305459866E-4,1.5079048385957528E-4,1.9133428841033862E-4,1.9225770696318367E-4,2.3928369464154553E-4,2.235320627985704E-4,2.8701122365715204E-4,2.8537610471524033E-4,3.576311015235367E-4,3.5683641602501925E-4,4.3533035323561897E-4,4.4937386244803257E-4,5.542694815635629E-4,5.867977176774453E-4,6.640285835771698E-4,6.544401970174363E-4,8.204741917332559E-4,8.491124711862419E-4,0.0010307276341426919,0.001046739161620458,0.0012786565337219447,0.0013300160380496084,0.0015732536784504036,0.0016304978019762162,0.001982919470352118,0.0020818479091325726,0.0024589721946101095,0.002563864663510329,0.0030828781754145274,0.003161372349209546,0.0037258928742004427,0.003914983087061952,0.004624448097576117,0.004916927415180572,0.005890680332805154,0.006153112953651396,0.007167923331193982,0.00757613539461921,0.008911508459298667,0.009359613020158308,0.010993924929497134,0.011581678567355369,0.01338460968297206,0.014240802079024895,0.016483736864654985,0.017513246270796756,0.020010150829090634,0.021162573519394212,0.024143665418586036,0.025459179351818295,0.028763165330736196,0.030513318242196497,0.03388392408138585,0.03578361183617951,0.03939236977330007,0.04135263866936889,0.04531714079688676,0.04755215919375222,0.05116196059173017,0.0535114974582126,0.057098166830108155,0.05952668413913942,0.0626154988283989,0.06462460862997421,0.06754917235591351,0.06971339176425906,0.07196161509537002,0.07364818900932912,0.07530652804044258,0.07679323523299708,0.07775908369988382,0.07873739806674063,0.07891488578644035,0.0794261725596288,0.07899499716431924,0.07938433511286103,0.07829414503233878,0.07814793899152916,0.07676745972625676,0.07621141909079099
Arnhem_Nijmegen,Age_50_59,1.573759265677266E-4,1.4260334910554118E-4,1.8094603627949457E-4,1.8181932355376684E-4,2.2629238503979465E-4,2.113958582260489E-4,2.714290190354296E-4,2.6988266079941425E-4,3.38215502447059E-4,3.3746395271228025E-4,4.1169737250779104E-4,4.249786573053971E-4,5.241812904360765E-4,5.549442407537519E-4,6.27984056573494E-4,6.189159816902823E-4,7.759408458173356E-4,8.030253337459881E-4,9.747878099379825E-4,9.89930787719917E-4,0.0012092692164573648,0.0012578434117465065,0.0014878917237739486,0.001542032281798722,0.0018753506591905333,0.0019689177536352798,0.002325608722672623,0.0024248192179929795,0.002915726360353421,0.002989971012170023,0.0035239388460709398,0.0037027988878165496,0.004373896814323097,0.004650566733336747,0.005571717167769719,0.005819981463306645,0.006780037326585386,0.0071662391639306655,0.008429671053722498,0.008853655376164116,0.010400085050280006,0.010956267187724689,0.012662464978095311,0.013472779040672567,0.015595709374689126,0.01657022460330093,0.018933980336628853,0.02002505969698465,0.02284779221806421,0.0240935732057328,0.027222824000288526,0.028880652091991532,0.032073908422849184,0.03387390767136911,0.03729382220130395,0.039151804044891936,0.042910069004703066,0.045029192966546505,0.048452382613581646,0.050680837960021874,0.05408325072454678,0.056387407608373574,0.0593185160366414,0.06122532770824185,0.06400137864070166,0.06605600075435214,0.06819064765822214,0.06979220302820521,0.07136710118955114,0.0727791337002821,0.0736965354526411,0.07462583100377551,0.0747944313742952,0.075280126327532,0.0748705319099704,0.07524038245170084,0.07420478069663394,0.07406590058832774,0.07275465180061358,0.07222652646344685
Arnhem_Nijmegen,Age_60_69,9.908012535841948E-5,9.353302011583242E-5,1.1497081824907163E-4,1.1795241540968338E-4,1.3898058112615796E-4,1.384263921163642E-4,1.6589279903389542E-4,1.6679985224987703E-4,1.9777733712089685E-4,2.0176688208306537E-4,2.326559440696263E-4,2.420402482496975E-4,2.9161508880826137E-4,3.085305312346964E-4,3.365579441070299E-4,3.387393437817021E-4,4.0389357295289585E-4,4.236077136141603E-4,4.991824977125248E-4,5.038050863805932E-4,6.101041605502955E-4,6.361335326339201E-4,7.417818403990806E-4,7.876615298407774E-4,9.333460396244719E-4,9.732538383185885E-4,0.0011259439101491964,0.0011864243508971084,0.0014163911732827383,0.0014777250081369209,0.0017156302898710951,0.001824360580760409,0.0021218646017971965,0.0022656194665202634,0.0026795267389887467,0.002802393937195946,0.003249884790594182,0.0034406371884859732,0.004018077723235258,0.004245554770001103,0.004952448235604812,0.005265074726013563,0.006060867025394101,0.006498235994016444,0.007467503286116228,0.007938481693809063,0.00906308250386234,0.009604377276860365,0.010933593153850674,0.01162036143568912,0.013114524702263708,0.014005112989923463,0.015520117147707069,0.016492884741552083,0.0181635511872541,0.01923322187757437,0.021070571506486835,0.022273932219694648,0.024040714217336667,0.025326360693772032,0.027121776174885426,0.028429618149939162,0.030063047352800076,0.031244817082382248,0.032924515520442954,0.03416294809294795,0.03558617587073365,0.03665029180817714,0.03773692059293143,0.03870159430225539,0.03959506887301889,0.040403481461589785,0.04085623356984058,0.04130053947634249,0.0415501508425935,0.0420798364408671,0.041964222029750475,0.04220659399154669,0.042031479210478895,0.042143171662686774
Arnhem_Nijmegen,Age_70_79,6.433886141232747E-5,6.073672337369995E-5,7.465788042937405E-5,7.659406155302584E-5,9.024932976586797E-5,8.988944926868747E-5,1.0772573013162479E-4,1.0831476008621443E-4,1.2843129591544322E-4,1.310220910240023E-4,1.5108145141307094E-4,1.5717566266149063E-4,1.8937013004172165E-4,2.003553395453217E-4,2.1855701711814834E-4,2.1997367815862479E-4,2.6228712913789476E-4,2.750903769401791E-4,3.2417285421526554E-4,3.2717506318846734E-4,3.9621392147770607E-4,4.131198057619745E-4,4.8173918398197735E-4,5.115391829439986E-4,6.061680748502551E-4,6.32090897856763E-4,7.312768121415791E-4,7.705657599372806E-4,9.199630700037487E-4,9.598104639690908E-4,0.001114380998242126,0.0011850289559705018,0.001378347222565246,0.0014717664498704597,0.0017407708228655006,0.0018206315416502417,0.0021115189874945095,0.0022355298056814243,0.002610982768708525,0.0027589097444209454,0.0032186740226390897,0.0034220431557593356,0.003939821466178772,0.0042244553144356045,0.004855398075584438,0.005162058597387387,0.005894508217590966,0.006247156016795152,0.0071134129284089465,0.007561143329690823,0.008535622306664603,0.00911670153568378,0.010105614361114568,0.0107408657923308,0.011832384073464874,0.012531587952299361,0.01373321941656358,0.01452064907754147,0.015677374448508252,0.016519558401509205,0.017696327093425945,0.018554005043213473,0.019625770673833087,0.020401577032619023,0.021504834156314878,0.022318690042258726,0.023254439109604008,0.023954394389521183,0.024669438026608148,0.025304467807831355,0.025892827650575545,0.026425338939011556,0.02672364102494562,0.027016426217832068,0.027180934015642255,0.02753007611009972,0.027453863133359957,0.02761363834708208,0.02749819864946179,0.027571828032160517
Arnhem_Nijmegen,Age_80_150,6.11220166567561E-5,5.7699974819414024E-5,7.092511878903363E-5,7.276449781201677E-5,8.573705672587639E-5,8.53951687137533E-5,1.0233971925044383E-4,1.028993007294865E-4,1.2201012288393098E-4,1.2447139420301845E-4,1.4352792097949152E-4,1.4931746628532583E-4,1.7990247529620085E-4,1.903385260139112E-4,2.0763030081905054E-4,2.0897614356418792E-4,2.4917440670146895E-4,2.613376555407054E-4,3.0796670762867073E-4,3.108188526039779E-4,3.764069543260584E-4,3.924678694243733E-4,4.5765773743788873E-4,4.859684396276709E-4,5.75868399653956E-4,6.004958441128139E-4,6.947256754735731E-4,7.32051577820525E-4,8.739850233647761E-4,9.118418274822737E-4,0.0010586914536592218,0.0011258108739871098,0.0013094750044453374,0.0013982295986888493,0.0016538042948330833,0.0017296787388852986,0.0020060490061305503,0.0021238721012193373,0.002480595687668008,0.002621145207102882,0.003057986645879196,0.0032512194531765237,0.003743199554335108,0.004013657019790284,0.0046131890293228395,0.00490458967662144,0.00560060971346743,0.0059357271393783995,0.0067589470502552595,0.007184447579100861,0.008110576733572294,0.008662846750469133,0.009602767698170256,0.01020657280728221,0.011244103850544418,0.011908754735846627,0.013051059410029597,0.013799649934547631,0.014899375292180328,0.015700099551145152,0.016818994776993446,0.017634534359310283,0.018653693424577567,0.01939145484324556,0.020440659415152496,0.02121467946904121,0.022104666212165447,0.02277041841074967,0.02345054632862853,0.024054588384972653,0.024614255429909693,0.025120812082471744,0.025404580958148792,0.02568310595134582,0.02583960318114742,0.026171748481339963,0.026099245165281837,0.026251243659496493,0.026141422619042287,0.026211468252313352
DelftenWestland,Age_0_9,6.687510563370136E-4,6.951959205745428E-4,6.231845376063472E-4,7.221220329080014E-4,7.39509208661504E-4,9.343768147680453E-4,0.0010195916426465335,0.00118942970268332,0.0012776841611433776,0.0014287808010199354,0.0016054449772502366,0.0018278525418805591,0.0018969331864537864,0.00225102997845672,0.00240353351128042,0.0028467972602840286,0.003180952564226902,0.0037584286387393195,0.003956565207818508,0.004331017929421699,0.004638282032112695,0.0054668159007282835,0.006016779683141293,0.0069524571911437905,0.007703199122039095,0.008910420798092011,0.009969999311772115,0.01142416092098364,0.012354323317004257,0.013615371980523427,0.014577419384214085,0.016495593395926544,0.018574734720341546,0.020886052661026056,0.022490115007877898,0.025138478255422925,0.027712048386265842,0.03090658340799346,0.033375450453460354,0.037389670894878324,0.04096083811259166,0.04530320861235171,0.04841266276383682,0.05400882827625253,0.05829843953498093,0.06288414176241985,0.06699103198408762,0.07161712158227396,0.07614992578293145,0.08176867597600868,0.08520638559127458,0.09098711673224669,0.09472126460813757,0.10108348451431692,0.10403381078297669,0.10916361835259103,0.11077316026270845,0.11527687781628759,0.11613446098052105,0.11932945712619847,0.1195179722310783,0.12034501979263934,0.11927380175590474,0.12088505945631423,0.12031298633982279,0.12051443661020855,0.11894145545232582,0.11694611801351029,0.11419341552002382,0.11132670771421216,0.10895842903986319,0.10689043048880287,0.10430917985043864,0.10108603460604637,0.09921110232567532,0.09598635287780799,0.09274994208718579,0.08926047120374503,0.08643020397867218,0.08291422238721213
DelftenWestland,Age_10_19,4.0827859210057493E-4,4.7574847764086936E-4,4.0147796180112216E-4,5.120338073496544E-4,4.8772045085743176E-4,6.495906491252867E-4,6.388591497764606E-4,8.189979809274384E-4,7.986490221005837E-4,9.702318652897723E-4,9.899771247684486E-4,0.001233557081700809,0.001167647064791666,0.0014651100708077403,0.001451003579222232,0.0018353045267675006,0.0018788335238538734,0.002349027898175704,0.002315189232444448,0.002703740428421475,0.002706029370090457,0.003318607534622098,0.003450875924288277,0.004192883943686443,0.0043753872072036515,0.005284703205391761,0.005574404392205579,0.006684555342695742,0.006877833743680228,0.00799256929462333,0.008199366971036293,0.009688992201069113,0.010304011861103302,0.012036445323310496,0.012477138668959609,0.014513112440705411,0.0152953701827373,0.01770632961893448,0.018443689128168295,0.02143474087877706,0.02257774876941876,0.025866977587059248,0.026775177752024426,0.030835937372945765,0.032281356176709464,0.036149124664119237,0.03742256432375657,0.04156066163229932,0.0428926872884271,0.04762195897571164,0.048534237139489345,0.053596475733158955,0.05459715525375319,0.060075088879447014,0.06059146361017442,0.06550034599328847,0.06544121669611569,0.07020588695767449,0.06990353088407131,0.07408025835419974,0.07334991259608903,0.0762075994731829,0.07496761882432912,0.07782451888754494,0.07690792106177458,0.0788357328596826,0.07775754657438794,0.0782636254091078,0.07664722770102272,0.07639901398722959,0.07499819506941086,0.0746244115446969,0.07322672906589678,0.07169174236605458,0.07095870328065945,0.06892242269872317,0.06769185943172962,0.06513447381867454,0.0642582584362359,0.061308409361132354
DelftenWestland,Age_20_29,4.086964307712382E-4,5.317929318692238E-4,4.3194853586303594E-4,6.008148678556813E-4,5.402833756255054E-4,7.301271507523799E-4,6.629502373112217E-4,9.267839849305126E-4,8.198075002743277E-4,0.0010638223648521405,9.612006741142043E-4,0.0013232688335483855,0.0011341712783589086,0.001508597032700676,0.001360950540751582,0.001842282922387195,0.0016971611348474136,0.0022472907791938335,0.002047439946876506,0.0026077463407238044,0.002406586554112744,0.0030977835508742,0.002982531270711908,0.003921551144381086,0.0037593095723786885,0.004787100965924274,0.00461015503762896,0.00597367855091957,0.00574941542763352,0.007261349929141292,0.00702774380676241,0.008892441182300148,0.008598412895503116,0.010652194994553943,0.010310684175346196,0.012838672255422678,0.012485940165321563,0.015435552828553467,0.015143138926299593,0.01860504431730614,0.01833888288407748,0.022370324819997456,0.021846722144829633,0.02659980663149286,0.026407468771334264,0.031584716411589664,0.03105461846475266,0.036980193643135095,0.036130804639378344,0.04238896927149427,0.04172253168067164,0.0486695759064224,0.0478414233701423,0.05535112650750096,0.05400818500789972,0.061126206477402745,0.05970819847882658,0.06688536930532707,0.0655111113745952,0.0724125803811081,0.07096652656066105,0.07675559924864339,0.07498561946794091,0.08016523477343684,0.07848677454201847,0.08276578063923146,0.08169923742602181,0.08451491208131445,0.08306782573999116,0.08482124974577965,0.0835622301460518,0.08428666807971519,0.08332442612610003,0.08245881086583406,0.08225126636107172,0.08016999613443876,0.07997379290149664,0.07693347443581044,0.07723894536241305,0.0734275666119768
DelftenWestland,Age_30_39,4.202608799979135E-4,5.46839559312895E-4,4.4417077904401747E-4,6.178138084487195E-4,5.555701661600354E-4,7.507833677169451E-4,6.817065831005165E-4,9.530012179508329E-4,8.429998169444675E-4,0.0010939140711835327,9.883910184150801E-4,0.0013606943471808908,0.0011662517404352757,0.001551260041823932,0.001399441045015104,0.0018943735879131118,0.0017451520607633109,0.0023108198054873075,0.002105325320179263,0.002681451443986904,0.002474613151565608,0.0031853168904526497,0.003066812965614729,0.004032314375856605,0.0038654992285263035,0.004922250971525877,0.004740321391241031,0.006142224651515704,0.0059116528246653255,0.007466090764939648,0.007225921890948173,0.009142960054458804,0.008840685367456969,0.010952015343139054,0.010600943832116405,0.013199622330335337,0.012837038048158278,0.015868923658272083,0.01556836498091485,0.01912653459266378,0.018852984673676354,0.02299611186860473,0.02245803081955733,0.027342245591506997,0.027144614507710774,0.03246395618082287,0.03191934614979952,0.038006660497874156,0.03713415226874328,0.04356214401187586,0.0428776778044021,0.050011991545322654,0.04916159193077285,0.0568722640588214,0.05549351075529607,0.06280071313114632,0.06134514236972888,0.06871179463524124,0.06730137925540935,0.07438383498258283,0.07289998243611417,0.07883998302238193,0.07702396936974676,0.0823380189219084,0.08061608764185757,0.08500574158746033,0.08391167349415274,0.08679993588734602,0.08531557519567978,0.0871141557479771,0.08582272203463803,0.08656581713755507,0.08557878998668755,0.08469085336084103,0.0844779534425929,0.08234290347270978,0.08214162331758179,0.07902247896581971,0.07933588294719618,0.07542531307003719
DelftenWestland,Age_40_49,3.817378569134222E-4,5.217632455589705E-4,4.074896150433327E-4,5.887462923983566E-4,5.096427812668614E-4,7.187995016912918E-4,6.048654015108346E-4,8.572293918566176E-4,7.335591269218567E-4,9.927269662228788E-4,8.544969972943406E-4,0.0012147902822065015,9.849938262690427E-4,0.0013252558714069718,0.0011568098436313123,0.0016029030027153723,0.0014271919464371452,0.0019453861467838562,0.0017181054781202354,0.0022699554154360646,0.00202095171967398,0.0026894776016994637,0.0024686775888952406,0.003344767578746022,0.003047863496799641,0.004032976329820803,0.003714435903556801,0.004949590068256571,0.004589021697505524,0.0059789869859177,0.005593183682266245,0.007248155055458616,0.006749154279726333,0.00854234085406691,0.008075428596917456,0.010278891754330277,0.009723436789798923,0.012313138651091626,0.011734794822122474,0.014778589682555854,0.014160026347720178,0.017688818984678556,0.016932194077438734,0.021098546896847648,0.020476523585031936,0.025150462228530568,0.02425083181331167,0.02958124314828936,0.028329408559972236,0.03401810883412937,0.03303272339062868,0.03932754179214348,0.03836338424581409,0.04516730258715662,0.043636028095278556,0.050249869793823065,0.048873982730879506,0.05581537866209152,0.054459327324442586,0.06157286329371692,0.05993976847674776,0.06610209018508972,0.06427985374026546,0.06974507789815942,0.06806242314684441,0.07280127105072753,0.07182166024366299,0.0754766639713692,0.07430768059231763,0.07667878083547541,0.07568547163606909,0.07703037212075692,0.07638804179885617,0.07615106149622153,0.07621222587641552,0.07486013464715491,0.07500322417100513,0.07261590377317673,0.07325540492672478,0.07014558327148801
DelftenWestland,Age_50_59,3.610137514612477E-4,4.934392006059607E-4,3.853677460123883E-4,5.567870693429233E-4,4.8197654001647106E-4,6.797829334972416E-4,5.720314268561344E-4,8.107018724095028E-4,6.937416817037745E-4,9.388485514176814E-4,8.081177230229164E-4,0.00114886672432013,9.315349175860188E-4,0.0012533413909411317,0.0010940310121458907,0.0015159335498574622,0.0013497496844785406,0.00183985155461186,0.0016248905188573914,0.0021468323197094685,0.001911321722848358,0.0025436285103773715,0.002334788356728401,0.0031634388178233275,0.002882607410750637,0.0038144093865449813,0.0035131017804355125,0.004681464144523972,0.004340385618899711,0.005655255885969157,0.005290286198031402,0.00685594238710141,0.006383856678621291,0.008080382547408949,0.007638622899689196,0.009723484460434917,0.009197903170767963,0.011648461585330394,0.011101161669235471,0.013981769296628643,0.013396329975369436,0.016736424133332095,0.01602020415577754,0.019964439375126264,0.019375519726612778,0.023801212407273953,0.022949274508314965,0.027997726016562585,0.026811974047073472,0.03220104534944912,0.031267437928631736,0.03723238047057009,0.03631861167535955,0.042768010133467205,0.04131630610160897,0.04758737646443334,0.04628260182141497,0.05286628216108402,0.05157990715513194,0.05832905601401739,0.05677937069667771,0.06262772201040312,0.060898110958985785,0.06608608421085638,0.06448861467671085,0.06898795760410903,0.06805775489913102,0.07152868524261302,0.07041849332939176,0.07267042376111177,0.07172699940267024,0.07300437103285806,0.07239428018663796,0.07216920008224914,0.07222729273294004,0.07094315342123048,0.07107904688461797,0.06881193550415843,0.06941920467521945,0.0664663369110261
DelftenWestland,Age_60_69,2.6458176417554213E-4,3.312289351155018E-4,2.7925134599582346E-4,3.768935370349613E-4,3.405853793265745E-4,4.408273534379781E-4,3.793959034157357E-4,5.01503613568155E-4,4.434478260698649E-4,5.704326118955994E-4,5.324453842812105E-4,6.892766970184594E-4,5.755500562020233E-4,6.964097704392769E-4,6.507101837535112E-4,8.375284925684623E-4,7.917413068112555E-4,0.0010225562688964684,9.241251642491122E-4,0.0011732742440891952,0.00108128871373403,0.0013867205227272583,0.001327245116204856,0.0017053042659420647,0.0015977709432587472,0.0020284275451576406,0.0019123335434587663,0.002433907462045748,0.002316327161942522,0.0028701632671717103,0.002750441604390974,0.0034072972037685334,0.0032688616620010214,0.004006239918122656,0.0039120339157286965,0.004859941757508701,0.0047415207465250075,0.005802829084287753,0.005685769569695465,0.006931776089554864,0.006848962614762977,0.008248111344373643,0.00809749993593556,0.009864618695102911,0.009715840257107478,0.011695109488063293,0.011535909112997844,0.013716077556946038,0.01346816590281763,0.015872798816227163,0.015688205557014778,0.01844534130284481,0.018320994992223505,0.021248527820744822,0.020843101984420964,0.023724701143070126,0.023512991315382203,0.026634300667103705,0.026325514218084933,0.029546016350575632,0.029259685801359625,0.03220732322559561,0.03166758383236823,0.03433695385040714,0.03397392604687255,0.036397075411581215,0.036198091087074835,0.03804590948511544,0.037913851644055474,0.039295505007762355,0.03925144941084091,0.04015749878221975,0.04019862846778266,0.04049277906528925,0.040592467979172264,0.04050921251447315,0.04078314030186514,0.04027402917004341,0.040562559689943156,0.03945456127788949
DelftenWestland,Age_70_79,1.7181431102608613E-4,2.1509621643611698E-4,1.8134092192456652E-4,2.4475223760478393E-4,2.211725453424851E-4,2.862736563816748E-4,2.4637736635124696E-4,3.256803368266725E-4,2.8797552587433994E-4,3.7044784158302146E-4,3.457760392270304E-4,4.476363766531266E-4,3.737715252819518E-4,4.5226936832643005E-4,4.225873000911484E-4,5.439295591914695E-4,5.141891227474771E-4,6.641166730928516E-4,6.001785422951045E-4,7.620231940140831E-4,7.022687017003149E-4,9.006869361386505E-4,8.620481488774701E-4,0.00110767176163451,0.0010378044460893632,0.001317629598255765,0.0012421917284880513,0.0015811345510262642,0.0015047200170708042,0.0018646814498484154,0.001786863355939805,0.0022138544122359827,0.002123855745858272,0.002603285038497938,0.002542027157701243,0.0031585011970982624,0.003081474569489373,0.003771914440126367,0.00369574806429096,0.004506640749382118,0.0044527352319563285,0.005363690535880816,0.00526560909001994,0.006416724594748957,0.006319781355707987,0.007609881013792452,0.007506079762673812,0.008928095367030764,0.008766339405387735,0.010335902442695999,0.010215366264990422,0.012016553848041123,0.011935282452520624,0.013849645300822222,0.013584410887464315,0.015470424441469177,0.015331793474313349,0.017376745896208412,0.017174339440692132,0.019286455200191233,0.019098570364859624,0.02103368680732909,0.0206791948751065,0.022433070035692393,0.022194447511437176,0.023787808876130412,0.02365691222385735,0.02487281632496352,0.024785892278061716,0.025695541173662684,0.025666528901369,0.02626329048621523,0.0262903848837166,0.026484170011854102,0.02654984935867688,0.026494996910714996,0.026675479157060256,0.026340056551725333,0.02653014423929223,0.025800289609757443
DelftenWestland,Age_80_150,1.6322429662085636E-4,2.0434250452350256E-4,1.7227465688540722E-4,2.3251604855789587E-4,2.1011507995116752E-4,2.7196192013190235E-4,2.3405993982594797E-4,3.093988393798597E-4,2.7357871936450895E-4,3.519287091772183E-4,3.284900771847177E-4,4.2525931755144075E-4,3.550862674494004E-4,4.2966075868433595E-4,4.014621769898863E-4,5.167401092296409E-4,4.884859470137837E-4,6.309213168339545E-4,5.701781720673926E-4,7.239358291274423E-4,6.67166982551981E-4,8.556718622863002E-4,8.189633960277165E-4,0.0010523173246037576,9.859398127355368E-4,0.0012517893708805516,0.0011801188052137368,0.001502137231037981,0.001429537818889659,0.001771530010928446,0.001697596066526419,0.002103278184265811,0.002017770168914357,0.0024732818893824504,0.0024150794067121506,0.0030008133326747677,0.00292762660240542,0.003583657064359147,0.0035112854721277564,0.004281791832517534,0.004230570093608277,0.00509619056325139,0.005002988360088723,0.006096868459381843,0.006004742959264786,0.00723076601006023,0.007132117407789851,0.008483589675186254,0.008329853217174055,0.009821653781482809,0.009707085260206583,0.011419170110851029,0.011341915760299082,0.013161740827356105,0.012909594062489593,0.01470261842687226,0.014570816763474825,0.01651512395242194,0.016322670202877032,0.018331026894610858,0.018152363268039706,0.01999258804433146,0.01965546561914877,0.021323463482404992,0.021096516158663814,0.02261197087895095,0.02248746969607507,0.023643998178556225,0.023561316456797488,0.024426588224531143,0.02439899068955964,0.02496666041604334,0.024992434386614026,0.02517677657454742,0.025239255853950815,0.025187075944422932,0.02535876523125047,0.025039685432985848,0.02522051079674692,0.024526229111710207
Delfzijlenomgeving,Age_0_9,6.255636098018158E-7,0.0,9.052349326799103E-7,2.069368131296656E-7,1.5768317044306812E-6,1.460068314352858E-4,1.4711136762080024E-4,1.460068314352858E-4,1.4922577079745647E-4,1.458905058021598E-4,1.473872501364104E-4,1.458905058021598E-4,1.4995871243927983E-4,2.9659944858451137E-4,2.97921346205543E-4,2.9601443152316165E-4,2.9826068034266573E-4,2.987143057747721E-4,5.925465814493602E-4,4.4441193180611016E-4,4.468987755094078E-4,5.923904614579811E-4,6.227124422730768E-4,0.001173049537731452,0.0012048495638675716,0.0013709327892557077,0.001571036723421293,0.001897532298564264,0.0026187984920778007,0.002387171275614164,0.0031103576175652847,0.0034395828193708455,0.0029994475145639354,0.002316660634187895,0.003060588722335389,0.0032495742914415704,0.004170273794256163,0.004635764950728927,0.005178845718602498,0.005503161880193175,0.00629961898795961,0.00670029228790503,0.007439248955641964,0.009481055244446313,0.011284733275218395,0.012433126073354561,0.013712653778377493,0.014625922444002515,0.016017047662790107,0.01953934991697237,0.020744500078252792,0.024798480641315512,0.02667480889751872,0.02934180853440327,0.032534467919097865,0.035346258564038946,0.03966194630729525,0.04251230054537636,0.04697784645208769,0.05013054837410391,0.053734970271528515,0.05851502255924701,0.06439706877025109,0.07135945686404965,0.07707035768687864,0.08041306564484463,0.08788074538851975,0.09337235416033696,0.095686742322592,0.09945899625505972,0.10428199187537612,0.11040409498936876,0.11686420530213326,0.11861428491307902,0.11814959264530023,0.12169706741213537,0.12253684942912213,0.12170748184342328,0.12126364138354717,0.12037352346954178
Delfzijlenomgeving,Age_10_19,3.581988510026335E-6,0.0,1.7944158403615518E-6,8.070131022330784E-7,6.242296398895064E-6,7.023073981338168E-5,7.136532888318836E-5,7.023073981338168E-5,8.148361750315303E-5,6.977705798039135E-5,7.214964800850154E-5,6.977705798039135E-5,8.394909336562062E-5,1.60040148415308E-4,1.5857822593268178E-4,1.548124629787706E-4,1.563277775260552E-4,1.676279551845461E-4,3.0539818890618076E-4,2.367762923083383E-4,2.4274921529110483E-4,3.142148350456786E-4,3.439885543413679E-4,5.737039165241153E-4,6.039273368342313E-4,6.575537610685744E-4,7.73833698260562E-4,9.400802739853997E-4,0.001263547113404706,0.001158920448180889,0.0015077368125707702,0.0016844069649288862,0.001501757374321122,0.0012264403398078993,0.0015723111682173219,0.0016808175567392114,0.0021243685932939016,0.002370701276759646,0.002652560494010525,0.0029301191588151365,0.00336059861670579,0.0036444126261452325,0.003980887817696788,0.004992842978646439,0.005748382116654405,0.006390459084632649,0.0071092259028334714,0.007819279878504504,0.008516785057782306,0.01030637577566984,0.010974091805600494,0.01312754096473212,0.014000286694091924,0.015789089785185118,0.017280201260944872,0.019223929796256756,0.021220495371869097,0.023057340448065733,0.025309791208014687,0.027428233112182343,0.02921820786401952,0.03227436026613073,0.03515855872660234,0.03948223944030216,0.04240420795767974,0.04533755140713702,0.049093627708716836,0.05309871437042679,0.054293827664345096,0.05766706233162522,0.06007958703386207,0.06526189434682506,0.06828527941398788,0.07108389021412287,0.07052578282226374,0.07403297445506396,0.07419780982731394,0.0758702625538481,0.07534381548686075,0.07684596448630487
Delfzijlenomgeving,Age_20_29,5.793668873987912E-6,0.0,3.641051147473817E-6,1.8602035795067806E-6,1.0684048989517692E-5,3.363890210061893E-5,3.602815198455733E-5,3.363890210061893E-5,5.521237972005988E-5,3.259310473702204E-5,3.7121456492039684E-5,3.259310473702204E-5,5.948686137458026E-5,1.0548386199904503E-4,1.025750174472595E-4,9.710901753823276E-5,9.924956746842906E-5,1.2136370610116298E-4,1.8500058012449472E-4,1.5248854902139009E-4,1.6241004359629496E-4,2.0112013752271451E-4,2.572005601285676E-4,2.9823969089359803E-4,3.565231578473993E-4,3.6266814553120863E-4,4.8592623977949945E-4,6.072017077847214E-4,7.283278093862533E-4,7.322266573824843E-4,8.983181493854575E-4,0.0010349536083824606,9.841702507150663E-4,9.571232651797157E-4,0.001120167950470763,0.0012330937470471648,0.001587490199262409,0.001759105770872238,0.0018900502350359671,0.002326498674668831,0.002754003270041494,0.0030942975837903175,0.0032373707628108317,0.003883805698080778,0.00403217260640687,0.00457013350662161,0.005147163924206333,0.006108439303468605,0.006543207870876366,0.007687603635724849,0.00827071436656679,0.009814176824177068,0.010286769055985023,0.012008561965764497,0.013009314709902964,0.015352173767531396,0.016213414553904015,0.018036912293589058,0.01961469750564815,0.021881973572043023,0.023061809662311417,0.026276739566166385,0.02814091355109838,0.03212107735466796,0.03412386709246429,0.038153912206628005,0.04044751873515828,0.04499150134868757,0.045737243772577596,0.05043726461978659,0.052000356409388826,0.05860850813714191,0.060200308242985834,0.06548429874909767,0.064278676740823,0.06913786321431947,0.06896681320192322,0.07359342612603159,0.07317998890976019,0.07727197963998134
Delfzijlenomgeving,Age_30_39,5.957640146103671E-6,0.0,3.744099572045023E-6,1.9128508002008715E-6,1.0986426073222866E-5,3.459093003344016E-5,3.704779777480294E-5,3.459093003344016E-5,5.677494988109988E-5,3.351553563923915E-5,3.8172043699047364E-5,3.351553563923915E-5,6.117040029673948E-5,1.0846909240247449E-4,1.054779308686804E-4,9.985724873218249E-5,1.0205837414767327E-4,1.24798313633101E-4,1.9023594754374873E-4,1.5680392429495704E-4,1.6700617042031407E-4,2.0681162825231247E-4,2.644788585755009E-4,3.0667914243154293E-4,3.6661158607020905E-4,3.729304241796294E-4,4.996754327170061E-4,6.243812956950867E-4,7.489331397954047E-4,7.529422496541649E-4,9.23730501877551E-4,0.0010642291565435835,0.0010120100268433685,9.841983249859743E-4,0.001151852551561694,0.001267970492077164,0.0016323824768413875,0.001808846728822422,0.00194349020899931,0.002392264156286683,0.0028318362943285935,0.003181732578495189,0.0033288417960763983,0.003993504957455318,0.004146053806050154,0.004699172533686458,0.0052924522148767306,0.006280775625218782,0.006727768675513834,0.007904315194728118,0.008503793123570191,0.01009053050188613,0.010576359073767527,0.012346320317719872,0.013375029698795782,0.015783222449044065,0.016668439319367234,0.018542629014453915,0.020164196069118012,0.02249425725588028,0.023706704771579545,0.027010286945775563,0.02892572453761877,0.03301499207811298,0.03507250216434221,0.0392122902550166,0.04156813539202364,0.046234951156583604,0.047000792573635986,0.051827096459300614,0.05343203671304464,0.06021627866271806,0.06185029507182238,0.0672738605915113,0.06603646868662727,0.07102342565940012,0.07084789043894435,0.07559549856613146,0.07517127639117405,0.07936977494630781
Delfzijlenomgeving,Age_40_49,1.2719028200991467E-5,0.0,6.885972483328118E-6,4.750208521087096E-6,2.0235742130947365E-5,3.45918736155415E-5,3.422681431042296E-5,3.45918736155415E-5,4.704604897143305E-5,3.1921325911676846E-5,3.498598279716436E-5,3.1921325911676846E-5,5.003022624061604E-5,7.243141870250103E-5,7.250609473019587E-5,5.342917181516693E-5,5.986578100902751E-5,6.717376389231422E-5,1.0426456134993156E-4,9.503756453843604E-5,1.1771055055032065E-4,1.2180213761603387E-4,1.7969931036965203E-4,1.722820923912849E-4,2.2765499257526578E-4,2.1987956867286496E-4,3.101511489463915E-4,3.7616667270023996E-4,4.2104722637859027E-4,4.346383889718419E-4,5.367380420644441E-4,6.516016387594359E-4,6.245215035121099E-4,6.428241922799005E-4,7.511343899527789E-4,7.932998006963121E-4,0.001083436027540463,0.0012155722705663452,0.00132411014933409,0.0016425646583230202,0.0020134398144018295,0.0023049898177707195,0.0024145675246478593,0.0028346678498422095,0.002881091922398382,0.003243014542216982,0.003677071980937474,0.004437491787104841,0.004818044815696254,0.00557156893042654,0.0060667341754427895,0.0071600677587598804,0.007623412594197854,0.008919758995050375,0.009629967351540869,0.011525252437044387,0.012104938824889944,0.013625367557981827,0.014769922355539755,0.016750572132238295,0.017709519104561755,0.020269576496683595,0.021399034061961753,0.024502960427699616,0.026154654614261474,0.02974152832228172,0.03128270619347706,0.035325710552068124,0.03595515047731823,0.04012645937008463,0.04141266437014446,0.047202312692803505,0.04869724060374436,0.05392478915369059,0.05333514766434244,0.0576165293218005,0.05798758133891868,0.06250377853602007,0.062469994200954226,0.06652788659000053
Delfzijlenomgeving,Age_50_59,1.2028406388808754E-5,0.0,6.512074742337504E-6,4.492279226053775E-6,1.9136979316103364E-5,3.2713612558521454E-5,3.236837483355792E-5,3.2713612558521454E-5,4.4491569204496706E-5,3.01880674091759E-5,3.308632285070612E-5,3.01880674091759E-5,4.7313717136510114E-5,6.84986256933584E-5,6.856924719189639E-5,5.0528113609615843E-5,5.661524238509408E-5,6.352643555618265E-5,9.860341633149972E-5,8.987738570354065E-5,1.1131938320740886E-4,1.1518882781258455E-4,1.6994271090253754E-4,1.629281707548058E-4,2.1529496627947786E-4,2.0794164798598747E-4,2.9331283263622776E-4,3.55744966555549E-4,3.9818948592773573E-4,4.1104296550487085E-4,5.07601293075588E-4,6.162314580749895E-4,5.906208498412946E-4,6.079303232097155E-4,7.10363302036443E-4,7.502408609055822E-4,0.001024637071808776,0.0011496063006007917,0.0012522578020319752,0.0015534449391565452,0.0019042169248967289,0.0021799685217507303,0.002283609602555914,0.0026809557479909873,0.0027248658795819836,0.0030671935923550775,0.003477759563390803,0.0041970483749878,0.004557028545746689,0.005269838883558919,0.005738265746810134,0.006772605400248044,0.007210967800010182,0.008437477391708303,0.009109462312513639,0.010902871238030576,0.011451435351537143,0.012890318189105798,0.013973565966392099,0.01584828555642126,0.016756019255955823,0.019179590725904583,0.020248942093127997,0.023188032610572007,0.024752219509304618,0.028149555953524308,0.029609504364950245,0.033440017734159944,0.03403645407995648,0.037989582785052045,0.03920870085093553,0.04469746956452947,0.04611500200337382,0.05107286204068395,0.0505135657955873,0.05457504163760252,0.05492708232104826,0.059212490739596335,0.05918042871227258,0.06303190132347047
Delfzijlenomgeving,Age_60_69,5.062461510885186E-6,0.0,1.794365356011518E-5,1.772369300234722E-5,1.4335108721952317E-5,3.814849119010422E-5,3.672533069776218E-5,3.814849119010422E-5,4.142653783634209E-5,2.81842356038009E-5,2.818959728578818E-5,2.81842356038009E-5,3.361925109857111E-5,4.452325091885978E-5,4.3536978183711383E-5,3.6915634646694784E-5,3.205174583353898E-5,3.4778817095459935E-5,5.20299406857605E-5,4.748110184926713E-5,6.270379066020126E-5,6.595677355936136E-5,8.490248017489765E-5,9.434135159513968E-5,1.2928382449628462E-4,1.345572164057618E-4,1.4821375586149266E-4,1.7952837086487872E-4,1.96438189498771E-4,2.1462759225354677E-4,2.5584075435192144E-4,2.998927207059632E-4,2.7838472960206584E-4,2.9522715093999174E-4,3.74821817483606E-4,3.805414170721111E-4,4.966249688770352E-4,5.914336798890085E-4,6.034178050564609E-4,7.309901777168282E-4,8.985008713470188E-4,0.0010176378449846535,0.0010691295904575737,0.00125461542767491,0.0012771986627434506,0.0014863672746141532,0.001688417017982058,0.0019833300051458336,0.0022104855799868206,0.002547948502701014,0.002816436389286192,0.0032798124900661474,0.0034750986667969608,0.003997717345468277,0.004302290107883744,0.005095942234359829,0.005429169136171308,0.006028241844515669,0.006574395678794587,0.00746139190390438,0.008034501476940958,0.009090168701006762,0.009767548946104099,0.01109869939675956,0.01188310004258153,0.01334428248237729,0.014312503351691097,0.016214435668632343,0.016618629797999884,0.018458427491363838,0.019166608348563985,0.021706365433928565,0.022472343877969925,0.024697517984619388,0.025021618021502712,0.027228898533112833,0.027916155525179898,0.02998961072675954,0.030358533146534916,0.03243283454688506
Delfzijlenomgeving,Age_70_79,3.2873155871859794E-6,0.0,1.165175974726651E-5,1.150892732293407E-5,9.308535552365882E-6,2.477191321148542E-5,2.38477708902618E-5,2.477191321148542E-5,2.6900544627839196E-5,1.8301542126564208E-5,1.8305023772757778E-5,1.8301542126564208E-5,2.183081120987751E-5,2.8911427581213012E-5,2.8270980852118655E-5,2.3971346478357525E-5,2.0812938928638225E-5,2.2583785172392012E-5,3.3785983974632394E-5,3.0832140986425394E-5,4.0717194815020896E-5,4.282956902346147E-5,5.513230132403457E-5,6.126163123487682E-5,8.395243837500121E-5,8.737687724913457E-5,9.624519969575474E-5,1.165805338390058E-4,1.2756165942795494E-4,1.393738112763776E-4,1.661378126371904E-4,1.9474577322931008E-4,1.8077812897876466E-4,1.9171586630351012E-4,2.4340678782419634E-4,2.471213055191823E-4,3.225118311611652E-4,3.840876777326807E-4,3.9187120805661557E-4,4.7472980046303626E-4,5.835340707225356E-4,6.609217481401419E-4,6.943701881561015E-4,8.148646462386999E-4,8.295355995555642E-4,9.654252446037459E-4,0.0010966994840668765,0.001288324856139389,0.0014359370865207888,0.0016552519645579578,0.0018297590169027433,0.002130974855642953,0.002257934585333521,0.002597743113348816,0.0027958062446998833,0.003312016657531891,0.00352879847860621,0.003918591197225596,0.004274023505231317,0.004851419205924801,0.005224584663599874,0.005912152981840557,0.006353473883410565,0.007221042020732593,0.007732461483050956,0.00868551400895956,0.009317306239090772,0.010559006262881088,0.01082299781108631,0.012025107048410533,0.012488037365074423,0.014149214445016045,0.014650514117456437,0.016107575964799614,0.016319896476634344,0.017766562333881075,0.0182172299048744,0.01957757205303612,0.019819719638321298,0.021181819456206452
Delfzijlenomgeving,Age_80_150,3.122950064327057E-6,0.0,1.1069174984390528E-5,1.0933484102637614E-5,8.843110832712497E-6,2.3533332125125206E-5,2.2655395852999582E-5,2.3533332125125206E-5,2.5555534582943906E-5,1.7386472975222667E-5,1.7389780542109712E-5,1.7386472975222667E-5,2.0739281968329415E-5,2.7465876054399985E-5,2.6857450791895054E-5,2.2772792801939445E-5,1.977230227012683E-5,2.145460802704946E-5,3.2096711886642204E-5,2.9290556514793842E-5,3.868137444962283E-5,4.068813413937722E-5,5.2375758448963694E-5,5.819863880862641E-5,7.975498385115465E-5,8.300821471696196E-5,9.143315971804622E-5,1.1075182994724209E-4,1.2118396293336886E-4,1.32405582080386E-4,1.5783157758564315E-4,1.8500938536980538E-4,1.71739998746534E-4,1.8213094597729906E-4,2.3123785566603328E-4,2.3476669075583878E-4,3.0638871021171354E-4,3.6488679799662194E-4,3.7228129527633325E-4,4.509986638288055E-4,5.543654559987399E-4,6.278860375509288E-4,6.596631325935798E-4,7.741371885306991E-4,7.880751673958741E-4,9.171761259471056E-4,0.0010418930861413322,0.0012239480509163014,0.001364189227313295,0.0015725544757133614,0.0017383506324570863,0.002024534043416293,0.0021451590357465244,0.0024680163749913886,0.0026562017570308516,0.003146676651711311,0.0033526546655503475,0.0037230268282738566,0.0040607568282186035,0.004609408183525399,0.004964004905831043,0.005617377202637552,0.00603676103557349,0.006861231468123008,0.007347262302643154,0.008253035435541789,0.008853509472684151,0.010033713738502259,0.01028464052820599,0.011427300566066112,0.011867355628095155,0.013446532198023053,0.013923112390837544,0.01530839422816177,0.015510263641116406,0.01688577796804991,0.017314300991340237,0.018607859389977,0.018838128545259014,0.02013346425124085
Flevoland,Age_0_9,1.1018180431399127E-4,1.1076367534712528E-4,1.4815317022298657E-4,1.5651553536277785E-4,1.7460003152247605E-4,2.0411086427485348E-4,2.7224231962741374E-4,2.7571851238084033E-4,3.329986513878058E-4,2.9141058524384533E-4,3.6673428637046257E-4,4.374837622632688E-4,4.664075389148037E-4,4.740663440279125E-4,4.845908394607301E-4,5.445101162050436E-4,6.081460711624409E-4,7.460568775046195E-4,9.293949087187947E-4,9.710896885002374E-4,0.001086582727052754,0.0011148502108998537,0.001280187351477391,0.0014826272364665272,0.0017641575378025687,0.0020032053806542383,0.0022234856572602713,0.0024014267229579556,0.0027265504213855873,0.003034856067559155,0.0035871156933917625,0.004163312973375355,0.004640743057080843,0.005234145567233561,0.005881971923352269,0.006372916797433126,0.007138294577196058,0.008085099727236922,0.009109990366956033,0.010271458050097437,0.01157136535398251,0.013125354720084248,0.014728814013604596,0.01636221671295157,0.018475437739573608,0.02062578765949319,0.023590035057742043,0.026303359561669404,0.029197292564827282,0.032132256599692544,0.035755913488256685,0.038771169763419655,0.04240395565709887,0.046509175560052185,0.051469836113824496,0.05573046078479926,0.06069363118726456,0.06549376787446737,0.07111881196754255,0.07620862962219266,0.08169249956793401,0.08628325461402331,0.09092868560789036,0.09515211731531992,0.09936050365040994,0.10313207539102642,0.10609782683015612,0.10992290012679451,0.11335696081086388,0.11641931490987223,0.11865472958882517,0.1203874610392196,0.12237774872139273,0.12270604339590618,0.12297158380128992,0.12261304055187061,0.12242851323112758,0.12070775678116707,0.11919444813794366,0.1173518206828793
Flevoland,Age_10_19,8.427291732904241E-5,7.820352135301523E-5,1.0244875453579994E-4,1.0455351236793309E-4,1.2586547301951523E-4,1.371147942005324E-4,1.8059654920965507E-4,1.8055451829113167E-4,2.250241568865219E-4,2.0449808451439289E-4,2.637376339424957E-4,2.960537502852967E-4,3.2776443862247984E-4,3.1549382386231173E-4,3.520616344496741E-4,3.783717308080137E-4,4.4954534258856427E-4,5.052285806030898E-4,6.385259260821563E-4,6.591026776049391E-4,7.649541659344727E-4,7.874532294216419E-4,9.193094194738238E-4,9.947057271313398E-4,0.00119951946397856,0.0013010851189729777,0.0015239429913386227,0.0016210717022069332,0.001897130398557656,0.0020300861820650162,0.0024560761684790933,0.002745524939613775,0.0031466428329470775,0.0034504495228954157,0.0039405783287321805,0.004197370531839106,0.0048084366396988765,0.005252973147938045,0.006006335139290719,0.006603592201875896,0.007591426193119588,0.008343589663291962,0.009547312096539917,0.010361962503414368,0.01191434287674531,0.012984865897593845,0.015022297354084113,0.016415311095869467,0.018508381355694326,0.019966960129225164,0.022620199991195578,0.024226275089725635,0.026910086218341234,0.02905754843742514,0.03247260694876586,0.034736829559494864,0.03839440164629215,0.0409576913954105,0.04490538086700202,0.047599054556149656,0.051559570122758136,0.05410663608284372,0.05773280535947356,0.06024948341018144,0.06362767193696595,0.06593428193574535,0.06858636784431071,0.07100173181913194,0.07379777659915998,0.0757627641210008,0.07761891438038448,0.07908936069095895,0.08050173798343851,0.0810146994607921,0.08151350959311421,0.08171365340023962,0.08182166153768589,0.08138333039064716,0.08057795846000826,0.0798731284460572
Flevoland,Age_20_29,1.0248554222835882E-4,9.158157574451486E-5,1.123545949750504E-4,1.0810387949289346E-4,1.3967720240892767E-4,1.454204808660764E-4,1.8782570049591385E-4,1.8845778143961045E-4,2.4850857393798886E-4,2.3320797789649905E-4,3.044342021559787E-4,3.2700266289664714E-4,3.696708417387784E-4,3.48391971472517E-4,4.147540949073214E-4,4.329599348383839E-4,5.325180451358769E-4,5.430810744112557E-4,6.799328727633558E-4,7.053922519543177E-4,8.453896071290989E-4,8.798602496695729E-4,0.001047622324212849,0.0010650808653963617,0.0013053378355026846,0.0013477139157799245,0.0016773290909679606,0.0017563722048992148,0.0021054560968960523,0.0021758319496942846,0.002680366424414715,0.0028694115853600266,0.003380965061387853,0.0036086260887278065,0.004193446763614994,0.004388044526999257,0.005140218259820584,0.005408398992184371,0.006256572002326322,0.006708325927951897,0.007869210896830237,0.008321157686054015,0.009765614771469089,0.010356504343699613,0.012130412305299765,0.012868209132663067,0.01503591979112795,0.01611830424970706,0.01847939361185824,0.019469903085659324,0.02254950165352332,0.023827457199650737,0.02689653759047561,0.02859713063008129,0.03223554346550772,0.03402149480705907,0.03827520464629974,0.0402860429796017,0.04449129052952383,0.04653315005717118,0.050943545744536634,0.05318774466758247,0.05757194969783441,0.05999413865139136,0.06416076011900429,0.0665335600190109,0.07001994760641461,0.0723678972804902,0.07603107343188231,0.07802968317098946,0.08027100334234571,0.08228948137821035,0.08389155620203292,0.0849376635705974,0.08596001571759626,0.0868179870888407,0.08716100746393962,0.08761970613853642,0.08700714251249231,0.08691401739916205
Flevoland,Age_30_39,1.0538592359932153E-4,9.417338508432849E-5,1.1553425830512776E-4,1.1116325319127096E-4,1.4363004687156788E-4,1.4953584711707713E-4,1.931410088241714E-4,1.9379097538974044E-4,2.5554093674606815E-4,2.398074122320626E-4,3.1304891571792837E-4,3.3625589908148346E-4,3.8013123526403625E-4,3.5825035519954085E-4,4.264899148589407E-4,4.452107897872093E-4,5.475851834203516E-4,5.584470009840636E-4,6.991695272144938E-4,7.253489414781322E-4,8.693053255602878E-4,9.047506865793586E-4,0.001077256036822516,0.0010952081506604427,0.0013422565543580456,0.0013858303206472078,0.0017247597072490573,0.0018060359377310986,0.0021649799272147607,0.0022373431605258176,0.002756121217782903,0.0029505014260723383,0.003476486232910081,0.0037105673023618557,0.004311872983866816,0.004511953880290909,0.005285311017431349,0.00556104049954953,0.006433074025228969,0.00689752794266163,0.008091021016630617,0.00855565185600149,0.010040607953714642,0.010648046948193324,0.01247157619800765,0.01322998403842024,0.015458158775729869,0.016570682316179752,0.0189973961587091,0.020015386835907756,0.023180241328760842,0.024493493128233346,0.027647140550876803,0.029394471468060623,0.0331325888882682,0.03496733578290978,0.039336878034438416,0.041402283090168246,0.04572124934286015,0.047818131164455324,0.052346940379284335,0.05465116472291798,0.059152187495685404,0.061638662046890724,0.06591544236664859,0.06835073465664243,0.07192862523556709,0.07433798488005938,0.07809662554192742,0.08014714251101152,0.08244652385253404,0.0845171546504413,0.0861605316132219,0.08723356416867589,0.08828219653638081,0.08916219699828065,0.0895140181450984,0.08998447966779,0.08935620598903671,0.08926069150674565
Flevoland,Age_40_49,1.0146832183222099E-4,8.933281734024856E-5,1.1097997484554867E-4,1.0701353529363189E-4,1.37054014297755E-4,1.4017109715469545E-4,1.7473081190888529E-4,1.7212309879577337E-4,2.3056412597499687E-4,2.204194181996133E-4,2.82963666033198E-4,2.936543177686213E-4,3.377300154845386E-4,3.139098678591745E-4,3.8947608614448015E-4,4.050889737363672E-4,5.036673783289647E-4,4.966160879085191E-4,6.149657953545828E-4,6.241026313814624E-4,7.690346769799739E-4,8.025854011510791E-4,9.572735067799876E-4,9.489095074077802E-4,0.0011696592551071472,0.001191344367259095,0.0014930770725446463,0.001565112844553962,0.0018750700629649453,0.0019234194062135446,0.002366529886705826,0.002494281371257734,0.0029627485177908808,0.0031174877527712086,0.0036451270700516014,0.0037659742218664194,0.004478784551674053,0.004612643907797365,0.005451369378072002,0.005784809588670892,0.00683208183786943,0.007110566298743515,0.008414684386923055,0.008815382934456606,0.010378139781197171,0.01089176854901297,0.012805317054297327,0.013625708847939122,0.01572652906274641,0.016421868010212948,0.019137373381988176,0.020079470145505707,0.02292776690773546,0.02422354963981821,0.027421218616247467,0.028859560956193575,0.03264869597482134,0.034153495594002936,0.03800628226203584,0.039552604968669525,0.04360285558990884,0.04531558039979555,0.04945274742982353,0.05134695191088323,0.055356547862944305,0.05728907451816623,0.060854963264025286,0.06274006225119899,0.06632331144993486,0.06807233800434231,0.07050481411544296,0.072368587477457,0.07418645742653707,0.07539512990413622,0.07665761402645954,0.07762001958158771,0.07826656289997402,0.07901565856421144,0.07890120745560547,0.07914851703589698
Flevoland,Age_50_59,9.595899405290265E-5,8.44823715280274E-5,1.0495422910450358E-4,1.0120313963435379E-4,1.296126496677097E-4,1.3256050134513586E-4,1.6524394994599234E-4,1.6277780888984683E-4,2.1804617191478748E-4,2.0845219051990327E-4,2.676011790547772E-4,2.777115012096987E-4,3.193946629960198E-4,2.96867518449484E-4,3.6833195860563883E-4,3.8309740617403776E-4,4.7632543784348336E-4,4.6965684177913136E-4,5.81583699464483E-4,5.902247084659251E-4,7.272923267157561E-4,7.590226464940786E-4,9.053183907502538E-4,8.974081356374342E-4,0.0011061834860190967,0.0011266924413693147,0.00141206228143953,0.001480192269591618,0.0017733466343773374,0.0018190753940037219,0.002238174438822016,0.0023590051552946356,0.0028021009034775446,0.002948462203347435,0.003447543200584824,0.0035618515560715824,0.00423610847379563,0.004362730769662093,0.005156131886167814,0.005471563226396969,0.00646231040378864,0.006725773596389262,0.007959601824952922,0.00833872105809319,0.009817396381225807,0.010303417885388022,0.01211423490511443,0.012890641188005647,0.014878985338300232,0.01553714718624688,0.01810770709893239,0.018999607823568132,0.021696427316867495,0.022923439323601746,0.02595177811920102,0.027314130298493722,0.030903603593668394,0.03232932212167283,0.035980185163761336,0.03744568857410069,0.04128485875480936,0.042908589614469195,0.04683144069755896,0.04862782967532964,0.05243101568321573,0.054264370659515615,0.05764780434654737,0.05943673058838839,0.06283771092987189,0.06449802713074759,0.06680740980930389,0.06857709048249794,0.07030337117594188,0.07145124928155677,0.07265031939296185,0.07356444354162961,0.07417858052807225,0.07489015893813866,0.07478143789629621,0.07501636668694689
Flevoland,Age_60_69,6.989383419964135E-5,6.312708118316745E-5,6.873407287910638E-5,6.599767447912352E-5,7.721553667383585E-5,7.821113631556464E-5,1.035602397725377E-4,1.0417535359752428E-4,1.4087210873825473E-4,1.337095594420301E-4,1.6060027047015701E-4,1.7062665786005127E-4,1.9531393766636373E-4,1.8712910677565198E-4,2.222608533872794E-4,2.284344597996979E-4,2.656604052514444E-4,2.7268525291290757E-4,3.0965505472735355E-4,3.2040153525336734E-4,3.752608796083745E-4,3.8728594747217127E-4,4.595128705410234E-4,4.569429294104532E-4,5.400363987159151E-4,5.721881515537985E-4,6.900568157017783E-4,7.241055606823643E-4,8.409268233783296E-4,8.79636164745512E-4,0.0010745674016526818,0.0011240540328092408,0.0013171518579099262,0.0014017237807107952,0.0016192228956796173,0.0016841152696356332,0.0019921243500510277,0.0020630830466923378,0.002441843168293989,0.002647577370939791,0.00310357987323695,0.0032672822325952033,0.003847070269389352,0.004023009188164561,0.00467780003188123,0.004994709240170425,0.005855736554655544,0.006224662076225074,0.007114512251049199,0.0074781835675170605,0.008632366427162474,0.009147042999347654,0.010379897293618212,0.010997628918127167,0.012519744810707278,0.013355215330162817,0.01503413723024527,0.0157586920731001,0.017580462045606926,0.01845152394754468,0.020456817189649312,0.02127996037192148,0.02324458044070188,0.024368165489114246,0.026346459126856292,0.02739092972549184,0.029218820880923757,0.030294416194013074,0.03217254425604266,0.03331641749675762,0.03471446844491466,0.03584653773067603,0.037152189091369414,0.03806874152827078,0.03900686798097386,0.03963745360496285,0.04032891902803981,0.04102336476993307,0.04138940247930223,0.04169575154770955
Flevoland,Age_70_79,4.538616280103103E-5,4.0992064855194243E-5,4.46330527296146E-5,4.2856128677160044E-5,5.014063768693511E-5,5.078714857875699E-5,6.724812997982443E-5,6.764756909016789E-5,9.147765471961833E-5,8.682642475910107E-5,1.0428882652568916E-4,1.1079984581774394E-4,1.2683157562254355E-4,1.2151639395485692E-4,1.4433085407372648E-4,1.4834000622487853E-4,1.7251479243485246E-4,1.7707681245060503E-4,2.0108562876475222E-4,2.080646338832315E-4,2.4369193060336247E-4,2.515014604402843E-4,2.9840902491640175E-4,2.967399637543444E-4,3.5070619657096014E-4,3.7158803085624026E-4,4.481430697886868E-4,4.7025812886469787E-4,5.461369172555797E-4,5.712804400523908E-4,6.979025624671564E-4,7.300491345922921E-4,8.554910436860963E-4,9.104340788248511E-4,0.001051742150554813,0.0010939044874307413,0.0012940394553359047,0.001340149335794294,0.0015862920193331354,0.0017200050685296508,0.0020164097408930104,0.002122828964459922,0.002499785435174706,0.0026141895454946384,0.003040028932166483,0.0032461642534987734,0.0038063404419020896,0.004046411939536143,0.004625594207191774,0.004862351588258429,0.005613949520821837,0.0059492031623760155,0.006752516876739945,0.007155155672810221,0.008147650618499425,0.008692646795710357,0.009788334843377156,0.010261391794683772,0.011451352915643587,0.012020594851549937,0.013331734594059674,0.013870210459403842,0.015156048908691044,0.01589183986896836,0.017188067909054583,0.017872803944231075,0.019071757141059575,0.019777633226776614,0.021010842464476598,0.02176233929733573,0.022681248267208853,0.023425675167718985,0.024284626987690405,0.024887845418273047,0.02550547128741809,0.025920743088178044,0.02637621716584071,0.026833770240390353,0.02707499016604442,0.027276899929925325
Flevoland,Age_80_150,4.3116903584494715E-5,3.8942501521255224E-5,4.2401447406748005E-5,4.0713365864086803E-5,4.763366551308046E-5,4.824785241008822E-5,6.38858308884549E-5,6.426529932301861E-5,8.690397073407574E-5,8.248528257359666E-5,9.90746435177714E-5,1.0526014510736648E-4,1.2049037890671244E-4,1.1544092496984515E-4,1.3711480614053695E-4,1.4092352855377133E-4,1.638897596878408E-4,1.6822371658375967E-4,1.910323077357612E-4,1.976624304225183E-4,2.3150874460498017E-4,2.3892788980861557E-4,2.834906887800859E-4,2.819050570804782E-4,3.33173808228282E-4,3.5301190908443303E-4,4.25740686812226E-4,4.46750475425417E-4,5.188371565536531E-4,5.427241706816854E-4,6.630190050350704E-4,6.935593391771411E-4,8.12733878500449E-4,8.649320673022043E-4,9.991813240398661E-4,0.0010392376938381798,0.0012293772708732442,0.0012731845440311362,0.001507037214230289,0.0016340751198523629,0.0019156858873899951,0.0020167946229103784,0.002374944705453297,0.0024836425241153703,0.0028882472116423807,0.0030841065932223355,0.003616367974518364,0.0038444807638656764,0.004394823479366483,0.004619796475317517,0.005334002034964924,0.005652585344079197,0.006415976517639699,0.00679861685639771,0.007741849227470565,0.008259814540389598,0.009301201459405606,0.009750832017850875,0.010881912246384018,0.011423011385798376,0.012669388906403345,0.013181291366469394,0.014403731142740739,0.01510327958820834,0.01633572355398627,0.016986798276175996,0.018126866151251808,0.018798106457613595,0.01997086285179228,0.020685556960779228,0.02155950191516587,0.022267532672707313,0.023084522590163248,0.023658293814844633,0.024245787541162578,0.024640809923258122,0.025074083927911883,0.025509345802114947,0.02573881802598854,0.025930896727523134
Groot_Amsterdam,Age_0_9,7.614947267453598E-5,8.291059809828472E-5,1.0339348896115652E-4,1.0254858523572885E-4,1.3091005737797534E-4,1.2136426137232537E-4,1.4259444176933922E-4,1.7159327884885833E-4,2.0522974841918895E-4,2.3267699789020213E-4,2.9816228966916825E-4,3.3301875717817175E-4,3.842214117465437E-4,3.586849299590522E-4,4.1631039617451293E-4,4.3878301479471915E-4,5.342080946448835E-4,5.837500450692756E-4,7.120694747294598E-4,7.932801308316861E-4,9.123259697318975E-4,9.87465751246197E-4,0.0011316555503195769,0.0012482381047826951,0.0014925709622232164,0.0015686083525433547,0.001857262811617022,0.001997948946509398,0.002392220992792682,0.0026162363614905537,0.003061707657263435,0.003361181253021206,0.0037601088176137942,0.004117764963720405,0.004908549597921086,0.005218073175974447,0.006096448989523773,0.00660865370696051,0.007810252368995463,0.00854724064586232,0.009881106945029305,0.010787535413692373,0.012601252325940893,0.013617196775694285,0.015621061665333502,0.017075107614988427,0.019631641535622135,0.021611565848836056,0.024461299694438554,0.02668381873227188,0.030488465009237853,0.03281379099719983,0.036972628592578216,0.040178193666185136,0.04524208946634556,0.04833985987949274,0.053513482530366474,0.05770606890966623,0.06362252691819115,0.0678042249078914,0.07400652625760196,0.07816158778934601,0.08422679719929604,0.08817990898011263,0.09440046453755546,0.09839433715951773,0.10324730788132497,0.10689069053209799,0.11080072367011795,0.11364315979529094,0.11673579443389559,0.11941869080757916,0.12078784503971418,0.12206012483043882,0.12324980528336171,0.12336358559616989,0.12254654252673614,0.12256671644424832,0.12095065128259863,0.11974058076594463
Groot_Amsterdam,Age_10_19,6.946496648962963E-5,5.3937610496435084E-5,8.976629200163622E-5,6.662293867354396E-5,1.118644934517965E-4,8.133927772413507E-5,1.2741154492879048E-4,1.1313780011135144E-4,1.7165117246098482E-4,1.5418787865706385E-4,2.37336321725512E-4,2.1518832393441212E-4,2.9743528868886315E-4,2.4552139084577096E-4,3.386960765157099E-4,3.0820892427874114E-4,4.346858974906276E-4,4.0558972657500636E-4,5.584692628970434E-4,5.396874966587806E-4,7.091776248702164E-4,6.789659245086677E-4,8.825699835688372E-4,8.554386991204144E-4,0.0011343158077820048,0.0010695002921259356,0.001400962433471209,0.0013468413372288435,0.0017809526923515673,0.0017545698839690482,0.0022534506772969864,0.002233291503383361,0.0027845655907668965,0.002746237535816709,0.003557562330232189,0.0034836831249461797,0.004413740848315917,0.004387188771876049,0.005566964799559426,0.005584637107414525,0.006962563887054518,0.007020898000183129,0.008781372555235922,0.008851737734095644,0.01084062320742829,0.011020399694119276,0.01347471887406626,0.013827786818328192,0.016641288385966457,0.017005987925989507,0.02047027950351199,0.020838467170673836,0.02473365192863175,0.025411674353598257,0.02995056581470057,0.03060147118315637,0.035337710740060535,0.036476268538954026,0.04168917424063323,0.04286496750087798,0.048285633031719954,0.04949153476287993,0.05491610708314376,0.056136616061416844,0.06144858540545706,0.06283881800933033,0.06731333291249797,0.06859032386623432,0.07240690277029171,0.07350418391441838,0.07655518835724928,0.07777674650674549,0.07958186643875187,0.08025941381905732,0.08148729481816042,0.08182996152181621,0.08169187805004585,0.082114629577133,0.08112358849129153,0.0810517661637199
Groot_Amsterdam,Age_20_29,9.51388965190203E-5,5.869144956605066E-5,1.1879163241446111E-4,7.063509608873364E-5,1.454084711335346E-4,8.938267385194543E-5,1.6804727908115158E-4,1.2012485752177504E-4,2.2293833206732394E-4,1.6915870895917173E-4,2.9442549823399666E-4,2.2700340859271861E-4,3.6128947636848707E-4,2.7168514776509944E-4,4.267233470810483E-4,3.458720070169674E-4,5.421935534833944E-4,4.513555480893938E-4,6.863142281262613E-4,5.827161376190659E-4,8.526413310562253E-4,7.366927033027881E-4,0.0010716293172299274,9.336816152190064E-4,0.0013613405709195225,0.0011680907010274133,0.0016633658362802395,0.001444367212529718,0.00209503715151671,0.0018882155999876415,0.0026268486963036963,0.002356560518984363,0.0032601716156225313,0.0029239374697126452,0.004101751530711573,0.0037137211814509685,0.005089647343089032,0.004660115472737814,0.0063181616180183475,0.0058189980905871685,0.007811954327559767,0.007263241269922394,0.009760888125993072,0.00917012632325942,0.012028372272518073,0.011315826074310031,0.014739704063278958,0.014026993161047163,0.01803352587488205,0.017181448189587,0.021861697893966525,0.020907109166011684,0.02625135115082511,0.025351667987388415,0.03138617054371928,0.030514827970621994,0.03698529096394665,0.03627289056213501,0.04317412853062097,0.04262031624561369,0.04967085100157953,0.04926344713961062,0.05647878289334851,0.056262647820985,0.06303250307541974,0.0632361539702716,0.06919832323892505,0.06942261754478485,0.07478309324426424,0.07518325044384078,0.07944101210762688,0.08022033726811606,0.08311760108067556,0.0838308633174707,0.08558798439776294,0.08649527344383567,0.08687857126409348,0.08784907643294626,0.08691806552480097,0.08779462172853592
Groot_Amsterdam,Age_30_39,9.783137508301287E-5,6.03524782011311E-5,1.2215345439714476E-4,7.263412997837726E-5,1.49523497537829E-4,9.191225590987617E-5,1.7280292319632462E-4,1.2352440765495132E-4,2.2924718422256962E-4,1.739458031831953E-4,3.027570338218766E-4,2.3342728346531505E-4,3.7151275060454125E-4,2.7937327588312133E-4,4.38797772862598E-4,3.556590964575168E-4,5.575343755586104E-4,4.641267968348295E-4,7.057313600655757E-4,5.99203161785411E-4,8.767621077019339E-4,7.575345976049697E-4,0.001101941732324807,9.600938773706158E-4,0.0013998420983123427,0.0012011300097857225,0.001710401945439921,0.001485215158484321,0.0021542667435128227,0.0019416037512770545,0.002701092975374686,0.002423174756610358,0.003352285796844323,0.0030065658927312944,0.004217593693493393,0.00381862556657675,0.005233316395061083,0.004791689046252268,0.006496395438983726,0.005983193061881553,0.00803215709345384,0.007468035233074044,0.010035748884688722,0.009428430900889295,0.012366684323658506,0.011634215153346061,0.01515368886527646,0.01442110734355373,0.01853914854692318,0.017663395864185305,0.022473420783156506,0.0214924157408245,0.02698419964823784,0.02605973794037686,0.03225997586328133,0.03136476956080847,0.038011896495172115,0.03728010709519669,0.044368526274008335,0.0437997462835642,0.05104013641664207,0.05062180334215105,0.05802994846404885,0.05780806102850988,0.0647574091051899,0.06496643754080311,0.07108547082531225,0.07131564468419083,0.07681616954293535,0.07722674523955197,0.08159505024891711,0.08239454702931037,0.08536663376156184,0.0860982755228803,0.08790060575172542,0.08883120017058066,0.08922433583569722,0.09021972941330558,0.08926484350339425,0.0901638790224405
Groot_Amsterdam,Age_40_49,9.684061215831097E-5,5.5579625372392805E-5,1.1985717272100516E-4,7.00980318254496E-5,1.4792590034584663E-4,9.0814686362517E-5,1.7462772082754707E-4,1.2077482691863484E-4,2.22250296280313E-4,1.607726199990278E-4,2.8390612508644164E-4,2.0595060801631426E-4,3.445103746142486E-4,2.521329898034219E-4,4.0641916005690337E-4,3.186755233193228E-4,5.184077323739933E-4,4.122020655916714E-4,6.453912280285357E-4,5.238787881755025E-4,7.974836153176179E-4,6.693919435035722E-4,0.0010030864241734605,8.521987288860888E-4,0.001263305785265234,0.0010510501090189583,0.0015319626100942507,0.0012974526521888352,0.0019215182744505288,0.001682943147778837,0.0023906036773645445,0.0020874734098428327,0.00297037199321859,0.002580804094540201,0.0036980430899105077,0.003249316494212229,0.00458824266401936,0.004079843473366651,0.005653614965993481,0.005065419355901435,0.0069939622508838895,0.006308100037445641,0.008674477624915022,0.007945438747126499,0.010635073249879556,0.009733932182807714,0.012995785271917581,0.012026332949158225,0.015868042001276783,0.014719422831419693,0.01913972874500336,0.01787493739516044,0.022982630832864448,0.021641427193227036,0.02735321731648932,0.02600913013690509,0.03223031880990734,0.03096460106957244,0.037595047333539466,0.03647015596984693,0.04324712142426035,0.04222956454331417,0.04921872783680614,0.04841214371706881,0.05504329874035885,0.054687002333305146,0.060696276652502656,0.06044343767280669,0.06585256220076074,0.06583323748650016,0.07023045689992136,0.07064790567396095,0.07388532690495153,0.07437604403621312,0.07648251284040808,0.07728386006042753,0.07810424335535149,0.07911182944566675,0.07869230578652364,0.07978129784267318
Groot_Amsterdam,Age_50_59,9.158253916830006E-5,5.256180647672526E-5,1.1334945980268074E-4,6.629193001705946E-5,1.3989428661631553E-4,8.588378392804241E-5,1.6514645564558172E-4,1.1421729229232902E-4,2.1018367521796755E-4,1.5204354866105163E-4,2.684924775797626E-4,1.947688586789731E-4,3.25806976619214E-4,2.3844414305973505E-4,3.843553929044896E-4,3.013744827029541E-4,4.902657975930369E-4,3.898244160911446E-4,6.103580573354472E-4,4.954399289418543E-4,7.541976710255804E-4,6.33056377019714E-4,9.486460359916515E-4,8.059441467151984E-4,0.0011947509902614506,9.940078888470705E-4,0.0014488394096723312,0.0012270459752643514,0.0018172773032456568,0.0015916343821058554,0.0022609439993955815,0.0019742384001546487,0.002809311597670505,0.002440841101484237,0.00349759594838317,0.0030731544091957552,0.00433964870186665,0.003858741491076567,0.005347453647348899,0.004791033921959564,0.006615458605785274,0.005966602709525759,0.008205403147929724,0.007515637625460259,0.01006051810477493,0.009207833948446154,0.012294487997931314,0.011377048653644972,0.015012930077434539,0.013925769962275791,0.01810993690737861,0.016912608125084105,0.021748377671633734,0.020478444552138764,0.02588737215751946,0.024614399182130042,0.03050723462785354,0.029308154995619562,0.0355904651652893,0.034524471889781916,0.04094762850755418,0.03998303858972141,0.046609519224148466,0.045844655836660086,0.05213386079103344,0.05179587681544939,0.057497222407235316,0.0572572996394225,0.06239086686548767,0.062372523743607244,0.06654691980917793,0.06694327055017146,0.07001739972355359,0.07048341648650958,0.0724840081463759,0.07324514239452085,0.0740243946374749,0.07498151553111831,0.07458299691195913,0.07561748487827868
Groot_Amsterdam,Age_60_69,5.4005514410593314E-5,3.742669136341803E-5,6.725804453278084E-5,4.594252330358817E-5,8.048939474813999E-5,5.69216056430788E-5,9.551474340341315E-5,7.233936883110914E-5,1.1524956205366532E-4,8.579890813609214E-5,1.3967437040474096E-4,1.077951939045807E-4,1.682575959328636E-4,1.3213270458800608E-4,1.9607844468938485E-4,1.595187708993695E-4,2.449251006908515E-4,2.0034078661901322E-4,2.995660412874468E-4,2.49503464540779E-4,3.6394865677435995E-4,3.1371497443222207E-4,4.6566388230895317E-4,4.096738034027325E-4,5.814167621268629E-4,5.016085740447984E-4,7.041059594796728E-4,6.123874515684413E-4,8.703689801522474E-4,7.786605093482724E-4,0.0010744909597221186,9.564697864211658E-4,0.0013237163064174773,0.0011800817375713368,0.0016463568590594502,0.0014792268619547855,0.002033775412233041,0.0018486828994388471,0.0024976586226403974,0.0023125931956645696,0.0031206473788246702,0.0028948839233609025,0.0038811870366616263,0.0036475425071695877,0.004771956824066614,0.004460897385500484,0.00582982811205679,0.005507892935235792,0.007106280215110616,0.006775053953319676,0.008647428070320595,0.008252609377687903,0.01040115644159656,0.010001730769696016,0.01243877736456045,0.012035628283880384,0.014702616828038972,0.014364133257570133,0.017276347132935688,0.017023978548544094,0.020044469548781252,0.019786475591307195,0.023006822075268274,0.022888246723356098,0.025989851259653807,0.02606678378532512,0.028962074943322702,0.02912088963045134,0.031853425434365534,0.032116700683502586,0.03442711252688391,0.034919026573752454,0.03676322570659407,0.03725659597547504,0.03860274707664679,0.03920759042435362,0.04004099378161785,0.04070286355284447,0.04105291570148406,0.041795824744303434
Groot_Amsterdam,Age_70_79,3.506884790516196E-5,2.430320581470191E-5,4.367456991116736E-5,2.9833047644145516E-5,5.22665783359022E-5,3.69624504685806E-5,6.20235993316065E-5,4.697421190413831E-5,7.483889020643009E-5,5.571441482488115E-5,9.069986429632859E-5,6.999820210495944E-5,1.0926140250600014E-4,8.580244530687064E-5,1.2732804282455934E-4,1.0358651465824931E-4,1.5904910342923184E-4,1.3009598971447378E-4,1.9453362143739827E-4,1.6202232472395384E-4,2.3634537912053943E-4,2.0372222845044252E-4,3.0240383648305613E-4,2.66041061059874E-4,3.775818476333681E-4,3.2574850497102403E-4,4.572681213750318E-4,3.9769689589641555E-4,5.652609402968523E-4,5.056927585186388E-4,6.978529061334449E-4,6.211884731046613E-4,8.597556479859048E-4,7.664454696614253E-4,0.0010693717062190133,9.607861998112144E-4,0.0013211047158420142,0.0012008328527897127,0.0016225672610435948,0.0015022933928007243,0.002027504656428647,0.001880750080671123,0.002521969276036762,0.0023700512758200176,0.0031012713272845494,0.0028989566901157504,0.0037894821734667516,0.003580016215453452,0.004620235337310152,0.004404627427980312,0.00562375961275885,0.005366619833949038,0.006766372170376678,0.006506070616267401,0.00809484233114155,0.007831924528520995,0.009571928107661054,0.009351002361690841,0.011252654463796863,0.011087781691592968,0.013062048645538615,0.01289333420714911,0.015000388507649176,0.01492276218936972,0.016954341230181802,0.01700476153785624,0.018903304193328085,0.019007501865669352,0.020801244751582293,0.020974162574553756,0.022492337289631847,0.022815739072321373,0.02402869607509983,0.024353331011189083,0.025239387936212276,0.025637646567834182,0.026186544411760826,0.026622585506156038,0.026853243192928367,0.027342861474909497
Groot_Amsterdam,Age_80_150,3.331543471873921E-5,2.30880595519789E-5,4.1490886718675846E-5,2.8341416400068375E-5,4.9653314300512896E-5,3.511436039349558E-5,5.89225107313629E-5,4.4625553716093336E-5,7.109707871966187E-5,5.2928767807047805E-5,8.616506646630384E-5,6.649840837158472E-5,1.0379861592002548E-4,8.151249789567494E-5,1.2096202574551906E-4,9.840744377564992E-5,1.5109724908579647E-4,1.2359159221475569E-4,1.8480783920571398E-4,1.5392183199014475E-4,2.2452943692907734E-4,1.9353710278813274E-4,2.8728581678083565E-4,2.527406891371653E-4,3.587061416904236E-4,3.09463600171922E-4,4.3440968208685593E-4,3.778158079915661E-4,5.370054833820914E-4,4.8041419514066597E-4,6.62971829871517E-4,5.901382159768653E-4,8.167854263912977E-4,7.28137151590702E-4,0.0010159302905298206,9.12768821062282E-4,0.001255090950523896,0.001140825472041862,0.0015415014607370603,0.001427232352395058,0.001926227123870139,0.0017867966409865765,0.0023960220035588176,0.0022516822299748496,0.0029464364339989446,0.0027542086522364118,0.0036003495721802503,0.003401320179044931,0.0043897313733679555,0.00418485753615816,0.00534332424832884,0.0050989741450431225,0.006429143511023971,0.006181774695018016,0.007691660895856045,0.007441789113791453,0.009095515046223301,0.008885535802765077,0.01069304093135559,0.01053632380171532,0.012413017020062478,0.012252633586250838,0.014255741383636056,0.01418194077638979,0.016113491965551785,0.01616143229003142,0.017966682387448363,0.01806576493975187,0.019771534568601257,0.019935979972264817,0.02137983136792332,0.021687415267592436,0.022841090770461037,0.02314987180647221,0.023992683329208786,0.024371516797902504,0.024893654703669776,0.025308448354418922,0.02552787029280479,0.02599364701205964
Groot_Rijnmond,Age_0_9,1.0732350104325494E-4,9.709783325217991E-5,1.0563101723759516E-4,1.1687054809039754E-4,1.4521513800147545E-4,1.621451430903198E-4,1.9000748980924076E-4,2.0717938470005137E-4,2.674570548942823E-4,2.6247832561954176E-4,3.271356526418634E-4,3.9962754603217743E-4,4.508038559949412E-4,4.987455308478328E-4,6.178843911258669E-4,6.444774952292232E-4,7.277711639267492E-4,7.913334662102978E-4,8.541474739283128E-4,9.550791616976806E-4,0.0011226343023561514,0.0012672849237925776,0.0014837947304251475,0.001644834345548185,0.0019905566216809056,0.0022057195926435957,0.002469271367908643,0.0028494832890859634,0.0033017829919935737,0.003634640895884278,0.004114796613136407,0.00460967447789673,0.005306591828093676,0.00590549844032584,0.006805725868549772,0.007519327036890067,0.008826545665854946,0.009612785797168066,0.010866712865287398,0.011974776137515075,0.013833873497415605,0.015196118872367603,0.01739493633026945,0.01915905893030645,0.02146158432962697,0.023495626426586647,0.02637593789764614,0.02888191637175852,0.03244274676351233,0.03570191724870553,0.03994649741577838,0.043399814916652124,0.048194622990844094,0.0521755776928291,0.057230951593631896,0.06134441054121886,0.06665211870143128,0.07186158024403866,0.07687517465826055,0.08134457208679158,0.08717081782843783,0.09178389734080505,0.09639566512056341,0.10050676410329273,0.1053144186555286,0.10864757802230673,0.1123221028644531,0.11534310120468527,0.11830081806134107,0.11982434164643063,0.12104784205464936,0.12195062618783625,0.12288813675956123,0.12313503552686855,0.12284001719485582,0.12177676771420476,0.12039675556686169,0.11908161897226166,0.1167489583198642,0.11481995268375711
Groot_Rijnmond,Age_10_19,8.755422411999003E-5,7.025418376160886E-5,9.463180394198023E-5,8.588673803544555E-5,1.247535769566266E-4,1.1912920079004685E-4,1.561729559370617E-4,1.4889317934807522E-4,2.1022704930540037E-4,1.823582070517027E-4,2.5386634078128356E-4,2.6475044956919547E-4,3.411377886965994E-4,3.359616350167016E-4,4.5334632779592265E-4,4.3991307701884974E-4,5.441729288808705E-4,5.381164885922551E-4,6.51665722673278E-4,6.588698599606646E-4,8.370649064909363E-4,8.621371852135518E-4,0.0010822367475729067,0.0011148202720906442,0.0014041441545533662,0.0014490620159000045,0.0017405533917713711,0.0018554036076671165,0.0022614421573013965,0.0023336454581152077,0.0028237041907545057,0.0029450665689856326,0.0035799815024701864,0.003749012115600192,0.004542147250631068,0.004738816815829439,0.005802743775769392,0.006015794895535831,0.007163156924297698,0.007526115468872829,0.009033717317391554,0.009461693887960143,0.011249968986935421,0.011875018445485108,0.013867284462537377,0.014603815488697602,0.01700753217847617,0.017907613756170115,0.020793357638671517,0.022062126865502907,0.025433389570218345,0.02677185449630526,0.030574716812425295,0.032226829972498594,0.03629845549531008,0.03802665094896596,0.0423351835299145,0.04466463500558249,0.04890797173734718,0.05088078857950995,0.05551016223117666,0.0576919065751158,0.06171131007915909,0.0637396872355458,0.06768903849812136,0.06947028538874145,0.07269405078835245,0.07437192056875053,0.07700985622279222,0.07801782718955252,0.07953054269427795,0.08028392117848115,0.08130925073799067,0.08177749411904278,0.08191899289450111,0.0817369189361622,0.08100260428806427,0.08070051123237221,0.07918692594261623,0.07863500028033232
Groot_Rijnmond,Age_20_29,1.1214741842058285E-4,8.243100269789139E-5,1.2723039037076944E-4,1.0415239504701912E-4,1.6298850626661476E-4,1.4027639952873816E-4,1.956340987099292E-4,1.6740787872226992E-4,2.555883657825442E-4,2.0254212269910088E-4,3.03934137298123E-4,2.7749643629115806E-4,4.0310503637375206E-4,3.570461180534279E-4,5.23404067021005E-4,4.8254201635955507E-4,6.441378083806848E-4,5.863303550190935E-4,7.800361837038139E-4,7.217655847863158E-4,9.842672526325646E-4,9.308604357609607E-4,0.0012422908576612546,0.0011998218711574138,0.001560987253535484,0.0015121657859912263,0.0019481132250706024,0.0019183059883698395,0.002449500408813199,0.0023709229236890117,0.003067519544682429,0.0029729287930848614,0.0038272964457498615,0.0037705398420664338,0.004816570811129406,0.004723751626491635,0.006030828490779405,0.005928125715341737,0.007489198929515828,0.007458908606802539,0.009327514516247137,0.009282735613775572,0.011482275543821419,0.0115413895041655,0.014129194003850487,0.014254535663105417,0.01729961580903039,0.017416822715167646,0.021031776271006164,0.021370137189139604,0.025524855066176078,0.02589830836217244,0.030559009902669576,0.031188278927528623,0.03626550195069467,0.03696115012101264,0.04235475060420257,0.04356621694530938,0.04905850866378414,0.049977123729245565,0.055603818356886436,0.05694131861477125,0.062238705090012836,0.06359447220152703,0.06857346371127204,0.0700083895846394,0.07425416089757675,0.07566342767646717,0.07924495505746554,0.08040658925602084,0.08290514277770589,0.08405457739504818,0.08559336638194914,0.08650038619540346,0.0870816527262277,0.08764102805791574,0.08723604438514876,0.08770785445873752,0.08615329291782314,0.08650741526310946
Groot_Rijnmond,Age_30_39,1.1532121893997882E-4,8.476385672651077E-5,1.3083101491329074E-4,1.0709994648527843E-4,1.676010019364682E-4,1.4424619995956345E-4,2.011703558659761E-4,1.7214542972188163E-4,2.6282104811892193E-4,2.0827384993882259E-4,3.1253470250880433E-4,2.853489883921645E-4,4.1451130465264274E-4,3.671493416056437E-4,5.382134026022944E-4,4.961954770930088E-4,6.623620848620337E-4,6.029196068568776E-4,8.021038233125832E-4,7.421853303754E-4,0.0010121097713183813,9.571929297887971E-4,0.0012774275667911672,0.0012337581379244789,0.0016051306629032425,0.0015549296405814594,0.0020031932453116186,0.0019725440861636523,0.0025187385133160767,0.00243794265531605,0.0031541990749649473,0.0030569395531150345,0.00393540273934101,0.003877046103276216,0.00495255074098544,0.0048571175139150435,0.00620098203015873,0.006095390496864583,0.007700339239908205,0.00766919825659973,0.009590230921402987,0.009544196873056965,0.01180531992994982,0.011866087010489301,0.014526158500930642,0.014654995436178098,0.01778484805737135,0.01790531242506943,0.021620534293398053,0.021968260511270432,0.026237696713592884,0.026621436443369895,0.03141016206535163,0.032056666527596644,0.03727251731186798,0.0379870988753217,0.0435269999819069,0.0447712059024602,0.05041136516980893,0.05135462202228336,0.057131688164621997,0.05850478958638172,0.0639426380712591,0.06533421428699404,0.07044422322572963,0.07191676449076279,0.07627345819651554,0.07771941773495383,0.08139391555052566,0.08258561702243006,0.08514869766419964,0.08632775100178969,0.0879061260590589,0.08883644417839687,0.08943262775911098,0.09000634820271947,0.08959097976754826,0.09007488769283278,0.08848043832173946,0.0888436536972963
Groot_Rijnmond,Age_40_49,1.1066012847904538E-4,8.420621640670145E-5,1.3085455154393522E-4,1.044003669216087E-4,1.6377107300491467E-4,1.3875348503722407E-4,1.9532680235900823E-4,1.6366697352265813E-4,2.4967237681372545E-4,1.9086562194126078E-4,2.8981985225229323E-4,2.495161860832651E-4,3.7772548094350267E-4,3.179207479911961E-4,4.8340126664070393E-4,4.343536762162481E-4,6.005882043865762E-4,5.312682463284313E-4,7.278065891392904E-4,6.511895477536722E-4,9.001995848277877E-4,8.302738661164488E-4,0.0011286865793231904,0.001056628506820867,0.001395303561668726,0.0013135123527846515,0.0017405794653834183,0.0016555528828520183,0.00216246716482138,0.002043470173553996,0.0026997656106849677,0.002543118664038002,0.00334587931588215,0.003207388595577454,0.004179727038685743,0.003992410991383477,0.005203646946261631,0.004986428917812757,0.006455960486356993,0.006294241275447199,0.008001566979930708,0.007795250632420703,0.009836401564654151,0.009674056741377335,0.01205389721048511,0.011954568927973974,0.014780640099797737,0.014641433299678486,0.017926501767449143,0.017907463517388256,0.021698636638979307,0.021677062319847118,0.02598342789606889,0.02621208361856764,0.03086143516180051,0.03107446245734702,0.03609898156544533,0.036694840878428,0.041898737263211805,0.04231724599075448,0.047676353956072726,0.04843253819372495,0.05362714315585537,0.054508090262953446,0.05937409298731,0.06050605126804576,0.06471772776614282,0.0658887788050766,0.06948626316581508,0.07053063831958617,0.07323867905551151,0.07435254078836406,0.07618940471996694,0.07713934161027047,0.07810910180783814,0.07884940409632868,0.07892461725213074,0.07963204984482886,0.07856955689377898,0.07922256495958668
Groot_Rijnmond,Age_50_59,1.0465174814155986E-4,7.963411522249331E-5,1.2374976667928195E-4,9.87318485724531E-5,1.548792147260114E-4,1.3121985348873988E-4,1.847218017801966E-4,1.547807668295098E-4,2.3611710630866423E-4,1.805028131639519E-4,2.740851845136616E-4,2.3596939452097399E-4,3.572191638054889E-4,3.006606783120258E-4,4.571592347690778E-4,4.1077370591158235E-4,5.679863433074583E-4,5.024283497918614E-4,6.883012829911328E-4,6.158417292623231E-4,8.513407820435193E-4,7.852088267066293E-4,0.0010674331516323798,9.99283689263386E-4,0.00131959048310748,0.0012422347332525785,0.001646146196682463,0.0015657290215206343,0.0020451682883785294,0.0019326198076768941,0.0025533593200146587,0.00240519697419328,0.0031644903804577407,0.0030334961760100088,0.003953222742512308,0.0037760383145785115,0.004921792485862553,0.004716312117167387,0.006106483157225506,0.005953491960293378,0.007568741249784239,0.0073735435705994945,0.009304791137258683,0.009151179672445164,0.011403133364040974,0.011309136853730362,0.013983709947384848,0.013851955904664481,0.01696142047312943,0.016943398290709122,0.02053261200136991,0.020512184832803926,0.024590057749003913,0.024806608496559357,0.029210424365245014,0.029412228976980592,0.03417274660450009,0.03473738713771968,0.0396694438756362,0.0400661537566509,0.04514695565849047,0.04586399497082949,0.05079053169850922,0.051626162829889966,0.05624262089799614,0.05731671430921392,0.06131371087309889,0.06242524391502535,0.06584036189705678,0.06683192896001766,0.0694033215276153,0.07046109597464456,0.07220561765081479,0.07310787347504932,0.07402900961684444,0.0747322283459445,0.074803675606952,0.07547570281873395,0.07446639577064418,0.07508670829664654
Groot_Rijnmond,Age_60_69,6.288185275027391E-5,5.2669827622753296E-5,7.39286440301079E-5,6.185680916548364E-5,9.023791756157529E-5,7.853192088247418E-5,1.0440028802038981E-4,9.369976644113542E-5,1.2793298504287787E-4,1.0597040403070856E-4,1.45704961450277E-4,1.2711669269060977E-4,1.8143332420517133E-4,1.6071827641028769E-4,2.2785202406860883E-4,2.1114592276705313E-4,2.794873305281831E-4,2.563397862621608E-4,3.3376121586503604E-4,3.0408343396026716E-4,4.112139763928768E-4,3.8507102903373447E-4,5.110378120366521E-4,4.879611358651337E-4,6.264742657019484E-4,6.044748356277552E-4,7.841718299957945E-4,7.614259029022907E-4,9.680784453601765E-4,9.356567954431627E-4,0.0012149978871160982,0.0011671128569837874,0.0014977018114598062,0.0014463648981979382,0.001859740190789494,0.0018109579381605512,0.0023292144962401284,0.002256316085535115,0.002884091163396163,0.0028670543025470785,0.0035760403448484857,0.003517843184588365,0.004409276469463319,0.004401257194244557,0.00540258876344879,0.005432978733765581,0.006652715517286301,0.006663356845970414,0.008069526745482336,0.00814714999815258,0.009770093510825917,0.009885720200586423,0.011750020551925866,0.011993236848257482,0.014021060548589204,0.014253844001886562,0.016485382078501254,0.016933181220666116,0.019283728066873174,0.019669007208253486,0.022162018284923368,0.022713160694079026,0.02517203393232481,0.02580664102937913,0.028213551298988282,0.028990229167497827,0.031131205927607986,0.03193625760589225,0.033867330505838567,0.0346027757107521,0.03622312584423637,0.03702889629816164,0.038309240279605694,0.03905636072551655,0.03994854709116191,0.04061327597657216,0.041118388824829766,0.04174089669705505,0.041755501732079425,0.04228857718462786
Groot_Rijnmond,Age_70_79,4.083282209454975E-5,3.42015026003617E-5,4.800623525280656E-5,4.016719481991782E-5,5.8596977446701004E-5,5.099545597042621E-5,6.779363574505037E-5,6.0845003762910466E-5,8.307523033790343E-5,6.881322920326838E-5,9.461602845839412E-5,8.254514666439228E-5,1.1781759482065723E-4,1.043654580769049E-4,1.4796177094389407E-4,1.371128181431036E-4,1.8149417364765608E-4,1.6646188843605358E-4,2.167407463401494E-4,1.9746730381831057E-4,2.670413173688768E-4,2.500630069036669E-4,3.3187247422350463E-4,3.168849940961005E-4,4.068461654500588E-4,3.9255773696222906E-4,5.092725192740177E-4,4.94498432237922E-4,6.287291084875468E-4,6.076690576366506E-4,7.891278224432252E-4,7.580206503172704E-4,9.727891880072503E-4,9.394363061336897E-4,0.0012080175862795306,0.0011763203875140293,0.0015130952425540523,0.001465720496590328,0.001873734680318595,0.0018626606070373253,0.0023235623541700834,0.002285724876348816,0.002865384328995524,0.002860168939641694,0.0035115055979317855,0.003531276971673991,0.004324999012170094,0.004331925171004225,0.00524739291114551,0.005297941720270427,0.006355131895682042,0.00643047463709856,0.0076456852863701075,0.00780428070560113,0.009127108464036748,0.009279023119370122,0.010735965446803886,0.011028467292815924,0.012564608575693414,0.012816521240309409,0.014447402883398741,0.014808146736021266,0.01641844354418409,0.01683427389109371,0.018412281294981847,0.018921775629863524,0.02032697934553318,0.02085564671579454,0.02212438695757124,0.022607817878641634,0.02367338016529308,0.02420349862308624,0.025046160276345097,0.02553806124982827,0.026125648743803964,0.02656355886475703,0.02689638826846963,0.0273066562880121,0.027316282956863946,0.02766768609996706
Groot_Rijnmond,Age_80_150,3.879122058914053E-5,3.2491455252081636E-5,4.560597822511614E-5,3.815887339797541E-5,5.56672101241773E-5,4.844574493556575E-5,6.440406311514213E-5,5.780284150191939E-5,7.892163273637287E-5,6.537268020812004E-5,8.988543965715579E-5,7.841805116115541E-5,1.119270447661469E-4,9.914744387096164E-5,1.405642023749598E-4,1.3025762375562522E-4,1.72420247343541E-4,1.5813945215459313E-4,2.059048248010953E-4,1.8759486478336918E-4,2.5369094529648084E-4,2.375613418120759E-4,3.1528146662573864E-4,3.0104312953838086E-4,3.8650778892768134E-4,3.729335105290277E-4,4.8381505417327553E-4,4.6977931918801286E-4,5.97302043511938E-4,5.77294376585602E-4,7.496862250719882E-4,7.201332680619732E-4,9.241722113344508E-4,8.924854580609765E-4,0.0011476513801579324,0.001117537245255984,0.001437494883853141,0.0013924855209488385,0.0017801313844780786,0.0017696100311892504,0.0022075125657374794,0.0021715628146968813,0.0027223103060434184,0.002717354975890318,0.0033362235320587574,0.003355009650322982,0.004109193993942717,0.0041157752721130425,0.004985678429275775,0.005033712493151765,0.006038336649344944,0.006109935209251627,0.007264793093824329,0.007415517173848585,0.00867273786335776,0.008817123517652181,0.010201914965293213,0.010479943785088763,0.011940144140286213,0.012179614045711662,0.013730015270344564,0.014072974526587845,0.015603960645091397,0.01599933077723681,0.017499771149361742,0.01798424701281276,0.019320514099560593,0.019823270854309682,0.021029884017563782,0.021489663109411916,0.022503132985738916,0.02300735600771142,0.023808883184557095,0.0242767880525232,0.024835727103569516,0.025252297424073866,0.02556891398324379,0.025959204405878067,0.025968362412396195,0.026302661035340846
HetGooienVechtstreek,Age_0_9,3.3714258089256877E-4,3.584761988096874E-4,3.8771444503094E-4,4.634912087763121E-4,4.606116849874553E-4,5.006054897901402E-4,6.559297224475458E-4,7.35925815597227E-4,8.478198859087627E-4,9.044709958713204E-4,0.0010594146167103302,0.0010957141240188761,0.0013733732539554788,0.0016095241971714191,0.0017166947099799268,0.0017405390332063675,0.0020015235147149424,0.0025432548858040915,0.0028295100082278424,0.003200011331484176,0.0034628523274098377,0.003765909795851785,0.004147176457448332,0.005068814079288941,0.005616727629819129,0.006419549057302909,0.007395184698025248,0.007987198519634586,0.008955843421627696,0.01010615471489551,0.0113431337645441,0.01288923903207484,0.014487381470331018,0.016093036333031163,0.01719212192654218,0.019202414678163082,0.021584849946262863,0.024203220053199304,0.02662282308166386,0.02989954389740712,0.0323826086266481,0.03578209837713975,0.038975873244522785,0.04384540611347787,0.04729976042282469,0.05132406975292192,0.056365659184115846,0.06036551386370448,0.06467158476832502,0.06991512230574914,0.0737120143312886,0.07959981272145822,0.08376752323805237,0.08934840273067468,0.09361187596059983,0.0994373055489256,0.10233871733415734,0.10568829725750772,0.10912561407048194,0.11252422260370631,0.11518845279611334,0.11786789213860382,0.11894575549510156,0.12057786438332696,0.12120564162741665,0.12274442334875957,0.12189125865026362,0.12142878539426127,0.12051721657289916,0.11847067512911957,0.11643741635539451,0.11396793006488792,0.11131264299994004,0.10832059783094061,0.10559107937534629,0.10205958193213482,0.09867909966287336,0.09582575119735592,0.09306838892788771,0.08948332838385831
HetGooienVechtstreek,Age_10_19,2.271877337343131E-4,2.6411223038824705E-4,2.675376652414574E-4,3.3069798515150683E-4,3.14595050232791E-4,3.7938134213033603E-4,4.23184431070589E-4,5.066185807270918E-4,5.313992612848706E-4,6.151410896769738E-4,6.547512423342727E-4,7.164850709300286E-4,8.320685216530732E-4,9.862368663180465E-4,0.001028428175477436,0.0011053013994120064,0.0012091797680371386,0.0015330341036648987,0.0016447930697751634,0.0019060702801870777,0.0020109242969077457,0.002287434134585098,0.0024279783995759807,0.0030376938515397356,0.0032566590118922045,0.003819440346838343,0.004206482140449275,0.004705709208109643,0.005066572762320587,0.005861483952145918,0.006393217639754423,0.0073976782851261635,0.008102169844677043,0.009189696875950948,0.00967152579726227,0.011053067839694064,0.012105443231048674,0.01391044067976277,0.014886412010614025,0.017049387692109175,0.018140267989967707,0.020502480355078623,0.02192811837955766,0.025078855810703016,0.02656641887268152,0.029447833150791358,0.031776589646367204,0.034714230549284575,0.03671025124487648,0.04056188978321529,0.04230943658614039,0.0465847871838293,0.04853986641979613,0.05285906861659706,0.05477872864400024,0.05920170920584378,0.06059587119669829,0.0640426462206426,0.06573707318561217,0.06923930564521164,0.07037098651776341,0.07348938116531412,0.07395059962145856,0.07646623357602234,0.07670436691080729,0.07890409492286621,0.07852849078832103,0.07955526247542566,0.07907760240470829,0.07896165237200592,0.07818958289032718,0.07760748314333465,0.07638948866180506,0.07524229043889019,0.0740112897407128,0.07235584304958542,0.07072745041712569,0.06901702227132489,0.06785450725527065,0.06566885540292988
HetGooienVechtstreek,Age_20_29,2.526660043642437E-4,3.2151364626298307E-4,3.1485980992129736E-4,3.89987536024039E-4,3.587827035400615E-4,4.65372656721752E-4,4.4653497753222027E-4,5.588196413998103E-4,5.328970293654312E-4,6.614328584849671E-4,6.347640501837004E-4,7.656118202945539E-4,8.09376938867179E-4,9.68270764429846E-4,9.751076242584533E-4,0.001134008404179876,0.0011531931931889616,0.0014605771597493433,0.0014959150870601512,0.0017990917771547599,0.0018206533795156465,0.0021926946845459705,0.002192928640266545,0.002815033814858592,0.0028945183738011693,0.0035484090880445462,0.003703662412778086,0.004363191526419841,0.004343982540538915,0.00519814775028371,0.005416562872995856,0.006435852420599852,0.006798097632553901,0.007961406699894868,0.0081866026492593,0.00969819319802645,0.010247347523824168,0.012255282120896882,0.012505722210116366,0.01482991595475236,0.015298743697546358,0.017923545372865668,0.018632513715122312,0.021821239785017377,0.022390809194792527,0.02566058683685246,0.02689436305201287,0.030308867187720745,0.03146634529663117,0.03597116492802921,0.036871348341289134,0.041798030670536446,0.04300179720961006,0.04836486259429007,0.0492889438972568,0.05455136524073456,0.05553541534098516,0.06052139213003671,0.06172296891722673,0.06680506765505212,0.06721889568740747,0.0721364042777648,0.07245460365213341,0.07661172693556995,0.07670487130441805,0.08048835242952312,0.08065953013345928,0.08324708429424665,0.0830930294317953,0.08446486752681592,0.08452842120299009,0.085246970258683,0.08463595524513934,0.08445719019055531,0.08397749099652618,0.08307470480326962,0.0819995948165757,0.08022217869610793,0.07964795480061804,0.0775800294365172
HetGooienVechtstreek,Age_30_39,2.598159999741556E-4,3.3061158472769137E-4,3.2376949388845944E-4,4.010227057066329E-4,3.6893505764656886E-4,4.785404290630346E-4,4.5916985803262644E-4,5.746307466899525E-4,5.479748877419421E-4,6.80146288842276E-4,6.527232061207533E-4,7.872715477491576E-4,8.322742983442044E-4,9.956610070291916E-4,0.0010026911694601681,0.001166084261988276,0.001185811377859225,0.0015018831920979858,0.0015382197280535692,0.001849962342384548,0.0018721330420709004,0.002254682069514402,0.0022549226316770365,0.00289458916624874,0.0029763166752495573,0.0036486523291819895,0.0038082832034119773,0.00448640066450845,0.004466650467061961,0.005344871285009267,0.005569434144233054,0.006617395203224463,0.0069898226541906805,0.008185804814704323,0.008417321109808973,0.009971297408977398,0.010535833676216577,0.012599935490698044,0.012857372724075833,0.015246414825496601,0.01572830421712934,0.018426113442649328,0.019154766405379053,0.022431843627458092,0.02301716250033481,0.026377167574865412,0.027644906193602825,0.031153164737896977,0.03234234524229518,0.03697016494947458,0.03789485378968627,0.04295521988642348,0.044191538408443365,0.04969909500146419,0.05064798423696104,0.05605118248279084,0.05706146293859782,0.062179884970375965,0.06341326509842882,0.06862938182268974,0.06905408740999519,0.07410044490463397,0.07442695573091052,0.07869237253543004,0.07878793710958854,0.08266949491680975,0.08284509927343087,0.08549945472890175,0.08534142865702721,0.08674860338273793,0.08681379266709721,0.08755082528454627,0.08692409389803846,0.08674072845499581,0.08624867954441096,0.08532263160821851,0.08421978601629931,0.08239643609710512,0.08180735120034799,0.07968582147680492
HetGooienVechtstreek,Age_40_49,2.3038956946141997E-4,2.976920311730247E-4,2.8876793841015047E-4,3.4463643288684676E-4,3.3010462518379136E-4,4.214839049638819E-4,4.0122804178022164E-4,4.94658249296287E-4,4.71203044497881E-4,5.616003479618215E-4,5.34127944310292E-4,6.66054665654281E-4,6.909594837962718E-4,8.126472510067151E-4,8.154346514562816E-4,9.62367828901356E-4,9.832436494108254E-4,0.001202576782823983,0.0012365078559442022,0.001488840407174119,0.001500091763790068,0.0018247762340235507,0.0018194728780904779,0.0023103922012150946,0.00235952553842389,0.0028975250413090237,0.0029709798841863755,0.0035618474479642837,0.003475498921406195,0.004179024383613061,0.004323157052870341,0.005160918005199799,0.005384378439379445,0.006334035832541551,0.006517724652872814,0.007801267854796956,0.008123432347621695,0.009699032412098907,0.009807326527464744,0.011676027033545755,0.012019423474667668,0.014211999040416479,0.014735574236154458,0.017271524103728342,0.01765167542853896,0.020440717444012102,0.021256879359219383,0.024215637560931702,0.025114313166340385,0.029043624678691815,0.02964499473914195,0.03392327848747023,0.034765585061494075,0.03953977979981049,0.040210267088714335,0.04481052438101907,0.04570388791953728,0.050425015616492375,0.051419676384030555,0.05624051417546594,0.056567610004114144,0.06111677053627973,0.0616538655732336,0.06581889487924852,0.06625653282790445,0.07015760709063168,0.07051826465645827,0.07342741519939588,0.07359567268641753,0.07548580764651724,0.075806760427928,0.07693090856407636,0.07685162623456843,0.07712024978026144,0.07707133412631673,0.07675252277118338,0.0762406111259728,0.07503995047606493,0.0748211065065405,0.07330349969103589
HetGooienVechtstreek,Age_50_59,2.1788109151654744E-4,2.8153003357112016E-4,2.73090372536533E-4,3.2592619232996167E-4,3.121831902636041E-4,3.986024629066831E-4,3.794460376345121E-4,4.678052613030781E-4,4.4562306048090417E-4,5.311143108324146E-4,5.051328483020034E-4,6.299001943593785E-4,6.534535827164012E-4,7.685385690174851E-4,7.711747339734787E-4,9.101363493072556E-4,9.298796844641188E-4,0.001137315642845027,0.0011694064310171504,0.0014080553366283555,0.0014186966239779775,0.0017257789097924192,0.0017207630221929282,0.002185078204073543,0.002231549566160118,0.002740409144294076,0.0028098865738603873,0.003368770109507535,0.003287094559838555,0.0039525580895249934,0.00408889608462748,0.004881372266449802,0.005092759773567934,0.0059911386727954374,0.006164914257734244,0.007379236485481555,0.007684040162765582,0.009174811685082718,0.009277280094520779,0.011045549348145167,0.011370510061219141,0.013445518767125963,0.013941056678140717,0.016341409735470602,0.016701263401038835,0.01934161978262039,0.020114348733983323,0.022915946891982508,0.02376697890879287,0.02748847751424821,0.028058114470690954,0.03211119570624987,0.03290927921120834,0.03743353319221909,0.03806901648922578,0.04242976010162802,0.04327674248698621,0.04775347727499757,0.0486968025833141,0.053269594103878215,0.05357990576837923,0.057896243239094924,0.05840592495239383,0.06235890967760194,0.06277432265812755,0.06647775284964386,0.06682018060840811,0.06958254921029317,0.06974233161504473,0.0715373693568988,0.07184219401549241,0.072909898185885,0.07283459434339357,0.0730897394426222,0.07304327787870746,0.07274046451027882,0.07225425252100215,0.0711139263852073,0.07090608822799482,0.06946487629862397
HetGooienVechtstreek,Age_60_69,1.40515355059323E-4,1.6752753287396782E-4,1.7385898784960663E-4,2.0006211350420688E-4,1.9474776321704024E-4,2.3537309259547E-4,2.3739464326433257E-4,2.8090788535561906E-4,2.700794425913866E-4,3.027770926495865E-4,2.9845666077876754E-4,3.546802834100138E-4,3.7966210669615474E-4,4.156076091712535E-4,4.347978479862791E-4,5.020490072057404E-4,5.29347333946939E-4,6.364690419213836E-4,6.551391550434493E-4,7.705071837545985E-4,7.720359679386224E-4,9.00994816962819E-4,9.01025890027829E-4,0.0010917879210402548,0.0011153768595040248,0.0013386834886827126,0.0013809918835071544,0.0016211949455549046,0.0016444407047125909,0.0019391815515666933,0.0020407430544847616,0.002436491667293428,0.0025430719622646647,0.002962733509931037,0.003056810213001415,0.003608309974503787,0.0037628399448615957,0.0044313917445877316,0.004519452114873479,0.0052823098117420475,0.005501968789813794,0.00647013245700101,0.006805463472084439,0.007859527005227296,0.008150838401751015,0.009385468772236227,0.009842715378438727,0.011216515301428864,0.011709851279677164,0.013385270514731706,0.01382815159649331,0.015776106220805164,0.01624929005723641,0.018361104439124865,0.018904566889164753,0.021014311806265118,0.021641847863882013,0.023753062846157413,0.024480332614226108,0.026723404235308168,0.02727538624555048,0.02953295117222854,0.030136130151971585,0.03228388964346374,0.03260334159014511,0.03460855992535161,0.03507512772606369,0.03678329086152132,0.03717262776513419,0.03831276063760458,0.03876148262873258,0.03969809051319939,0.03999800417288957,0.04065094205665043,0.040883908252907886,0.04107866276331973,0.04117772723337121,0.04090597708455901,0.041196823107802816,0.04081711232506691
HetGooienVechtstreek,Age_70_79,9.124598505716452E-5,1.087873076721646E-4,1.1289888817789251E-4,1.2991502044124026E-4,1.2646390473014524E-4,1.528459783756153E-4,1.5415878243885128E-4,1.8241670249496966E-4,1.75384566777681E-4,1.9661893996725244E-4,1.9381316893829492E-4,2.3032619639240526E-4,2.4655024863418085E-4,2.6989473936034347E-4,2.823577918573683E-4,3.2603455087265587E-4,3.4376394359780793E-4,4.1333771756568716E-4,4.2546391420772434E-4,5.00396952508364E-4,5.013899381273168E-4,5.851540271667455E-4,5.851742108600178E-4,7.090889681792278E-4,7.24412392527074E-4,8.694791382453104E-4,8.969652337799117E-4,0.00105302343073288,0.0010681267314670562,0.0012596372877471396,0.0013256323954139448,0.0015828140416365155,0.0016520825485554225,0.0019248535905498354,0.001986006961672504,0.0023445431172653963,0.0024450172567997974,0.0028797672226333892,0.0029370392894603192,0.0034332555396018316,0.0035761619144800694,0.004206164589396155,0.004424421101761444,0.0051106465521932876,0.005300343669206953,0.006104531312417061,0.006402452189465335,0.007297847444388772,0.007619493199876204,0.008712255482114517,0.009001225467247576,0.010272762876223362,0.01058176923151588,0.011961497156143253,0.012316729985869301,0.013696413694855969,0.014106996779097436,0.015488996937029209,0.015965309945565,0.017435156587378042,0.017797043048735417,0.019277881647468575,0.019673738338025437,0.021083979981793233,0.021293829231687655,0.02261162053383814,0.022918377600248507,0.02404189769962195,0.024298076269925195,0.025048477751034137,0.025343898731771564,0.02596068052760836,0.026158226420372355,0.02658837571099304,0.026741876479691618,0.02687020970991283,0.026935491619797136,0.02675641824839925,0.02694807576916103,0.026697863494752894
HetGooienVechtstreek,Age_80_150,8.66838835488215E-5,1.0334822337276783E-4,1.0725424650248616E-4,1.2341967028783873E-4,1.2014108934721435E-4,1.4520423433161955E-4,1.464514077643697E-4,1.7329665772247704E-4,1.6661606902790282E-4,1.8678891118351082E-4,1.8412340268592065E-4,2.1881114661581602E-4,2.342241800190603E-4,2.5640173258101306E-4,2.682417959424255E-4,3.0973534820710746E-4,3.2657855337980823E-4,3.9267488991623356E-4,4.0419501835187166E-4,4.7538305285610427E-4,4.763264128255784E-4,5.559044595988549E-4,5.559236346689422E-4,6.736464644054863E-4,6.882042394280585E-4,8.260231416561403E-4,8.521360860749283E-4,0.001000398604293351,0.0010147475012783902,0.0011966931237789025,0.0012593925309251075,0.001503732873426089,0.0015695432813394028,0.0018286989655702524,0.001886800354080953,0.002227446619617268,0.002322908495710596,0.002735976020472375,0.0027903924081509324,0.0032618730466457135,0.0033976579368126814,0.0039962771605738245,0.0042036656864326005,0.004855735656399518,0.005035994950922329,0.005800191694657397,0.006083305314365073,0.0069342232063625,0.007239901077516375,0.008278450935300552,0.008553094558216623,0.009761640120935833,0.010055350051729528,0.011366834700955009,0.011704512035662806,0.013016069822902931,0.01340639687156353,0.014720276065923854,0.01517313221894967,0.016570662848607975,0.016914760635561632,0.01832287408642641,0.018699307944981536,0.02004041743239693,0.020239987811502602,0.021493279764992823,0.02178503471326143,0.022853647579111458,0.023097315127847184,0.023811087579611034,0.024092095835860916,0.024678800383291177,0.02486671691469855,0.025275905200952575,0.02542192812668853,0.025544010443074194,0.02560611288064296,0.025435761547820346,0.025618084158980703,0.025380059131768107
IJmond,Age_0_9,4.7391151851350344E-4,4.566279346356339E-4,5.519497282799879E-4,6.316436419507854E-4,6.107844580014454E-4,8.1230432141155E-4,8.850996493253716E-4,0.0010111142226780778,0.0011262050500328025,0.0013081507845310592,0.001296295205590492,0.0015234845941681785,0.001598494058383082,0.0018709741514233436,0.002073323789225312,0.002461126634247801,0.0028313674801653255,0.003275893170595512,0.0037218738747165636,0.0039779140537017366,0.004567840193592687,0.005056311673370728,0.0057800874691006365,0.0068192902749868445,0.007411935163746497,0.008273124572140134,0.008910566970168898,0.010416021282647625,0.012067257499812523,0.012798189841404684,0.014042409096468922,0.01574159077122561,0.018072287740251602,0.019900760959568164,0.022350390831083367,0.024622567387821093,0.027358551884763216,0.03068089817635633,0.033920226910463924,0.036919026795716015,0.04004080698589818,0.04435792005017247,0.04783818813067209,0.05302995676138167,0.057097205233771375,0.06163354571327195,0.06680985845389364,0.07159045579036427,0.07573007720153235,0.08058852983423248,0.0839232639054518,0.0893202947077748,0.09367970903877076,0.09845652966744867,0.10204813693767201,0.10637334814776844,0.10765029938399828,0.1115587332412028,0.11317482168570636,0.1142571375482263,0.11665196555454327,0.1165694491814564,0.11739319191822695,0.11881006129545868,0.11936029081439059,0.11776990979642044,0.11712753574650336,0.11655901134026703,0.11365528932939195,0.11130917027880316,0.10968049451258544,0.10685448658268126,0.10423765868131796,0.10060414312625798,0.09714345172312966,0.09401831262398297,0.09057574453125139,0.08730692516200089,0.0842294675181453,0.0818036597349664
IJmond,Age_10_19,3.168532778604627E-4,3.3731389067181983E-4,3.734155107171233E-4,4.264883974854916E-4,4.1188336896202937E-4,5.227205075716279E-4,5.594319018753513E-4,6.462206944377602E-4,6.982942982440843E-4,8.497350329198516E-4,8.544890159859486E-4,0.0010091091727605361,0.0010093710746633677,0.0011818489619559447,0.0012821663218829382,0.0015355233639620103,0.0016829284636304953,0.001963736101617375,0.002160574320882902,0.0023440530243753477,0.0026349754166291595,0.002944616526373345,0.0033082540937569016,0.003898271605849768,0.004225889964391993,0.004820660340168481,0.005102596551019856,0.0060016937170348506,0.006753951580302009,0.00735500159855107,0.00795969833993504,0.009025982070191674,0.010116393572667803,0.011254247075913715,0.01240591436412386,0.013857501488398039,0.015167830702046303,0.017172271161178143,0.018728589833352793,0.020745583622380104,0.022289332055055344,0.024918834970662718,0.02669478212599763,0.02987943695308881,0.03192756180737877,0.03490307243675239,0.03760810169245077,0.04093695847579826,0.043120112195929594,0.04662429840322202,0.04847973998541544,0.05237386907223662,0.054734984136295184,0.05832194883952202,0.06031411700018774,0.06384739735566991,0.0647912459801947,0.06801944157313577,0.0691672594119449,0.07110103324906536,0.07263699679575719,0.07392934920677463,0.0746934991008662,0.0766131697578405,0.07695748945234826,0.07718402579096262,0.0771338185940762,0.07750671444308921,0.07625536058016869,0.07552279903340642,0.07497033743712589,0.0738666600227692,0.07288033855737719,0.07116493981321914,0.06959588479286527,0.06790749314878797,0.0661971177693802,0.06413235364048653,0.06267127853710097,0.06100262507895382
IJmond,Age_20_29,3.484615717802564E-4,4.060157329180969E-4,4.134212393693826E-4,4.4851464909301253E-4,4.426917940195674E-4,5.25100406430723E-4,5.543818360584929E-4,6.346566705945911E-4,6.731542663523937E-4,8.995331395529327E-4,9.296756614950441E-4,0.0010961355812104667,0.0010565289734849603,0.0012159055742910763,0.0012807766872213744,0.0015054209574533184,0.0015559174313092283,0.0018818720013981105,0.0019647202772042904,0.0021650618486377393,0.002338976464744902,0.002630134740610246,0.0028607563008643533,0.0033553579448100113,0.0036911522235658634,0.00435694444738699,0.004472037225168091,0.005235715686295217,0.005624308990293425,0.006361199279041552,0.006783859111911039,0.007805637258660014,0.00849527886753021,0.009574501288037607,0.0102537756844856,0.011689830158386094,0.012482221135460048,0.014244689231138863,0.015208913010660075,0.01741794761737847,0.01844628398497994,0.020869283033665198,0.0221675385662361,0.025052329610312674,0.02650909354554376,0.02952633802880844,0.03167495858717739,0.03548005643596264,0.037030928783146955,0.04114147053902306,0.04272855841749024,0.047287501759132655,0.04920307500172527,0.0535823765309732,0.05522807213810221,0.059771375250227576,0.06091860328257048,0.06490343206572524,0.0662495331192029,0.06987059173689847,0.07157529325667744,0.07462332535995075,0.07563347557519573,0.07863605872334833,0.07895675677921865,0.08093836035827251,0.08132999238095717,0.08274609115361786,0.0821947432565866,0.08230141125915891,0.0824328216087612,0.08233048565632195,0.0823421893418409,0.0812732983393043,0.08037423618245387,0.07897906897098972,0.07787130815496701,0.07592734526645051,0.07502556502714386,0.07332454459512228
IJmond,Age_30_39,3.5832192462137424E-4,4.17504345124331E-4,4.251193530601105E-4,4.6120553224471283E-4,4.552179549150992E-4,5.399577257302335E-4,5.700674149905494E-4,6.526127894707079E-4,6.921992069623961E-4,9.249798467596548E-4,9.559746562665117E-4,0.0011271407963787672,0.0010864144882266613,0.0012502964744922629,0.001317001204097168,0.001547994217054427,0.0015999175852609016,0.0019350809652083356,0.0020202693618930345,0.0022262689263137236,0.002405094243293715,0.002704471769241934,0.0029416019033976504,0.0034501569008263955,0.0037954203008266907,0.004479977575731375,0.004598312877994837,0.005383496746130256,0.005783026402151004,0.006540643181879968,0.006975183979934352,0.008025662680667067,0.00873465821236552,0.009844139636838722,0.01054244183868358,0.012018678349901002,0.012833215122206143,0.014644874443508704,0.01563597132942418,0.01790646858904621,0.018963367418992405,0.021453542288940364,0.022787719248105187,0.025752150006085772,0.02724903617869423,0.03034917996979014,0.03255666800683055,0.03646567685174462,0.03805877589097417,0.04228088667438523,0.043910914613909835,0.04859277836020515,0.050559811200504234,0.05505633580541347,0.05674593054422816,0.06140999400479119,0.06258761445255268,0.06667769286109704,0.06805923656699508,0.07177535717620476,0.07352466979442551,0.07665224053632536,0.07768868642621918,0.0807692417869339,0.08109825107365154,0.08313113806199524,0.08353289075196613,0.0849855442903018,0.08441997159750125,0.08452939238879886,0.08466419355975041,0.08455921704856995,0.08457122273925533,0.0834747319066057,0.0825524271114132,0.08112114138895843,0.0799846588174129,0.07799019995397194,0.07706495492384124,0.07531960357760026
IJmond,Age_40_49,3.141308382237362E-4,3.7592239392958415E-4,3.7195396606271025E-4,4.0891387857344696E-4,4.0978984647399574E-4,4.840389335545314E-4,4.99769516417059E-4,5.602204025833002E-4,5.793767303080566E-4,7.571722429188243E-4,7.850444056829442E-4,9.190691415332797E-4,8.878202705213667E-4,0.001010152709900236,0.001065246497381045,0.001257192157218645,0.0012980057507403497,0.0015604475637520654,0.0015929505763750962,0.001755212075305157,0.0018974247200834737,0.002138804076331269,0.002298874732278966,0.002656194270122869,0.0029162175112783517,0.003471988341960164,0.003568262848409831,0.0041347661686658155,0.004407366430246529,0.005012511062575942,0.0053441909094542606,0.006147690091405922,0.006621063210528133,0.007433248748289101,0.007908370612519144,0.009129732946301816,0.009734361497675925,0.011162906659989869,0.011809994145190905,0.013704431915256943,0.014416897655672667,0.016249828357786766,0.017333054294452088,0.019731160091512212,0.020798990226133074,0.02332952337939531,0.0249403791381958,0.02813506170576452,0.029330358429005776,0.032740333323437176,0.03412133399226014,0.03813940131565974,0.03978707092641942,0.043603034652255235,0.045040080070984034,0.049219163424505386,0.05037097824949799,0.05391690141822891,0.05538029356471852,0.0591110329270772,0.06078071473926694,0.06393738764265477,0.06504458911566036,0.0682554105223413,0.06881467976076416,0.07128115651104638,0.07196529704999444,0.07373088746613043,0.0737408853024848,0.07427573741997173,0.07482522645473266,0.0751908295133693,0.0755493668212428,0.07529066906068282,0.074843063294882,0.07410569289927926,0.07356371356223956,0.07215197079957103,0.07162065954149532,0.07014827567095205
IJmond,Age_50_59,2.970764939870252E-4,3.555139470721169E-4,3.5176092323518926E-4,3.867147038270069E-4,3.8754312627631293E-4,4.577622930780345E-4,4.726391240931216E-4,5.298092548565725E-4,5.479259806591141E-4,7.160735416975594E-4,7.424333879518796E-4,8.691866292542816E-4,8.396330791260453E-4,9.553289974475465E-4,0.0010074342044010809,0.00118896892801712,0.0012275690781979876,0.001475779932509802,0.0015065207094323574,0.001659985590309776,0.0017944896313739633,0.002022787457252595,0.002174184753388597,0.0025121478439078526,0.0027580894330035965,0.0032837739727323845,0.003374838339075814,0.003910693567547141,0.0041685519268553906,0.004740984750502886,0.00505474327058375,0.005814851336867988,0.006262676653524091,0.0070310557855935985,0.007480567088304135,0.008636147815112905,0.009208240167801751,0.010559987998221665,0.011172323514741844,0.012965145341728102,0.013639443424464104,0.01537430348097224,0.016399654093177785,0.018669850722107806,0.019680822373742246,0.022076852020225135,0.02360226272826138,0.0266278939359752,0.02776007850369011,0.030990421718563144,0.032298849434129084,0.03610634165172777,0.03766791123721103,0.04128502850473814,0.042647393738634465,0.04660993229049859,0.04770223036885679,0.05106538011388673,0.05245354158760307,0.05599301832680026,0.05757734777789891,0.06057307304901682,0.06162395207540894,0.06467182401587968,0.06520276855865248,0.06754453508556424,0.06819414383687539,0.06987073680632083,0.06988023117931752,0.07038815773806029,0.07091000095652944,0.07125721916791716,0.0715977341781262,0.07135203944322643,0.07092694067400396,0.07022667188198595,0.06971198214173946,0.06837139979995288,0.06786689855383143,0.06646889319187776
IJmond,Age_60_69,1.8954716099761626E-4,2.0844866137015305E-4,2.232889305316954E-4,2.462563169145504E-4,2.5771314413025603E-4,2.80205807379752E-4,2.9781252097982325E-4,3.417290505686177E-4,3.5760999647937997E-4,4.1669941228583696E-4,4.2011441380007675E-4,4.6458299773033396E-4,4.485451205379354E-4,5.222771290518402E-4,5.64627903184789E-4,6.651006415512306E-4,6.87228599527856E-4,7.767209414244469E-4,7.90012030474907E-4,8.679931673506447E-4,9.448053933052147E-4,0.0010451737387879856,0.0011221860358603397,0.0012908194870016043,0.0014046507187722712,0.0016355838855622862,0.001676352371014378,0.0019391665035788375,0.0020844107505267884,0.002315895380804789,0.0024669980891754983,0.0028521272858546,0.0030685739481914887,0.003437494240972949,0.0036949125912513203,0.004225282443739986,0.004558742543346539,0.005213219220119747,0.005546383541556343,0.00632999919343169,0.0067117393027249506,0.007525557408785799,0.008023224702563558,0.009058537474436634,0.009711038405743055,0.01072979232475979,0.011422577572571369,0.01282328234693142,0.013452272566924828,0.014923514663943593,0.015657152986321532,0.017444695029237733,0.018337126123172398,0.020058573235849364,0.02096744982046983,0.022988762961520637,0.0237262109939248,0.02548578923419298,0.0264241605178428,0.028390361035728673,0.029399738129773922,0.030921435042985057,0.031678386837997174,0.03347172120201769,0.03409757304047811,0.03537928451065131,0.03603049877989695,0.03724186757100656,0.037713706233272526,0.03835768267645456,0.038967055320514477,0.03939522559901809,0.03977071945906274,0.03996722115365903,0.04004752595480965,0.04014473066478452,0.04033524843129155,0.03991820200515561,0.040056978354501616,0.039562497480568504
IJmond,Age_70_79,1.2308666274174485E-4,1.3536122083790403E-4,1.4499848879157007E-4,1.5991360400180454E-4,1.6735375964704868E-4,1.819607628474884E-4,1.933948526060547E-4,2.2191527786674659E-4,2.322288451105381E-4,2.706038059056004E-4,2.7282166479181136E-4,3.017018488720158E-4,2.912859751377228E-4,3.3917205468081413E-4,3.666777998201365E-4,4.3193390987505964E-4,4.4630612210860843E-4,5.044329551967541E-4,5.13065904464316E-4,5.63717734243574E-4,6.136116654241741E-4,6.788086698454876E-4,7.288356714985067E-4,8.383842762955673E-4,9.123356239937319E-4,0.0010623722392055779,0.001088860670867664,0.0012596275096732334,0.0013540085787807632,0.00150443941164502,0.0016026404649118753,0.0018529580010728797,0.001993653971297471,0.0022334864638378082,0.002400850766637097,0.002745726289847039,0.0029625932873426075,0.0033883086698680565,0.003605058737622069,0.004114963866127974,0.004363416357991978,0.004893195156094432,0.0052172413549728125,0.005891547465164848,0.006316652579972826,0.0069805683821890785,0.0074321893146984674,0.008345636261039013,0.008755969899750915,0.00971612085752438,0.01019509025696863,0.011362644650440346,0.011945825380399677,0.013071272161838676,0.013665756628642223,0.014988565748747962,0.015471413153712255,0.01662402183879963,0.01723899866499201,0.018528254481072648,0.019190467696266755,0.020189250729202968,0.020686289431436578,0.021864394080798877,0.022275718630021535,0.023118381348663175,0.023546673343570856,0.024343638957064484,0.024654159124053665,0.02507805048411027,0.02547925588999267,0.025761212667477995,0.026008517476847515,0.026137949391698556,0.026190847305010756,0.026254879504255202,0.02638038692828304,0.026105660544826437,0.026197073837035623,0.02587137576943077
IJmond,Age_80_150,1.1693268944057422E-4,1.2859359497985334E-4,1.377490637106682E-4,1.5191853117924037E-4,1.589867368766429E-4,1.7286351111100995E-4,1.8372599832328085E-4,2.1082068366606865E-4,2.206186838021873E-4,2.570753549024918E-4,2.59182349472864E-4,2.866189184769219E-4,2.767236917152749E-4,3.2221618441585775E-4,3.4834710348852216E-4,4.1034164601561063E-4,4.239955474848456E-4,4.792173517532694E-4,4.874188622338016E-4,5.355393962410693E-4,5.829400264067974E-4,6.448791825077738E-4,6.924065071771679E-4,7.964817609757979E-4,8.667386175711389E-4,0.0010092804422935364,0.001034445806478157,0.001196683834023493,0.0012863517122976287,0.0014292712236655403,0.0015225694767524445,0.0017603916984711976,0.0018940657367527702,0.0021219307093347517,0.002280945240485721,0.002608619199221729,0.0028146722922262057,0.003219166225389425,0.003425114856579148,0.0039096184102785925,0.004145698418021815,0.004649105029400191,0.0049570269365339925,0.0055977961673179255,0.006001769680194613,0.006632700098702093,0.007061895163747112,0.007930013479630182,0.008319997851530925,0.009232564548681044,0.009687813170794368,0.010797591039314436,0.011351937559277658,0.012421785124899665,0.012986925543011063,0.014244501275090471,0.014703558436041098,0.015799422769632976,0.01638414979611358,0.017610048423069347,0.018239750152147294,0.019189537953887892,0.019662212494338305,0.02078261597691755,0.0211738105746333,0.021975259637942557,0.022382617616115152,0.02314065299996071,0.023436013237236875,0.02383921735386474,0.024220850737325605,0.02448905750415531,0.024724305348766018,0.024847428200662658,0.02489774787983512,0.02495865934482988,0.025078050500500826,0.024816713173157257,0.024903670940874756,0.024593849405059487
KopvanNoord_Holland,Age_0_9,2.492431741368817E-4,2.2994480626592484E-4,2.4880894456758007E-4,3.260077576767717E-4,3.110546721285523E-4,3.4425491187306534E-4,4.005031370263312E-4,4.788037368242959E-4,6.006122620819676E-4,6.576301484433333E-4,6.431834222798694E-4,7.214976263479889E-4,8.039407460812553E-4,8.333380376267518E-4,0.001061871156339711,0.001291484084415706,0.0014044687030232428,0.0015259794729902687,0.0018119009582818757,0.0020614325559379365,0.0023091832074281227,0.002808395828032606,0.0031603092665100085,0.0033535771959674054,0.0037106470003179792,0.004159958398223029,0.004880060040946321,0.005508107345277624,0.006110963459073804,0.0067511627117821105,0.00784768464811536,0.00882253148879808,0.010446361681030747,0.011349272919334519,0.012576170294152034,0.013893944763826882,0.015164332723445417,0.017076506964499027,0.019014535989199555,0.020972024155062607,0.023611017508736398,0.026279416763740793,0.02924177194573363,0.031893933373129735,0.0356756649096327,0.038949841074993885,0.042370169710936434,0.04617142543002173,0.05039923151154335,0.054542374688388406,0.059530299124199715,0.06485127811175762,0.0691512558969315,0.07340641989542251,0.07914226300470595,0.08468394023988468,0.09014979404350054,0.09398600886394415,0.09879158262654752,0.10300148755466554,0.10744834546639692,0.10985514435004573,0.11329973688795525,0.11536790268602137,0.11776358070722959,0.11916702011886682,0.11960075066352205,0.12032234970509526,0.12003709400261708,0.12018639941246734,0.11972652903148295,0.11849303560905455,0.11718856677069567,0.11572441381342813,0.11424464057060313,0.11204099376842325,0.10936258479473548,0.10645596619964448,0.10337353996262522,0.10045980989358783
KopvanNoord_Holland,Age_10_19,1.7485966656693996E-4,1.6925910444487435E-4,1.8536089871024064E-4,2.3064861169219686E-4,2.2886331345095545E-4,2.536664969933211E-4,2.863635509484652E-4,3.277228529431353E-4,4.0045519976816824E-4,4.4184812030112486E-4,4.493754710473974E-4,4.9772262111758E-4,5.518446115818643E-4,5.801467123239812E-4,7.180063156450034E-4,8.430097629704703E-4,9.175792069956445E-4,9.937240460049512E-4,0.001152654357928884,0.0012897932962673275,0.0014382695518717625,0.0017066187129393118,0.001911437909742797,0.0020301899720555072,0.0022605560260032798,0.0025281285397922293,0.002949279633531532,0.003280119480395083,0.0036627697386787395,0.004016847227873321,0.004664397595836589,0.005187536126171177,0.006085872457453179,0.006629884063442448,0.007443842601124073,0.008191119075283915,0.009013262587915905,0.010066634846526923,0.011303798749005556,0.012424368294576493,0.013948615160223055,0.01544290599864595,0.017242845202724233,0.01881007493064024,0.02102361390307317,0.02295725689923389,0.02512525579915259,0.027427482309982043,0.030007001333002492,0.032526628769041,0.03563113877827295,0.03885708466266191,0.04169963316577685,0.04444979183299336,0.04800929950346977,0.05131721377159426,0.05487015416186136,0.057494371285620516,0.06075343453309745,0.0637408049972612,0.06680582433711313,0.06896917710651884,0.07149315033825865,0.0733656346782684,0.07515573359002203,0.07685581742760095,0.07779361844515942,0.07887555794030432,0.0791577279315987,0.07998199261675432,0.07999645288817225,0.07996994848308736,0.07939222707130533,0.07905438269578968,0.07843495182413351,0.07761096023480629,0.07610969816295443,0.07477112204738168,0.0729753303694689,0.07137578892779095
KopvanNoord_Holland,Age_20_29,1.9930307847215722E-4,1.9818949027605726E-4,2.178732990951726E-4,2.58534825242851E-4,2.7913362767295613E-4,3.156068476488638E-4,3.44274490712726E-4,3.681534202213399E-4,4.4090550504238823E-4,4.84568624847026E-4,5.089874592451027E-4,5.452134176036072E-4,6.050320461467029E-4,6.471250790309746E-4,7.658467254825219E-4,8.484644220475568E-4,9.447025836586409E-4,0.0010122823424824068,0.0011517793423708733,0.0012571330076297516,0.0013977255856577608,0.0015899928099566418,0.0017558585732728726,0.0018844643494367874,0.0021223163961962,0.0023705022268134535,0.0027412242037060386,0.0030246644995717276,0.0034072418302952823,0.0036870810219191696,0.0042492967557292705,0.0046526897475227535,0.0053420617129208425,0.005876400036499807,0.006770626791319234,0.007430162623714098,0.008302182346699993,0.009183007437751467,0.01046569246218465,0.011475957965651595,0.012787679648509354,0.013977047228147854,0.015652600977880127,0.01708435759750715,0.019144111060683033,0.020853203996494374,0.023077837435770632,0.02524329171217843,0.02770282483946085,0.030111682822063335,0.03311911837025838,0.03619068706295303,0.0392594811558431,0.04208899707628633,0.04555661657476595,0.048592905117906926,0.052127161044899006,0.055034893383411165,0.05850557030333958,0.06185116674726088,0.0651377510774197,0.06810559070996336,0.07098105104101271,0.07368379856061003,0.07585444197522573,0.07849887057781835,0.08027597819730414,0.0822228341542861,0.08312162732673567,0.08475195800999535,0.08526902061342334,0.08626347909420096,0.08625247084483934,0.08668189374874502,0.08652091486681879,0.08635134650378906,0.08510024072590727,0.084431066190786,0.08307247851596566,0.0818072639920856
KopvanNoord_Holland,Age_30_39,2.0494315359131932E-4,2.037980551895524E-4,2.2403883375354816E-4,2.6585087589536815E-4,2.8703250211681297E-4,3.245376673386424E-4,3.5401638347354325E-4,3.785708841497204E-4,4.533811335616367E-4,4.982794138974622E-4,5.233889942576342E-4,5.606396597347407E-4,6.22150266822441E-4,6.654338447608099E-4,7.875130959603682E-4,8.72467087723594E-4,9.714264586353494E-4,0.0010409169267611151,0.0011843575598436962,0.0012926892374681698,0.001437255415838723,0.0016349558003373454,0.0018055077956333765,0.0019377465393827231,0.0021823163664813627,0.002437510080984584,0.0028186965795300445,0.003110134955955135,0.003503504084095277,0.003791234314377334,0.004369296760623587,0.004784054167581098,0.005492836154768366,0.00604220979436243,0.006961579778242188,0.007639644958620795,0.008536144087391007,0.009441673119706007,0.010760292044714848,0.011798825674805391,0.01314720567097738,0.014369768339187905,0.016092015742861454,0.017563606243738428,0.01968055908036348,0.02143701804694187,0.023723175277772457,0.02594837519921467,0.028475598002729252,0.030950575644638656,0.0340403167111103,0.03719566532450391,0.04034787945838714,0.04325405857055009,0.04681529872773438,0.0499332619906222,0.05356223299081442,0.056547603034707294,0.06011060811010549,0.06354485343122662,0.06691818550804796,0.06996407143656513,0.07291488690028036,0.0756882277502503,0.07791540063030777,0.08062849727500332,0.08245162740435452,0.08444878747390772,0.08537076380218411,0.08704308136734051,0.08757344259145727,0.08859345424735854,0.08858216330668756,0.0890226109154143,0.0888574998602869,0.08868357794975124,0.08740032269267184,0.08671393208825795,0.08532034792512388,0.08402248960002712
KopvanNoord_Holland,Age_40_49,1.8145510025369127E-4,1.9614812157486838E-4,2.1043168467815843E-4,2.5617040788650236E-4,2.620565648455697E-4,2.943354973347079E-4,3.2340971963396026E-4,3.345394503240229E-4,3.916899055643741E-4,4.436933950103805E-4,4.706845733206677E-4,5.021165105849601E-4,5.46016244082459E-4,5.845334172751571E-4,6.754479594264229E-4,7.393083078401919E-4,8.452050644294218E-4,8.893545207248055E-4,9.861773260768647E-4,0.001080764476895535,0.0011897710752953872,0.001328282430062333,0.0014856708997159629,0.0015864441331722157,0.001797869494769122,0.0019673913753798233,0.00228076949820033,0.0024942194584410826,0.0028412670425475017,0.003043205483610145,0.003477289574810305,0.003804555130179632,0.0043223310169298035,0.004730084911144794,0.005443774483819941,0.005953951126316359,0.006699145382249583,0.007405832631558251,0.008473296020617749,0.009290648116008882,0.010314856495429736,0.011226299610349488,0.012667923828692973,0.013821751434837437,0.01549243597040928,0.016837015418970314,0.018661191726300874,0.020457847140561758,0.022529442947140987,0.024536768894243166,0.027030978780503978,0.02957308461990471,0.0322207989063823,0.03467741904240862,0.03769855579136416,0.040307782377283385,0.04332012727333456,0.04594914560059549,0.04902848518647018,0.05203725367082379,0.05512642216056607,0.057999878661218474,0.060780958573750876,0.0634337827916811,0.06563746999649456,0.0682660722202535,0.0702489762027032,0.07241458176195292,0.07360566204029062,0.07548851006188428,0.07627891666513698,0.07766577481470938,0.07805703225581162,0.07900812319099104,0.07912848522469529,0.07937360578674046,0.07854536795197498,0.07852902364027126,0.07752323986013254,0.07667702525835185
KopvanNoord_Holland,Age_50_59,1.716031800614859E-4,1.8549853273375216E-4,1.9900666687222568E-4,2.4226238752023121E-4,2.4782901247555333E-4,2.783557039351958E-4,3.058516966437663E-4,3.163772861116687E-4,3.7042561504685434E-4,4.1960650125638654E-4,4.4513272904334045E-4,4.748587400534854E-4,5.163759593248551E-4,5.528028206718272E-4,6.387837686808728E-4,6.991789073985677E-4,7.99329923816483E-4,8.410840916656115E-4,9.326542148886396E-4,0.0010221104342048593,0.0011252044807792405,0.0012562038179140256,0.001405057686874156,0.0015003670256871215,0.0017003306649133743,0.0018606641421200498,0.0021570604775006386,0.002358946596319633,0.0026871975766359357,0.00287820159171992,0.00328878830343704,0.0035983450875819445,0.004088114717539226,0.004473823126822207,0.005148947253686642,0.005631571744848296,0.006336545867473786,0.00700511784030089,0.008015056454372615,0.008788401985588612,0.009757515485137036,0.010619975455339992,0.011984211477317985,0.013076178092212398,0.014657413984694112,0.015930110303439937,0.01765691466939312,0.019357837544057732,0.021319261256072752,0.02322004845123482,0.025582174215301956,0.027989997896851304,0.030498215615036073,0.03282574034332164,0.03568855743076982,0.03816144282466416,0.04101683631878528,0.04350927454629128,0.046429113740790284,0.04928253309850705,0.05221271294369356,0.05493874970290147,0.05757757915898476,0.0600951085065613,0.06218670135913407,0.06468194558064044,0.06656450293391103,0.06862076518276894,0.06975181785752504,0.0715399359498361,0.07229063448902273,0.07360790464184386,0.07397954951098962,0.0748830008055601,0.07499733757895266,0.07523019004329756,0.0744434184064735,0.07442789276849038,0.0734725166681357,0.07266875630198133
KopvanNoord_Holland,Age_60_69,1.070567296422853E-4,1.2520967672091654E-4,1.3457734267730004E-4,1.520345518628563E-4,1.5176035367447938E-4,1.676975643363221E-4,1.8411865663736648E-4,1.9017883546990078E-4,2.1280555545177826E-4,2.3895629911163674E-4,2.59994000021746E-4,2.863578630305508E-4,3.129401719761393E-4,3.2346256704263165E-4,3.6770052383960916E-4,3.978938981238356E-4,4.401871058454798E-4,4.4783224287059387E-4,4.89414096383034E-4,5.298063611811621E-4,5.937212683363446E-4,6.65482264226136E-4,7.369645785243462E-4,7.877850165174394E-4,8.736300760118221E-4,9.489533913021875E-4,0.00109763753778358,0.0012086257087543517,0.0013526498190381542,0.0014418274258137798,0.0016500529346674675,0.0018097749579524258,0.002040493573969848,0.0022027874174121997,0.002528370828958071,0.0027525962198321485,0.0030777472672373074,0.0033803555805086427,0.003872686480294929,0.004204867702214399,0.004709683606831105,0.0051344059016874555,0.005825242673035191,0.006372099332094594,0.007077032156235563,0.007668335809704607,0.00845043110490551,0.009251388467684474,0.010212381764386658,0.011150979532085437,0.01228586318301883,0.01345778964427935,0.0147133686833808,0.01591736809787525,0.017320675560727916,0.018557473333316032,0.02003538064101451,0.0214326714869133,0.023005044981507683,0.0245553754157527,0.026215162089587185,0.027628924328316762,0.02912133088776403,0.03054746594923763,0.031816254764597374,0.0333156648126236,0.03454583343882134,0.03580842473199364,0.03683532927041511,0.03812104218167489,0.03886406994938896,0.03986903294351918,0.04038657969813508,0.041164233802500005,0.04166145192411741,0.042056346032837255,0.042009380468349344,0.042292682205806176,0.042201349312955605,0.042067238957877784
KopvanNoord_Holland,Age_70_79,6.951866179250032E-5,8.130676981965568E-5,8.738994687362833E-5,9.872636667762613E-5,9.854830642141987E-5,1.0889772420275001E-4,1.1956142894853361E-4,1.2349686828194706E-4,1.381905818190754E-4,1.5517292938160843E-4,1.6883496935748976E-4,1.8595600107296217E-4,2.0321905468390078E-4,2.1005254129258244E-4,2.3878196902937798E-4,2.583906885857967E-4,2.858578469548956E-4,2.908229947905516E-4,3.1782863667839667E-4,3.440620686004925E-4,3.855734335564964E-4,4.3218177464210417E-4,4.7861028045925735E-4,5.116193912583222E-4,5.673791828809671E-4,6.1630606549401E-4,7.128888797642841E-4,7.849882846167056E-4,8.785524671173217E-4,9.36488402060176E-4,0.0010717731439501277,0.0011755517303139174,0.0013254702790015394,0.0014309344060251528,0.0016425278555463052,0.001788263809267554,0.001999617104281537,0.0021963389845541803,0.0025164419106101787,0.002732450315197421,0.0030607667358834023,0.003337038018758509,0.0037864985072000312,0.0041423627618697445,0.004601195636114719,0.004986156653676299,0.005495453813347262,0.006017179890725033,0.006643345087198327,0.007255123593133961,0.007995113351822125,0.008759569475045637,0.009578946200911598,0.010365006594138082,0.011281615824568214,0.01208984521868739,0.013056104714659234,0.013970127003942623,0.01499922509438567,0.01601446504226678,0.01710201017413082,0.018028864964886315,0.01900779138112907,0.019943740934121212,0.020776832576167026,0.021761844699721422,0.022570383347830125,0.02340060781187847,0.024076136186884645,0.02492227256781976,0.025411444995880883,0.026073273531099117,0.026414203930436475,0.026926599524373596,0.027254292472375985,0.027514590980796005,0.02748363117541419,0.02767039239449376,0.027610180826636355,0.02752177169743697
KopvanNoord_Holland,Age_80_150,6.604284348588063E-5,7.724158833932737E-5,8.302063091469858E-5,9.379027984046662E-5,9.362112176247717E-5,1.0345311964787829E-4,1.1358369701985893E-4,1.173223871060447E-4,1.3128150629526658E-4,1.4741485481106764E-4,1.6039389792921188E-4,1.7665902233943154E-4,1.9305908284683593E-4,1.9955096220436452E-4,2.2684422484087197E-4,2.454727399862078E-4,2.715668955257655E-4,2.7628385398315025E-4,3.019396042186484E-4,3.268617770030291E-4,3.6629829319345664E-4,4.1057712263226076E-4,4.5468520770786114E-4,4.860446394756579E-4,5.390178708349902E-4,5.854997852036137E-4,6.77256508789359E-4,7.457535093154943E-4,8.346431809439503E-4,8.896848177873951E-4,0.0010182117785620948,0.0011168069779546874,0.0012592385101192205,0.0013594363399622722,0.0015604655747075702,0.0016989266162111827,0.0018997312792259358,0.0020866366912382084,0.0023907703441105044,0.002596005293523107,0.0029079511347769316,0.0031704509030381356,0.0035975145513066353,0.003935652746152041,0.004371639477241063,0.00473744032084622,0.005221399756443534,0.00571718261604004,0.006312228461681668,0.006893620724201299,0.007596880093570069,0.008323418952389194,0.009102185443026545,0.009849317112618161,0.010720569816285774,0.011488839141987839,0.012407366573163103,0.013276278636859207,0.01425463530551907,0.015219867211955118,0.016253897982974053,0.01713519058317181,0.018066040243474024,0.0189560671391652,0.019748318628535655,0.020685086575850886,0.021454059654724245,0.02224369045838881,0.02288621377236766,0.023691040875648328,0.024156347313698978,0.024785904814783377,0.02511021965317506,0.025597653851152313,0.025909389936484284,0.026157017066496757,0.026127564216406274,0.026305235624633494,0.026247954413303742,0.026163848271522183
Midden_Limburg,Age_0_9,0.0010790494006763796,0.0012830262341461118,0.0014062748205019293,0.0016574311840029665,0.0017959549891432003,0.0020795807463031,0.0022202275237768188,0.002277305501864113,0.0024996134623394006,0.0029045910112454054,0.0031438964036042405,0.0035484947613159123,0.003795444900638101,0.00436405657672323,0.005096291912770168,0.005706752753904087,0.006133451220296848,0.006626650104282539,0.007544036355869532,0.008632425355552531,0.009882194340278705,0.011078131087918108,0.012556446514714548,0.014515472843937172,0.015592240156637072,0.017441472972665295,0.019472577091937948,0.021696670487997616,0.023034296033632162,0.025405197290110926,0.02844384600206551,0.031720093750243095,0.03370519305184294,0.03720964416671246,0.04122243203293963,0.04534130817724347,0.04917546893599101,0.05402223856349331,0.058190116567450656,0.06306361321496023,0.06638257165661221,0.0727053625556554,0.07739454943853041,0.0839463143004453,0.088667371255848,0.09260480283780714,0.09726763876961109,0.10178528134678777,0.10598049808599996,0.10945480885803427,0.11122071859330296,0.11456306586539444,0.11700289776080408,0.11914637663090111,0.12144922132319103,0.12202429548082949,0.12032761378662449,0.12193899724102197,0.12160692070084123,0.12150214292980865,0.11949217660327383,0.11795629801149177,0.11550659663891094,0.11175040039251727,0.10851968856926952,0.10663344752621817,0.10453294493426213,0.10141015632556194,0.09709212367678621,0.09439730553512082,0.09092887939594685,0.08774196384063115,0.08461797325109777,0.08015282639188892,0.07767070866980097,0.074324473655356,0.07110744664528068,0.06796688264683248,0.06525587946498412,0.06116432324306631
Midden_Limburg,Age_10_19,6.895373887751965E-4,8.398706024950187E-4,8.82139378315383E-4,0.0010557112754250308,0.0010887754722008758,0.0012866741424782946,0.0013355665124477056,0.0014373728175491873,0.0015256940897837579,0.0017888198235713748,0.001901163284800611,0.0022248125253323536,0.0022878206901646436,0.0026916223823240104,0.002994654690042453,0.0033969614908857526,0.0035748326450055767,0.004002721778910923,0.004381292378087598,0.00512216376045016,0.005647421586067236,0.006484707433717318,0.007111924240233769,0.008304511561952332,0.008798453587664179,0.010035139600418574,0.010931763077882684,0.01245369530619167,0.013007489405255979,0.014680338911802648,0.016037585431512902,0.018265760485087434,0.019130992394775115,0.021688829782109176,0.023350634802330794,0.026361263376633914,0.027974706275854966,0.0313752100772815,0.03315091753268107,0.03671301251525583,0.03820212796497835,0.042776960148075416,0.044656806472681776,0.049360154685749946,0.051492311488910536,0.05528367389982447,0.0573351730615671,0.061467407684095754,0.06308060960513495,0.06673987676866522,0.06751304788511081,0.07113592353345011,0.07217130208945732,0.07515373403020176,0.0758886426227483,0.0780790416608872,0.0770361804029791,0.07940101154550838,0.07894874516618722,0.08004191367819091,0.07897378260518062,0.07913833990311536,0.07793903236821809,0.0767798823387611,0.07517018551269139,0.07450611013189745,0.07333568111401079,0.07176393941209946,0.06976512183811046,0.06810988494470893,0.06650193467913312,0.06433233661797044,0.0629075904933194,0.059979380881501565,0.0588832187156515,0.056187151847253314,0.05480765796974241,0.052033582414734214,0.05084469778106715,0.047653389516269073
Midden_Limburg,Age_20_29,7.217683145696041E-4,9.064782152486961E-4,9.063827290223259E-4,0.0010914756497298894,0.001056775553323952,0.0012679550250656035,0.0012599281484715341,0.0014703359319707676,0.0014990935545423634,0.001752187863811594,0.001827845376132342,0.0022804016881756706,0.0022190186968858994,0.002657903792293137,0.002819858787229901,0.0032166258161347994,0.0032510468745612364,0.0038123980028320625,0.003959391814152946,0.0047553917841629545,0.0049989304715643,0.005914311266185579,0.006105346475141493,0.007237597377355631,0.0075635359818857495,0.008927107578705518,0.009381996970752593,0.011040164242562711,0.011239455547975785,0.01311434994333327,0.01375841405715339,0.016180437047449203,0.016518142295253946,0.01957338433000977,0.02009481475962971,0.023548233530192197,0.0241406344164371,0.027950947670586035,0.028636290012092114,0.03278054412083009,0.03355853085905147,0.03868718675857474,0.03931673182133344,0.044546340470017376,0.04571681280029605,0.05106611696178054,0.051981449118279954,0.05765923028005404,0.05806982850591014,0.06353777485668877,0.06413715635830586,0.06963614747844482,0.07012018125334285,0.07493459164904426,0.07491131892618641,0.0792907787752587,0.07846987043942055,0.08237926986529331,0.08177874541827157,0.08423477841957838,0.08366810242287959,0.08513173763224202,0.08458368127449511,0.08498259834205768,0.08411653571633093,0.08398545911803723,0.08308273673899014,0.08187002520725872,0.08079414704108145,0.07905402495765479,0.07828084348406761,0.07596774548000162,0.07523736109731871,0.0721710106334913,0.07174081485672146,0.06842088566821558,0.0677440040277959,0.06393783944838616,0.06338062965101654,0.05950424552016831
Midden_Limburg,Age_30_39,7.421881373598227E-4,9.3212129860476E-4,9.320231124578804E-4,0.001122349128462985,0.0010866680391538042,0.0013038171405314047,0.001295563383629461,0.001511917739487889,0.0015414880135385944,0.001801733385707438,0.0018795282035934946,0.0023448656317692773,0.00228174940934045,0.0027330245979432233,0.0028995502982713806,0.0033075116795903137,0.0033429036743125584,0.003920084301698545,0.00407122166011753,0.004889648773374056,0.005140045415196526,0.006081187460175608,0.0062775958153352684,0.007441671000184669,0.007776763828568178,0.009178598547148753,0.00964624043146678,0.011350841738363315,0.011555708401102427,0.013482997444151823,0.014145036275312162,0.016634544155749054,0.016981645124924616,0.020121737438415277,0.020657621409049698,0.024206561645068403,0.024815312663751032,0.028730539470283922,0.02943470605926113,0.03369249015530973,0.0344917319988296,0.03976004978262626,0.04040668368273359,0.0457777843870224,0.046979811178433195,0.05247279398425697,0.05341262366659183,0.059241787673945834,0.059663294934836686,0.06527602056936432,0.06589121607552595,0.07153477053941404,0.07203148398663817,0.07697161295306243,0.07694773425735113,0.08144092615755272,0.08059874528203137,0.08460926007026259,0.08399323463490105,0.0865125916645203,0.08593132198290077,0.08743262958003906,0.08687047479968057,0.08727965471432408,0.08639130468091327,0.08625685286247087,0.08533087061352973,0.08408687131105141,0.08298319672212107,0.08119803941951909,0.0804048169842454,0.0780316508042086,0.07728226433270902,0.07413595534113981,0.07369451816437278,0.0702876416976208,0.06959299065444957,0.0656866416510391,0.06511472742060265,0.06113578162332811
Midden_Limburg,Age_40_49,6.371760314669572E-4,7.843929674180572E-4,7.945257115805626E-4,9.576659266383736E-4,9.036346318251898E-4,0.0010907998380992323,0.001078916379667283,0.0012981672699409197,0.0013042868358832393,0.0015280425304902145,0.0015708882764272625,0.0019596328992556034,0.00190247961333867,0.0022865610365897515,0.002373287886994202,0.0026966213529038274,0.002712888244657763,0.0032321153895231713,0.0032488179462922817,0.0039208937062358284,0.004065151778130716,0.004877330626259613,0.004943748729665964,0.0059036200500747205,0.006119955347833939,0.007253499783576256,0.007507526051937052,0.008904385794781144,0.00901882226410422,0.010705081014120266,0.011001429522987105,0.01308920972747607,0.013263837230233833,0.015861379926713437,0.016008379090351577,0.018986910106313926,0.01929644166948352,0.02261648455455878,0.022906279450330413,0.026519597747758805,0.026994009021547805,0.03141069665669838,0.0316332273225961,0.03625455776967168,0.03707865295411861,0.041980533394875064,0.04250400323477266,0.04770524759637251,0.0478238158537716,0.05302989601574659,0.05356831667118045,0.058939631812710114,0.059285043763959266,0.06413154116734776,0.06397532952853402,0.06851990928061469,0.06816462320414807,0.07223476116328642,0.07177153260231062,0.07461640443966377,0.07435381011888609,0.07644636125521376,0.07614969513179703,0.07732844190451527,0.07669389134824767,0.07710912072082188,0.07659464276069039,0.07613245374955213,0.07551311526293136,0.07422718343332946,0.07384427074078181,0.07195495530393081,0.07169920592024992,0.06919224112194367,0.06902441135197734,0.0660895582686013,0.06575689857978395,0.06240545388449892,0.062008837254634575,0.05865886616269489
Midden_Limburg,Age_50_59,6.025886641769507E-4,7.418172956394908E-4,7.514002564912303E-4,9.056895220466155E-4,8.545894698174239E-4,0.0010316014487619096,0.0010203625836114893,0.0012277218378995425,0.0012335095288984466,0.0014451318768351484,0.0014856545687610412,0.0018533261576432203,0.0017992705444529467,0.002162538223191679,0.0022445663123160653,0.0025503853548954902,0.0025657712390442233,0.0030568844337749423,0.003072682848429986,0.0037083897599964333,0.0038448444559480155,0.004613110013144239,0.004675938495031562,0.00558395820659785,0.005788613788144215,0.006860998901395798,0.0071013285385338465,0.008422931866735484,0.008531207502932125,0.010126763117864646,0.01040718641738636,0.012382902636180915,0.012548167086982254,0.015006624271278413,0.015145762885095282,0.017965264994824648,0.01825829677332913,0.0214016787342044,0.02167608100252094,0.02509784726076958,0.025547159839321543,0.02973075462046748,0.029941568493074056,0.03432016989612341,0.035101100238514205,0.03974697875570543,0.04024318642130775,0.04517435301122663,0.045286781559332856,0.05022403101563444,0.0507347327567822,0.05583038769991222,0.056158126783944606,0.0607573452581619,0.0606090837444776,0.06492292483829842,0.06458563633621806,0.06845001396713679,0.06801015695275292,0.07071168318378696,0.07046230142883048,0.07244967155509263,0.0721679023402445,0.07328748809922381,0.07268477583635957,0.07307916871444953,0.07259050903718312,0.0721515268745776,0.07156330452102233,0.0703420474017693,0.0699784107394803,0.0681843238938118,0.06794148048780035,0.06556121777359503,0.06540188256768686,0.06261582647350628,0.06230006264751109,0.05911917880181006,0.058742787577670263,0.055563992127030115
Midden_Limburg,Age_60_69,3.6960977811950624E-4,4.319224406780231E-4,4.6456924298343694E-4,5.22533155866256E-4,5.147876691943276E-4,6.007498774097675E-4,5.976238881001406E-4,6.944459017300675E-4,6.992018243906495E-4,7.99778010188712E-4,8.378244483954189E-4,9.830817239924183E-4,9.620669392355063E-4,0.0011560277060229662,0.0011980977851755448,0.0013292214321238838,0.0013476873859377125,0.001574928135169129,0.0015888249321117653,0.0018647376041108776,0.0019544155057568124,0.002333638726956355,0.0023947060349833738,0.0028031744260925695,0.0028911358343163274,0.003386110362436634,0.003497120394727382,0.004081238377098728,0.004190254431930995,0.004900666017608302,0.00508968232502871,0.006022900233221051,0.0061787511461111055,0.007219634106310546,0.007367347949089664,0.008691513856357913,0.008942889372375085,0.010418301067967928,0.010721738950079884,0.012235852214352638,0.012661234144293876,0.014566989703280409,0.014836169823368106,0.016888615576429067,0.017464229111554985,0.019602804579981647,0.020134429289037636,0.02243091454830326,0.02266565670986287,0.02506202947167213,0.02554080338833098,0.02802889586535129,0.02846452407219091,0.03080113009753438,0.03114991258886335,0.033444505206226216,0.03361272019578798,0.03563890798070557,0.03583329807332558,0.03740084377066066,0.03768090232393129,0.03896837741739656,0.03922947538191113,0.04012094040804992,0.04003282609184289,0.04065018097019035,0.040789688668432245,0.04105714560752627,0.04101951681643301,0.04086223834979552,0.041025117917869225,0.04045199817446299,0.04052262678644836,0.03975173150903866,0.03978314736525501,0.03859300955953615,0.038453474244868224,0.03729399409641421,0.03709003984544146,0.0357938120688861
Midden_Limburg,Age_70_79,2.4002190483962682E-4,2.804903604445297E-4,3.016929157625414E-4,3.3933833632360244E-4,3.3430788449173576E-4,3.901384216090653E-4,3.881081317647084E-4,4.5099381779012404E-4,4.540828342016745E-4,5.194092182576604E-4,5.441217947805832E-4,6.384748321472955E-4,6.248242112422142E-4,7.508195662065953E-4,7.781490836208382E-4,8.633320691394664E-4,8.753285809888212E-4,0.0010229631940852357,0.001031992098967205,0.0012112647815434308,0.0012695362275165767,0.0015159704719619471,0.0015556574937358736,0.0018211388516581328,0.0018783137828323193,0.0022000802992483415,0.002272251930063751,0.002652054579547314,0.002722947172132395,0.0031849909250801778,0.0033079444972563543,0.003915115259869428,0.004016534543867745,0.004694027535784073,0.004790192137200999,0.005652474284436382,0.005816212833495316,0.006777545969492982,0.006975319106516276,0.007962497912540223,0.008239935911731555,0.00948340208237275,0.009659104490494896,0.010999354975957054,0.011375407681254557,0.012773232543236812,0.013120881232219994,0.014623396895264928,0.014777050746906162,0.016346372074227067,0.01666007052457097,0.018291169851368805,0.01857690176314586,0.020110267202846144,0.020339262027625593,0.02184650920752007,0.021957053783842495,0.023289118911725026,0.023416967254025867,0.024448256291053738,0.024632568926168497,0.025480126443515494,0.02565205834885309,0.02623920780597555,0.026181164180432814,0.02658787425469611,0.026679793887241843,0.026856030559146427,0.02683123459923109,0.026727597690289095,0.02683492549307631,0.02645730249550915,0.026503834724155406,0.025996010968779126,0.02601670322625349,0.025232976994373657,0.025141112874718208,0.024377941148282067,0.02424373146829184,0.023390996988099988
Midden_Limburg,Age_80_150,2.2802217796236146E-4,2.6646771113325585E-4,2.866104318950402E-4,3.2237415465685704E-4,3.1759514491980223E-4,3.7063511596213683E-4,3.687063030758386E-4,4.28448958304517E-4,4.313835903114738E-4,4.934451659256434E-4,5.169227380085184E-4,6.065607743942492E-4,5.935922748343536E-4,7.132919800039161E-4,7.392560143628657E-4,8.201831729126585E-4,8.31580354769712E-4,9.718398965591346E-4,9.804177970924588E-4,0.00115073640235408,0.0012060977115632143,0.0014402265588004948,0.0014779321270372847,0.0017301607273131347,0.0017844819403173284,0.0020901913312983966,0.002158762055506025,0.002519619048929278,0.002586976074563374,0.003025982571805419,0.003142807458093033,0.0037197240397522924,0.003816091504466712,0.004459850325806425,0.004551228412354336,0.005370610899365635,0.005526207255099114,0.006439762227276824,0.006627711540524106,0.007565883013157193,0.007829556329336795,0.009011375056784066,0.00917837262892962,0.010452271764915366,0.010809722852452741,0.01213846329621282,0.012468944815855032,0.013897332030018417,0.014043411315959209,0.015535436177352757,0.01583369776934318,0.017384608674133828,0.017656306634263763,0.019114427196757267,0.019332194638871036,0.020765606564134398,0.020870740257479037,0.022137650835516,0.022259250345971093,0.02324016227769743,0.023415476944045888,0.024221678831134796,0.024385225785883535,0.024943751418855076,0.024888536698671082,0.025275428175159154,0.02536286977049851,0.02553052189733085,0.02550693366484924,0.025408344884870315,0.025510444785821096,0.025151218173737888,0.02519548314916875,0.024712408504527827,0.024732092065637312,0.023986585145938766,0.02389920284864666,0.023173280290223253,0.023045624102094764,0.022234549361963007
Midden_Noord_Brabant,Age_0_9,7.462977562382456E-4,7.701667718461591E-4,8.243483295847787E-4,9.579271602344619E-4,0.0011107101374986383,0.0014070588651492466,0.00148300729923867,0.0017539540127774478,0.0018253379500675626,0.002054487095232038,0.002348732947211718,0.002637210531685752,0.0030811686055733922,0.003496414133653758,0.004028685659999143,0.004499860679888723,0.00484484036963595,0.005460194661345175,0.005917557045837851,0.0069655739538689865,0.0076230194823829756,0.008658130205957293,0.00942528011838617,0.010297017812758602,0.01112502530476367,0.012578794484979672,0.014120723666422808,0.015861724477102546,0.017793699812744257,0.019979638999580662,0.02218901558207198,0.024789604037704804,0.02746599767711888,0.03031770838972858,0.03316596018743523,0.03687291031729634,0.039832009257390166,0.04470587683585803,0.047575568405068824,0.052514274906867,0.05595906395382033,0.06134189414065605,0.06552122974052166,0.07051658096441638,0.07502634982251144,0.08054993022782575,0.08474696406225923,0.09042618510766676,0.09367244139033504,0.09888406929502158,0.10181605090801216,0.10704866770360932,0.10861549106218527,0.1119863317887475,0.11349940120211766,0.11774608108655094,0.1186457641310783,0.12051530973892666,0.11943436998609014,0.12128722580037188,0.11979290369252094,0.11938338228844936,0.11811660836356364,0.11771789699950463,0.11540450546872316,0.11380092744981185,0.1110666786694603,0.1088865731894465,0.10590638761247095,0.10223370230125473,0.09937801406906333,0.09604302297772827,0.09306354725782628,0.08950564742331779,0.08670410426307162,0.08300378570843969,0.07973089344612216,0.07619832812261973,0.07338005540126513,0.06980708879071229
Midden_Noord_Brabant,Age_10_19,4.88368238112491E-4,5.273143535696745E-4,5.437649084412133E-4,6.407648929304122E-4,7.082156107049986E-4,8.823404852691397E-4,9.141880391345669E-4,0.00108976005737349,0.0011111581259294345,0.0012775825206788882,0.0014072007434567935,0.0016145306451268437,0.0017987505658030312,0.002086259284396208,0.0023168865884838352,0.0026484417258449966,0.002788156840428102,0.0031884733777295393,0.0033936503402306473,0.0040363611637556085,0.004325895235312127,0.005002060702288702,0.005331969739929443,0.005979676176243731,0.006373538562770786,0.0073520728147800085,0.008041195225606201,0.009219439554819964,0.010061764346179225,0.011517668598226227,0.01250680119286185,0.014189303534295483,0.01542744021296838,0.01736243809459581,0.018644068055015506,0.021115899361550783,0.022494101556036705,0.02562634553019727,0.026992843757254636,0.03038730349746177,0.03194142857450355,0.03571107781189087,0.03757286477066313,0.04132737352631766,0.04336045546119127,0.047538027070576305,0.04947524808172421,0.05388925068633088,0.05536141108073955,0.05971801160461809,0.061017464342648986,0.06539958066794438,0.0660466915398602,0.06963311802955785,0.07017941392952898,0.07401757145064725,0.07427744192915164,0.07691893894773383,0.07628272375217249,0.07869808504193987,0.07785586707005132,0.07894208162366567,0.07818177853342001,0.07893255473575489,0.0776860243798223,0.07739942496567331,0.07614646182033635,0.07540962353797309,0.07392889802268643,0.07216023943389949,0.07076140390406949,0.0689009774474022,0.06744022929797977,0.06515261071097389,0.06387246935231572,0.06125346597167125,0.05975084427709454,0.057021010741279965,0.05577167148856432,0.052936630259993844
Midden_Noord_Brabant,Age_20_29,5.201701549439885E-4,5.915257720040534E-4,5.819263536176456E-4,7.045666177351029E-4,7.212674981857958E-4,8.780992738305349E-4,8.79642980085471E-4,0.0010488884407832133,0.0010280585145777676,0.001232261676525459,0.0012797594248548094,0.0015103479943552323,0.001570570208052735,0.00189257074679261,0.001998778206088403,0.0023942306780057043,0.0024293051100319207,0.0028634918451101443,0.0029625941579510817,0.003593106222433473,0.00371688432509254,0.004422788554697243,0.004546688253012632,0.0053506079510737825,0.005570052920648605,0.006652722157782676,0.006938933015535942,0.008297299349619314,0.008579446879394492,0.010183679188825234,0.010604204528749661,0.012395851249885292,0.012991763457691707,0.015212356896787682,0.015789464654117236,0.01857007278504852,0.01924395558139913,0.02253699305197654,0.023176511928188814,0.02706047546270729,0.02765264859230432,0.031983154919294376,0.03272469556362467,0.03738289318915011,0.038219501792405186,0.04340534009637065,0.044238411490192475,0.04978636458316388,0.050338441307397175,0.056363968485292015,0.05672514327994049,0.0625642490594408,0.0626298009523012,0.06817326889034148,0.06799971987612508,0.07331768065125988,0.0730005269003825,0.07766157110401439,0.07713962262909058,0.08117517201112334,0.08052229408721578,0.0834916850113483,0.0827034435910039,0.08477488613042028,0.08382098172264141,0.08436134518153393,0.08380206779937438,0.08379760749265719,0.08291030310154335,0.08201411567929529,0.08122215053748594,0.07970130537775011,0.07885287198422242,0.07643702971135502,0.07589026119612452,0.07292016163760151,0.07220882761476666,0.06867270602001996,0.06826197778167742,0.06456284807675838
Midden_Noord_Brabant,Age_30_39,5.34888013833279E-4,6.08261974873292E-4,5.983910387949987E-4,7.244999571975885E-4,7.416731574474422E-4,9.029399168677399E-4,9.045272734212739E-4,0.0010785579482347485,0.0010571391256681828,0.0012671149022579486,0.0013159551892124588,0.0015530604820209737,0.001614984396099861,0.0019460819171311927,0.0020552892282534874,0.002461908445027028,0.0024979730849149506,0.0029444146405297467,0.003046313322203509,0.00369460982383385,0.00382187789051458,0.004547676765422448,0.004675066852388721,0.005501622934378836,0.005727243645482161,0.006840361326752142,0.007134615697771407,0.008531124076532226,0.008821187337998082,0.01047038243044407,0.010902681577785511,0.01274443226334887,0.01335698839590893,0.01563951114813078,0.016232689817199608,0.019090592390923256,0.01978317308931521,0.023167387007988594,0.02382457527211468,0.02781558774032744,0.02842404264376197,0.03287329687959939,0.033635115078968325,0.038420313373939696,0.039279661869970894,0.04460598396332338,0.045461547103012534,0.05115874789780406,0.05172562484814536,0.0579120784877456,0.05828286389614146,0.06427678564583272,0.0643440695729266,0.07003352617496805,0.06985542119795307,0.0753125605661974,0.07498713125331224,0.07976947940282664,0.07923398113278324,0.08337407004886987,0.08270431437877157,0.08575035919255358,0.08494179676228053,0.08706659936855865,0.08608813940667037,0.08664241652719196,0.08606873830666617,0.08606416311162668,0.08515399105316168,0.084234681730748,0.08342226251209905,0.08186208293691422,0.08099167434878651,0.07851313535157978,0.07795215144050938,0.07490466850175193,0.07417476023697211,0.07054606915712935,0.07012456346608076,0.06632813241781199
Midden_Noord_Brabant,Age_40_49,4.8783244159233963E-4,5.724074633172149E-4,5.51082088999566E-4,6.67133306808787E-4,6.700758444311283E-4,8.088725745487579E-4,7.957196852264037E-4,9.301679174030797E-4,9.15387955974234E-4,0.0010873324029972986,0.0011267800854504184,0.0013047136674186888,0.001325369229339124,0.0015857163962502696,0.001649905423159681,0.0020001535875615595,0.002011257566618907,0.002363872794622357,0.002437707805677314,0.0029252694505981225,0.002999615873992223,0.0035981325409817355,0.0036744384463955893,0.004394350325036656,0.004551850732885887,0.00547956765905655,0.005652800497147004,0.006784622136335905,0.006896795294777713,0.008224717911409107,0.00846808265292931,0.00993945129337015,0.01033621816497221,0.012158859629629704,0.01251573187725119,0.014791099805894103,0.01529180090319815,0.017925573963857633,0.01844073056914608,0.02160900359647633,0.02208768968038055,0.02571132351098271,0.0262165250496319,0.03026491578664736,0.03074240892892277,0.03520443644261806,0.0358804164786769,0.04071002284831193,0.04122547359596407,0.04644422236749135,0.04687280456132337,0.0520163385055995,0.05226785264604339,0.05745305531500289,0.05762570100663267,0.06253854840459883,0.062496312406268295,0.06689985208452243,0.06694654438467917,0.07091850020639201,0.07079557871661935,0.07388723110790851,0.07368703472137217,0.07595249397382842,0.07547991282999411,0.0764407276491682,0.07629528843643518,0.07672146354342635,0.07634790735994101,0.07599231628751202,0.07561667850086706,0.07463689845914878,0.07423441405698317,0.07241676644338124,0.07216344807123742,0.06972152693226963,0.06922326327204242,0.06645174055614445,0.06608591999021374,0.06290396886504357
Midden_Noord_Brabant,Age_50_59,4.613499134624721E-4,5.41334929246351E-4,5.211668784768086E-4,6.30920303697935E-4,6.337031665837323E-4,7.649686951499701E-4,7.525294477590538E-4,8.796832838817714E-4,8.657051536069549E-4,0.0010283220966555984,0.001065630067319412,0.0012339132126729657,0.0012534486014119661,0.0014996787445713533,0.0015603877315160108,0.0018916507515470693,0.001902152944464608,0.0022356613001145442,0.002305496284313868,0.002766651224020089,0.0028369720649955577,0.0034030916542667766,0.0034752685281514983,0.00415623963019518,0.0043052242423408105,0.0051828069756049144,0.00534668316591258,0.006417411047363708,0.006523532901676954,0.007779868755880215,0.008010123887616682,0.009402298003477805,0.009777728633483695,0.011502462137807812,0.011840184276925458,0.013993609709796906,0.014467513248895947,0.016960542185791794,0.01744821216286374,0.020447745090899416,0.020900982497057963,0.02433236209672629,0.024810814826742744,0.02864534358096127,0.029097669709990726,0.03332510484842477,0.033965637521586656,0.03854269728148885,0.0390312682066104,0.04397867328313776,0.04438503699148244,0.049262696132252204,0.04950124602732675,0.05441994582315046,0.05458374330847693,0.05924548812395902,0.05920540522383633,0.06338499083890503,0.06342931420406472,0.06720019428725776,0.06708348245091877,0.07001920805206563,0.0698290924301036,0.0719806062366416,0.0715317708131582,0.07244432079136831,0.072306184151813,0.07271096414132161,0.07235616091737906,0.07201842817326409,0.07166166315677347,0.07073114619796772,0.0703489141105047,0.06862283968924643,0.06838229810055585,0.06606372444211894,0.06559066993421292,0.06295962038303993,0.06261237295109467,0.05959228434854502
Midden_Noord_Brabant,Age_60_69,3.123651879726186E-4,3.51607402650167E-4,3.687196463211251E-4,4.129810382424992E-4,4.293957663163983E-4,4.833463998580312E-4,4.948939438117472E-4,5.648720261388629E-4,5.570026694927677E-4,6.357839722658243E-4,6.557035961014535E-4,7.503358106297764E-4,7.552408207215366E-4,8.666015036258301E-4,8.984588483932354E-4,0.0010430872508181421,0.0010541980299284548,0.001194502518403584,0.00124196246300734,0.0014494004582740194,0.0014997632515791892,0.0017649106180428475,0.0018332134711385173,0.0021234238305714026,0.0022286450885923292,0.002610900770855573,0.002731722778371415,0.0031973181675954976,0.003293680399758969,0.0038612296612529073,0.00404930918337254,0.004671934814055367,0.004914292586850388,0.005686988591212194,0.0059090124410347,0.006842835406923098,0.007173973510899101,0.008280542360183829,0.008643474853510247,0.009926066000070732,0.010307222284306694,0.011853167552732469,0.012268643298085968,0.01402362430010573,0.014393639242916478,0.016295296037207807,0.016863603436130692,0.0189161588904595,0.019442651704760783,0.021651506189290126,0.022122321288202684,0.024495269648216578,0.024930916035162842,0.027304128027303753,0.027849685021102966,0.030186634179288685,0.030538848758036363,0.03267268912491961,0.033085532078024116,0.03503322884078108,0.03546545250417654,0.03709773741749589,0.037462411235870796,0.038728733291692685,0.038944206785557656,0.03970519736520706,0.040004486299942466,0.040621877441292864,0.040751663777301994,0.040962589746691425,0.04106671197802958,0.040994190362187544,0.040913998041656297,0.04053653725473261,0.04053584079361727,0.039730110152341624,0.03953935387784946,0.03866444108137823,0.03856860915373339,0.03742831317598094
Midden_Noord_Brabant,Age_70_79,2.0284564750649992E-4,2.283305721297868E-4,2.394438223383144E-4,2.681889259820158E-4,2.788494149728038E-4,3.1388790180564285E-4,3.2138759344446655E-4,3.668363526226903E-4,3.61725375301436E-4,4.1289276787037643E-4,4.258305186478628E-4,4.872951639305345E-4,4.904810765925527E-4,5.628137815150147E-4,5.835067744878186E-4,6.774533111298942E-4,6.846707575619559E-4,7.758135146984646E-4,8.066448360494194E-4,9.414084507672893E-4,9.741284896727098E-4,0.001146400761643629,0.001190781277028985,0.001379360463461543,0.0014477381665050082,0.0016961670984588784,0.0017746965694728223,0.0020773461488172718,0.00213999039328161,0.0025089923037487916,0.002631291700529448,0.003036214086201139,0.0031938546237263443,0.003696541221128613,0.0038410068149479226,0.004448746930248215,0.004664302610057125,0.005384811006640455,0.0056211847611216115,0.006456764822328931,0.006705152944824544,0.007712943260157257,0.007983883067838038,0.00912878150169294,0.009370259643531442,0.010611815599071317,0.010983016104817112,0.012324307819097435,0.012668515723641138,0.01411331673111127,0.014421422428925301,0.01597509400750796,0.016260474390456303,0.017815888500298915,0.018173637108824026,0.01970688723725933,0.019938084160642022,0.021339387111886876,0.02161062809971126,0.022890827969299754,0.023175046677696542,0.024248796583427046,0.024488773568549838,0.025322336215572117,0.025464211013054183,0.025965361389318042,0.026162496279987346,0.026569226035142668,0.026654739364130542,0.026793722447046364,0.026862334492369744,0.02681454560928498,0.026761703509818546,0.026512999495649336,0.026512540638171878,0.025981770059850362,0.02585613329043257,0.02528000628111504,0.0252169124671614,0.024466333673349827
Midden_Noord_Brabant,Age_80_150,1.9270434242646406E-4,2.1691528182499198E-4,2.2747299300229784E-4,2.5478118806909755E-4,2.6490879113327814E-4,2.981958469557844E-4,3.0532066718547135E-4,3.484977314138771E-4,3.4364221450478016E-4,3.922521789724298E-4,4.0454329998351746E-4,4.629360462897747E-4,4.659627373214681E-4,5.346806169561624E-4,5.543395238194471E-4,6.435915480548227E-4,6.504483557359109E-4,7.370371376534957E-4,7.663280521643667E-4,8.943590836023585E-4,9.254446098769797E-4,0.0010891119491671652,0.0011312759037728215,0.0013104376497075076,0.001375401062134407,0.0016114271124769708,0.001686036589267248,0.0019735814059400614,0.0020330997196943423,0.002383692327276643,0.0024998917049271485,0.0028846225565722916,0.003034404430601545,0.0035120391106463478,0.0036493073378472962,0.004226780361841875,0.004431605023412,0.005116260417309726,0.005340877449577119,0.006134918959250002,0.006370965590150268,0.007328712801873638,0.007586207043904447,0.008674327978020369,0.008903838825227828,0.01008390930942793,0.010436741257517812,0.011711715440892778,0.01203891861706008,0.01341240509349717,0.013705315889161351,0.01518243456275059,0.015453766281730674,0.01693267990501246,0.017272849794128464,0.018730830727961,0.018950687789432652,0.02028331445070275,0.02054127323800381,0.021758832224559543,0.022029154771575077,0.023050441870463123,0.023278701397946966,0.024071585147618757,0.02420653965358499,0.02468325305466712,0.02487077866133336,0.02525768848895482,0.025339035784514463,0.02547124865997996,0.025536518792056206,0.02549105755613823,0.025440789360166027,0.025204201385475744,0.025203764884815016,0.0246988618168269,0.024579350065341177,0.02403132014987419,0.023971304337426447,0.02325735706600751
Noord_Drenthe,Age_0_9,7.99057653543267E-5,8.743465714700083E-5,1.24833351125897E-4,1.2581476325113083E-4,9.315823428890369E-5,9.786698009939254E-5,1.0148057836389945E-4,1.0346741317091013E-4,1.0782086878002861E-4,1.550337979256966E-4,1.5383346803132802E-4,1.7595951381799146E-4,2.279879095438142E-4,2.313832785802994E-4,2.425550919344932E-4,2.901262045912345E-4,3.5805963327928403E-4,3.171677590503297E-4,3.856833046423924E-4,3.849215397295769E-4,5.344287552915272E-4,5.413376464055153E-4,6.55291546917125E-4,6.675144452974457E-4,7.756026481726686E-4,0.0010274746955547531,0.0012841021795034768,0.0013529145844161095,0.00150169016125834,0.0017743264098507572,0.0019923152238167097,0.002338934736821674,0.0025916841727660067,0.0030472810670606476,0.0034764060505563243,0.003986917990108196,0.0044991522011460505,0.0049262497835482755,0.005494576381635086,0.006350399868180756,0.007304313706706478,0.007987430839150877,0.00911579890847758,0.010611533701677445,0.011426651732332371,0.012753589378662444,0.013960065172708647,0.014991689855155643,0.017079376821935388,0.018727853332314415,0.020650451720802487,0.023045297322417668,0.026413204985272665,0.03014992658897664,0.03267042526023889,0.03617746660886012,0.039715456009647876,0.043732220810969835,0.046677084993232865,0.05182636255961881,0.056834741105815434,0.06226210192129589,0.0671473574566872,0.07285526636002027,0.07744834010482216,0.08278660998111931,0.08665468041309243,0.09159838480993909,0.09494829124427207,0.09980729882111206,0.10299218232903329,0.10757814496666251,0.11087462949711746,0.11433365174548682,0.11679651657949641,0.11828749375278291,0.11969413496200365,0.12060859624176345,0.12080301108085478,0.12077877764452272
Noord_Drenthe,Age_10_19,5.1404773511842805E-5,6.17134537509445E-5,7.784228227913914E-5,8.07403872788992E-5,6.641024577491716E-5,8.828192069243457E-5,8.288723382188223E-5,9.047407233564453E-5,9.329974383176509E-5,1.2274230682485232E-4,1.2313021666077173E-4,1.45806349039157E-4,1.6997570719601285E-4,1.8023774326969555E-4,1.9132248254216666E-4,2.1982977860113273E-4,2.508831424082869E-4,2.4215144991968085E-4,2.893524639714373E-4,3.150516380014956E-4,3.666823540360298E-4,3.8308631493200185E-4,4.5132528548363915E-4,4.72529444449421E-4,5.294014778420841E-4,6.61314451845807E-4,8.02995177274668E-4,8.610784011626738E-4,9.375100654087642E-4,0.0010918859148907334,0.0012081397711862785,0.001386721465011509,0.0015334809409793815,0.0017671198438956592,0.002024749232226286,0.00231751656480772,0.0026273590272131164,0.002896555402735812,0.0031838105650588977,0.0036844032788297953,0.004194471714258796,0.004613274162702963,0.0052155077967129815,0.0060288215957706726,0.00659714312601678,0.007348503796975159,0.008077628248302604,0.008833073416497639,0.009966313756648915,0.010982954433213288,0.01205100352170052,0.013525160978149375,0.015324100441694077,0.01749658846303126,0.0189067598457342,0.021058741372518175,0.022999802940654845,0.02546708076058357,0.02713582264354686,0.03019472728202166,0.03301023954666282,0.0363427928715484,0.03920904652261781,0.04299678012940733,0.045542026643917155,0.0491936935184657,0.0515444603904226,0.05540252614559471,0.05719889560590696,0.06105738088229451,0.0626581151252319,0.06643731487566173,0.06817133694895428,0.07148289335776037,0.07279183296086889,0.07521124601232387,0.07585698325397161,0.07787827126242775,0.07772081714480761,0.0793340318332506
Noord_Drenthe,Age_20_29,5.3130388099398296E-5,7.284953831898644E-5,8.134777350787825E-5,8.609458914954349E-5,8.112540053573092E-5,1.2215213096922195E-4,1.1246661993247198E-4,1.2605374291774218E-4,1.305203095919305E-4,1.6424045634266804E-4,1.6538812579847129E-4,2.0910288096409602E-4,2.1048889706176688E-4,2.298068010586629E-4,2.503625374187246E-4,2.8312746016057044E-4,2.969011990342496E-4,2.9813070366524475E-4,3.440412848357832E-4,3.8886045760666565E-4,3.7839834647990234E-4,4.08580786340651E-4,4.711476823823224E-4,5.068564390534602E-4,5.753435540091223E-4,6.450529392706406E-4,7.612317368680399E-4,8.514101570835653E-4,9.08184811497903E-4,0.0010228875144313587,0.0011338874541587662,0.0012500033779065944,0.00137358436493773,0.0015294709593755007,0.0017520258759925467,0.0019966688583580305,0.0023231192885371232,0.00256536884660008,0.002781646162796636,0.0033030061356674745,0.0036977265076278965,0.0040940503637806325,0.004553018266104547,0.005199532411805929,0.005855336312302617,0.006488944121376239,0.00721475239527003,0.008119069358603626,0.009042290300892764,0.01002495784554569,0.0108169753547811,0.01231550040945728,0.013621656936695592,0.015579526118138731,0.016716348598953767,0.018665699021514492,0.020283577977019185,0.02265544034403666,0.024142940341702945,0.02699608980807988,0.029409862032506062,0.032541814428713844,0.03514888842233932,0.03906448374064031,0.04125534304419842,0.04522820524521487,0.04755055601744529,0.052325092073613355,0.05370771559295218,0.05844798689544928,0.05964822012016868,0.06444938923016719,0.06592810119067005,0.07052973326015899,0.07151045343660956,0.07578944471817561,0.0761803698879715,0.07990751841716948,0.07958427646076005,0.08323105047614943
Noord_Drenthe,Age_30_39,5.4634037251699574E-5,7.491124047820374E-5,8.364997268850427E-5,8.853112060291934E-5,8.342130666738612E-5,1.25609049618558E-4,1.1564945341346888E-4,1.2962107045422222E-4,1.3421403271585142E-4,1.6888837859996286E-4,1.7006852376211246E-4,2.1502025073871778E-4,2.1644548524335505E-4,2.3630999859036717E-4,2.5744735743093994E-4,2.911393349187552E-4,3.0530278032037117E-4,3.06567071604924E-4,3.537765797664294E-4,3.998637416192663E-4,3.891056498362966E-4,4.201419639873194E-4,4.844788201276984E-4,5.21197693681974E-4,5.91622044422313E-4,6.633030985101485E-4,7.827675970490944E-4,8.754961197237066E-4,9.338761496632264E-4,0.0010518219308621735,0.0011659598928469572,0.0012853580860361369,0.0014124319272110775,0.0015727238165271773,0.0018015668215946024,0.002053120304757683,0.002388789356054577,0.002637877780858444,0.002860259303424151,0.0033963285172344815,0.0038021799414007518,0.004209675489288078,0.004681575176754604,0.005346294925032802,0.006020553533181094,0.00667197948262932,0.0074181842833080935,0.00834789258711377,0.00929701090739199,0.010307215878706533,0.011121407549470108,0.012661836410418847,0.01400446352272311,0.01601690619181151,0.017185364404044612,0.01918887274225034,0.020851614968635523,0.02328910782112381,0.024817682211609515,0.027749431173130445,0.030229508832078755,0.03344723456339105,0.03612548249635583,0.04014758983286437,0.042397842644839145,0.04647803644921411,0.048862905893745756,0.053765457093420066,0.055185021229334774,0.06005149587712544,0.06128357382562244,0.0662116824423874,0.06772934650056628,0.07245175883810151,0.07345813481401942,0.07784871281619388,0.07824980381785107,0.08207363365123477,0.08174202421457344,0.08548300762783045
Noord_Drenthe,Age_40_49,4.515347654099333E-5,6.155388436757114E-5,7.071419948068147E-5,8.087037393944563E-5,7.702035980605704E-5,1.0842013776191095E-4,1.0053721866098986E-4,1.1770867514138139E-4,1.304636190826436E-4,1.6248532429941065E-4,1.5693803056449074E-4,1.9201431339455066E-4,1.8618100277378868E-4,2.0207755693801843E-4,2.2691547002307022E-4,2.4969096651927813E-4,2.71719321557895E-4,3.0801272899594334E-4,3.3202550252842133E-4,3.928226564273718E-4,3.5841252946922086E-4,3.9164366141153373E-4,4.4361960628536146E-4,5.162766633672877E-4,5.506073767739261E-4,6.195224262393051E-4,6.890592982892185E-4,7.480547474392196E-4,7.950263309265404E-4,8.837325203203683E-4,9.854511902572805E-4,0.0010913226911655194,0.0011846002878657114,0.0013088978585641398,0.0014823182482590624,0.001683870177682012,0.001937394122779712,0.0021480288054580576,0.0023141297873396915,0.002658846948900506,0.002981033909977393,0.003310952468679851,0.003690520812775544,0.004144882964700725,0.004724349432619346,0.005212747999380429,0.0058193391844683084,0.0065665932307742425,0.0073058367563242355,0.008115422339370126,0.008766808092380951,0.009872401848564416,0.010942999865533709,0.012365340627675692,0.013369704044166486,0.014852547322226406,0.01624277889633785,0.018043237942118817,0.01944733542230681,0.021688332670196764,0.023686157097219107,0.026275794549337816,0.028481937887306685,0.03162372309518369,0.033510191584501525,0.03698963164344482,0.03899668112276988,0.04301045379894686,0.04445434887046429,0.04864146926136803,0.049958325241587054,0.05429864373821802,0.05569384006616385,0.05995256588475584,0.061126275730585045,0.06547054900845584,0.06600017112992485,0.0698431305842635,0.06983036073921023,0.07368032709946015
Noord_Drenthe,Age_50_59,4.270175640752605E-5,5.8211689285658785E-5,6.68746428330591E-5,7.647939033406104E-5,7.283841113370215E-5,1.0253337327903456E-4,9.50784436902774E-5,1.113176096190216E-4,1.2338005869672042E-4,1.5366326965904342E-4,1.4841714094526726E-4,1.815891435239525E-4,1.7607251710305416E-4,1.9110606843730782E-4,2.145955901656782E-4,2.3613468685701466E-4,2.569672270601453E-4,2.912904920406856E-4,3.139997992376298E-4,3.714968818971931E-4,3.3895451428533896E-4,3.7038188095894764E-4,4.1953671747785304E-4,4.882503861118881E-4,5.207179290487307E-4,5.858930559502484E-4,6.516565073506619E-4,7.074507613428205E-4,7.518737133259679E-4,8.357671021942403E-4,9.319674704809655E-4,0.0010320959409274577,0.0011203141446668452,0.0012378704888920122,0.0014018868241558735,0.0015925111557505423,0.001832292689113002,0.0020315123125795864,0.0021886132886702603,0.0025146568483337406,0.0028193962185589783,0.0031314540336214725,0.0034904806909045183,0.003920263190637985,0.00446839768126106,0.004930401804866258,0.005504228231293928,0.006211145812065055,0.006910513687272135,0.007676461733061579,0.008292761733851628,0.009338854966994936,0.01035189629834099,0.011697862358841071,0.012648358383375635,0.014051767846587682,0.015367630863745929,0.017071926876033983,0.018401148855581972,0.020522855912579185,0.022414556938640695,0.02486694707889814,0.02695644712209211,0.02993256463311378,0.031719810644087465,0.03501673997977739,0.03691880561456351,0.040723275190364006,0.04209208830897859,0.046062115886422395,0.04731089176327785,0.0514274864185168,0.05275098434402281,0.05679151391489334,0.05790526315077038,0.06202826172681819,0.06253097872839841,0.06617917776704985,0.06616705374174947,0.06982272260495315
Noord_Drenthe,Age_60_69,2.2336403523226522E-5,3.020379704998799E-5,3.5954213713162986E-5,3.9981301165226135E-5,3.8012044060398154E-5,4.9557288811952205E-5,4.620275387401396E-5,5.44530721373615E-5,5.691908299554349E-5,7.248897848655123E-5,6.613186542092642E-5,7.707829320868775E-5,7.868886763995331E-5,8.662688915195282E-5,9.682598253646368E-5,1.0441087918167113E-4,1.234907786460404E-4,1.4676983674977162E-4,1.5656326955570954E-4,1.8158987403760207E-4,1.7222724755794339E-4,1.9036619052703596E-4,2.0747013625954658E-4,2.426916775087884E-4,2.6724701206903845E-4,3.033810102538448E-4,3.3013006250814936E-4,3.4652647615041055E-4,3.6999024300310435E-4,4.0900096724727497E-4,4.58927702412959E-4,5.214840753073879E-4,5.617161619275723E-4,6.323897262748845E-4,7.131362792677232E-4,8.021607009541798E-4,9.074936581251469E-4,0.001016255131059518,0.0010831402799792444,0.0012138073938887661,0.0013764919624247307,0.0015351117572430795,0.001726583498333767,0.0019304348715077913,0.0021714788508415683,0.0023600040204951878,0.0026508142534474866,0.002961939983434636,0.003294176308769492,0.0036414242662999863,0.004008444445124604,0.004465638582394904,0.0049731586588616095,0.0056330706643117345,0.006068298602896038,0.006767153707776807,0.007436832203413846,0.008213439112988219,0.008871409683980702,0.009796183005410186,0.010733412503934003,0.011891708143554336,0.012963190051256346,0.014398388544576424,0.015364319143214011,0.01692772075881266,0.01794402040506049,0.01973222840031874,0.020678582588767758,0.022675107380098924,0.0235932294203538,0.02563444936127557,0.02648923459370478,0.028568309389509272,0.029497278231624957,0.03149804069494866,0.032075743040895,0.03403085552969265,0.034596570945051974,0.03637300121357723
Noord_Drenthe,Age_70_79,1.4504214932542503E-5,1.961295908814442E-5,2.334703919482095E-5,2.5962065862028538E-5,2.4683309996165193E-5,3.218033727647729E-5,3.0002031263909323E-5,3.535947533239714E-5,3.6960812353270533E-5,4.707136349779706E-5,4.294326767084744E-5,5.005151614301262E-5,5.109737225861277E-5,5.625208108961388E-5,6.287508202895697E-5,6.780051337429427E-5,8.019055356567328E-5,9.53075413868687E-5,1.0166725157589873E-4,1.1791925702653305E-4,1.1183925226021518E-4,1.2361853552789182E-4,1.347257685813119E-4,1.5759870462950243E-4,1.7354515287859584E-4,1.9701113593983965E-4,2.143825800382526E-4,2.2503086527803084E-4,2.4026899200257912E-4,2.6560409173692623E-4,2.9802898440733916E-4,3.3865699044555164E-4,3.6478668522632596E-4,4.1068822176759667E-4,4.631334231243178E-4,5.209568548346644E-4,5.893753927681544E-4,6.60023561563472E-4,7.034714740296044E-4,7.883544454362346E-4,8.940417931178057E-4,9.97094290643319E-4,0.0011214977686789807,0.001253953767022642,0.0014105885533219897,0.0015331049033179278,0.0017221088962983133,0.001924337777291174,0.0021403127848852455,0.0023660733025174796,0.002604718566518227,0.0029020402222657005,0.003232145830999622,0.003661459826390545,0.00394465747013828,0.004399485162270955,0.004835429481454878,0.005341110757112744,0.005769651604745296,0.006372131628921807,0.006982928058540727,0.007738074647317572,0.00843689976201445,0.009373359326420916,0.010003893240535855,0.011024900244542613,0.011688918021474426,0.012857861387224445,0.013476791322733717,0.014783237089745715,0.015384333423064,0.016721434815278102,0.01728165371979784,0.018644981981883024,0.01925447277114256,0.020567856039717336,0.020947260723344074,0.022231865863373446,0.022603738753852243,0.023771971788400514
Noord_Drenthe,Age_80_150,1.3779009182313118E-5,1.8632320269884595E-5,2.21797001809243E-5,2.4663978577144086E-5,2.344915896657085E-5,3.057134500772385E-5,2.850195107872988E-5,3.359153126059056E-5,3.511280418078133E-5,4.471784794701783E-5,4.079614808605303E-5,4.754899983427929E-5,4.854256565633985E-5,5.343955218839458E-5,5.973142181958657E-5,6.441059688477857E-5,7.618117861674101E-5,9.054238005845594E-5,9.658413449120662E-5,1.120236244313011E-4,1.06247586724173E-4,1.1743797170382653E-4,1.2798991125961834E-4,1.4971935931740177E-4,1.6486861057907198E-4,1.8716150102482398E-4,2.0366454266573797E-4,2.1378052478226994E-4,2.282569135859669E-4,2.523255627621124E-4,2.8312964491239434E-4,3.2172686509934767E-4,3.465505117650203E-4,3.9015781704476726E-4,4.399818469926764E-4,4.949154589246607E-4,5.599148747118532E-4,6.270327321148406E-4,6.683096564357172E-4,7.489514879286396E-4,8.493586930347075E-4,9.47263196535153E-4,0.0010654527637118383,0.0011912934395729158,0.0013401064058052858,0.0014565055103821223,0.0016360739283769465,0.0018282088957719544,0.0020334060245282837,0.0022479027073256663,0.002474643918557673,0.002757138433256423,0.003070786931299363,0.0034787056432121766,0.0037477946655487537,0.004179971306006336,0.004594214257255147,0.005074734016569993,0.0054819612366794335,0.006054491551717001,0.0066349425766649706,0.007352596879534823,0.00801675034301974,0.008906784910663657,0.009506083793300757,0.010476553210027384,0.011107730457721177,0.012218912564515128,0.012807285812590274,0.014049292718866457,0.014620768355424363,0.01589204292701507,0.016424707390274018,0.017721043621952814,0.01830061401185945,0.019549583458217112,0.019910396130187413,0.021132103541573244,0.021485783508002343,0.02259690752988086
Noord_Friesland,Age_0_9,6.983517001857287E-5,8.78696074824159E-5,9.227759603724905E-5,6.959660489991304E-5,7.371841457459727E-5,7.360627322128277E-5,7.47171320819584E-5,9.248401112915694E-5,1.1781719686709824E-4,1.3130381979498118E-4,1.9243390175838204E-4,1.918561454054002E-4,2.020372490529887E-4,2.2572663372488755E-4,2.3317660284760677E-4,3.1282088286122E-4,3.9870785672224685E-4,4.5818414072051894E-4,4.4172313506884997E-4,4.6250940197090085E-4,5.975216295690533E-4,6.295047151982924E-4,7.021551164498874E-4,8.040269456885962E-4,8.911833971685379E-4,0.001030003311134342,0.0011501131790004893,0.0012121761479725324,0.0013031757805940236,0.0015577226941597688,0.0016396896237267367,0.001923293333955467,0.002094977821239019,0.002499234905144254,0.002665132879179577,0.0032272228158788385,0.0037157378413825715,0.0038770313678402335,0.004405742646330868,0.004479423411065109,0.005272301646240596,0.005705460258085271,0.0067304818488814755,0.007496871667024396,0.008221715594750711,0.009583536963406525,0.01144782534295019,0.012253649456541837,0.014222906790455792,0.015437095840727166,0.01712947727634595,0.018658487050213224,0.02100479145986367,0.02315863017060349,0.02573925101569774,0.02860123704330675,0.03157566899516029,0.0349038863758927,0.039223323963719636,0.042920672911180624,0.047001027648705174,0.05146680056455111,0.056582836180432694,0.06050843771952874,0.06559794660292007,0.07074628303117647,0.075660466531975,0.07993892437477812,0.0852071898725214,0.0896750335222588,0.09449817250423675,0.09920954291008977,0.10319046735153647,0.10642173931028565,0.11021785089596847,0.11320065872033747,0.11572454213606864,0.11800958950616114,0.11960339203003278,0.12126559979684981
Noord_Friesland,Age_10_19,4.649546958745976E-5,5.277898977407158E-5,5.822689387358082E-5,4.725898085211622E-5,4.987551914137356E-5,5.125044210096963E-5,5.415404314301764E-5,6.232594222443932E-5,8.106323019341222E-5,8.961729343837099E-5,1.2165772348837756E-4,1.225513144825774E-4,1.305696575593096E-4,1.3828652201530733E-4,1.5287472312974781E-4,1.8697307486925663E-4,2.3909519743892105E-4,2.7356128558209125E-4,2.861351246618016E-4,3.005797081703232E-4,3.7504670382237926E-4,3.922452771373264E-4,4.547087129336269E-4,5.115209966005674E-4,5.841107226512987E-4,6.587926199291827E-4,7.510118431202084E-4,7.708264670845955E-4,8.556774565050551E-4,9.832326420023962E-4,0.0010754668767539721,0.001224025551167407,0.0013719355129988564,0.0015538043521060585,0.001746191749185444,0.002004377570863025,0.002356300395918498,0.002442055163462298,0.0028154322496568573,0.0028913865936702754,0.0034089747803547343,0.003620598665514785,0.004287672895259664,0.004686772496400926,0.005264179908272326,0.005936549867075258,0.007113268716505083,0.007512139392432449,0.008865554066550763,0.009458012062313337,0.010749716985946733,0.011485006125105945,0.013151525804860675,0.014215696098139219,0.016157388565180675,0.017496157537289725,0.019734207464416342,0.021522132679244854,0.02447008003112583,0.026439088100803643,0.029296192935988286,0.03174771559287559,0.03525454615446455,0.037418269418625916,0.04102533099723715,0.04388776839277986,0.0475180894546523,0.05003332658277215,0.05369025199541333,0.05648852233562829,0.059924407767350085,0.06272015890876403,0.06579152464204985,0.06792557093760976,0.0708318414275374,0.07298578419103552,0.07496740811475033,0.07669763233298432,0.07819381006150583,0.07963219889208029
Noord_Friesland,Age_20_29,5.004506404604481E-5,4.9721766050780936E-5,5.9791564243627526E-5,5.095267760291122E-5,5.613170108842436E-5,5.846088661964899E-5,6.363430383493629E-5,6.60469682252085E-5,8.948421439913812E-5,1.0645481427284942E-4,1.2909353365520015E-4,1.311277767912511E-4,1.3359625430753308E-4,1.3606066744742407E-4,1.6291149528846471E-4,1.780610570176755E-4,2.2616377266426735E-4,2.538135088092641E-4,3.0188096536154507E-4,3.165269679051841E-4,3.6841801817555364E-4,3.756891551877084E-4,4.5490178137275183E-4,4.98359414180749E-4,6.099148953686573E-4,6.622042013398888E-4,7.720544446881972E-4,7.856713168630236E-4,8.928103627330319E-4,9.726696766693133E-4,0.001121136881862661,0.0012545251727923423,0.0014576943985828983,0.001538083081313979,0.001832928307814452,0.0019622800416452257,0.00235870317147735,0.002407876804091491,0.0028175839456914265,0.002968148632046086,0.003503942427440454,0.003658329652100112,0.004348632394122198,0.0046175996272849185,0.005363746040958017,0.005802644624679276,0.00694382409467198,0.007175148214939253,0.008660388214813741,0.009066139457714839,0.010660623641345568,0.01109033736601528,0.013020852271602545,0.013766020098363252,0.01603690082674636,0.016769484013060554,0.01940017238724767,0.02087965138014536,0.024141187562498834,0.025565689045897955,0.028756392399843733,0.030710953839267585,0.034459214137261274,0.036273178974632336,0.04034066287300808,0.04257804844565505,0.04681266754071811,0.04901093840571791,0.05303762639195886,0.05577709913397977,0.059660298046497195,0.06222856132050825,0.06597285350549054,0.06826009331956073,0.07183076388343734,0.0743850738659173,0.0768030571310021,0.07895685243799033,0.08116080454747532,0.08298929922764453
Noord_Friesland,Age_30_39,5.146139733847033E-5,5.112894986891714E-5,6.148372630310206E-5,5.239469673745667E-5,5.772028828909814E-5,6.0115390281501035E-5,6.543521577340172E-5,6.791615856538424E-5,9.201666998193136E-5,1.0946752146312466E-4,1.3274688171815985E-4,1.348386900699161E-4,1.3737702064819945E-4,1.399111716590129E-4,1.6752181176737935E-4,1.8310005950461505E-4,2.3256388979331355E-4,2.6099597250206497E-4,3.104234400344019E-4,3.2548382026886813E-4,3.7884296788848193E-4,3.8631981305203844E-4,4.677733484352853E-4,5.124603112923731E-4,6.271712235395022E-4,6.809394472937491E-4,7.938963663598475E-4,8.078983129370387E-4,9.180669780858297E-4,0.0010001842924854953,0.0011528488739223075,0.0012900076913539005,0.0014989189658554114,0.0015815792930565786,0.001884754720825943,0.0020177602026404395,0.002425377903027326,0.002475939827555673,0.0028972112612936085,0.0030520245183482952,0.0036029317492717317,0.00376167230516955,0.004471431330869136,0.004747975674944671,0.005515130803294688,0.005966379535432109,0.007139644212260987,0.007377467551945682,0.008904399075101543,0.009321528728197692,0.010960679908913473,0.01140241861109037,0.01338688939723054,0.014152854514911328,0.016487013412500806,0.017239977546525287,0.019943722445183387,0.02146419771557151,0.024815881071634016,0.026279655631106458,0.02955810584274554,0.031566268776094364,0.03541699978789714,0.037280403360351655,0.04145838345824737,0.043756335742913155,0.04810517096394573,0.05036251814026693,0.05449703606495793,0.057309584380268674,0.06129597197876546,0.06393222616544292,0.06777527661729987,0.07012262954381476,0.07378681811836063,0.07640778234236234,0.07888867384017784,0.08109834921103853,0.08335933131244366,0.08523502408366468
Noord_Friesland,Age_40_49,4.500823257902464E-5,4.202814570930524E-5,5.3912686011514666E-5,5.014914456547004E-5,5.3144564752583E-5,5.640944356244404E-5,6.352986069879663E-5,6.821622501285152E-5,8.316745234637768E-5,9.719306078592727E-5,1.1912926255741585E-4,1.1557703654041518E-4,1.1213734016468635E-4,1.1329495182854643E-4,1.41084357265564E-4,1.4232869965646877E-4,1.8048398248204922E-4,1.9806027015933925E-4,2.516306864497331E-4,2.627082890294119E-4,3.0589254369961516E-4,3.0825870133477373E-4,3.804453891945725E-4,4.210995838443976E-4,5.294001545408378E-4,5.747439908901919E-4,6.739094584647942E-4,6.890831453522095E-4,7.963478429504622E-4,8.365714094096255E-4,9.680034530177295E-4,0.001057529806184343,0.0012400502484665177,0.0012920584945415037,0.001583688747276879,0.001618428581388831,0.0019798772282274557,0.002008102777693921,0.002402781517976793,0.002489855963420884,0.0029539431166542007,0.0030491791753327613,0.0036779605780308255,0.0038460413118215353,0.0045494041663949325,0.004838579197641413,0.0057962612046777995,0.005934374821782051,0.00723981068647972,0.007508247548982383,0.008941882780337695,0.009307883098447878,0.011015525595955422,0.01153348126588638,0.013523565863266418,0.013995918775988825,0.016362791045567926,0.017352182184074305,0.020210273628064157,0.021236407716547556,0.024055400756890388,0.02557226347099162,0.028970073398988827,0.030370530446973687,0.03408358084094654,0.0358628806897795,0.03970135373274142,0.04155693047263387,0.04520479978720693,0.04749808739537731,0.0510912185610245,0.05331431849063617,0.056956476450625404,0.058839558530017544,0.0622665028566024,0.0645562071026825,0.06712979995454982,0.06912246787972343,0.07150856496502545,0.0732072321764915
Noord_Friesland,Age_50_59,4.2564398659239444E-5,3.9746119801509217E-5,5.098537497383315E-5,4.7426178663712015E-5,5.025895954502424E-5,5.334656905120472E-5,6.0080379130522665E-5,6.451229607684628E-5,7.865175017651715E-5,9.19158520699126E-5,1.1266106970597711E-4,1.0930170333223188E-4,1.060487576887148E-4,1.0714351931107036E-4,1.3342417926709427E-4,1.346009646109314E-4,1.7068478364157258E-4,1.8730687360146714E-4,2.3796910759865675E-4,2.484453577035195E-4,2.8928539650385776E-4,2.9152311230828953E-4,3.597914376876066E-4,3.9823900158653114E-4,5.00661641964939E-4,5.43544655383088E-4,6.373287529132243E-4,6.516790603947609E-4,7.531235230590072E-4,7.911646915790271E-4,9.154662461428043E-4,0.0010001360982458962,0.001172756701827815,0.0012219443541735542,0.0014977610290466403,0.001530617395868128,0.0018724732968257163,0.0018991691303834601,0.0022724621004277523,0.002354819474037928,0.0027937722839336265,0.0028838518560165838,0.0034786000789983618,0.0036375867914929527,0.004302909948009304,0.004576453042826167,0.005482396450724014,0.0056130524129109904,0.006848047990174799,0.007102011138535813,0.008458410079522194,0.008804709402530086,0.010420525107669998,0.010910658154248298,0.012793972714497448,0.013241013698316872,0.015481227857894742,0.016417760556279748,0.019123445620652824,0.0200949660848615,0.022764209567568527,0.024200667206529247,0.027418808704558595,0.028745390615719346,0.03226307889844071,0.03394902097471464,0.03758666966448998,0.03934544774169357,0.04280356043073086,0.044977921817439426,0.0483852908675273,0.05049380891813715,0.05394882603578133,0.055735435847986126,0.05898731257713241,0.06116040533708034,0.06360327346207995,0.06549497585649178,0.06776046228235644,0.06937345912404058
Noord_Friesland,Age_60_69,2.6297657988116896E-5,2.8373062146314076E-5,3.38054615470762E-5,2.8381908084962326E-5,2.642978758427006E-5,2.653607658176238E-5,3.0067770456887466E-5,3.220409405246816E-5,4.048278770829583E-5,4.702719036109304E-5,6.352664865705293E-5,5.8853956166116106E-5,5.935081523711361E-5,6.013430097051575E-5,6.894035930871123E-5,6.46698185702288E-5,7.966351178401165E-5,8.827357299578953E-5,1.0926292512758451E-4,1.135318324919643E-4,1.361256872668415E-4,1.412113222012401E-4,1.7298686795752527E-4,1.8719693707347496E-4,2.239344350507544E-4,2.443313926223656E-4,2.786017087561543E-4,2.8485386265109103E-4,3.356768206640437E-4,3.622718216260701E-4,4.134673353241025E-4,4.3633259219688636E-4,5.187125174302976E-4,5.455455763694328E-4,6.665754198259544E-4,6.694360249748232E-4,8.195496835113891E-4,8.449648551172029E-4,0.0010162364884448438,0.0010502650628423371,0.001246177652860836,0.0012974779914277645,0.0015839753795521272,0.0016788745095690505,0.001999929357277108,0.002137861116906503,0.0025387234402577397,0.0026172964162860524,0.003160405426578139,0.0033078292920750707,0.003917562825936471,0.004164198357165527,0.00486380649033713,0.0051351392908127735,0.0059750484965792605,0.006291693936810949,0.00732301867438323,0.007770264609292865,0.009019267234547823,0.009536162879721588,0.010759791535671526,0.011524964138781457,0.012999177866548806,0.013799892449095186,0.0155058876575358,0.016464867814979134,0.018209191593233642,0.019215651058272387,0.020968642967780893,0.022112833112527652,0.02388389569317262,0.025121256496614786,0.026972836337723405,0.02810808020989375,0.029887009289940147,0.031238874453319854,0.032723915672063564,0.0338845737337129,0.03531237734758064,0.03646372116789043
Noord_Friesland,Age_70_79,1.7076480024802443E-5,1.842415798070096E-5,2.1951728514935098E-5,1.8429902153838107E-5,1.7162279256965896E-5,1.723129872766016E-5,1.9524629197964494E-5,2.0911867457673594E-5,2.6287711068162523E-5,3.053738838287856E-5,4.125153001544035E-5,3.8217249006211595E-5,3.8539891453304165E-5,3.9048659081220016E-5,4.476700819044943E-5,4.199386482584E-5,5.173027563787347E-5,5.7321389103082154E-5,7.095131059997595E-5,7.372343665623671E-5,8.839541316096877E-5,9.169793409702365E-5,1.1233254211817645E-4,1.2156044249378439E-4,1.454176804406293E-4,1.5866354563387475E-4,1.8091903829486888E-4,1.849792796246863E-4,2.1798479158852135E-4,2.3525638645649494E-4,2.6850474907547106E-4,2.833545312614927E-4,3.368569492054885E-4,3.5428426578953953E-4,4.328917817939537E-4,4.3474975290203055E-4,5.322516141874623E-4,5.487597912651188E-4,6.600114516528421E-4,6.821159398719967E-4,8.093831673494645E-4,8.427099442492869E-4,0.0010288412852564877,0.0010904993876829083,0.001299111193887259,0.001388742338850335,0.0016492563128114313,0.001700323928494174,0.0020533500611943367,0.002149188643248312,0.002545622300550887,0.0027060027901820716,0.0031610150563130546,0.003337515105897082,0.0038839770753015257,0.004090035044595597,0.004761332385192274,0.005052524279781312,0.005865965990148547,0.006202711339977407,0.007000122320294899,0.007498943675657066,0.008460375786054741,0.008982785647621783,0.010096323637649562,0.010722566674029377,0.011862212049419174,0.012520100402870327,0.013666537178086191,0.014415212766666463,0.0155746745120533,0.016385175407684027,0.017598678546965507,0.018343104135795096,0.01951023385043471,0.02039767499481271,0.021373041140209992,0.022135719987960933,0.023074383446739732,0.023831652168921802
Noord_Friesland,Age_80_150,1.6222662949316735E-5,1.750295814351155E-5,2.0854153534144437E-5,1.75084151132765E-5,1.6304172289705043E-5,1.6369740842958613E-5,1.8548406791940586E-5,1.9866284470593243E-5,2.4973341927414516E-5,2.9010541111818E-5,3.9188993930294735E-5,3.6306421244747256E-5,3.661293215762029E-5,3.70962623414961E-5,4.2528705378575005E-5,3.9894213468061324E-5,4.914382541254536E-5,5.445539768600405E-5,6.74038646327757E-5,7.00373939115373E-5,8.397582808494786E-5,8.711323710053342E-5,1.0671621471558534E-4,1.1548277133655027E-4,1.3814729866901132E-4,1.507309662706069E-4,1.7187386380745906E-4,1.7573112835778115E-4,2.0708668063296187E-4,2.2349488169914888E-4,2.5508122403417044E-4,2.691887117700631E-4,3.2001679703730357E-4,3.365730339064399E-4,4.1125164401689673E-4,4.1301675486460354E-4,5.056457629116773E-4,5.213289550866085E-4,6.27021227319946E-4,6.480211959685178E-4,7.689295720427758E-4,8.005913183146696E-4,9.774243697675544E-4,0.001036002672321401,0.0012341957350652244,0.0013193510485630666,0.001566858135594651,0.0016153764366274581,0.0019507827660291133,0.002041838995227252,0.002418495227408002,0.002570876723823834,0.003003201876857653,0.0031709042115803943,0.00369013698489562,0.0038859311614831693,0.004523805084680421,0.004800505430768154,0.005573486600521149,0.00589349151167462,0.006651282856562024,0.007125335571973368,0.008039062029058797,0.008535568816140926,0.009593937029422683,0.01018917926385643,0.011272457318551643,0.011897834683719744,0.01298766757534009,0.013699412424690527,0.014801733492835534,0.01557232977096068,0.01672614603568967,0.017433991870538845,0.018543824934960873,0.01938774408525723,0.020315320305383633,0.021040662449999137,0.021933412767282112,0.02265367222229997
Noord_Limburg,Age_0_9,8.535958178713665E-4,8.328949974588662E-4,9.057680110102773E-4,0.0011646488944045963,0.0011696100308465907,0.0012508566246809405,0.0013977985859839892,0.0016218136710773878,0.0017946252073326452,0.0019793577589301004,0.002211453991007084,0.0027425547788926252,0.003013611046382203,0.003621727026282384,0.003947349860374705,0.004607674970265485,0.004884362962924826,0.005585297102145836,0.006026907571819784,0.0066357235277192395,0.0075754518552823,0.00836904491420043,0.00981841991477983,0.010837211621954279,0.01215358781831366,0.013686629105213566,0.01496380514312956,0.016862591635731228,0.01857953678211466,0.020156335070971698,0.021599125453896084,0.02400553942265038,0.027065312783967288,0.03052320142932352,0.03451590839795238,0.03789167769176949,0.04090824090030343,0.04503705429962812,0.04831341480164886,0.05339910541981774,0.05746459613796551,0.06188338671125093,0.06582830031964315,0.07089538469533085,0.07633501027185963,0.08112904826015055,0.08595589530790815,0.08998853083143665,0.09429291990239685,0.0988661571962759,0.10244045361202125,0.1072388023966312,0.10949683637070562,0.11334140977437723,0.11468865392705097,0.11694620614784457,0.11862074707397119,0.11950498715966029,0.1197856034356386,0.11938761464802672,0.1198318227351336,0.1195649985923194,0.1182762537355635,0.11664084206152059,0.11499043664802744,0.11305411598213044,0.11122622239357405,0.10802327801836376,0.10481797493798162,0.10169820711403632,0.09767189360640904,0.09365263742201035,0.09149216466180643,0.0884018370198979,0.08506141057950845,0.08146178243668278,0.07789200909091265,0.0744517671415228,0.07122549647767995,0.06769711829966651
Noord_Limburg,Age_10_19,5.573579464542844E-4,5.767897127370025E-4,6.031686914156342E-4,7.617997434400392E-4,7.610285874648515E-4,8.554275911564213E-4,9.172252662206226E-4,0.0010808083224963516,0.001165846470075671,0.0013278188028028604,0.001406632508680672,0.0017395007003608853,0.0018434148795737348,0.0022145071689899654,0.0023718936643225552,0.0028013318393530495,0.0029235247729639813,0.003391430772056281,0.0035730055566998153,0.0040430334302064,0.004442658283555834,0.005050383858683061,0.0057011729696846425,0.00642502334031958,0.007020189010990219,0.00806780213756475,0.008614377707930054,0.009879850259254086,0.010647208756090598,0.011823654458310795,0.012519301174854336,0.014188560958654506,0.015589353112825721,0.017918729444117654,0.019663371513645167,0.022003127056538063,0.02337604622395728,0.02615380843133508,0.027659970002416268,0.030977452106090375,0.03301888408127607,0.0361829083161167,0.038179953798463284,0.04188371894420451,0.04456965752070874,0.04839122612516178,0.050757448933147375,0.054460542844913085,0.056394899563290135,0.060273821592123356,0.06200154063804386,0.06602988340876526,0.06715777510398013,0.07078011281466456,0.07150381267100325,0.0742633984725306,0.07498080617921765,0.07697600363177182,0.07700389693424381,0.07823479634978125,0.07828288290540308,0.07941136131796156,0.07865435128615306,0.07873923694795348,0.07784504404566617,0.07743605759733718,0.07634404037088371,0.07506979837040284,0.0734385117241676,0.07180439339540579,0.06992647627151172,0.0675298999795736,0.06645872605832104,0.06430387861464137,0.0627481665729206,0.06009575811777346,0.05856247291729333,0.055845033197447824,0.05436260132811854,0.05162882423076631
Noord_Limburg,Age_20_29,5.92844128085579E-4,6.424117261399909E-4,6.451329605505762E-4,8.014102604065876E-4,7.841461412403383E-4,9.28773128007987E-4,9.52727024277289E-4,0.0011326825352048209,0.0011997509293563136,0.0013920301817069713,0.0014004250272652286,0.0017440483013415609,0.001782739758132812,0.0021186965089261545,0.002209929315233783,0.0026397450019480795,0.0027130033273888854,0.003218714864634431,0.0033153324944236173,0.0038486825955719173,0.0039899986110923935,0.004737869966026209,0.005040369998010608,0.005883747164618924,0.006195302036815065,0.007321285783207121,0.0075264930920188045,0.008859144923560769,0.009196920235713613,0.01055066913468694,0.011058907698225151,0.012979233912580157,0.013705772481765188,0.01618551104988275,0.016998031900822608,0.019609969687024664,0.020326610175513626,0.02329123338418948,0.02419128568270623,0.02764561156135037,0.029009789928509777,0.0327732199387587,0.034027503426930394,0.0383533289214234,0.040056212994829976,0.044886718580113505,0.04629535781887595,0.051501651855661246,0.05243644822293614,0.05751701391554476,0.058617075650810535,0.06388533975355548,0.0647165676682695,0.06983169631344444,0.07040312060208975,0.07468119480037794,0.07503879767955224,0.07872922749032862,0.07861731777476821,0.08158966365829412,0.08144450651569735,0.08406343142897088,0.0835468720803163,0.08487610782029675,0.0844241673316457,0.08490896706034878,0.08405330851327197,0.08376193074193661,0.0827499879404544,0.0816647982310984,0.08074164389704253,0.07855108110000253,0.07786293917540377,0.07544000662671058,0.07463103224922818,0.07155089897588851,0.07104077180632895,0.06759825461210833,0.06687132365514292,0.06352199845271755
Noord_Limburg,Age_30_39,6.096176201911829E-4,6.605871835617672E-4,6.63385383040449E-4,8.240823346582493E-4,8.063300068190671E-4,9.550466037970828E-4,9.796777844039983E-4,0.0011647209121755653,0.00123368519081557,0.0014313990525716136,0.0014400311467490656,0.001793363872716558,0.001833148383394434,0.0021785942531955538,0.0022724033674579314,0.0027143532812071713,0.0027896792419414007,0.00330965965617136,0.003409002546181039,0.003957391764329077,0.00410269113986006,0.004871633480798998,0.005182651689869311,0.006049763599171087,0.006370081139481343,0.0075277101531999735,0.007738680718931246,0.009108730086876848,0.009455975938346017,0.01084764759635537,0.0113701096091956,0.013344109006269922,0.0140909260235198,0.016639759353324513,0.017474880538497994,0.02015933716887941,0.020895839375966063,0.023942465101013166,0.024867361408418276,0.028416812191515595,0.02981845895135793,0.033684965785331644,0.03497350840764779,0.0394171245974021,0.0411662225632764,0.046127342962439255,0.0475739376364116,0.05291998853344437,0.05387979060217529,0.05909579160243872,0.060225073605773005,0.06563275693173432,0.06648590389919273,0.07173544282155209,0.07232183178121676,0.07671161726717712,0.07707853208136972,0.08086482545556983,0.08075001504651369,0.08379926985674757,0.08365036327809683,0.08633683302468698,0.08580696825738332,0.08717042502944927,0.08670685566598013,0.08720412951754408,0.08632644944644818,0.08602756737853812,0.08498954158014593,0.08387634490796636,0.08292933616921472,0.08068206133495881,0.07997607270184326,0.0774901836812173,0.07666014816836719,0.07349963776947377,0.07297616998776035,0.06944341317725466,0.0686973797338194,0.06525982777222339
Noord_Limburg,Age_40_49,5.326416104053378E-4,5.912041887259356E-4,5.870466641882954E-4,7.306546095477984E-4,7.096730556611641E-4,8.484851321576281E-4,8.466453939739438E-4,0.0010107742940005382,0.0010642403145552093,0.0012260824538448123,0.0012296853042382816,0.0015109838104797602,0.0015564990465888329,0.0018191741935266181,0.001888754772328416,0.0022413950790711734,0.002314985665876401,0.00271025690377924,0.0027586400722575677,0.003220820899265897,0.0033015347288999353,0.003968704095183129,0.004150446343504366,0.00488843968655206,0.005088464305257112,0.0060093493683631705,0.00609578092829699,0.007210773397767323,0.007421030918260185,0.008536678222094252,0.008941970479848016,0.010509853579135475,0.011021048538189526,0.01299823378978826,0.013538792835706803,0.015734129599563884,0.016281946808725634,0.018706391994512628,0.019312220440570904,0.02216217783082819,0.023208075705194453,0.026312253150556963,0.027396424818703524,0.03112078877865987,0.03240909697365024,0.03667252161328893,0.037838850173645744,0.04237726989066215,0.043129246642774954,0.04758705030167931,0.048729847566629125,0.05337202508011196,0.05431769240436768,0.058939784187343025,0.05973124020173537,0.0638740048797114,0.06452890209679507,0.06825945634321118,0.06840213623428726,0.07156092121197166,0.07168223136671359,0.0744578751899444,0.07441900718957128,0.07628077320623183,0.07629847708412629,0.07721408272153751,0.07670029036873227,0.07714229632545733,0.07650469334533172,0.07612069369257413,0.0755735098531457,0.07419484553716982,0.07364808985420479,0.07192570390051867,0.07125941905108624,0.0688397460094401,0.06845671140742271,0.06544954783365997,0.06490907837117887,0.06200637534568154
Noord_Limburg,Age_50_59,5.037271795890197E-4,5.591115797226598E-4,5.551796773123341E-4,6.909947664460736E-4,6.711517062477634E-4,8.024320310193733E-4,8.006921080158103E-4,9.559168626444015E-4,0.0010064826008931993,0.0011595464545004486,0.0011629539023233493,0.0014289980900487054,0.0014720454982171116,0.0017204805278651092,0.0017862896063585154,0.0021198194587676022,0.002189422796012752,0.0025632824094909967,0.002609045241121266,0.0030462013445445857,0.003122546062621856,0.0037536138147078457,0.003925525673032837,0.004623618659196471,0.004812833585858933,0.0056839790075282615,0.005765744400171302,0.006820576572142412,0.007019496689105287,0.008075024894321325,0.008458493057528105,0.009942029328865787,0.01042575130476453,0.01229680521004417,0.012808383539337331,0.014886179367137764,0.015404705003450703,0.01769970442302604,0.018273234581100972,0.020971511671913357,0.02196185186806976,0.02490147594904657,0.02592829518128348,0.029456115058325683,0.03067660725478416,0.034716236901142894,0.03582151167182335,0.040123051965975765,0.04083588661915927,0.04506227697313092,0.046145922184393395,0.050548544801479856,0.05144555546955076,0.055830532276916034,0.05658150342844748,0.06051291655933999,0.06113448923735432,0.06467566487034648,0.06481111699679132,0.06781017560617897,0.06792536265613558,0.070561129953717,0.07052421771746953,0.07229239780315277,0.07230921268329948,0.07317886517548888,0.07269085367653494,0.07311067996011367,0.07250507511298165,0.07214035745425973,0.07162066388992094,0.0703113370969588,0.06979210886674259,0.06815654843098806,0.06752389524335878,0.06522656570986973,0.06486292784196734,0.06200832774316878,0.061495331025790634,0.05874045124038729
Noord_Limburg,Age_60_69,3.189219831345458E-4,3.3847353457538976E-4,3.310934846397773E-4,4.073526346616285E-4,4.106252815293532E-4,4.798751475189045E-4,4.837608426685458E-4,5.682263648278951E-4,5.980413135137086E-4,6.74272033914125E-4,6.890129280507917E-4,7.809242603499245E-4,8.119383304886485E-4,9.252243723613107E-4,9.540785088434367E-4,0.0011111005715878086,0.0011559851583041736,0.0013074716497828431,0.0013365406246725886,0.0015392019987370276,0.001611639678791188,0.001888280037084078,0.001988355961785482,0.0022959127099745347,0.002424118874578274,0.0028219787944948616,0.0029100751257801205,0.0033986227086031384,0.0035576762776928783,0.0040427457483486195,0.004270615647051446,0.004905361217791393,0.005180201086777969,0.006015059885186358,0.006308545928395359,0.0072707037545151065,0.007605076426807189,0.008611832318205948,0.008971982085206887,0.010182731418845514,0.010780217984594165,0.012090415620923722,0.012755471703848609,0.014451447935992512,0.015175193193902481,0.017051521820892424,0.017864298762698128,0.019848102221878605,0.02047510298352806,0.0224546076739931,0.023295456066519282,0.02538642878886277,0.026039792496732828,0.028188202189295963,0.02886139202085003,0.030990199894898818,0.031706868900849394,0.033558512991864964,0.03408382355855255,0.03579994748523163,0.03626931706147263,0.037854956299790854,0.03812330095052496,0.03930224087730727,0.039650175322664905,0.04038643413850285,0.04052952788077124,0.04111481096976344,0.04109394215594675,0.041291913737816044,0.04124151232040718,0.041112706738574145,0.04109569904305643,0.04073197376030613,0.04068715741832163,0.03981087091759172,0.03969492720918244,0.038582217011586595,0.038465009073785694,0.03725041777186322
Noord_Limburg,Age_70_79,2.0710377804178393E-4,2.1980105428009988E-4,2.1500825136633317E-4,2.645335926645398E-4,2.666589928806973E-4,3.1163346106344303E-4,3.1415706615967043E-4,3.690149275041854E-4,3.8837924407231217E-4,4.378907585832481E-4,4.4746505669435166E-4,5.071631288521283E-4,5.273077626455347E-4,6.008925453722114E-4,6.196351749931939E-4,7.216344974303457E-4,7.507919266102059E-4,8.492022991822834E-4,8.680870148732867E-4,9.997517246943532E-4,0.0010468151914033719,0.0012265621474356614,0.0012915907399626558,0.0014914531432685951,0.001574772902700361,0.0018333615458807628,0.0018906245570857738,0.002208214886378679,0.002311622684767811,0.002627023666545436,0.00277520740888626,0.0031880450154591067,0.0033668291167761044,0.003910013335795992,0.004101002173851009,0.004727274308375273,0.004944968563973862,0.005600575134873997,0.005835163903207818,0.00662402229220882,0.00701343670675425,0.007867652442432038,0.008301404183807759,0.009407989465919808,0.009880419759246473,0.011105775030833431,0.011636821736306424,0.012933633356971619,0.013343694894636937,0.014638904983740764,0.015189358906332218,0.016558916520879707,0.016987071733732706,0.01839565489282058,0.018837249631107333,0.0202343983019585,0.020704994321867565,0.021921430107613826,0.022266681143277678,0.023395032276806504,0.023703765285930656,0.024747127116690804,0.02492375942775893,0.02569997703894289,0.02592912195181918,0.026414108034957473,0.0265083814346061,0.026894030528894053,0.026880278432346083,0.027010741644037606,0.02697752622914462,0.026892643881334055,0.02688143617887373,0.02664176578899924,0.026612237052423326,0.026034963721006,0.025958597050863008,0.025225871472773997,0.025148706738496007,0.024349265426409472
Noord_Limburg,Age_80_150,1.9674960789783924E-4,2.0881214907653156E-4,2.0425893680864338E-4,2.5130857516308946E-4,2.5332773218611493E-4,2.960540947529733E-4,2.984515571078372E-4,3.505674156323302E-4,3.6896386476892307E-4,4.160007753746253E-4,4.25096559947824E-4,4.818110823372468E-4,5.009489795021471E-4,5.70856495363814E-4,5.886625369808662E-4,6.855651436469268E-4,7.132657214009575E-4,8.067593164986508E-4,8.247005669778096E-4,9.497878849783481E-4,9.945004671476632E-4,0.0011652697862120087,0.0012270508407943304,0.0014169333439754128,0.001496093187909664,0.0017417733487049558,0.001796178278915539,0.0020979200417264865,0.0021961685638171025,0.002495836538891738,0.0026366301335500886,0.003028884420706035,0.0031987571977657447,0.0037148762617531528,0.003896352072389808,0.004491442217387287,0.004698301895419976,0.005321292795587462,0.005544216031573179,0.006293865696528345,0.0066639359713991375,0.007475744008891172,0.007887975441490336,0.008939699066852547,0.009388725368976392,0.010553427013903827,0.011058209948047404,0.012290942666775662,0.01268075882284514,0.01391207557550167,0.014435399840364349,0.01573752095638503,0.016144612566100225,0.017483961390472924,0.017903870751879936,0.019232471958848363,0.019680000730616265,0.02083686020701392,0.021165215288115213,0.022238387426082973,0.022532033472109414,0.023524443346615187,0.023692455176230753,0.02443080778551643,0.024648780304709628,0.025110128430452905,0.025199808329720352,0.025566671075253455,0.025553588767612156,0.02567769820671062,0.025646100358105106,0.02556535196324239,0.025554690126324386,0.025326694232274516,0.0252986040533133,0.024749462423810487,0.02467681847563674,0.023979826270408067,0.02390642621104988,0.0231460047371842
Noord_Overijssel,Age_0_9,2.3120708961443803E-4,2.325697562313156E-4,2.399476436729664E-4,2.9216676987420254E-4,2.997415766233802E-4,3.02231187444324E-4,3.1531942361362475E-4,5.143531904110432E-4,5.414433897417137E-4,5.675673842951978E-4,5.997573879202855E-4,6.631912653926042E-4,7.791252094754286E-4,9.123234941463831E-4,9.977970262106117E-4,0.0010806946570482978,0.0012659874391491854,0.001510950634908581,0.0017144157841230134,0.001964654542968236,0.0022107539503021245,0.0023964428669036586,0.0026052537826757316,0.0031399264823970263,0.003547508094171037,0.003921892148793904,0.004665108374045657,0.005414224821490343,0.006004917577257629,0.006469336218398181,0.007200735067317443,0.008079910142703595,0.0089334884994684,0.010065216522459508,0.01104676043987629,0.012572695381828702,0.014068836689755781,0.015638545210884147,0.01750253025280446,0.019339516871244133,0.02162003063028839,0.024256405453201513,0.026894155147977994,0.030274032695268405,0.033256369549853115,0.03669988979011585,0.04007630730263656,0.04396107548281902,0.048053451284802096,0.05199545699566721,0.05643684102167357,0.06100183881493748,0.06619819113158187,0.07100281642728934,0.07624871594846949,0.07995113190822767,0.08529691410979046,0.08979851916136261,0.09442252818573549,0.09837480241069296,0.10169239471557456,0.1050211769338143,0.10863518735371758,0.11226910237308085,0.11455284852301684,0.1176880788943363,0.11886845189679507,0.12062717053813776,0.12073006954453092,0.12177687392393699,0.12048905928306752,0.12008624080107866,0.11868684722538048,0.11707677612077272,0.11511221457047838,0.11326271448652125,0.1104485496172416,0.10851332398301328,0.10469075060571142,0.10205407088259366
Noord_Overijssel,Age_10_19,1.6072056200988616E-4,1.6441731202765375E-4,1.750500581373382E-4,2.1335791336729582E-4,2.1143905351128645E-4,2.334841041929936E-4,2.443301598933356E-4,3.4803779583592043E-4,3.62680886897393E-4,3.9865408659423007E-4,4.1479691367229954E-4,4.730603431125635E-4,5.266647706105854E-4,6.163615840698577E-4,6.56576253522112E-4,7.207201873047353E-4,8.159963965385097E-4,9.618381664181497E-4,0.001073264992520362,0.0012288452688625773,0.0013599947582800809,0.001508058643525434,0.0016337592521457056,0.001951246968385223,0.0021459210405816442,0.0024180694801338998,0.0027897278830621985,0.003220792839057185,0.003542283159705839,0.003881667267513822,0.004249661208644673,0.004793005333603495,0.005273930733915688,0.005947448234031594,0.006495102813200981,0.007394210087193542,0.00820914196969258,0.009212587449377363,0.010144623732621372,0.011342243264628848,0.012566231604071443,0.014180538463403725,0.015546794157868082,0.017653815383936844,0.019224787361964313,0.02135093730994242,0.023200070227769598,0.02571248546785798,0.02791567935016237,0.030587459122420446,0.03305098730886635,0.03615499233998276,0.03891711049317581,0.0423382311351167,0.04516171690601478,0.04815925440674329,0.051029988411295246,0.054516598894287394,0.05700230833191666,0.0602757475223028,0.06227275871088378,0.06546447391831856,0.06733388292705078,0.07069713584023951,0.07202826189766764,0.07513042827037231,0.07574168927933167,0.07801284546414289,0.07803112920676358,0.07982827597203745,0.07907546759356954,0.08002574851859556,0.0791812666085453,0.07933484626461962,0.07810602465135752,0.07797952051421342,0.07618620028027856,0.07571480129859787,0.07345571899254955,0.07229998701713891
Noord_Overijssel,Age_20_29,1.8098945598843397E-4,1.8823345487606336E-4,1.9781004107877198E-4,2.411177046653945E-4,2.3858677554000618E-4,2.994012899163456E-4,3.20810205994837E-4,3.843472822919747E-4,3.942624600173916E-4,4.520409052933827E-4,4.6384476612459924E-4,5.356906975978459E-4,5.721516461901777E-4,6.768861102109947E-4,7.063900685168045E-4,8.009271377056315E-4,8.783611804349389E-4,0.001024494759132466,0.001092366980388726,0.0012461775920361573,0.0013232516774517311,0.0015210648012117245,0.0016450950437530976,0.0019251686318434436,0.00203075381268758,0.002368466698093763,0.0026249426314343127,0.00301467486759166,0.0032554065076028094,0.003654571301637377,0.003902256086002698,0.004454851773034396,0.004858216481512523,0.005454914171281189,0.005944915343934154,0.0067389639844041005,0.007383540038941927,0.008390314169612778,0.00897282668271282,0.010214047840917173,0.01115965151823839,0.012745829643256323,0.013754339290485529,0.015753750733515925,0.01696601736095038,0.018989837691055667,0.020451077843814947,0.023042874507097078,0.024821685159695628,0.027666898102125415,0.029710265948191483,0.033065334653881395,0.03516997508417685,0.03907426981412121,0.04129003975273782,0.045175883015016516,0.047380590114454724,0.05156818829206866,0.05351753172758844,0.05762149868154787,0.05955023912351065,0.06411184263500047,0.0655142115311832,0.07023817585200376,0.07149222089762264,0.07581435011806315,0.07645509910828996,0.08015258643842771,0.08024491689484059,0.08327850214669796,0.08274041155133482,0.08515759674602541,0.0845818947328999,0.08614653312923337,0.08515535692693965,0.086249657346814,0.08461963409656825,0.08495860016369772,0.08306508605958218,0.08251305781360652
Noord_Overijssel,Age_30_39,1.861113223905475E-4,1.9356030119077605E-4,2.034078690508201E-4,2.479409445921288E-4,2.453384030661754E-4,3.0787360679473963E-4,3.2988824234858605E-4,3.9522288571669506E-4,4.054185693201928E-4,4.648315419292226E-4,4.769693169429656E-4,5.508475786045741E-4,5.883398529019646E-4,6.960365957076053E-4,7.263749776259543E-4,8.235855499423295E-4,9.03209229226487E-4,0.0010534746157134789,0.0011232656571212862,0.0012814241622556288,0.0013606767061953295,0.0015640801216502132,0.0016916149353274346,0.001979600571222595,0.0020881679281069543,0.0024354170834909317,0.002699133111123242,0.0030998634777320566,0.003347386279778486,0.003757807986947914,0.004012475431803608,0.004580643282370955,0.004995369185628484,0.005608864773531619,0.006112652394483442,0.006929027099071061,0.007591712953073815,0.008626748712681986,0.009225599627524894,0.010501601513810854,0.011473671920605888,0.013104186878222124,0.014140847827396108,0.01619598164485192,0.017441975881178573,0.019522005893313543,0.021023755116661325,0.02368724656361587,0.025515147331856336,0.028438683814030585,0.030538152527666562,0.03398506346342989,0.03614714399645225,0.040157641526817,0.042433478800504965,0.04642430378967011,0.04868837001295223,0.05298830569758439,0.05498975955527674,0.05920305333750053,0.06118299485365686,0.06586523470367478,0.06730456104484417,0.07215256844397311,0.07343942558319627,0.07787426601294545,0.0785316743730673,0.08232504333542634,0.0824197625496631,0.08553168237506115,0.08497971820310934,0.0874591536686713,0.08686864228479052,0.08847350491890182,0.08745685625280641,0.08857927755755146,0.0869073527786367,0.08725503928308664,0.08531276488310091,0.08474649985522453
Noord_Overijssel,Age_40_49,1.7214161803236205E-4,1.7363193939734511E-4,1.877851990879087E-4,2.3376288573340176E-4,2.3058468813696997E-4,2.87167084377038E-4,3.047778004883206E-4,3.527581011446568E-4,3.523317393616665E-4,4.079508502844442E-4,4.1562629627123204E-4,4.7026647052217374E-4,5.007801848126991E-4,5.847422337001973E-4,6.120128061899432E-4,6.871756293636011E-4,7.583370585843019E-4,8.776987339350617E-4,9.369719517215991E-4,0.001064474061966303,0.0011327719418352533,0.0012860465609201288,0.0014043206366896044,0.001635404509299998,0.001717463302536859,0.0020003791540430527,0.0021806085173139422,0.002454842979518812,0.0026629054183164858,0.002985410712259551,0.0031749686720928816,0.0036243540585058076,0.0039609348964601,0.0044563342019997565,0.004835335057591816,0.005468155406772257,0.006007229418312443,0.006861541530679305,0.007286173570821508,0.0082881853500395,0.009002277458749708,0.010241334426417725,0.010996144714980782,0.012588533069121333,0.013567062885164294,0.0152368057326433,0.0163952743336786,0.018550176189061518,0.01999096245180998,0.022491533267917863,0.02404441393557233,0.02702165791656419,0.02860671923857605,0.031972826180388436,0.03370898856418425,0.037135580570694215,0.038990213109122984,0.04281780281766645,0.04441432964333869,0.048271033974577215,0.049946540124578886,0.0542773020099947,0.05548708035649752,0.05996524664775493,0.061098232580108824,0.06548414685843151,0.06613757737591541,0.06997747200385684,0.07028549698611042,0.0735064690116678,0.07331724312053856,0.07606757858899083,0.07571814382798447,0.07786514304624959,0.07717985924410353,0.07880684502495383,0.07757266067324808,0.07841054955795301,0.07688234179585185,0.07691236615000185
Noord_Overijssel,Age_50_59,1.627953227207879E-4,1.6420473489053844E-4,1.7758962313940696E-4,2.210712814995075E-4,2.1806561782233835E-4,2.715764190279746E-4,2.882311648552127E-4,3.336070104775768E-4,3.332037918404307E-4,3.858039464647023E-4,3.930627884894955E-4,4.447373185558767E-4,4.735949405373363E-4,5.530003049191157E-4,5.787909605453612E-4,6.498750525072428E-4,7.171751547957461E-4,8.300606692138723E-4,8.861181947126262E-4,0.0010067036689196396,0.0010712969218567014,0.0012162584621665529,0.0013281185918283533,0.0015466729733696338,0.0016242831558396231,0.0018918640932683584,0.002062326615302368,0.002321703196725311,0.00251849550368477,0.0028235360379547103,0.003002831288817509,0.0034278942507407484,0.00374626488784624,0.004214871985120272,0.004573384247339107,0.005172011176030389,0.005681973511744154,0.006490180870439954,0.006891910790721267,0.007839917024901055,0.008515553366272632,0.009687946549215343,0.010402185565031252,0.01190907970051791,0.012835138379819755,0.014415460784243717,0.01551197490678935,0.017551820006322827,0.018915813944392013,0.021283365672254306,0.022753805572435004,0.025573346338262137,0.027074638721975908,0.030263291696482453,0.03190816253623219,0.03515504741351094,0.036912675580669574,0.04054065046412769,0.04205414855279188,0.04571084864391761,0.04729971550811651,0.05140724225410931,0.05255484320880133,0.05680354645972141,0.05787865174266216,0.06204116860436981,0.0626614071835786,0.0663067255765386,0.06659917759362366,0.0696576209080525,0.06947792732159197,0.0720899100978164,0.07175802989314806,0.07379727806695946,0.07314635849057449,0.07469180033181,0.0735194592965539,0.0743153534068014,0.07286376851750598,0.07289228622200927
Noord_Overijssel,Age_60_69,1.0978761340829646E-4,1.0602763422518091E-4,1.1969082226148675E-4,1.4599836666717714E-4,1.5056605448005023E-4,1.7055430569867802E-4,1.8368003134583422E-4,1.9666654168448705E-4,2.0432267198955412E-4,2.346539282481741E-4,2.3238431064021015E-4,2.495355845335556E-4,2.668467274664632E-4,3.016761935199508E-4,3.154018500356459E-4,3.416997569540836E-4,3.823069094459619E-4,4.50773699488205E-4,4.865885005527204E-4,5.527517217714939E-4,6.000592339507893E-4,6.77169222766727E-4,7.285025122449884E-4,8.28099974725105E-4,8.770321917949131E-4,9.990447533423374E-4,0.0010746999417144965,0.0011964097677095165,0.0013040930549229612,0.001451766659616216,0.0015355448268546956,0.0017253760962294695,0.0018738961638734564,0.0020713074235931828,0.002243997648355922,0.0025244623235396446,0.0027871205605095595,0.0031329995809898925,0.003372446994419076,0.003779688789596003,0.004137558932053809,0.004680453293547271,0.005065016339328987,0.005718201430026215,0.006215942523604467,0.006966112626616061,0.007477764269813059,0.008465135453656125,0.009121081983568868,0.010210081747796584,0.010985472947032227,0.012362231253014833,0.013225852816444394,0.014723123811858252,0.015676961156977032,0.017226365617266315,0.018234385799654307,0.019993139937928173,0.020866581539574325,0.02261170720855976,0.023566386866216815,0.025565613881285643,0.026337831849006843,0.028473974450247352,0.02934835710528738,0.03150648476931439,0.032198621960692786,0.034196412569791224,0.03470636000688254,0.03638662028694417,0.03671481733250648,0.038215864097950414,0.03847678805546062,0.03987193124986732,0.03998886998900253,0.04102880451812474,0.04091144233401023,0.04165493905053608,0.04127365885080292,0.041558447522099806
Noord_Overijssel,Age_70_79,7.129203036193577E-5,6.885039304860285E-5,7.77229442071592E-5,9.480656107130336E-5,9.777274635280886E-5,1.1075286108419569E-4,1.1927658896149218E-4,1.2770995028910104E-4,1.3268181303538462E-4,1.5237895005015822E-4,1.509050516854682E-4,1.6204318368739923E-4,1.7328520346859833E-4,1.9590399462843244E-4,2.048177230637993E-4,2.2189625375890198E-4,2.482678825078688E-4,2.9273333256862877E-4,3.159935201210162E-4,3.5896448236194534E-4,3.8968985737486417E-4,4.3977249600435364E-4,4.7311401972116585E-4,5.378053560982643E-4,5.695890274435289E-4,6.48844040243679E-4,6.979886598971197E-4,7.770525078436563E-4,8.470074010080708E-4,9.429457274439113E-4,9.97375656228816E-4,0.001120713266280382,0.0012172158013855627,0.0013454937168099201,0.001457715190473885,0.0016399876128002644,0.0018107040269758068,0.002035534379816517,0.002191197445118198,0.002455972570056475,0.002688679213612155,0.0030417546651313465,0.0032918990093077083,0.003716849983335102,0.004040737490502155,0.004528991786860059,0.004862078599460307,0.005505030572062974,0.005932291031401693,0.006641846185127198,0.007147231534373577,0.008044919106303117,0.008608250138499751,0.009585313720653743,0.010208024124076953,0.01122000028623904,0.011878677759420753,0.013028480546801946,0.01359977044159466,0.014741736181168141,0.01536675673751764,0.01667632813179032,0.017182413094559923,0.01858310083704806,0.019156752764759144,0.020573401094508892,0.02102797141034396,0.022340686837307944,0.02267591741949171,0.02378093100894796,0.023996846771369706,0.02498469121124236,0.02515646137128369,0.026075182591212,0.026152209634316748,0.026837354814068348,0.026760019471822383,0.027249999760147414,0.02699871128374909,0.027186402247648567
Noord_Overijssel,Age_80_150,6.772754955730598E-5,6.540798598297926E-5,7.383694047102818E-5,9.006644649678375E-5,9.288433608134472E-5,1.0521550936359869E-4,1.1331309741691165E-4,1.213248401502609E-4,1.2604814050887203E-4,1.4476055403633836E-4,1.4336033997275344E-4,1.5394164816573408E-4,1.6462165649766547E-4,1.8610970644605818E-4,1.9457783330145695E-4,2.1080261056338756E-4,2.3585595238673207E-4,2.7809870135275805E-4,3.001962158601934E-4,3.410193189465893E-4,3.702089716302037E-4,4.1778846515772017E-4,4.4946363574138726E-4,5.109219589085612E-4,5.41117282859993E-4,6.164118392193441E-4,6.631008004488459E-4,7.382142268551606E-4,8.046740747722492E-4,8.958195652774004E-4,9.475305071759976E-4,0.0010647074446318294,0.001156390214656744,0.0012782620471230022,0.0013848799238899145,0.001558052145890998,0.001720246742936804,0.0019338561367620022,0.0020817516923871127,0.0023333173201298685,0.002554417103373119,0.002889886907626704,0.0031275617251037557,0.003531336017442488,0.0038390889450733434,0.004303030125982654,0.0046195370727496465,0.005230500186513942,0.005636514032350659,0.006310804030118522,0.00679108622304303,0.0076442146141965095,0.008179602879336056,0.009108237499641736,0.009700106645765705,0.010662001930699438,0.01128810908551181,0.01238110638204759,0.012924195626841661,0.014009837526684055,0.014604057562503603,0.015849155481929333,0.016330346822054698,0.017662201279517675,0.018207689948261163,0.01955485673771773,0.019987152643757833,0.021235600033221114,0.02155443179782035,0.022605429036172353,0.022810797138764216,0.02375041355720242,0.023913802501515424,0.024787720819266057,0.024860993388337693,0.025512755781905705,0.025439187352783832,0.025905306222034685,0.025666253709894726,0.025844805164944806
Noordoost_Noord_Brabant,Age_0_9,5.553717903944433E-4,5.637003839469301E-4,5.140180488657498E-4,6.493721734511793E-4,7.321838101242983E-4,8.331578520410776E-4,8.668708197354658E-4,9.068186714500381E-4,0.0010742187835930395,0.0013150522089723227,0.0015793183823796797,0.0018263475904402027,0.001994432605259777,0.0021523692690802454,0.002398915972600224,0.0026639382035243964,0.003001888745304271,0.0034038493308350404,0.0039054388348900293,0.004502356841270538,0.005083987970179171,0.005691646378935489,0.0063824931423963616,0.007253581037251711,0.008051307257068707,0.00900075356279395,0.010088059576795039,0.011053487942319973,0.012705582088254896,0.014266763162759322,0.01605349931909794,0.017903545234597695,0.020198254376990854,0.02234033961763149,0.024954430416143314,0.027266995454482856,0.030093589419874056,0.033618732528179374,0.03666654107044598,0.04046531628846173,0.04411441945642158,0.048440223623081424,0.053058710953502786,0.05784699402387783,0.06256623042064513,0.06725032944917797,0.07252422206897857,0.07720549139220689,0.08226479554272914,0.0870612920028081,0.09129222211907051,0.09570376155592597,0.10004538799172003,0.10405980606954335,0.10783845133723002,0.11120101522886561,0.11376660043229447,0.11611261719162025,0.11759869922700084,0.11920258115938132,0.12058730333301904,0.12188038827680492,0.1217037248318128,0.12140223927058724,0.12078913046303541,0.11923671759009435,0.11716415764964105,0.11482525977443547,0.11251858370602674,0.11000253953118078,0.10754803970456028,0.10438856103837202,0.10148476407989915,0.09850654780692769,0.09523040125767868,0.09178195091975794,0.08821137940244839,0.08467764818741563,0.08149778936906782,0.07831802829524603
Noordoost_Noord_Brabant,Age_10_19,3.7540789450096756E-4,3.9468001979980905E-4,3.838848581817489E-4,4.599556542295158E-4,5.013470566298528E-4,5.816666308948726E-4,6.119830336392962E-4,6.626506612203986E-4,7.50894966143334E-4,8.996567705522596E-4,0.0010320407888750882,0.0011899198390900034,0.0012872812380957388,0.001397559857325481,0.0015235052753006517,0.0016941228734828062,0.0018904278475470049,0.0021449161283810803,0.002406122773577546,0.002751175083493096,0.003080086680233851,0.0034727403305864213,0.003867588074634498,0.004401206988873585,0.004833603120201979,0.005449439223936592,0.0060293515347321636,0.006662004382004594,0.007527826899586421,0.00847147519262248,0.009429637494917431,0.01058137330473985,0.011800688236884627,0.013164806696024933,0.014561770208110003,0.016045329019209964,0.01757928945012699,0.019679602651156758,0.021419966733795204,0.023789947836769465,0.02584105242895607,0.028532815709418347,0.031149317345688043,0.03419662784448407,0.036844813232013385,0.040019527126867294,0.042950558997553845,0.046214651145221275,0.049154499448984534,0.05249007981033382,0.05508396519754777,0.05836685465008029,0.06107322693874817,0.06428166569744032,0.0666703696620029,0.06963997776091302,0.07132732310404255,0.07369961383944212,0.07489245405380407,0.07683068863336684,0.07779047867535072,0.07940370594753188,0.07955136394645101,0.08024174404735063,0.0801731644052559,0.08010064411297058,0.07914669019576182,0.0784769027612896,0.07725384461330453,0.07623256939799183,0.0749384489082463,0.0734159443490161,0.07183119569763596,0.07015284228923657,0.0683603202146651,0.06636527373405898,0.0643357381934232,0.06205799310914606,0.06016011434172397,0.057903529153219724
Noordoost_Noord_Brabant,Age_20_29,4.1429838065421E-4,4.4947473008061234E-4,4.796907222254232E-4,5.420308602316348E-4,5.56936539243269E-4,6.433964916259249E-4,6.948731636156058E-4,7.778645031955023E-4,8.584914876932359E-4,0.0010015625447001852,0.0010970830771281914,0.0012572082877776447,0.0013628657924815712,0.001469983509172823,0.0015590643197039844,0.0017432501624914387,0.0019206323539558978,0.0021699973679492057,0.0023636042815040614,0.002659535384680667,0.002952085176933128,0.0033562945728563554,0.003710770518614348,0.004175728762789821,0.004519026794351677,0.00514254069289144,0.005614327878105341,0.006265585802582074,0.0069448162853391615,0.007815429672403673,0.008574930713562967,0.009706387036900632,0.010673620054359678,0.012048901625586361,0.013189686152909053,0.014700615137092865,0.01593544282685133,0.017850830542305296,0.019385339110475686,0.02163630888421819,0.023447228105063278,0.026062821408982972,0.02823347537276988,0.03128533879152595,0.033614327040032865,0.037040085522500266,0.03947128318073323,0.04302063153407165,0.0457183689227697,0.04936298210165668,0.05185009539648855,0.05568184437075774,0.05832583074649289,0.06231094452660746,0.06480623727576462,0.06862413575727588,0.0705599428697693,0.07389700703323665,0.07555433791017452,0.07861290455543035,0.07980711570710419,0.08231531180729978,0.08288301958642308,0.0846551181910612,0.08499669401962318,0.08609884909943488,0.08566595201381921,0.08591984090217397,0.08517050882604027,0.08487037272000864,0.08401907679810194,0.0831525866989613,0.08197900953420267,0.08050583214423979,0.0790560275191089,0.07736416730776519,0.07565964474785292,0.0733732716117832,0.07169895481407873,0.06910418579116573
Noordoost_Noord_Brabant,Age_30_39,4.260213085315323E-4,4.6219277278747306E-4,4.932635258875218E-4,5.573670803483699E-4,5.726943797712547E-4,6.615998013377311E-4,7.145323575005191E-4,7.998707293986884E-4,8.827776890832917E-4,0.0010298940527663225,0.0011281150779635096,0.001292766645429988,0.0014014104260205995,0.0015115553575493212,0.0016031533937865827,0.001792543185567208,0.0019749361622081185,0.002231343818466458,0.0024304173865412615,0.002734702241063758,0.0030355078229749033,0.0034511199455895536,0.003815591713771771,0.00429365569234863,0.004646626179394708,0.005287698831365262,0.005772764442423806,0.006442341285568642,0.007140664282594966,0.0080357300038012,0.008816544488206235,0.009979720824325855,0.010974040089221093,0.012387787461102806,0.013560436788923491,0.015113510515319728,0.01638273153298997,0.01835137883113558,0.019928477810270184,0.02224179703049467,0.024102767449521,0.02679047953248137,0.02902082904284209,0.032156383766339114,0.03454905186825874,0.038068181731793715,0.040565428465492936,0.04421088169689935,0.04698140922424765,0.05072400894552831,0.05327775603233598,0.05721179256302189,0.05992609617419653,0.0640167869638032,0.06657793676614243,0.07049622469158356,0.07248275918478986,0.07590699529936373,0.07760748984986798,0.08074548742869159,0.08197063225747103,0.08454365164286404,0.08512600399040571,0.08694374992827336,0.08729411293578737,0.08842459616060983,0.08798057713482732,0.08824098962779015,0.08747239777874427,0.08716454239995264,0.0862913362491391,0.08540252127402836,0.08419866931958975,0.08268742669908691,0.08120009386315519,0.07946435604764779,0.07771553639455853,0.07536960174913088,0.07365156397226336,0.07098886523189463
Noordoost_Noord_Brabant,Age_40_49,3.810084418657267E-4,4.2198549002592234E-4,4.589350481825072E-4,5.105455926308622E-4,5.171296106855072E-4,6.030676353748765E-4,6.502706397684133E-4,7.228276920575594E-4,7.887966437098992E-4,9.058675096378366E-4,9.742958040691585E-4,0.0011099672388973358,0.00118742982038067,0.0012724083004749254,0.0013386216768357384,0.0015059443469908063,0.0016489819775538095,0.0018536344268198501,0.0020113241832103723,0.002247158382031378,0.0024760117323857633,0.002803780991420979,0.003088999135474446,0.0034902338376907593,0.0037713955974323365,0.004316201313021684,0.004665518502823929,0.0052107525205841165,0.005721743033079707,0.006460664522848325,0.0070464616810548275,0.00797789850961983,0.00871540494879064,0.009907044782286545,0.010723555880811864,0.012030635648064947,0.012967704777106404,0.014526827807995857,0.01575763764254845,0.01765554137458103,0.019027622482466477,0.021162037143661605,0.02291506075829952,0.025466866775270436,0.02732215123131332,0.030345714538180135,0.032255420414515235,0.03536785201141035,0.037562494809376124,0.040853424367621405,0.0429490592265257,0.04637868865721795,0.04870246072397344,0.05248846870121571,0.05460444036493883,0.0583238973203023,0.06009469194760941,0.06335796263440285,0.06502768239304868,0.06821791603731453,0.06954779935325883,0.07227027646003248,0.07309095205207039,0.07524538197312713,0.07577092620951786,0.077335468802885,0.07726407398900847,0.07815537789439309,0.07776698375579538,0.07802892829206232,0.07747329835884498,0.07722915376223338,0.07642484914631875,0.07554006523587586,0.07446584187575944,0.07328969649188255,0.07194807874290787,0.07020628958978248,0.06875993231483746,0.06669344829517887
Noordoost_Noord_Brabant,Age_50_59,3.6032392837315186E-4,3.990768234455322E-4,4.3402090666289084E-4,4.8283035360274784E-4,4.890570421858254E-4,5.703312212076428E-4,6.149726860170679E-4,6.835925477509663E-4,7.459820362334391E-4,8.567012091832416E-4,9.214172450265901E-4,0.0010497291693993827,0.001122990209839858,0.0012033598442661164,0.001265982366082108,0.0014242318719186464,0.0015595143494694375,0.0017530728700156928,0.0019022159507530167,0.002125270487175146,0.0023417251985097254,0.002651741525966811,0.0029215159321233086,0.0033010320303052954,0.0035669796095544326,0.004082316485586768,0.004412746972546788,0.00492851414234774,0.005411902410524028,0.006110933336284985,0.006665126384059694,0.007546348193572361,0.008244126531488205,0.009371634521864292,0.010144245046774691,0.011381120396465438,0.01226791338769928,0.01374348684110005,0.01490843012235843,0.01670492296902204,0.018003806884075324,0.02002455185625307,0.021684395955093638,0.02410085340141288,0.025857948667590502,0.028721882859328862,0.030531015532038408,0.03347994891976114,0.03555961610567637,0.03867861923986393,0.04066507559722854,0.04391653783462912,0.046119952079124005,0.04971049330267485,0.05171755924051258,0.05524617321989578,0.05692637524905597,0.06002314983116197,0.06160790487630963,0.0646362290919763,0.0658987848746817,0.06848373788156958,0.06926303834191272,0.07130902902197667,0.07180816020895375,0.07329416255204868,0.07322634878990764,0.07407296672189734,0.07370403945877724,0.07395285402992513,0.07342507959994471,0.07319318021061882,0.07242923949838731,0.07158890005724716,0.07056869578139258,0.06945176852783275,0.06817779429974824,0.06652397422078393,0.06515079308220062,0.06318906039365357
Noordoost_Noord_Brabant,Age_60_69,2.328779011406823E-4,2.5359793024748445E-4,2.758610161325281E-4,3.0491156821876864E-4,3.077662440542639E-4,3.5030000102831416E-4,3.710549141761055E-4,4.072819511679038E-4,4.4050203535872523E-4,4.881875593065743E-4,5.258273926125323E-4,5.843539793159991E-4,6.258904127047771E-4,6.672819216630987E-4,7.108037214241802E-4,7.877275950095575E-4,8.48501899741283E-4,9.510936712918694E-4,0.0010186522842929868,0.0011346904581670536,0.0012375245609224095,0.0013626055752218313,0.0014940631614169808,0.001674677752153686,0.0018115230977246988,0.002069788634704861,0.0022141899338846693,0.002452262955828899,0.0026929508433826133,0.003026038084627314,0.0033099263902826026,0.0036880720849350457,0.004039821838580315,0.004562360890463468,0.004933243300060619,0.005501956376444128,0.005943912518967975,0.0066470792624157005,0.00721071640787041,0.008110818635190808,0.00874626244041965,0.009714814224128676,0.010559176648091584,0.011724183094180884,0.012564252290636069,0.013928786091065293,0.014868113811067674,0.0162990860107054,0.01740494912684387,0.018945067029631057,0.020026061367864445,0.021679824401130587,0.02292388650203392,0.024750843370773157,0.02587366208804176,0.027739085690313803,0.02876281398530034,0.030478037863910568,0.031509529369011746,0.03317761252307738,0.034102599451079185,0.0355788689386628,0.0363245543125339,0.03775000115959792,0.038342182093588084,0.0393713812194697,0.03974570759351115,0.04059632044156092,0.04072367479773964,0.041186929179100606,0.04129745031730814,0.041502116208819495,0.04149178093519035,0.041380561552171846,0.041145429890694585,0.040883952346883023,0.04056352251539175,0.04000334936355654,0.039502809026138674,0.038786099534362295
Noordoost_Noord_Brabant,Age_70_79,1.5122559114677525E-4,1.646813032467609E-4,1.7913919472412054E-4,1.9800511076528693E-4,1.9985899553198738E-4,2.2748150553819624E-4,2.4096042676480245E-4,2.6448768773457143E-4,2.8606237822459413E-4,3.1703204747590696E-4,3.4147784441007634E-4,3.7948952150246296E-4,4.0646695684709577E-4,4.333506565552536E-4,4.6161839685732176E-4,5.115820942597216E-4,5.510572558081739E-4,6.176963209673092E-4,6.615807102989812E-4,7.369586415680862E-4,8.037618276562908E-4,8.850203242499743E-4,9.70425187646784E-4,0.0010877726164232326,0.0011766876076062527,0.0013445067732198446,0.0014383443799422801,0.001593063930447336,0.0017494959994361903,0.0019660037060890145,0.0021505519788519445,0.002396403115378365,0.0026251223259562417,0.0029649466323408147,0.0032061815984899544,0.0035761538382415026,0.0038637164875249264,0.004321330533780476,0.004688222100235118,0.0052742823080131895,0.005688134646605558,0.006319112815807437,0.006869362464701156,0.00762883811412185,0.008176679768636341,0.00906689356496626,0.009679956462484762,0.01061429084136456,0.011336676048335215,0.012343205560522152,0.013050010150334579,0.014131846957665783,0.014946093713047781,0.016142508148756063,0.01687819541165103,0.018101105988779342,0.01877257833846213,0.01989816522115717,0.020575400426409485,0.021671131197041005,0.022279022483521982,0.023249633684738535,0.023740101663448532,0.024678047267958747,0.02506784620420288,0.0257455096146898,0.02599204330486582,0.026552387574723002,0.026636297705166734,0.026941555675696227,0.027014390384005105,0.02714927534845557,0.02714246364887729,0.02706916358851652,0.02691420792491639,0.02674190553432476,0.026530778594869187,0.026161747364784826,0.02583206495188295,0.02536010693713797
Noordoost_Noord_Brabant,Age_80_150,1.4366485476113855E-4,1.564478822196902E-4,1.7018299719351315E-4,1.8810578643491116E-4,1.8986699448286792E-4,2.1610865937016221E-4,2.28913784513618E-4,2.5126496490301964E-4,2.7176120301020124E-4,3.01182832463498E-4,3.24406721939563E-4,3.605184661736871E-4,3.8614753342869346E-4,4.1168758448295595E-4,4.3854253875674765E-4,4.8600920642039025E-4,5.235116064314926E-4,5.868205686613281E-4,6.285120723064086E-4,7.001236116338516E-4,7.635890838769699E-4,8.407879162503074E-4,9.219263018345192E-4,0.0010334120984770712,0.0011178861248782868,0.0012773243876146312,0.0013664763205195607,0.0015134710415608543,0.0016620939365012966,0.0018677953818158066,0.002043134303430061,0.002276719464408772,0.0024940300278344374,0.002816908301793042,0.0030461169334926597,0.003397650263011087,0.0036708856908008736,0.0041057081844347865,0.004454333865222537,0.005011230094311259,0.005404497876872916,0.006004107645012247,0.00652701776385034,0.007248782143907673,0.007769438223283021,0.008615507564883718,0.009198191628630337,0.010086262044429084,0.010772906783338532,0.011729679438852947,0.012401572932173477,0.013430021332283215,0.014204122406033748,0.015341606787893203,0.01604109170330037,0.017203882140210958,0.01784237467956651,0.01891272662878074,0.019556758078345338,0.020598814091365214,0.021176952773036106,0.022100095685249843,0.022566594492615,0.023458735330915692,0.02382951097224506,0.024474120130320798,0.02470863425680392,0.0252416704057854,0.025321492535007484,0.02561188160499317,0.02568116925901187,0.025809486003156246,0.0258030059778096,0.025733275176300974,0.025585865758139814,0.025421955766024462,0.02522111424529827,0.024870066248197098,0.024556455189445048,0.024107513413580084
Oost_Groningen,Age_0_9,9.119764479148529E-7,4.9887968777251324E-5,5.104850514636716E-5,5.086013042887583E-5,6.212604966326918E-5,6.16536290528602E-5,1.1209404380463361E-4,1.115706120159432E-4,1.1308312410118759E-4,1.1266692444322768E-4,1.1299907427153588E-4,1.1386158080006759E-4,1.1579204489742256E-4,1.252434984161388E-4,1.2814101678415568E-4,1.846321589011879E-4,1.3861172815887723E-4,2.4613865873712726E-4,2.8002861392406597E-4,1.8236457785925086E-4,1.9271912616747322E-4,1.9002696251824158E-4,2.0252490208927387E-4,2.1048127228506797E-4,3.562082007344536E-4,4.345815535481412E-4,3.4479397064623996E-4,4.049676812815095E-4,4.156579438342467E-4,6.253037949640605E-4,7.642321026886112E-4,7.970715657436012E-4,8.572594133959832E-4,9.60107642164143E-4,0.0011020930230467574,0.001337140684195881,0.0014947292603543216,0.001850139090779801,0.0020097537523436904,0.0021354110936269155,0.0024212048386652585,0.0026773721567676656,0.00290440865382835,0.003147422937803235,0.004009054754116725,0.004306357886025736,0.005393668624355086,0.005700769390311611,0.006503132177565263,0.007394505015835051,0.008241539960214705,0.00922867491479662,0.009907853879836948,0.01174453297254996,0.013039104330986762,0.015191757232068337,0.017031089670688226,0.01888213648424819,0.021184802908865374,0.022945483247329257,0.026090631671831233,0.02917895932020087,0.03271970863945528,0.035508492588095186,0.03916718264480845,0.04292806755320311,0.046715495593571466,0.05024361070014449,0.05580217109012964,0.06075958043022833,0.06655438534799563,0.06996389577060813,0.0743804353254367,0.07833365402372383,0.08515073608842905,0.09014175724285745,0.09600741991183115,0.10003133728513824,0.10516441478822425,0.10829592801801302
Oost_Groningen,Age_10_19,3.1665555340065765E-6,2.3283776844684745E-5,2.5929064446872374E-5,2.7871085404362894E-5,4.101350651530833E-5,4.090447541282849E-5,6.483639950127795E-5,6.430954419034407E-5,6.972237759728106E-5,7.014672151584023E-5,6.87780540465921E-5,7.656481045581476E-5,8.424180539279291E-5,8.997191013404571E-5,1.033818625246763E-4,1.1888571033158435E-4,1.1328814681699217E-4,1.5904926248577755E-4,1.7657550294492008E-4,1.4971707878652651E-4,1.5467903868160437E-4,1.509251692601854E-4,1.6773164683203667E-4,1.7085038204678327E-4,2.5106420656095807E-4,2.834983684669723E-4,2.6809478037403967E-4,2.812364699940062E-4,3.136551534328458E-4,4.368957547382646E-4,5.281968624000211E-4,5.300726958437085E-4,5.700872222018649E-4,6.27935002300295E-4,7.278822334656487E-4,8.198684265433576E-4,9.538250058775954E-4,0.0011212109012379567,0.0012837148646525076,0.0013376991132012517,0.0015453925450095163,0.0016677642123361647,0.0018853618746665912,0.0019788384047961793,0.002523270374808484,0.0026729635581812516,0.0033722998956087213,0.0035459041984645667,0.004096705928832045,0.0044574442582547835,0.0051514146799600535,0.005604179092010164,0.006293718821234862,0.007114271042112819,0.008205751011617801,0.00922220752344316,0.010521330896927195,0.011491027700297862,0.013096051754130533,0.013989679882362105,0.01615518463473853,0.017624960663359168,0.0200537993102895,0.021496109500427685,0.02422811458369234,0.026275427251187033,0.029165982583816863,0.031008455209840302,0.03469526343027651,0.0373571110330857,0.04124899357722567,0.043407423665677736,0.04675422769510473,0.04915018460470766,0.053587596396577286,0.05668116326315731,0.060721576352357864,0.06336172033414045,0.06688445817172284,0.06917825950361589
Oost_Groningen,Age_20_29,5.550243711516245E-6,9.994426423354241E-6,1.502608176673359E-5,1.8726780528832698E-5,4.336178515373934E-5,4.314202413724377E-5,5.4460632152197874E-5,5.341736307917788E-5,6.366092396281609E-5,6.41045285070252E-5,6.139621203160583E-5,7.58553531022832E-5,8.996347779832714E-5,1.0268285944392552E-4,1.2698130627819548E-4,1.2385067818299067E-4,1.4553312905019045E-4,1.6556471147288754E-4,1.6379914589081945E-4,1.8056756272721852E-4,1.8932502403534723E-4,1.8058401200593543E-4,2.1265105455425815E-4,2.1823763882133917E-4,2.673843499452211E-4,2.6103012689993044E-4,2.976972350426932E-4,2.896839130156481E-4,3.483262269547982E-4,4.4706583230313957E-4,5.54674771872099E-4,5.242023872631396E-4,5.64619194716176E-4,6.05822196111272E-4,7.273449573431678E-4,7.705678966206664E-4,9.52885315266605E-4,0.0010711002725454222,0.0012670569486035177,0.0013076670989413675,0.0015289020249500407,0.0015898800957265813,0.001966877961899094,0.002013527275917193,0.0025349275702096774,0.002654425216252587,0.0033331445105865276,0.0035314339380019266,0.004168442517507809,0.004323968593145544,0.0051137368307014874,0.005297344758237399,0.006357362785124998,0.006738637857512275,0.008152366137919143,0.008824899396827957,0.010340430920125931,0.011086751012743368,0.012871106154984324,0.013461679732628462,0.015843464418321074,0.016670322779898994,0.019259257862065948,0.020235117697311344,0.023449052396124492,0.02508560650286107,0.028614989002133773,0.030051031224404112,0.0338672593526117,0.03589190557069066,0.03997975998395986,0.04227921713706584,0.046156390991927254,0.04845056977884943,0.052964526580441706,0.05602729384796068,0.06036515858191971,0.06311228998164642,0.06686429906141511,0.06967195760511591
Oost_Groningen,Age_30_39,5.70732563243137E-6,1.0277286095039528E-5,1.5451344946404433E-5,1.9256778648113482E-5,4.4588978127535484E-5,4.436299773646901E-5,5.6001927638549276E-5,5.492913371973884E-5,6.546258925199666E-5,6.591874781691764E-5,6.313378582112339E-5,7.800211898700837E-5,9.250949618799797E-5,1.055888246751513E-4,1.3057488219214708E-4,1.2735566284249877E-4,1.4965168298053388E-4,1.702501062932349E-4,1.6843458033644065E-4,1.856774909735348E-4,1.9468275781930888E-4,1.8569440571158946E-4,2.1866882255794362E-4,2.2441348266866168E-4,2.749507911110616E-4,2.6841678042954786E-4,3.0612133876128933E-4,2.9788129310293066E-4,3.5818275065468974E-4,4.597157300911814E-4,5.703686367114491E-4,5.39034304641195E-4,5.805943434726846E-4,6.229627655959247E-4,7.47922492011388E-4,7.923677795590445E-4,9.798405509358066E-4,0.0011013977311816747,0.0013028936799595048,0.0013446516517248153,0.0015721388055218721,0.0016348399013013104,0.0020224879895759384,0.002070454862624471,0.0026065772209639126,0.0027294478408861345,0.0034273169499976497,0.003631198502191957,0.004286164119069347,0.004446072616908769,0.005258084075068115,0.005446860566872602,0.006536698820183262,0.00692869180634248,0.008382123813004516,0.009073524197546257,0.010631523481747895,0.011398731920882144,0.013232961960034428,0.013840022127743379,0.016288192827254133,0.01713805851129413,0.019798899798656122,0.020801812029062172,0.02410464211214458,0.025786344118683413,0.029412820187705857,0.030888261381743054,0.03480889011041033,0.036888746767194114,0.04108769660620237,0.04344942376553629,0.04743122906985042,0.04978710418292087,0.05442198315495861,0.057566441551930914,0.06201951295075003,0.06483930299230234,0.0686901704656725,0.071571518993087
Oost_Groningen,Age_40_49,7.992551890656507E-6,8.11548580603727E-6,1.3100598740156677E-5,1.3627301757579424E-5,3.8779767406404986E-5,3.8347621393097775E-5,4.691013178204084E-5,4.718115928703526E-5,5.452227575042379E-5,5.76180447633412E-5,5.736741053252725E-5,7.00592721190052E-5,8.372594204353323E-5,8.635604251072682E-5,1.1273908209930017E-4,1.034510255714105E-4,1.3232750285263606E-4,1.3887236380172308E-4,1.3628059075765364E-4,1.4928994970675458E-4,1.6874187322180045E-4,1.748598721666994E-4,2.0188387642894323E-4,2.1276010936333023E-4,2.5014577118087633E-4,2.3143044520823608E-4,2.80874531148001E-4,2.7675396556381404E-4,3.4423925616089424E-4,4.0450903606892297E-4,4.745699080532795E-4,4.4533955181946805E-4,4.935849955409743E-4,5.285567099762023E-4,6.381757693102452E-4,6.538494720232935E-4,8.435144148692952E-4,9.241995955125981E-4,0.0011401675358201357,0.0011272493006034834,0.0013197811437621887,0.0013751446218771557,0.0017489440031592807,0.001770447975420808,0.002198399009951002,0.00226405893860937,0.0028204912866811593,0.002980674855795007,0.0035311091788199356,0.003600341046861577,0.004320086284112734,0.004435325259420586,0.005421951285611182,0.0056935465771439375,0.006929581987667355,0.007306036019459228,0.008615327030219055,0.009088512944958937,0.010657867896441853,0.011132963218251302,0.013182592734844012,0.01371738614286433,0.0158443321643017,0.016574109007323146,0.019467978528225016,0.02068934358256036,0.023818166928171625,0.024820142536560508,0.02822379639063477,0.02981695990242972,0.03350451949283484,0.03545172136299579,0.03900524470903288,0.04099960213090492,0.04496095425026081,0.04737826369068776,0.05147134709805379,0.05377946271000056,0.05748684991014252,0.0599656002320853
Oost_Groningen,Age_50_59,7.558568812626731E-6,7.67482763430749E-6,1.2389258418510352E-5,1.2887362538793745E-5,3.667411729124659E-5,3.626543536372484E-5,4.4363031805660924E-5,4.461934353983121E-5,5.156186651456007E-5,5.448954838638276E-5,5.425252251423096E-5,6.62552747705547E-5,7.917991703465521E-5,8.166721810265454E-5,1.0661782932741559E-4,9.783405010244106E-5,1.2514274868524744E-4,1.3133227814499104E-4,1.2888121654797136E-4,1.4118428035825303E-4,1.5958014968020517E-4,1.6536600356542586E-4,1.9092290250843913E-4,2.0120868656015034E-4,2.3656480208000819E-4,2.188654614666552E-4,2.6562545110986324E-4,2.6172856763928554E-4,3.255505747349341E-4,3.8254894627731684E-4,4.488071896932011E-4,4.211633115699387E-4,4.6679025653095785E-4,4.998639723781118E-4,6.035341503594083E-4,6.18357312411999E-4,7.977310008961958E-4,8.740387494701185E-4,0.0010782913769785685,0.001066073831897385,0.0012481635615182451,0.001300524711394191,0.0016540573015142446,0.0016743955821961753,0.00207915311086615,0.0021412553263308043,0.0026675468914958422,0.002819056605485426,0.0033396952783307787,0.003405180650231765,0.004085991371433284,0.004194998992099075,0.0051283029197978225,0.005385228694828159,0.006554551003357001,0.006910702205734975,0.008149437971822215,0.008597146629811037,0.010082087565245978,0.010531653202097258,0.012471278503027206,0.012977405359451799,0.014990488184263628,0.015681251813420505,0.018420691908986098,0.01957701130071121,0.02253956187420214,0.02348839914577605,0.026711940793949673,0.02822100889774104,0.03171443660338047,0.03355941969685883,0.03692692172241352,0.038817173774098324,0.04257237702357741,0.044864304945715694,0.04874580798600814,0.050935012903822297,0.05445200829461139,0.056803881969572645
Oost_Groningen,Age_60_69,3.1970414097193256E-6,3.780611755432872E-6,8.892160604068167E-6,5.738911638464295E-6,1.4544091663681868E-5,1.422605636181018E-5,1.8367646975603336E-5,2.068688339462721E-5,2.3490134290038434E-5,2.4625513995735204E-5,2.4780237415700235E-5,3.1750788947570996E-5,3.6916048357982234E-5,4.861673530331956E-5,5.8711888821672E-5,5.4831206243943775E-5,6.311196914254857E-5,6.244270149535769E-5,6.417735247510326E-5,6.956400760793624E-5,7.897479684115805E-5,7.894079101911089E-5,9.053087319288444E-5,9.15361977876783E-5,1.0866039730150767E-4,1.0420239722364055E-4,1.3066204543532578E-4,1.329463008414855E-4,1.590578068927373E-4,1.8476964198665957E-4,2.0571707512784254E-4,1.9590409504044448E-4,2.2226515780388034E-4,2.4222028816234253E-4,2.961331634644404E-4,3.082286724825911E-4,3.926592585169475E-4,4.3839498265663135E-4,5.236175947270771E-4,5.102577319201496E-4,6.021483682504547E-4,6.234295723525074E-4,7.744247421104244E-4,7.93356320822447E-4,9.812246338366526E-4,0.0010124679001186632,0.0012586496945355963,0.00132244328354858,0.001552143688658969,0.0016184781254628966,0.0019189466891417206,0.0020126286592525577,0.002422614062586037,0.002604584280356259,0.0030803209554638444,0.0032288877830739526,0.0037887978630426478,0.004023805727532914,0.004658821205921759,0.004993159481827769,0.005851579681329433,0.0061603774620409,0.00705945521675011,0.007577143618888615,0.008794750416729835,0.009396414930535335,0.010705667420218501,0.011226431453750463,0.012751657983996356,0.013594937416431363,0.015299765848396318,0.01621507720766291,0.01792856370949958,0.019091296782787093,0.020996074858733338,0.022187924990060726,0.024193056228396737,0.025357672695426436,0.02724271197809658,0.028486480444290696
Oost_Groningen,Age_70_79,2.076002078910122E-6,2.4549443256027814E-6,5.774139264391742E-6,3.7265697485633353E-6,9.44423944859718E-6,9.237721977140012E-6,1.1927081899565373E-5,1.3433089886327743E-5,1.5253396774328465E-5,1.5990662543097223E-5,1.609113316680677E-5,2.061751019299951E-5,2.397161512557311E-5,3.156957773187141E-5,3.812499558231153E-5,3.5605021664775194E-5,4.098225162452174E-5,4.0547652676026225E-5,4.1674074422792806E-5,4.5171984452752056E-5,5.128304570334308E-5,5.1260963389698766E-5,5.8787214405442434E-5,5.944004342328668E-5,7.056004381555958E-5,6.766513052780532E-5,8.484742782743915E-5,8.633077911768261E-5,1.0328717066032667E-4,1.1998417405034711E-4,1.335873347207972E-4,1.2721482098509984E-4,1.4433364936705662E-4,1.5729258162333615E-4,1.923042471337899E-4,2.001593061689011E-4,2.549911007025951E-4,2.8469395129004926E-4,3.400426466058093E-4,3.3136583796089525E-4,3.910467241410309E-4,4.0486865840982933E-4,5.029415109748525E-4,5.152381247439664E-4,6.372685138705814E-4,6.575634453777068E-4,8.174854553425481E-4,8.589286259083062E-4,0.00100815997892012,0.0010512582587058894,0.0012464888671935848,0.0013073633030193932,0.0015737949203592505,0.0016920617241009683,0.002001290138521794,0.002097869045875833,0.0024618954217739963,0.0026147075105551476,0.0030276847818655472,0.0032451561487303326,0.003803635611037137,0.0040045776612283035,0.004589753614948067,0.004926781847474637,0.005719717753248976,0.006111662762739778,0.006964843556405587,0.007304312034473237,0.00829891657127857,0.008849052768092558,0.00996174779801795,0.010559425241505549,0.011678817305607048,0.012438801425214807,0.013684483040091955,0.014464358218713835,0.015777148272374752,0.016540074702585672,0.017775619376615204,0.018591304306582623
Oost_Groningen,Age_80_150,1.972202077538121E-6,2.3321972524303902E-6,5.4854330930886874E-6,3.5402415909935314E-6,8.972029594156439E-6,8.775837904817507E-6,1.1330731183534226E-5,1.2761439677877462E-5,1.4490732461625022E-5,1.519113548897888E-5,1.528658265781413E-5,1.958664477896832E-5,2.2773048017010744E-5,2.9991122515560242E-5,3.621878032478154E-5,3.382480069036298E-5,3.89331789329983E-5,3.85203090905728E-5,3.959041194978585E-5,4.2913433692781666E-5,4.871895588065556E-5,4.869797762874217E-5,5.5847935765407364E-5,5.646812516557631E-5,6.703215987224898E-5,6.428198274499586E-5,8.060522741959453E-5,8.20144171761461E-5,9.812306550727179E-5,1.139853072721353E-4,1.2690839183715497E-4,1.208544643138687E-4,1.371174616886517E-4,1.4942854017252483E-4,1.8268991313319383E-4,1.9015229244112586E-4,2.4224309004106104E-4,2.704611788705291E-4,3.230432607913558E-4,3.148001541940504E-4,3.7149802022240497E-4,3.84629119108415E-4,4.7780044404988065E-4,4.894825245641554E-4,6.054147354689343E-4,6.246955447279934E-4,7.766270588273061E-4,8.15999721644145E-4,9.577761276765573E-4,9.987216026015044E-4,0.001184201341137614,0.0012420357499273171,0.0014951640314929682,0.001607526676181803,0.001901320820895669,0.0019930801954578525,0.002338944721941294,0.0024841346553357013,0.0028765184871238914,0.003083148738008412,0.0036137978953546535,0.00380473018334726,0.004360767053465442,0.004681020239709288,0.005434510410925131,0.005806968648206956,0.006617756286933507,0.006940366817507537,0.007885611224529465,0.008408465677149368,0.009466025532755995,0.010034111979512983,0.011098129137251611,0.011820552144574115,0.013004727886125389,0.013746134570589708,0.014994235582503568,0.01571960628726854,0.01689438987614711,0.017670001889941722
Oost_Zuid_Holland,Age_0_9,4.2863360883271806E-4,5.059321469118583E-4,5.37290892582587E-4,4.939426378101075E-4,5.766142334756585E-4,6.779617612575617E-4,8.615112112032586E-4,9.592472565436161E-4,0.0010583285946441645,0.0013014973657016204,0.0014125400416760137,0.0015101472557405016,0.001545494819377824,0.0017352149682358098,0.002019467099172778,0.0024272763036194966,0.0025304116392325104,0.0028148429415285614,0.0030043462005857613,0.0035466198776542557,0.003949309869298423,0.004442217073686527,0.004988834409470622,0.005695850523420698,0.00621322101495303,0.006434749918754257,0.007052788477469485,0.008458398638482079,0.009552028650397837,0.01070018352913904,0.012295142979334317,0.013706891828167311,0.015521513160936529,0.01694173057470416,0.01885759456251257,0.020856071172730473,0.022953838829145923,0.0258869480628815,0.028408946011392877,0.03221952512081705,0.034625180108766695,0.03820292907165512,0.04148497513542715,0.045335852183795766,0.05016393422168508,0.05443455453620405,0.05900763816133814,0.06426507890433486,0.06838262716219101,0.07424760488533955,0.07809098886101173,0.08268178734156517,0.0869244025463416,0.09177561900332842,0.09635804244023194,0.10093319843345883,0.10377466503971311,0.10790963772872886,0.1100558906352308,0.11353062957745541,0.11606847416549848,0.11785297573708597,0.11909271314603365,0.12030571418880287,0.12041072803227304,0.12076337342373666,0.12081373774449211,0.11927534631581815,0.11754956434530173,0.1164306488210326,0.11395613195626297,0.11134006568967525,0.10972621260425297,0.10605488032383581,0.10385098598864095,0.10109729365593223,0.09826898835595088,0.09463304721756605,0.09184307956423243,0.08883121804962002
Oost_Zuid_Holland,Age_10_19,2.8807792565477275E-4,3.4123427445298393E-4,3.452406073016778E-4,3.729442465066901E-4,3.945125913458192E-4,4.8484161560213845E-4,5.424121220952705E-4,6.353772198129937E-4,6.669370457081936E-4,8.421704503140948E-4,8.69204605033258E-4,9.604323594288866E-4,9.591731482246901E-4,0.0011279411404655493,0.0012341941404033774,0.0015025933320489404,0.0015178147164202072,0.001750331935560956,0.0018100467042349022,0.0021501466106722544,0.0023198240451611785,0.0026273416227913238,0.0028731033765500014,0.003356648678068508,0.003567876145895932,0.0038528430344682008,0.004116848926723038,0.0049573352903625745,0.005448639712193448,0.0062272876506943575,0.006956044885302437,0.007887989209623858,0.008707825782915957,0.009705836023480963,0.010590594700883749,0.011884559375402781,0.012871124458190608,0.0147070346628293,0.015894668726775585,0.018271803584994806,0.019418256515422838,0.021783732984540838,0.023361221222327422,0.026029586279597394,0.028298812874892998,0.031247894646000418,0.033468366788857895,0.03702080600054436,0.039134302260545484,0.04313354800224556,0.04504438913539632,0.04862815324732972,0.05070329260174489,0.05447648524636317,0.056814617120945266,0.0606883392474451,0.0621489592942962,0.06586220202613513,0.06699989597237022,0.07041040254376729,0.07180341042087945,0.07441072203725008,0.07488760058796518,0.07695024228418901,0.07706866359166764,0.07850616113041331,0.07866691194209363,0.07887874127386629,0.07823194088983565,0.07853674034466462,0.07735292149866135,0.07651073941792141,0.07567628707591667,0.07408206536528728,0.07307863161857764,0.07167134200115899,0.07037353564171411,0.06824285364705318,0.06679537810914926,0.06476337736994775
Oost_Zuid_Holland,Age_20_29,3.1792068791669514E-4,3.7201064928449323E-4,3.579320210445047E-4,4.531195654445819E-4,4.382117397900842E-4,5.642541705402904E-4,5.382122057511207E-4,6.538688330494091E-4,6.587611401003279E-4,8.410272684572506E-4,8.14264587653657E-4,9.391998396550694E-4,9.285610657174814E-4,0.0011533725549384144,0.0011766649977829058,0.0014682591665696743,0.0014454109844570517,0.0017353384667549987,0.0017032433633895616,0.002015991911464954,0.0020690270838269464,0.0023537797324821863,0.0024833280584585227,0.003026293862861018,0.003102366847818505,0.0035923468645312484,0.0037128393518152114,0.0044427782864625565,0.004693353894325014,0.005530217098898338,0.005954079624283071,0.006899661873601914,0.007351744144312167,0.008462105404542397,0.008954101712623341,0.01022599048657169,0.010843070440420433,0.012602519048884764,0.013350599693905618,0.015717862861068133,0.016397069112717433,0.0188814309553873,0.019913096311875655,0.023004252847916296,0.024195220070167944,0.027356748182590263,0.0287118434827609,0.03250959740794224,0.034055537844878137,0.038371655555464956,0.0396954766605524,0.04424288079301264,0.045444778026828336,0.05009993603741725,0.051759153731395724,0.0568553066603118,0.05792909355305964,0.06306178867306567,0.06393502392072004,0.06891414476574975,0.070137494030857,0.07451726693784144,0.07462418980230956,0.07819662751891665,0.07856333417106787,0.08143101012994525,0.08186486796670578,0.08362494172602042,0.08354268140814736,0.08519363450381245,0.08449066799053839,0.08461818942884891,0.08399561211393702,0.08326699355613487,0.0827721120118905,0.08175503204234813,0.08107476783350842,0.07915523031576321,0.0782389920450145,0.07601948355417698
Oost_Zuid_Holland,Age_30_39,3.269169723174592E-4,3.825372385213299E-4,3.6806030810443424E-4,4.659407159871565E-4,4.5061116413736E-4,5.802189944215108E-4,5.534404107830904E-4,6.72368332033213E-4,6.773990071287095E-4,8.648196315675927E-4,8.373001612909103E-4,9.657681275121455E-4,9.548285454777927E-4,0.0011859958098611179,0.0012099466825991056,0.0015097822865746124,0.0014862884272049959,0.0017844079747303399,0.0017514061266471481,0.0020729891073517637,0.0021275221194598792,0.002420315459423339,0.0025535211182169393,0.0031118102896231514,0.003190029489214097,0.0036938290542066765,0.003817718874967291,0.004568229659931866,0.004825863643609041,0.005686286846707245,0.0061220744498801105,0.007094241043219651,0.007559024016820737,0.008700554097390678,0.009206349611495246,0.01051387858898789,0.01114823290690492,0.012956873512708023,0.01372584193782489,0.01615909463998122,0.01685720380131195,0.01941059133998535,0.020470866819801814,0.023647558011066105,0.02487140434320312,0.02812000777599022,0.02951233389121144,0.033414136728992405,0.035002308008743266,0.039435949057570974,0.04079570367497676,0.045466137013767005,0.046700446409883356,0.05148072680665017,0.053184381229157585,0.05841648984997039,0.059518821431792324,0.06478746808817781,0.0656837518474983,0.07079384076737005,0.07204925015141328,0.07654341940165132,0.0766531274950667,0.08031841699302145,0.08069463204974892,0.08363651824434315,0.08408158091513951,0.08588704934565217,0.08580266960825922,0.08749611811279168,0.0867750678588931,0.0869058709367595,0.08626726731729628,0.08551987715473142,0.08501223624995169,0.08396890892532682,0.08327107116841337,0.08130186663867656,0.08036188021318691,0.0780847342894071
Oost_Zuid_Holland,Age_40_49,2.9678355504070275E-4,3.522028769233909E-4,3.363728027704349E-4,4.3129231978222826E-4,4.1757144398246737E-4,5.191593658180338E-4,4.8099489390018846E-4,5.955623631410667E-4,5.962352888611022E-4,7.438248395847946E-4,7.095167941064684E-4,8.327159226799719E-4,8.158691831641196E-4,0.0010351531029928474,0.0010377826576736249,0.0012953265847751583,0.0012500153180863283,0.0015073182429109488,0.001454357659759986,0.001705134505491146,0.0017108367102521838,0.001962258430809438,0.002042103554886876,0.0024872405182581048,0.0025254028710001153,0.002984873808822508,0.00305294860341887,0.003627246834636777,0.0037513558438247996,0.004498824929267786,0.004746014741366711,0.005553256216337843,0.005817883669912871,0.006735866008785951,0.007069025802783124,0.00817875332716278,0.00856335463072011,0.009984544206942059,0.010451214063691872,0.01239390790426298,0.012921799152102675,0.014958314259964078,0.015651367361700363,0.018187065071918362,0.019021456870095932,0.02178409300479467,0.022703427143955013,0.025947212344844983,0.02715229284566778,0.030789825893294598,0.03180269102020172,0.03584193493798793,0.03676697355197134,0.04094160538204017,0.042264757613840964,0.04678949427843315,0.047800457537163554,0.05253258054599064,0.05340425769339896,0.058174817078512575,0.059272370122307794,0.06368555894680716,0.06385229879085852,0.06755287577098967,0.06807095988308542,0.071222276525714,0.0719244386017096,0.0740635179242114,0.0742851891314219,0.07644085171199733,0.07621343164672556,0.0769497138224644,0.07671187805600854,0.07670944204177943,0.07659372568216971,0.07604455615583172,0.07564570291779538,0.07433582902643954,0.07379193245686677,0.07212010458694773
Oost_Zuid_Holland,Age_50_59,2.806708725913154E-4,3.330819241261773E-4,3.1811112159563226E-4,4.0787850892032296E-4,3.9490235894124037E-4,4.909766383902614E-4,4.548834652022826E-4,5.632332440203003E-4,5.63869651384663E-4,7.034503696555783E-4,6.710039237873833E-4,7.875183872291247E-4,7.715856894071615E-4,9.789732166993748E-4,9.814601301596504E-4,0.0012250352087961325,0.0011821813192081088,0.0014255312735322878,0.0013754423478062883,0.0016126227113576475,0.001618015794706551,0.0018558093910495677,0.001931327251038395,0.00235234570933629,0.0023884408161380932,0.0028230282052146283,0.002887417200794329,0.0034306304926812192,0.0035480241090367626,0.00425506531639086,0.004488891874331324,0.0052525152789008045,0.005502851312974455,0.006371285325529108,0.006686473512807933,0.007736380543475918,0.008100264575439109,0.009444965622375956,0.009886542125363107,0.011724896750758163,0.012224469651485381,0.014151873379675495,0.01480784375666222,0.017208079472274096,0.01799796997159775,0.020613524718195442,0.02148400285255525,0.02455575969295387,0.025697072315013503,0.029142588150380067,0.030102111269645015,0.0339291732398167,0.034805741860068684,0.0387622014417508,0.040016398823439214,0.044306044889430796,0.04526463272448511,0.049752332294552115,0.05057911817494665,0.055104727651638985,0.056146101468741993,0.06033406410007636,0.06049231539228728,0.06400489429140865,0.06449671884102026,0.06748862826438629,0.06815534697654246,0.07018661990299202,0.07039713377411871,0.07244443862544658,0.07222843795049283,0.07292775982428268,0.07270185975921317,0.07269954601182016,0.07258963799403517,0.07206804403308165,0.07168922905009745,0.070445225204667,0.06992870782707827,0.06834114111706269
Oost_Zuid_Holland,Age_60_69,1.9005777138592084E-4,2.236407835540799E-4,2.2587438001853144E-4,2.53527287022548E-4,2.602650017669017E-4,3.0801112568101807E-4,2.9466620150586653E-4,3.4496692785501715E-4,3.5169424810777006E-4,4.105577254680526E-4,3.95714638487088E-4,4.5203895976353436E-4,4.522782759780464E-4,5.535645627561259E-4,5.738398227709274E-4,6.834856689804658E-4,6.61060549369652E-4,7.760426534179077E-4,7.731687479413107E-4,8.627720402787364E-4,8.794821687613252E-4,0.0010010414277079605,0.0010403168170737276,0.0012345528195565336,0.0012663698576994564,0.0014629251118544184,0.0015017791274891668,0.0017573255221892126,0.0018141217786667996,0.0021912699756476695,0.00229339184136923,0.0026376330682393867,0.0027599250991782176,0.003153395395258274,0.003307118639028883,0.0038633781882060347,0.0040349992230378495,0.004690755134835967,0.004919107341345819,0.005712821053555639,0.005979355472726433,0.006862905908798123,0.007243661016972269,0.00834626621873813,0.00885765765896862,0.010037211494324128,0.01054681102246946,0.011897661261530024,0.01251508399329504,0.014128609534966308,0.01478528165924109,0.016595791247997593,0.01723015721085308,0.019180557473684745,0.019931203057959035,0.02197888908721557,0.022623274217417055,0.024799042426677076,0.025421883451798077,0.027720346484418235,0.028364577806850644,0.030467974335058545,0.030805500835802246,0.03266800937261538,0.03336354483134141,0.035129298590481084,0.035833857548524306,0.03714489987260783,0.03755649469653688,0.0386868097195211,0.03903534182501689,0.03974895040875237,0.03999961651782635,0.040406340399608665,0.040614702969665184,0.04077219603973148,0.040935729453309366,0.040722960206359016,0.04079624918561264,0.04036358425250197
Oost_Zuid_Holland,Age_70_79,1.234182499988412E-4,1.4522698268570888E-4,1.4667748432417582E-4,1.6463542694344913E-4,1.6901096057087006E-4,2.0001802674673996E-4,1.9135157574434736E-4,2.2401804877592024E-4,2.2838697223959148E-4,2.6661511899128687E-4,2.5697538797619934E-4,2.935550602365389E-4,2.9371048502158104E-4,3.5949240359933743E-4,3.726607602139165E-4,4.4387506336518445E-4,4.2930986314837494E-4,5.039923884699871E-4,5.02125708936707E-4,5.603263626021704E-4,5.711804118008201E-4,6.501410369981198E-4,6.756536705982974E-4,8.018312884077172E-4,8.22500769487422E-4,9.501951820023447E-4,9.75438189562694E-4,0.0011414723295051221,0.0011783761367351042,0.0014234497775604815,0.0014898148964560542,0.0017135417348628224,0.0017930274299048365,0.002048793043165742,0.0021487266438449115,0.0025103893455323822,0.0026219863118859266,0.003048455198256139,0.0031969864957921423,0.0037133492032649373,0.0038867796985200265,0.004461811186600606,0.004709669182983212,0.005427613949630539,0.005760693793894767,0.0065291915448065785,0.0068613029113172574,0.0077419565622174336,0.008144610716274037,0.009197293449645927,0.009625886880314183,0.010808080241494933,0.011222477408997511,0.01249715693703457,0.012987976417932146,0.014327553579120855,0.014749307720833937,0.016174082772758447,0.01658214770263411,0.018088817090812004,0.01851134226379414,0.019891559163867756,0.020113136653305497,0.02133631271141434,0.021793307493167213,0.02295399700548484,0.023417335228089087,0.024279830479533637,0.02455069123480047,0.025294733660093827,0.025524220660827268,0.02599417919047342,0.02615928849156479,0.026427222435628894,0.02656449905374325,0.026668267986659777,0.02677602309972449,0.026635826870516466,0.026684116633840738,0.026399054468752126
Oost_Zuid_Holland,Age_80_150,1.1724769927601297E-4,1.3796613448491257E-4,1.393441210985058E-4,1.564042993728032E-4,1.6056109099404914E-4,1.900180756471137E-4,1.817848666317845E-4,2.1281833830244512E-4,2.1696886254096714E-4,2.5328605143526417E-4,2.441281870817491E-4,2.7887935408121844E-4,2.7902700979520745E-4,3.415208531322156E-4,3.540310209395603E-4,4.216859902695935E-4,4.07848747939088E-4,4.787988028086554E-4,4.770254126358342E-4,5.323175026185067E-4,5.426291411276818E-4,6.176440261629335E-4,6.418818316952235E-4,7.617549979429539E-4,7.81391802694098E-4,9.027068732202492E-4,9.266888854447819E-4,0.001084429670678233,0.0011194903220529406,0.0013523254351449632,0.0014153768934166422,0.0016279344253299355,0.0017034524613710467,0.0019464531544512997,0.0020414000485819983,0.0023850196837328363,0.002491050423121921,0.0028962533848299055,0.0030373801852268123,0.0035280096573954145,0.0036927999952505175,0.004239194176596572,0.004474713392667806,0.005156934236049571,0.00547344885585932,0.006203746759682605,0.006519358550371113,0.007356286131709022,0.007738960139033857,0.00873944429236373,0.00914680060744566,0.01027046112953034,0.010664356525487029,0.011876024668794227,0.012342602260037583,0.013616075900819702,0.014017035834039127,0.015371627122699127,0.01575960902521889,0.017192197023103706,0.017593966792629923,0.018906444565487845,0.019117155945244102,0.02028039061877751,0.020715009153574493,0.021818912429209858,0.02225960033574781,0.023079960303374447,0.023337596239777825,0.024045329088681622,0.024263622479100744,0.024710666021890315,0.024867727220452496,0.025122603801919774,0.025253191806784314,0.025351905353129256,0.025454411438898483,0.025321044637898193,0.02536698193655884,0.025095808394091312
OverigGroningen,Age_0_9,1.2848527189968095E-6,3.225670567319483E-7,4.894269663657802E-6,3.452649967039534E-6,5.502225750575462E-6,7.15009329188554E-7,6.278775433798955E-6,3.804402324947276E-6,4.060303312347635E-6,1.1791418608186888E-6,2.1831715102060834E-5,1.834926230515066E-5,2.3534908174194236E-5,2.141833983682062E-5,1.4100377372927575E-5,1.0161297754440746E-5,1.649588599439422E-5,2.7919251592178895E-5,3.610792631159043E-5,2.9517119033095618E-5,4.161254001711079E-5,3.47885699464312E-5,4.9363414652781046E-5,6.214271656335146E-5,7.328025175135089E-5,7.06438661637332E-5,7.71864082453888E-5,1.1625685531202468E-4,1.613165613582046E-4,1.4185021929136177E-4,2.2031470605043957E-4,1.9980764757954184E-4,2.4599596989527406E-4,2.1141846489081129E-4,2.789139542614949E-4,3.410759784799877E-4,4.784866557925316E-4,5.107930491669022E-4,6.311092136130902E-4,6.842499289635429E-4,9.084851289127283E-4,0.0010239840783898835,0.0013185585962238733,0.0013784489858453819,0.0016475385865766246,0.0019025060409197936,0.002226476319317827,0.0024571005060312068,0.003154590465156315,0.0033155606880241884,0.003854450620447869,0.004185108965565343,0.005083807735459578,0.0054880981845365495,0.006386119135804114,0.007131140505076461,0.008235084060064679,0.008671260372891898,0.010489544907408943,0.011207510756974681,0.013517288725008791,0.015226297934452737,0.017672174873302082,0.019181708162859357,0.021931349422420254,0.023791105830425763,0.02750761281769487,0.030007490283206595,0.034328602721515944,0.037538687547166605,0.042385763342899674,0.04606372331460984,0.051275113776991454,0.05521247527627782,0.06094628780472511,0.06534449161504174,0.07117164931171749,0.07550509849744069,0.0812240017620639,0.08591158718997938
OverigGroningen,Age_10_19,4.230705354602016E-6,1.79040937964281E-6,8.10173499143918E-6,3.7707992176505556E-6,1.0099219322268205E-5,3.932749109369915E-6,1.3057535400817777E-5,5.139972626300171E-6,1.4132424795754162E-5,6.648597969505232E-6,2.6770714012469554E-5,1.803942364686506E-5,3.467488391284412E-5,1.997012578625057E-5,3.402596048796003E-5,2.5002214163905023E-5,4.302633824271318E-5,3.8921565700733574E-5,6.434824004031281E-5,4.6718563365355514E-5,7.997985061203305E-5,5.992151085354447E-5,1.0144652361387951E-4,8.307424281950304E-5,1.2463044933230805E-4,1.1320574920092863E-4,1.6179811417593726E-4,1.5060068323657916E-4,2.1740848357842957E-4,1.7764165416189748E-4,2.689032205873687E-4,2.311379139672276E-4,3.267006001391737E-4,2.8048393463553367E-4,3.9338131539190524E-4,3.694971584211615E-4,5.576777738900418E-4,5.138347237653162E-4,7.011284187737887E-4,6.518286625699643E-4,9.385973755604571E-4,8.897972158528056E-4,0.0012478053186562033,0.0011604209244369112,0.0015715054337567258,0.0015511779616617094,0.002047951126469716,0.0019832374667154706,0.0027423277669432755,0.0026241442493923905,0.0033757714999625987,0.003251960883118854,0.004295559259030801,0.004207211093231078,0.005393089515370431,0.005377872438791509,0.00678454368584247,0.006590732380932551,0.008501683664024706,0.008377554493942063,0.010642073458386747,0.010918641694153464,0.013510193660120962,0.013613704696546103,0.01653184468686597,0.01673152910870135,0.020319239599942196,0.020785590616590577,0.02477620667999969,0.025488372918427538,0.02989011626951421,0.030856479731337205,0.035626155837589435,0.03671875371239752,0.04174143691645149,0.043154371397760016,0.048199899760266174,0.04962467951052063,0.05449246023418208,0.0563514419165313
OverigGroningen,Age_20_29,7.611008532415475E-6,3.2366195761301952E-6,1.4941303408178008E-5,7.001781855420219E-6,1.8544093675521012E-5,7.1289497928228585E-6,2.4214492314045266E-5,9.793835310079047E-6,2.5655214815789584E-5,1.1976486083642435E-5,3.769930436059443E-5,2.192275971035773E-5,5.246804221492596E-5,2.5479966241581664E-5,6.23950559954789E-5,4.601999115783073E-5,7.898019139152002E-5,6.0964257493800744E-5,1.0747659647014629E-4,7.565532642106465E-5,1.3622882869457342E-4,1.0009552127565602E-4,1.7505310589738254E-4,1.3113116276031178E-4,2.0664422824634432E-4,1.8669796171211228E-4,2.8676638048807934E-4,2.3450418907988713E-4,3.4692042226691644E-4,2.735463622740575E-4,4.0980848173099993E-4,3.3925678694746164E-4,5.024911767116391E-4,4.285137305256592E-4,6.275075561140708E-4,5.292963122345284E-4,8.458907514666825E-4,7.465603176689539E-4,0.0010588396086296248,9.282156629991656E-4,0.001382077548343963,0.0011839678385462404,0.0017253771727449019,0.0015013064534357135,0.0021974236242245926,0.0019824618703156993,0.0028032067267196314,0.002490032757618943,0.0035787808126775955,0.0032532997677598985,0.004490203262069503,0.003986399653495565,0.005563158080389319,0.005088062165675478,0.006990371770484671,0.006448261471297512,0.00863420772024781,0.00794321742001236,0.010691829383689733,0.009908955005915487,0.013039126030836234,0.012412988699818328,0.01619655710146828,0.015350150634604764,0.019598767913830417,0.018629737666452817,0.02365097439766195,0.022782211280089504,0.02816749980103639,0.027398132881950477,0.0332832714613468,0.03266653556405397,0.039038292606453195,0.038515669943654074,0.04513780935659373,0.045058530187788826,0.0515175656572624,0.051399899479997124,0.05754566766992286,0.057982322109493944
OverigGroningen,Age_30_39,7.826413591316417E-6,3.3282218644403727E-6,1.536416723701972E-5,7.1999447793791305E-6,1.9068921511267156E-5,7.330711783271049E-6,2.489979960207389E-5,1.0071017932600235E-5,2.6381296223565442E-5,1.231544114987937E-5,3.8766245123444953E-5,2.2543208180181296E-5,5.395294674659379E-5,2.620108791417941E-5,6.416089715488571E-5,4.732241291982575E-5,8.121538905470072E-5,6.26896069244598E-5,1.1051821884355828E-4,7.779643161442973E-5,1.400840915202206E-4,1.0292826758973028E-4,1.8000699314968394E-4,1.3484217185544267E-4,2.124920283854692E-4,1.9198135905129643E-4,2.948812133762857E-4,2.4114029981470164E-4,3.567371732660085E-4,2.8128715150543826E-4,4.2140439085058823E-4,3.488567191405334E-4,5.167089503101963E-4,4.406388052504706E-4,6.45261472904779E-4,5.442723191908527E-4,8.698206408895848E-4,7.676812710217806E-4,0.0010887904475438415,9.544733765475266E-4,0.0014211651429372196,0.0012174559565343301,0.001774165259361915,0.001543763444959878,0.0022595445446890183,0.0020385120555587166,0.0028824283174279097,0.002560415087210388,0.003679880475582098,0.0033452201150707683,0.004616990673746213,0.004098990743508502,0.005720154788259935,0.005231686589483586,0.007187499804900188,0.006630153119678517,0.008877484239598554,0.008167104969871608,0.010992759086091985,0.010187963752476104,0.013405673364484727,0.012762048511162805,0.016651112782662958,0.01578114296830946,0.02014782481713895,0.01915191330831645,0.024312138886960266,0.02341938185578618,0.028953041141046687,0.028162530320001156,0.03420895441559191,0.033575365281514835,0.04012068778628608,0.03958387511051331,0.046385203742544734,0.046303787226358195,0.05293632825158867,0.05281551267663109,0.059125206942375,0.05957346404873465
OverigGroningen,Age_40_49,9.188978062013575E-6,3.534893333601019E-6,1.6209738726513656E-5,7.90394502847569E-6,2.0375128888749927E-5,7.607216820693097E-6,2.3777210252040604E-5,8.050759825795062E-6,2.8764414781168313E-5,1.3880860152082342E-5,4.297141254827608E-5,2.401100352633634E-5,5.601898594043142E-5,3.038280785150338E-5,6.811302736542402E-5,5.018715290705522E-5,8.520984721782643E-5,6.268704647416357E-5,1.1162370574102631E-4,7.368180223477072E-5,1.4045451015620714E-4,9.789873404753013E-5,1.8804306638076085E-4,1.396464759031435E-4,2.2084573133551721E-4,1.9256658593758136E-4,2.9811984294381144E-4,2.345425224135056E-4,3.519505188800398E-4,2.8061738636286915E-4,4.133099712854138E-4,3.4816950386540313E-4,5.278721766442951E-4,4.480915441551492E-4,6.363771330573087E-4,5.349930040479123E-4,8.495297061106299E-4,7.359987115503897E-4,0.0010567343071715696,9.030149285464972E-4,0.0013533471016112797,0.0011433084742971111,0.0016788575989014065,0.001437035262213393,0.002123232934750696,0.001863305048925068,0.002668022980111595,0.0023408576913425128,0.003379518023711281,0.0029776396705241126,0.004217294477947164,0.0036588855203479875,0.005253709967881437,0.004671640488988382,0.00651340620335128,0.005866397973492643,0.008019472312899678,0.007158586693171043,0.009869879824974337,0.008947758705236009,0.011946001417657781,0.011007625821938705,0.014752056476831088,0.013612699789730898,0.017831480697273028,0.01652174576198584,0.02147497422189859,0.020272886351545893,0.02557074633107914,0.02430235683718407,0.030012286912785457,0.028847241891149733,0.0350676401436244,0.034071834532950596,0.0404718933153666,0.039698312560940585,0.046079644286575516,0.045174623533535185,0.05132241531766912,0.05105725817079343
OverigGroningen,Age_50_59,8.690031195079939E-6,3.34295374482263E-6,1.532957866423601E-5,7.474773146776137E-6,1.926879770786094E-5,7.194156759648962E-6,2.2486154527490143E-5,7.613616159973802E-6,2.7202567348894036E-5,1.3127153235759081E-5,4.0638170589968325E-5,2.270725343145319E-5,5.297731162123842E-5,2.8733086330112734E-5,6.441470156015594E-5,4.7462123301977854E-5,8.058325460880145E-5,5.9283325843151324E-5,1.0556300996611423E-4,6.968111978833402E-5,1.3282852744767037E-4,9.258321176630613E-5,1.778334910770285E-4,1.3206436254609155E-4,2.0885536026171714E-4,1.8211143387136808E-4,2.8193462228920385E-4,2.218085943411774E-4,3.32843264218341E-4,2.653822652299853E-4,3.9087218749689345E-4,3.292674852077848E-4,4.99216589704754E-4,4.237659375999625E-4,6.018331187349624E-4,5.059509602227674E-4,8.034199315848367E-4,6.960488922824748E-4,9.993837505428704E-4,8.540033868262853E-4,0.0012799092387770772,0.001081261951019763,0.001587770320030435,0.0013590592459890027,0.002008060101680087,0.0017622193142698972,0.0025233358902602143,0.002213893102146147,0.003196308371018919,0.0028161857615989216,0.003988758438140505,0.0034605571708307137,0.004969150632181174,0.004418538014438145,0.006160828844324007,0.0055487459548101414,0.007585681743978334,0.006771204207955739,0.009336468600786296,0.008463969661404835,0.011301029256742146,0.01041304978762303,0.013956656532193468,0.012878329340178296,0.016871470847615533,0.015631686933428868,0.020320843358896834,0.01918272434281676,0.024199230425757223,0.022998066860885902,0.02840603479405457,0.0273024616064248,0.03319548490406965,0.03225194946605747,0.038316990586479194,0.037583787291077475,0.04363300340371756,0.04277495096095163,0.04860455889175386,0.048353082927933944
OverigGroningen,Age_60_69,3.85402378899613E-6,1.3490410697425403E-6,6.301771068639717E-6,2.734337766208128E-6,7.812649993166332E-6,2.896741307378825E-6,9.154177053938284E-6,2.685657079837256E-6,1.2474216569469121E-5,6.343422153665124E-6,1.8237558507050444E-5,1.0442706150692871E-5,2.6105749770577447E-5,1.551221547180237E-5,3.1421437475698255E-5,2.7360277768617713E-5,4.124083211676233E-5,3.4286722006116044E-5,5.4234598720337424E-5,3.9317703858787745E-5,6.524082913450524E-5,5.0213723289727064E-5,8.950472751334537E-5,6.865537155598123E-5,9.874456314085123E-5,8.914901304224454E-5,1.306257312260195E-4,1.0219040058789819E-4,1.552352566790427E-4,1.3848787953651964E-4,1.9847640783221543E-4,1.7607800716279431E-4,2.507676175977913E-4,2.1663288558404492E-4,2.870954888157806E-4,2.478251357608263E-4,3.8129387323138086E-4,3.381386953905663E-4,4.70613080115867E-4,4.1312101542223534E-4,5.939601944366935E-4,5.17460776653822E-4,7.493339246716912E-4,6.497713168507335E-4,9.385325632186303E-4,8.637961599593513E-4,0.0012108246350875929,0.00109801304387791,0.0015323930929297402,0.0013660786943652248,0.0018721555584861882,0.0016641369248389104,0.0023142557076046844,0.002111396722762948,0.0028452906994634874,0.002637087278927863,0.0035473666918444113,0.003248180295402636,0.00435944648047526,0.004066268644279614,0.0053324206003262375,0.005049148122188485,0.006576688754057369,0.006231382217658399,0.008033806336437022,0.007617819667565584,0.009673632965409906,0.009315122732905912,0.011601712749463422,0.011155668667553797,0.013624154670577537,0.013325840919803822,0.016105650079165867,0.015972368024758876,0.018745416007397986,0.01863539669738168,0.021592210897340203,0.021452273588186133,0.024210316274799193,0.02427061582614909
OverigGroningen,Age_70_79,2.5026145412665457E-6,8.760009018171644E-7,4.0920636568131386E-6,1.7755448552536635E-6,5.073156295387626E-6,1.8810018042048071E-6,5.944280354386322E-6,1.7439339898839279E-6,8.100158345070163E-6,4.119109875633242E-6,1.1842608326206872E-5,6.780990435051315E-6,1.695186315420205E-5,1.0072894584767234E-5,2.0403643232191904E-5,1.7766499360694077E-5,2.677995475031114E-5,2.2264239037173006E-5,3.521760677382968E-5,2.553115252890148E-5,4.236465935203437E-5,3.260660088733047E-5,5.81208650084486E-5,4.458194674350491E-5,6.412095631058712E-5,5.788987435006998E-5,8.482384609143079E-5,6.635859192616334E-5,1.0080485840646691E-4,8.992937810359258E-5,1.2888526947674173E-4,1.1433989822495771E-4,1.6284327534399345E-4,1.4067604827261437E-4,1.8643502702198056E-4,1.6093240579906354E-4,2.4760997869432977E-4,2.1958360043938807E-4,3.0561812900697927E-4,2.682798334231462E-4,3.857286126942583E-4,3.3604398280562275E-4,4.8664441749146636E-4,4.21977507192306E-4,6.095370533039102E-4,5.609915768048923E-4,7.864167650436515E-4,7.131328088252342E-4,9.953279737909826E-4,8.872766763513562E-4,0.001216084794877892,0.001080923912115228,0.0015033738231139404,0.0013715448463527125,0.0018485142162608659,0.0017131869978811443,0.002304919789127613,0.00211041090869879,0.0028329773004881487,0.00264232005001086,0.003465855787409655,0.0032815766377902733,0.0042755159636914675,0.004050785237753929,0.005224131995076431,0.004953265594944689,0.006292280238831105,0.006058701345997841,0.007548984100235634,0.00725818048507143,0.008868116391081315,0.008673482464280236,0.01048796156311771,0.010400922690118497,0.0122126942793791,0.01214077896201693,0.014074517037518164,0.013982952754635125,0.01578845279233554,0.01582794671751897
OverigGroningen,Age_80_150,2.3774839628121214E-6,8.322008749894749E-7,3.887460871321302E-6,1.686767687414381E-6,4.819499091590629E-6,1.7869517980884098E-6,5.647067176095533E-6,1.656737362742966E-6,7.695151985953608E-6,3.913154784762618E-6,1.1250481240732135E-5,6.441942005497303E-6,1.6104276821748975E-5,9.569252265251293E-6,1.9383470957867743E-5,1.6878181889445898E-5,2.5440974045887188E-5,2.115103885846903E-5,3.34567558923915E-5,2.4254610383911412E-5,4.0246469010907227E-5,3.097629609416508E-5,5.521490198789891E-5,4.235289661147501E-5,6.0915006145134676E-5,5.4995460226137105E-5,8.058282467537925E-5,6.304076691454608E-5,9.576485683293612E-5,8.543310127784309E-5,1.2244140054162855E-4,1.086232138243215E-4,1.5470174141340998E-4,1.3364271588867105E-4,1.771141012275601E-4,1.5288640065047598E-4,2.3523093601496292E-4,2.0860556565827082E-4,2.903394411021276E-4,2.548675512964449E-4,3.6644571621757827E-4,3.1924446596265366E-4,4.623178221161428E-4,4.0088286150141705E-4,5.790690264878551E-4,5.329494738322005E-4,7.471106190550802E-4,6.774882496616286E-4,9.455851118993497E-4,8.429315457654241E-4,0.00115531569307048,0.001026905476430584,0.0014282588383797146,0.0013030123024594387,0.0017561697118665398,0.0016275973963011392,0.002189800077141979,0.0020049962200433535,0.002691519236547424,0.002510370020131991,0.003292848633437817,0.003117753857845962,0.004062174967483734,0.003848636239987435,0.004963574758091838,0.004706186030418613,0.005978608633254612,0.005756639944898279,0.007172891930192882,0.006896525829259148,0.008426584178167329,0.008241600485039968,0.009966185563308527,0.009883455214536596,0.011605617112457223,0.01153725569735875,0.01337551921563307,0.013288471677930569,0.015004983422261309,0.015042532555570975
OverigZeeland,Age_0_9,9.192343453046092E-5,8.758997309421535E-5,9.807611218903833E-5,1.615975912224732E-4,1.8259872730719273E-4,2.020138953457984E-4,2.4461375456663603E-4,3.053850049239415E-4,2.9937495491960675E-4,3.525588962158821E-4,4.5209133366364007E-4,4.2943090258940053E-4,5.43324050747529E-4,6.588059073653341E-4,8.098812011692047E-4,8.278691866167032E-4,8.643203662058729E-4,0.0010684310145026021,0.0012278951775496205,0.0012414904067301613,0.0014196705346265492,0.0015553030572981186,0.0018471628765243109,0.002070070680735725,0.0023545483648372834,0.0024490471764164745,0.0031417144707293065,0.00318656346241053,0.0035904107613883296,0.0038588820931877432,0.004467999683973045,0.004913527420472241,0.005574684356183246,0.006415100892916192,0.0074719088607893,0.008080331960205522,0.009068054007238091,0.009927298480441271,0.011306392903155826,0.012771513516671829,0.01485451027534368,0.015823320436706867,0.018587157940734955,0.02056120911363568,0.022694986907893733,0.024857576588349306,0.02809843202945228,0.0305392848163335,0.03368471982486165,0.03639125143737565,0.04123853124100141,0.04403585849044822,0.04905804354676169,0.05305252041199904,0.05813232609640118,0.06252261741985399,0.0684150264204606,0.07285923366107616,0.07789034786957139,0.08136808520102035,0.08761615778733967,0.0928595118239155,0.09809368927122175,0.10277309448643102,0.10706019761747376,0.10974739734431604,0.1135140698104602,0.11547911934297572,0.11810136452333653,0.12045977090940851,0.12166392070612686,0.12281824740286007,0.12223060308741462,0.12355573063191472,0.12304722865725881,0.12138409296272623,0.12055538997017212,0.11926264177437607,0.11783505719118836,0.11585943274957167
OverigZeeland,Age_10_19,7.900356225221117E-5,7.229975355482754E-5,8.962704952963918E-5,1.1379531653354924E-4,1.418876263376001E-4,1.4165141479016707E-4,1.8223114039239707E-4,1.9578675715514748E-4,2.139468515849341E-4,2.200193731967115E-4,3.011045505915133E-4,2.791260812388119E-4,3.69089451730642E-4,4.0048406495329925E-4,5.097263832724019E-4,4.91058997944438E-4,5.65564994108203E-4,6.340650102013567E-4,7.849636530558035E-4,7.647694289835139E-4,9.301509792297713E-4,9.622059406739769E-4,0.0012088664456988418,0.0012659894055907506,0.0015344675485541304,0.00154434596499331,0.0020337796167094746,0.0020114244441041818,0.002370323225578619,0.002492871198175539,0.003012192455013385,0.0031546183210486856,0.0037576508231208505,0.0040619092518847655,0.004872193698143734,0.005073359152451218,0.005944827757516036,0.006281588394084214,0.007451324407164228,0.008031096594238729,0.009594296340399433,0.00994144814730935,0.011951095134715262,0.012792770961786881,0.014595389141014103,0.015549552595359062,0.017986963732065764,0.01904000327410582,0.021661212340253755,0.022786237078126215,0.02633004056566579,0.027447138979773467,0.03127998691304612,0.03309849191691405,0.03703210473842056,0.03907045403895626,0.043469561412214475,0.04564448503069951,0.04962148938357136,0.05126994803519269,0.05591343565335671,0.05858104046041823,0.06265653101042234,0.06506932130492471,0.06860777931662598,0.07024682627953205,0.07328420710643346,0.07468737911508316,0.07702324303040431,0.07859315335890837,0.07989515287916205,0.08079967774579733,0.08103903481870833,0.08200978360035915,0.08187679807796444,0.08168812059290309,0.08107015892221858,0.08081090754752362,0.07971808492212407,0.07888929087713414
OverigZeeland,Age_20_29,1.0523091759551129E-4,9.281381359482754E-5,1.2547130792206485E-4,1.281328020689143E-4,1.6506952686790033E-4,1.51550124041E-4,2.1287193236441126E-4,1.9614546399060462E-4,2.4411516128242106E-4,2.126077028031803E-4,3.219576033459681E-4,2.9473322669837376E-4,4.058380602370848E-4,3.807595571215794E-4,4.994437884917602E-4,4.5234669094640356E-4,5.889598615714808E-4,5.927786394474E-4,8.041229067685673E-4,7.544753171665475E-4,9.769198933597956E-4,9.562431842400354E-4,0.0012736570920397483,0.001224147396906461,0.0015977459033612584,0.0015625110865812308,0.0021432209691087944,0.002076018948175773,0.0025608105509398182,0.0026521046529750514,0.003338380829115306,0.0033088037683636218,0.0041214898683091805,0.004148452567037331,0.005140005214136156,0.005032002263617441,0.0062417109861008235,0.006324506535052121,0.00786167045483932,0.008023128419593961,0.009843364565498836,0.009812673290474416,0.012098893980967529,0.012400808137897457,0.014866999914292744,0.015292702727708218,0.018184506170322634,0.0185939930506559,0.021976051822489295,0.02240230339850613,0.02664250943898283,0.02702638497034493,0.03157054961561878,0.032425323703556774,0.03720015495936713,0.03830684848128474,0.04349386547383105,0.04486245223629559,0.049991298423985975,0.05091537421275216,0.05642851299340246,0.058241249549017216,0.0631201821375752,0.06495008341111397,0.06957268982082909,0.07116119854219383,0.07508488782412448,0.07667761898214587,0.07973580738619612,0.0814390883052728,0.08344406320280784,0.08458599420141577,0.08556459957411255,0.08670619974408744,0.08680119187325952,0.0878280354220482,0.08718478856291578,0.08775165210216973,0.08638987626479777,0.0860913268345862
OverigZeeland,Age_30_39,1.082089899709926E-4,9.54404942840048E-5,1.290221535813485E-4,1.3175896321182545E-4,1.6974090941235254E-4,1.5583894426907108E-4,2.1889595025936792E-4,2.0169619083376666E-4,2.5102321372005854E-4,2.186242441389874E-4,3.310681024759621E-4,3.0307346894375975E-4,4.1732164607055644E-4,3.9153366110555865E-4,5.135753596938741E-4,4.6514597786806444E-4,6.056234884234124E-4,6.095502792315965E-4,8.268716906304485E-4,7.75820106994729E-4,0.001004554677694891,9.832933606099825E-4,0.001309680375743305,0.0012587712634275494,0.0016429279609985192,0.0016066975539870132,0.002203811279362755,0.002134711444612525,0.002633190817272646,0.002727061780709361,0.0034327009570520595,0.003402289675179082,0.004237888296666048,0.004265610839425005,0.005285091974101319,0.005174048362253547,0.0064177951251879195,0.006502918758273024,0.00808326889859401,0.008249258963135553,0.010120535922205853,0.010088984846810867,0.012439177024018089,0.012749527641201963,0.015284532189112965,0.01572209498576993,0.018694321590735807,0.01911517659108919,0.022590937408759615,0.023028974436985483,0.027386123449371302,0.02778055961227488,0.03244940166107102,0.03332755883328675,0.038232605315436374,0.03936938151340541,0.04469690040207308,0.04610242223868788,0.051369176750086454,0.05231801436482808,0.05797834077577968,0.05983926886276558,0.0648474035504184,0.066725573471899,0.0714696500126566,0.07309974680223685,0.07712582211560581,0.07875997670817136,0.08189747809827708,0.08364480510139305,0.08570151024339412,0.08687284724528388,0.08787661990069129,0.08904754075073462,0.08914497077678796,0.09019814912770086,0.08953840924997924,0.09011980800817432,0.08872309701527081,0.08841688068544173
OverigZeeland,Age_40_49,9.930577765349113E-5,8.77379702415304E-5,1.1672352734959368E-4,1.1510571076012166E-4,1.5527660935121812E-4,1.32825796100966E-4,1.9575330083354547E-4,1.7193391468983688E-4,2.2127506637592553E-4,1.889573629624275E-4,2.876530603554972E-4,2.7180489264244656E-4,3.7369271925313807E-4,3.321346891654864E-4,4.380151572609403E-4,3.83743006635906E-4,5.329058622277616E-4,5.075348952060521E-4,6.977223067144989E-4,6.338811866088978E-4,8.435801291981626E-4,7.906466344309582E-4,0.0010902148403585388,0.00104501364577958,0.001382608933672369,0.0013389405112175234,0.0018206927736137413,0.001742491694879833,0.0021930884394407713,0.002255328603913642,0.0028829321398606833,0.0028326966020137956,0.0035791019874895635,0.0034977865155567667,0.0043856567946851666,0.00423117308172094,0.005309949720252782,0.005334746846543559,0.006725966313724463,0.006781159149078064,0.008410203632848168,0.008370028932378704,0.010293989953364502,0.010426768854722823,0.012672248612947246,0.012852463473972064,0.01540747735749759,0.015660959264832575,0.01866845628622893,0.01896386688536622,0.022655314961782302,0.022930769089877567,0.026947608828426395,0.027507215125397,0.03167167452162378,0.03238498292881686,0.037137641811307076,0.038095253221752556,0.04266448532330336,0.04342059657899755,0.04838953738506868,0.049737513849729464,0.05426775778263515,0.05578876831895152,0.06019210626995675,0.06149003003027753,0.06528760368028175,0.06687966412329849,0.06984652228899069,0.07142608831497732,0.07370299054072116,0.07494484744175811,0.07630089944262741,0.07753813162891843,0.07800131131533183,0.07935136434352885,0.07897952471959191,0.07989467564153785,0.07894189929225026,0.07896907377967599
OverigZeeland,Age_50_59,9.391386193935425E-5,8.297411521107634E-5,1.10385948084879E-4,1.088559671100775E-4,1.468459193292304E-4,1.2561398867916296E-4,1.8512514624968723E-4,1.6259889555270135E-4,2.092613878660332E-4,1.7869815144611056E-4,2.720360143444456E-4,2.5704815294536054E-4,3.5340529778238317E-4,3.141030590502192E-4,4.1423645553528843E-4,3.629100636930449E-4,5.039770901279494E-4,4.79983054242461E-4,6.598494347446193E-4,5.994726173597087E-4,7.977931498741597E-4,7.477316500220654E-4,0.0010310481828272877,9.882988723248776E-4,0.001307584250092253,0.0012662839101239554,0.0017219167931686874,0.001647954765877424,0.002074130297653465,0.0021329980227171585,0.002726606448486657,0.002679091248977361,0.003385090920460798,0.003308175965607063,0.0041480161824264394,0.004001886469778726,0.00502235193851297,0.005045809410749502,0.006361919736596722,0.006414134885109335,0.007955362425505763,0.007917351771073111,0.009737770866356077,0.0098634110816892,0.011988304264375804,0.01215885260862759,0.014577000551541874,0.014816922608206995,0.01766379180565003,0.017943450308809616,0.021438446385015242,0.021699270062846998,0.025503213920439527,0.026033228204753955,0.029977991617886612,0.030653761753090647,0.035157000741257716,0.03606450254371085,0.04039531359385817,0.04111207930356331,0.04582321932918598,0.047101489538738384,0.05139818887593495,0.05284103814023455,0.057018810908733175,0.058250449894773126,0.06185461372569112,0.06336582715168249,0.06618239794185654,0.06768214933049732,0.06984424472226192,0.0710236058192748,0.07231151340476871,0.07348666168142359,0.07392662117265758,0.07520906162854546,0.07485583407794405,0.07572519193374216,0.07482009238649512,0.07484590636162503
OverigZeeland,Age_60_69,5.448673750185762E-5,5.39966733446029E-5,6.544761898219509E-5,6.423424212353979E-5,8.583959583463585E-5,7.565819524379958E-5,1.0186112009114012E-4,8.643170669520028E-5,1.0840274161705299E-4,9.14886449024932E-5,1.2748199843981567E-4,1.2358319670968676E-4,1.662168863668656E-4,1.5710356800491265E-4,2.0986407878265112E-4,1.9004366984198828E-4,2.4808086025795983E-4,2.3987550821436E-4,3.251969303943447E-4,2.972985711381382E-4,3.860570403190211E-4,3.6792181400213675E-4,4.947753406631117E-4,4.895269091377275E-4,6.235713439438628E-4,6.179378367572319E-4,8.084399787037233E-4,7.67940022627922E-4,9.457695769776731E-4,9.637681215843852E-4,0.001216010484177632,0.0012020231584989327,0.0015142209037098953,0.0015120484254925737,0.0018696521208063643,0.0018259287284851933,0.0022754835655334205,0.0023107878795856074,0.0029061022777173706,0.0029794345897943275,0.0037076657888195363,0.0037538715324876293,0.004543911323458993,0.004641954953436556,0.005578026670008285,0.0057185593779375266,0.006784136991315193,0.007013232352911514,0.008289507506909488,0.00853599179129061,0.010081148197820133,0.010454322708743913,0.012149652793470467,0.012650539731848376,0.014496396356511343,0.014900320267070888,0.017035663837802417,0.01769086683248311,0.019631533221055597,0.02026056673525478,0.022529468351185633,0.023319059952938814,0.025514390323248426,0.026450490759452938,0.028481324978021805,0.02936164701965427,0.03131967314146389,0.03238831729682812,0.034087776346844234,0.03501644168568141,0.03628670190734362,0.03722584218658187,0.038304111730231405,0.039169441781062075,0.03993429983005525,0.040756423935364494,0.041019651891593734,0.04175353323139841,0.0417380597054563,0.04203331005164368
OverigZeeland,Age_70_79,3.538133637603913E-5,3.506310684442404E-5,4.249894155095024E-5,4.171101658489995E-5,5.574083620352166E-5,4.91293499120804E-5,6.614476577182504E-5,5.6125335388679254E-5,7.039272856168566E-5,5.9409163935542075E-5,8.278236877923284E-5,8.025056789506824E-5,1.0793618870719168E-4,1.0201811402099636E-4,1.3628039047064444E-4,1.2340909254171528E-4,1.6109847510714648E-4,1.5576986852705588E-4,2.1117887936827895E-4,1.930610841148761E-4,2.50703360557214E-4,2.3892568247751989E-4,3.213105650452519E-4,3.1790190429092924E-4,4.049607380198772E-4,4.0130181988329294E-4,5.250354599285467E-4,4.98729514897267E-4,6.142379663784947E-4,6.259292483333789E-4,7.897856334826425E-4,7.806991008040276E-4,9.835215414335519E-4,9.821100920376358E-4,0.0012144581181954273,0.001186047886201247,0.0014781768164620068,0.0015011201579023803,0.0018880421497953215,0.0019357097685925861,0.002409142838622702,0.0024391859180868947,0.002952947207903067,0.003016714754447314,0.0036256464503049424,0.003717082884915346,0.00441053959040516,0.004559664359137239,0.005390649538066117,0.005551179118109761,0.006557823194261125,0.006801022851434579,0.007906282964439959,0.008232960404216838,0.009437326349937658,0.009700980005069582,0.011095415380733997,0.011523493024828801,0.012792017554328128,0.013203376792615185,0.014687905125879142,0.01520481337789914,0.016642762957128965,0.01725625761254801,0.01858792250690877,0.019165473211153916,0.020450729594700623,0.0211525762484146,0.022269279292681077,0.022879790086232532,0.02371520137227434,0.024333093481911705,0.025042784124081785,0.025612525026290744,0.026116264096583186,0.026657875803487108,0.026831323608077606,0.027314985448985918,0.02730478633758404,0.027499405543854438
OverigZeeland,Age_80_150,3.361229928910969E-5,3.3309980701501374E-5,4.037403737011669E-5,3.962550707681256E-5,5.295386818682246E-5,4.667293974280895E-5,6.283763139502963E-5,5.331914343464916E-5,6.687320982101674E-5,5.6438789564849934E-5,7.864341310204193E-5,7.623819245816676E-5,1.0253965597473158E-4,9.691745551143605E-5,1.2946681206149613E-4,1.17238999638003E-4,1.5304416776340535E-4,1.479819514077496E-4,2.0062099464568384E-4,1.8340891519275093E-4,2.381696853994697E-4,2.2698075424698594E-4,3.052474890302692E-4,3.0200920955703037E-4,3.8471659650962664E-4,3.812405542014119E-4,4.987902351135665E-4,4.737989475480653E-4,5.83535030583171E-4,5.946420929073826E-4,7.503111702371612E-4,7.41678625133968E-4,9.343684459962587E-4,9.330275031448343E-4,0.0011537702562616214,0.0011267789151213625,0.0014043198964163173,0.0014261176954872834,0.0017937247600056105,0.001839013331106254,0.0022888236573344045,0.002317368046630408,0.0028055071594332848,0.002866095383776357,0.003444676725867568,0.003531557315144429,0.004190475331106502,0.004332175706337149,0.005121808520586857,0.005274353458476599,0.006230955756565404,0.006462072863316348,0.007512457537237838,0.007822926856293155,0.008967582302538357,0.009218173720725087,0.010543579851813756,0.010950484952825024,0.012156320539750687,0.012547367534185505,0.013958660105106158,0.014450092834285777,0.01581724176993582,0.01640056006546098,0.017666786164581283,0.01821598239017863,0.01943819798578239,0.02010565346994664,0.021167686310811895,0.021748334090434085,0.022542910796421678,0.02313062244881703,0.023805671769865255,0.024347620336993225,0.02482679988216341,0.02534201942979264,0.025507018338321585,0.025967128071802015,0.025957425492173503,0.026142570768347917
Twente,Age_0_9,1.574968129752774E-4,1.9031272021208245E-4,1.958470689111813E-4,2.731992382242199E-4,2.883435849695415E-4,3.5420049420953337E-4,3.857504315949445E-4,4.014420002479424E-4,4.239172579912909E-4,4.649249233850128E-4,5.288559173968199E-4,6.445124994214346E-4,7.510270564650146E-4,8.688878721508919E-4,9.116461533521525E-4,0.001132996996304203,0.0012837162794366863,0.001401065656046141,0.0016141100289980281,0.001738359945282264,0.0020846001152787785,0.0022649299618877627,0.002474982097391387,0.0027442733157984067,0.003213008797683048,0.003632468669005018,0.004284625103459283,0.00500276309083858,0.005467631187952682,0.006074389251556678,0.006888510010295001,0.007644788237716971,0.008648093816554292,0.00945746499072897,0.010929238600587587,0.011991719289651814,0.013277077539137205,0.014798828816223963,0.01672818471155857,0.0188162441997044,0.02116195997471093,0.023859938317782436,0.026377516398196632,0.028697771858697707,0.03188257650041293,0.035338009577735696,0.03894471034271185,0.04229695377163645,0.046795407730639504,0.05067410824159202,0.055454814226582716,0.06060090169670984,0.0652223513518495,0.0696947306567407,0.07538776477151354,0.0803257602997266,0.08525370264665777,0.09015269378155488,0.09526708739352108,0.10007070406669194,0.10395165168454801,0.10757487251536846,0.11174287521959803,0.11503503695106765,0.11631117397824342,0.11861901810916575,0.12060846243942924,0.12091577692951849,0.12115276923002827,0.12151071375472844,0.12124095830754733,0.12074849123928788,0.11912894244848704,0.11762495776710336,0.1156379998906103,0.11420545128411075,0.11090150340442606,0.10855093081799227,0.1054260038635857,0.10257759460359017
Twente,Age_10_19,1.1072584328464252E-4,1.2482837271854397E-4,1.3294831341281732E-4,1.7095349288076545E-4,1.8556854605722428E-4,2.133931051784277E-4,2.419813533164339E-4,2.5323076296279723E-4,2.776823692343111E-4,2.92261744071487E-4,3.4095259827027213E-4,3.9305718467574913E-4,4.7009561888522455E-4,5.297921040636755E-4,5.734583078773614E-4,6.87179353924039E-4,7.906351365492004E-4,8.56832161741039E-4,9.83654058693495E-4,0.0010676852272786252,0.0012638670396156737,0.0013633591365469488,0.0015031578582250793,0.0016333920381923495,0.0019269987943943967,0.002156280197267213,0.002542158605032818,0.0029196714265375956,0.0032223907321491385,0.0035461386529048733,0.004036535115026996,0.004434180552424616,0.0050626044008129645,0.005536174808982941,0.006391661278955185,0.006966527084089069,0.007792597519400868,0.008634353549510254,0.009811655224293059,0.01097636576922123,0.012366043086401213,0.013821232391692528,0.015377472456778007,0.016748680574231956,0.018693946642009518,0.020609191009862693,0.022829308075551502,0.024825514787007674,0.02751444225318178,0.029849272823426753,0.032773401083677434,0.035780985390958975,0.038753219389015436,0.04156220089512497,0.045091298771520405,0.04812299948855259,0.051459133672769664,0.054620699536937156,0.05797531926690336,0.06119855653934414,0.06399713078791247,0.06673930587424737,0.06957792171811328,0.07209217849252658,0.07350573667562743,0.07556130071747358,0.07729476747315378,0.07831781761566514,0.07904267798706344,0.08001590771346612,0.0802648720064042,0.08059149545764688,0.0800658312183582,0.0799328728881481,0.07906031194494367,0.07871505681838675,0.07695210295367338,0.07595243241918759,0.07405012099631325,0.07269304849334712
Twente,Age_20_29,1.244948121538192E-4,1.320453134079358E-4,1.4773207386131748E-4,1.7526121228805813E-4,1.9573874053735452E-4,2.0370113993672945E-4,2.381561427594603E-4,2.5249363191137686E-4,2.913270432949311E-4,2.931819595841656E-4,3.532327231876575E-4,3.8120449064593664E-4,4.751016646828976E-4,5.103127184005185E-4,5.723298228472729E-4,6.599257204598086E-4,7.627229853529593E-4,8.233422729388984E-4,9.474712612835834E-4,0.001043164114396422,0.001207077120672917,0.0012871273609401657,0.0014546422913425117,0.0015419381806468513,0.001838012588268656,0.0020279179513713608,0.002377019011090664,0.0026523288146358404,0.00296459637904789,0.0032392505218700185,0.003675244491169516,0.003962687957608568,0.004583804533723201,0.005004988746368455,0.0057382887309698205,0.0062111537244387005,0.007050194687563072,0.007770042043374281,0.008857170826784722,0.009844507357949173,0.011123221996217736,0.012250512941802683,0.013719860821283292,0.014983184917109482,0.0168271255963085,0.018367048213858372,0.020540316895997446,0.022480380768032715,0.024949368062378574,0.027166732581809128,0.029875290464399074,0.03254771587071603,0.03564069808832193,0.038389931602212046,0.0418655245954167,0.04473622528608767,0.04836036294061352,0.051521836418621736,0.05495152262593628,0.058372470541455446,0.06156070085920062,0.06487189199711085,0.06785946446479052,0.07086738470454923,0.07308543708615,0.0759191194959874,0.07829296480117143,0.08047896227089613,0.08199801289274855,0.08385481628416913,0.0847622365599745,0.08588883947112036,0.08610347960313702,0.08703100350530257,0.08675828429001453,0.08713960814404909,0.08583723223312223,0.08543788824617216,0.08379171682230135,0.08307005338722417
Twente,Age_30_39,1.280180246924223E-4,1.35782191190148E-4,1.5191285269444688E-4,1.802209882825201E-4,2.0127795865865217E-4,2.0946566269897104E-4,2.4489558555329527E-4,2.596387503228659E-4,2.995709131752289E-4,3.0147831131632774E-4,3.632280598909743E-4,3.9199118215405004E-4,4.885446531314175E-4,5.247517410857938E-4,5.88523069326774E-4,6.785965249552772E-4,7.843010175978549E-4,8.466345457941449E-4,9.742734187937474E-4,0.0010726717869616875,0.0012412184704350127,0.0013235313764126122,0.0014957806076570934,0.0015855433260640872,0.0018899826241779438,0.002085251974215052,0.002444210851831996,0.0027272922692432866,0.0030483720369961498,0.0033307745784281195,0.003779064057824577,0.004074610709946969,0.004713228651565982,0.005146274266546458,0.005900213086670325,0.006386378589378849,0.0072490035590745405,0.007989068151915912,0.009106700630558073,0.010121710728867361,0.011436223250986144,0.012595033045706971,0.014105407429418682,0.015403954610651471,0.01729922208301149,0.018881931955865516,0.021115466035436348,0.023109209986128088,0.02564635029176565,0.027924767165986242,0.030707702350981525,0.033453297347488364,0.03663069577513811,0.03945472154617613,0.04302454013052637,0.04597279109222285,0.04969447448604103,0.052940713314165166,0.056462009858572304,0.05997397442773067,0.06324670473811755,0.06664532167170589,0.06971148315285669,0.07279824669312795,0.07507425732800899,0.07798176026013226,0.08041725263276611,0.08265986190205998,0.08421816325517872,0.08612284543607085,0.08705362435968922,0.08820919173326802,0.08842934559848781,0.08938067915380732,0.08910096204031703,0.08949206989863911,0.08815625857653231,0.08774665158701223,0.08605812070875851,0.08531786027409216
Twente,Age_40_49,1.1661030922460736E-4,1.2229273073705027E-4,1.337832138410544E-4,1.5081672303873805E-4,1.7441749648317018E-4,1.740752311295557E-4,2.017551435775644E-4,2.189186456573733E-4,2.583906956167281E-4,2.6018179686793097E-4,3.0813487154979224E-4,3.291643038260128E-4,4.087231389621193E-4,4.341911713064972E-4,4.969533778846902E-4,5.530558687988352E-4,6.491365451897213E-4,7.021962924671499E-4,8.033532195944604E-4,8.731437568920697E-4,0.001004848978602757,0.0010544362675577457,0.0012100428652166428,0.001266020171793114,0.0015179710034537441,0.0016601191465261955,0.0019361342375943114,0.0021524252081575046,0.002429447140480434,0.0026364018912603537,0.002982333269762494,0.0032178101412198012,0.003731360544230067,0.004056841174965409,0.004652625349405581,0.005027058724087374,0.005751777632546973,0.006292278923845762,0.007179595583668874,0.00791484498346351,0.008952839236544996,0.009799552242035103,0.011019715821941278,0.012029483792046491,0.013548966159540488,0.014802947992493931,0.01661253169156718,0.018093358266836224,0.0201526240000659,0.021909582284142415,0.024214621968615346,0.026345795930812543,0.029048044929040673,0.03133310762114949,0.03424629180418948,0.03665463015511061,0.03988302545799549,0.04261533356525937,0.0456865148187362,0.04874497020585733,0.051783148229807896,0.05483664503437624,0.05762120825922301,0.06045376983463924,0.06266872527505396,0.06546247316541276,0.06777537054327387,0.07008427656632366,0.0719281583013135,0.0740824037439739,0.0752958656908378,0.07670808608290658,0.07736818363063036,0.0787038131408423,0.07889417075909344,0.07964353217330877,0.07896640925887888,0.07911702720404878,0.07800615813189082,0.07779460864777588
Twente,Age_50_59,1.1027887687231619E-4,1.1565278546776803E-4,1.2651942648989056E-4,1.426281637363358E-4,1.6494764431318476E-4,1.6462396044125693E-4,1.9080115834180233E-4,2.0703289095880262E-4,2.443621459778944E-4,2.460560167132364E-4,2.914060043520683E-4,3.1129391115980454E-4,3.8653431711244135E-4,4.106200211730915E-4,4.6997582597396725E-4,5.230335406829489E-4,6.139001333855809E-4,6.640806500123331E-4,7.597488051108714E-4,8.257528163863048E-4,9.503129770228602E-4,9.972103667266197E-4,0.0011443767898745572,0.0011973181656773635,0.0014356064317496697,0.0015700477323434825,0.0018311010885552204,0.002035670482559593,0.002297683128403505,0.0024934274710409765,0.002820625224130402,0.0030433535680097767,0.0035291106779766768,0.003836983370494651,0.00440055080763746,0.00475474625361294,0.005440315046596811,0.005951635525452081,0.006791080107699132,0.007486692551025076,0.008468776672860168,0.009269924008225128,0.010424490194600677,0.01138003036855939,0.012818011591852696,0.014004823629517493,0.015717621226627898,0.017119372685897694,0.01906886590102319,0.020732342525084158,0.022914985165715107,0.024933243392825544,0.027492664446861492,0.029657251459071388,0.03241724559866643,0.03469928257303345,0.03775885608460283,0.0403487205961498,0.04326027094284646,0.046160262538048724,0.049041528672110424,0.0519378275446537,0.054579480796706825,0.05726710391681211,0.059369029481036284,0.06202059626118628,0.06421610989632143,0.0664081297743232,0.06815887898804285,0.07020455503961476,0.07135697483641179,0.07269825811049391,0.07332523655060519,0.07459392797557451,0.0747747535203589,0.07548661071423302,0.0748433752403489,0.0749864531058676,0.07393122507130279,0.07373027947252442
Twente,Age_60_69,6.845508563857461E-5,7.250635477695777E-5,7.849153431838118E-5,8.806392458649004E-5,9.924466952171418E-5,1.033425389828091E-4,1.2118554953677307E-4,1.2711712557145205E-4,1.3678066837718994E-4,1.3822726018319909E-4,1.6215988335410714E-4,1.7544216302944893E-4,2.052152864624457E-4,2.1978853398441078E-4,2.543966014524335E-4,2.707462616339251E-4,3.104450771941325E-4,3.3373999575347923E-4,3.7664055643715777E-4,4.1082140058246175E-4,4.64878452938966E-4,4.941554744064547E-4,5.652870043397762E-4,5.971247590088602E-4,6.987965632788695E-4,7.579903672526589E-4,8.718569253660657E-4,9.660784827114632E-4,0.0010917896329499799,0.001183946668853797,0.0013334122490062938,0.0014480389269285743,0.0016778891869142498,0.0018384800355426556,0.002087902541108022,0.0022551675778774705,0.0025941943271046153,0.002843533340927018,0.0032319939456704194,0.003567961665884467,0.004034308147923049,0.00441910814189328,0.004978160406572618,0.005415531718437228,0.006131095789380647,0.006706049516891022,0.007474234365515864,0.008142655219135486,0.009077000818469072,0.00987053187847986,0.010961441843445052,0.011940420046615441,0.013217779308467237,0.0143113021366853,0.01570865745798511,0.016870126428506604,0.01840373053326294,0.01978764147566292,0.021273848822386476,0.02272929864312967,0.024280514061106317,0.025779030992975183,0.02726750606351036,0.02870064399188277,0.03000215201181411,0.03157141770140459,0.032892832004058015,0.03415606565149132,0.03529276329190767,0.036594639829517495,0.03758233387451815,0.03861055847966999,0.03934795283368009,0.04029979447921517,0.040866415509772436,0.04149610368586487,0.041547974542242905,0.04196455410306865,0.04183512854640514,0.04209019044306439
Twente,Age_70_79,4.4451887826313374E-5,4.708264709007981E-5,5.0969230206643346E-5,5.718524956344062E-5,6.444571198715998E-5,6.710676070220689E-5,7.869358732737197E-5,8.254542776864326E-5,8.882074592220235E-5,8.976013654582449E-5,1.0530161947952532E-4,1.1392698697465509E-4,1.3326147444658876E-4,1.427253274233209E-4,1.6519996711017448E-4,1.7581760722040762E-4,2.0159868615077237E-4,2.167269654343995E-4,2.4458794278059415E-4,2.6678636126120647E-4,3.0189373417721654E-4,3.209079846764329E-4,3.6710587240074144E-4,3.877839540471495E-4,4.538196131046446E-4,4.922669703445459E-4,5.66227433791533E-4,6.274299907662595E-4,7.090900802352307E-4,7.68956206330329E-4,8.660546503231892E-4,9.405238899422574E-4,0.001089859190801068,0.001194203328265142,0.001356277636224923,0.0014649741216002932,0.0016853088409298778,0.0018473719339981987,0.002099888324319843,0.002318309872256341,0.0026215369252071685,0.0028717784431157023,0.0032353994048678336,0.0035199261133419535,0.003985522441886102,0.00435971296068971,0.004859780414542159,0.005295014650665841,0.00590357500561256,0.0064205776991276275,0.007131566428842273,0.007769838992953804,0.008602983075989612,0.00931652227663593,0.010228720609031683,0.010987277154818953,0.011989357099948084,0.012894096598988214,0.013866211879881574,0.014818710717669936,0.01583442976876781,0.01681618026271925,0.017791876194085843,0.01873179341972575,0.019585803177230354,0.02061604181905541,0.021484017619896267,0.022314166124372425,0.023061485519401015,0.0239177808571166,0.02456769673755088,0.02524453078835398,0.025730080653582732,0.02635703026015357,0.026730350106697,0.02714531265390785,0.02717949964754096,0.027454082031348803,0.027368768568049262,0.027536901621848964
Twente,Age_80_150,4.2229340365018686E-5,4.4728567385021734E-5,4.842083039668932E-5,5.432606475286317E-5,6.122352502957451E-5,6.3751529623568E-5,7.475905504128466E-5,7.841831821153722E-5,8.437989599829887E-5,8.527232107580218E-5,1.0003680186532193E-4,1.0823094589773596E-4,1.265988225113146E-4,1.3558954487624675E-4,1.569406169539267E-4,1.6702746106078692E-4,1.9151971715980487E-4,2.058917327982801E-4,2.323599665658982E-4,2.5344873376131893E-4,2.8680121226842825E-4,3.0486503153848155E-4,3.4875377990173373E-4,3.683983282690706E-4,4.3113352459211995E-4,4.6765937807990987E-4,5.379236781820618E-4,5.960678429063337E-4,6.736475208957149E-4,7.305224430191881E-4,8.227697369119769E-4,8.935187112624199E-4,0.001035394452112648,0.0011345270464053758,0.0012885074630307747,0.0013917764127179266,0.0016011108950221287,0.0017550844433531498,0.001994998711517204,0.0022025221281554153,0.0024906234497362734,0.0027283855870189333,0.003073878327087054,0.003344224430496756,0.0037866241013554403,0.0041421794215736885,0.004617353265081392,0.005030931038571884,0.005609225710542343,0.006100530087275402,0.006776199040405717,0.00738278475498888,0.008174597007166051,0.008852764359699061,0.009719778406251045,0.01044079149133148,0.011393317595678187,0.012253358328614739,0.013177490062537878,0.014083017800771813,0.015048696370353887,0.015982127240664168,0.016909847715126936,0.017803592316166017,0.01861568669375424,0.019595407596756154,0.020420862208761603,0.021210376894502336,0.021921145429802835,0.02273559339485598,0.023353771565516546,0.02399757528814017,0.02445944349521567,0.025055831998797462,0.02541096322495029,0.0258057162592481,0.025838238652668766,0.026099453408021556,0.026018292906952456,0.026178241775700162
Utrecht,Age_0_9,2.4467692064267244E-4,2.743568388847706E-4,3.193106151152536E-4,3.6362618364282895E-4,3.5886157653453044E-4,3.944727551786764E-4,4.7389984684043096E-4,5.018913581557038E-4,5.977469732274532E-4,6.270067817892855E-4,7.434270224541129E-4,7.779998410435418E-4,8.759783304858049E-4,0.0010052077527067382,0.0011756820767455656,0.0013268872905396467,0.0014911873699117173,0.001725046286446763,0.001968559853286811,0.0021854565207568566,0.0025094135062166956,0.002757734621642638,0.0031700883692532544,0.003548565070013665,0.004031714794854535,0.004523214137668208,0.004969248970297602,0.005621315585097264,0.006335435340422468,0.007084861562216438,0.00790908002070756,0.008752995494726634,0.00986238472096268,0.01107851357300571,0.012546590696589033,0.013968793433819182,0.015527525628624028,0.017362815057822223,0.019584940388964522,0.021502930898098738,0.02380038520303951,0.026495137984103412,0.029532249246355224,0.03261535539485272,0.03622044435980276,0.039590657791370054,0.04316031065823012,0.047123074783023244,0.051211670370117535,0.05574563522294829,0.06089136163563369,0.06553266039827865,0.07040426063752403,0.07515510116060864,0.08010989865683105,0.08520302292205251,0.09006995454905586,0.09471138869172702,0.09928004605756446,0.10338145801615117,0.10728767464799438,0.11085716327069917,0.1142340460428416,0.11659540991736805,0.1184842282357148,0.12041950812183722,0.1214652120728612,0.12182606687090436,0.12180929919274575,0.12170089775626114,0.12067996098195499,0.11978461811083052,0.11803466304324461,0.11659357253540248,0.1144261884564669,0.11236637874371547,0.10990811052348037,0.10703577529563957,0.1038682649279904,0.10060586775833424
Utrecht,Age_10_19,1.7315237205040024E-4,1.8852363513166548E-4,2.1595815716812794E-4,2.413341914915268E-4,2.4975692333917276E-4,2.7373920936024643E-4,3.2093539985267316E-4,3.4272696214510123E-4,4.0303953696807504E-4,4.239886352788158E-4,4.987252417750776E-4,5.278003269796328E-4,5.967111357464416E-4,6.673086917845517E-4,7.710547720687355E-4,8.557465371730189E-4,9.646163592724744E-4,0.001095725433273631,0.0012479662414451864,0.0013706714099139816,0.0015613164066230478,0.001709690971048894,0.001961112549132671,0.0021841450515107663,0.0024680364974335456,0.0027543760677524176,0.0030483808411810864,0.003400654216115462,0.0038512505365159155,0.004257273277556317,0.00477948545101381,0.005271179383031566,0.005946190517025274,0.006611095311134574,0.007477541682171074,0.008264728895400753,0.00924974783200827,0.010259628265217424,0.011587143579081083,0.012669363425625302,0.014130526581318748,0.015636893832340126,0.017473880050271284,0.019185515052547508,0.021387495972802983,0.023332962674539326,0.02560082953246723,0.027859148888449092,0.030443463456688136,0.03306205771385018,0.0362477035135198,0.0390048912455353,0.042188688618019166,0.04509484927510954,0.04835460517861001,0.05156105187832194,0.054812149729164594,0.05788892875231588,0.06097640431361073,0.06389634134460598,0.06667235677171734,0.06932795068258413,0.07175910552121934,0.07385632387268815,0.07550408826928545,0.07732567310419403,0.07843471227613197,0.0794703679566694,0.07988829000849751,0.08061145397958347,0.08034934813202521,0.0805151846474833,0.07970751976380352,0.0794116226030599,0.07825485030074808,0.07750799937444686,0.07606820218939558,0.07477392144238293,0.07288885199203021,0.07124279476728657
[truncated: 209,737 more chars]
