# Supplementary material for: Forecasting the spread of SARS-CoV-2 is inherently ambiguous given the current state of virus research
Source: PLoS One. 2021 Mar 3;16(3):e0245519. doi: 10.1371/journal.pone.0245519 (PMC7928451; doi:10.1371/journal.pone.0245519)
Supplement: S1 Data — It contains the data files in the input folder and the source code of the model in the src folder. Furthermore, in order to understand the input data please read the Readme file. Finally, in case you are unable to work with java, there is a .jar file included that runs our code without having to understand java. (ZIP) [file pone.0245519.s002.zip › Data to duplicate research/covid-paper-supplement-master/output/testfolder/switchStages_matrix-1_0.394_1.txt]

			HEALTHY	INFECTED_NOSYMPTOMS_NOTCONTAGIOUS	INFECTED_NOSYMPTOMS_ISCONTAGIOUS	INFECTED_SYMPTOMS_MILD	INFECTED_SYMPTOMS_SEVERE_ICpossible	INFECTED_SYMPTOMS_SEVERE_ICnotpossible	INFECTED_SYMPTOMS_SEVERE_QUEUE	CURED	DEAD
0	Age_0_9	HEALTHY	1779863	536	0	0	0	0	0	0	0
0	Age_0_9	INFECTED_NOSYMPTOMS_NOTCONTAGIOUS	0	1423	136	0	0	0	0	52	0
0	Age_0_9	INFECTED_NOSYMPTOMS_ISCONTAGIOUS	0	0	273	66	0	0	0	62	0
0	Age_0_9	INFECTED_SYMPTOMS_MILD	0	0	0	250	0	0	0	22	0
0	Age_0_9	INFECTED_SYMPTOMS_SEVERE_ICpossible	0	0	0	0	0	0	0	0	0
0	Age_0_9	INFECTED_SYMPTOMS_SEVERE_ICnotpossible	0	0	0	0	0	0	0	0	0
0	Age_0_9	INFECTED_SYMPTOMS_SEVERE_QUEUE	0	0	0	0	0	0	0	0	0
0	Age_0_9	CURED	0	0	0	0	0	0	0	821	0
0	Age_0_9	DEAD	0	0	0	0	0	0	0	0	0
0	Age_10_19	HEALTHY	2004386	435	0	0	0	0	0	0	0
0	Age_10_19	INFECTED_NOSYMPTOMS_NOTCONTAGIOUS	0	1616	162	0	0	0	0	47	0
0	Age_10_19	INFECTED_NOSYMPTOMS_ISCONTAGIOUS	0	0	304	81	0	0	0	69	0
0	Age_10_19	INFECTED_SYMPTOMS_MILD	0	0	0	272	0	0	0	35	0
0	Age_10_19	INFECTED_SYMPTOMS_SEVERE_ICpossible	0	0	0	0	0	0	0	0	0
0	Age_10_19	INFECTED_SYMPTOMS_SEVERE_ICnotpossible	0	0	0	0	0	0	0	0	0
0	Age_10_19	INFECTED_SYMPTOMS_SEVERE_QUEUE	0	0	0	0	0	0	0	0	0
0	Age_10_19	CURED	0	0	0	0	0	0	0	927	0
0	Age_10_19	DEAD	0	0	0	0	0	0	0	0	0
0	Age_20_29	HEALTHY	2197468	478	0	0	0	0	0	0	0
0	Age_20_29	INFECTED_NOSYMPTOMS_NOTCONTAGIOUS	0	1764	166	0	0	0	0	69	0
0	Age_20_29	INFECTED_NOSYMPTOMS_ISCONTAGIOUS	0	0	340	82	0	0	0	76	0
0	Age_20_29	INFECTED_SYMPTOMS_MILD	0	0	0	303	0	0	0	28	0
0	Age_20_29	INFECTED_SYMPTOMS_SEVERE_ICpossible	0	0	0	0	0	0	0	0	0
0	Age_20_29	INFECTED_SYMPTOMS_SEVERE_ICnotpossible	0	0	0	0	0	0	0	0	0
0	Age_20_29	INFECTED_SYMPTOMS_SEVERE_QUEUE	0	0	0	0	0	0	0	0	0
0	Age_20_29	CURED	0	0	0	0	0	0	0	1014	0
0	Age_20_29	DEAD	0	0	0	0	0	0	0	0	0
0	Age_30_39	HEALTHY	2104017	485	0	0	0	0	0	0	0
0	Age_30_39	INFECTED_NOSYMPTOMS_NOTCONTAGIOUS	0	1683	162	0	0	0	0	67	0
0	Age_30_39	INFECTED_NOSYMPTOMS_ISCONTAGIOUS	0	0	324	80	0	0	0	80	0
0	Age_30_39	INFECTED_SYMPTOMS_MILD	0	0	0	297	0	0	0	28	0
0	Age_30_39	INFECTED_SYMPTOMS_SEVERE_ICpossible	0	0	0	0	0	0	0	0	0
0	Age_30_39	INFECTED_SYMPTOMS_SEVERE_ICnotpossible	0	0	0	0	0	0	0	0	0
0	Age_30_39	INFECTED_SYMPTOMS_SEVERE_QUEUE	0	0	0	0	0	0	0	0	0
0	Age_30_39	CURED	0	0	0	0	0	0	0	976	0
0	Age_30_39	DEAD	0	0	0	0	0	0	0	0	0
0	Age_40_49	HEALTHY	2256640	516	0	0	0	0	0	0	0
0	Age_40_49	INFECTED_NOSYMPTOMS_NOTCONTAGIOUS	0	1813	183	0	0	0	0	56	0
0	Age_40_49	INFECTED_NOSYMPTOMS_ISCONTAGIOUS	0	0	342	88	0	0	0	85	0
0	Age_40_49	INFECTED_SYMPTOMS_MILD	0	0	0	316	0	0	0	23	0
0	Age_40_49	INFECTED_SYMPTOMS_SEVERE_ICpossible	0	0	0	0	0	0	0	0	0
0	Age_40_49	INFECTED_SYMPTOMS_SEVERE_ICnotpossible	0	0	0	0	0	0	0	0	0
0	Age_40_49	INFECTED_SYMPTOMS_SEVERE_QUEUE	0	0	0	0	0	0	0	0	0
0	Age_40_49	CURED	0	0	0	0	0	0	0	1045	0
0	Age_40_49	DEAD	0	0	0	0	0	0	0	0	0
0	Age_50_59	HEALTHY	2503493	520	0	0	0	0	0	0	0
0	Age_50_59	INFECTED_NOSYMPTOMS_NOTCONTAGIOUS	0	2015	190	0	0	0	0	67	0
0	Age_50_59	INFECTED_NOSYMPTOMS_ISCONTAGIOUS	0	0	387	84	0	0	0	98	0
0	Age_50_59	INFECTED_SYMPTOMS_MILD	0	0	0	356	0	0	0	27	0
0	Age_50_59	INFECTED_SYMPTOMS_SEVERE_ICpossible	0	0	0	0	0	0	0	0	0
0	Age_50_59	INFECTED_SYMPTOMS_SEVERE_ICnotpossible	0	0	0	0	0	0	0	0	0
0	Age_50_59	INFECTED_SYMPTOMS_SEVERE_QUEUE	0	0	0	0	0	0	0	0	0
0	Age_50_59	CURED	0	0	0	0	0	0	0	1151	0
0	Age_50_59	DEAD	0	0	0	0	0	0	0	0	0
0	Age_60_69	HEALTHY	2085997	272	0	0	0	0	0	0	0
0	Age_60_69	INFECTED_NOSYMPTOMS_NOTCONTAGIOUS	0	1672	157	0	0	0	0	61	0
0	Age_60_69	INFECTED_NOSYMPTOMS_ISCONTAGIOUS	0	0	317	85	0	0	0	73	0
0	Age_60_69	INFECTED_SYMPTOMS_MILD	0	0	0	296	1	0	0	24	0
0	Age_60_69	INFECTED_SYMPTOMS_SEVERE_ICpossible	0	0	0	0	0	0	0	0	0
0	Age_60_69	INFECTED_SYMPTOMS_SEVERE_ICnotpossible	0	0	0	0	0	0	0	0	0
0	Age_60_69	INFECTED_SYMPTOMS_SEVERE_QUEUE	0	0	0	0	0	0	0	0	0
0	Age_60_69	CURED	0	0	0	0	0	0	0	958	0
0	Age_60_69	DEAD	0	0	0	0	0	0	0	0	0
0	Age_70_79	HEALTHY	1519327	136	0	0	0	0	0	0	0
0	Age_70_79	INFECTED_NOSYMPTOMS_NOTCONTAGIOUS	0	1212	138	0	0	0	0	31	0
0	Age_70_79	INFECTED_NOSYMPTOMS_ISCONTAGIOUS	0	0	234	49	0	0	0	56	0
0	Age_70_79	INFECTED_SYMPTOMS_MILD	0	0	0	209	0	0	0	18	0
0	Age_70_79	INFECTED_SYMPTOMS_SEVERE_ICpossible	0	0	0	0	0	0	0	0	0
0	Age_70_79	INFECTED_SYMPTOMS_SEVERE_ICnotpossible	0	0	0	0	0	0	0	0	0
0	Age_70_79	INFECTED_SYMPTOMS_SEVERE_QUEUE	0	0	0	0	0	0	0	0	0
0	Age_70_79	CURED	0	0	0	0	0	0	0	700	0
0	Age_70_79	DEAD	0	0	0	0	0	0	0	0	0
0	Age_80_150	HEALTHY	797372	74	0	0	0	0	0	0	0
0	Age_80_150	INFECTED_NOSYMPTOMS_NOTCONTAGIOUS	0	648	55	0	0	0	0	20	0
0	Age_80_150	INFECTED_NOSYMPTOMS_ISCONTAGIOUS	0	0	124	21	0	0	0	31	0
0	Age_80_150	INFECTED_SYMPTOMS_MILD	0	0	0	109	0	1	0	8	0
0	Age_80_150	INFECTED_SYMPTOMS_SEVERE_ICpossible	0	0	0	0	0	0	0	0	0
0	Age_80_150	INFECTED_SYMPTOMS_SEVERE_ICnotpossible	0	0	0	0	0	0	0	0	0
0	Age_80_150	INFECTED_SYMPTOMS_SEVERE_QUEUE	0	0	0	0	0	0	0	0	0
0	Age_80_150	CURED	0	0	0	0	0	0	0	357	0
0	Age_80_150	DEAD	0	0	0	0	0	0	0	0	0
1	Age_0_9	HEALTHY	1779304	559	0	0	0	0	0	0	0
1	Age_0_9	INFECTED_NOSYMPTOMS_NOTCONTAGIOUS	0	1741	154	0	0	0	0	64	0
1	Age_0_9	INFECTED_NOSYMPTOMS_ISCONTAGIOUS	0	0	281	61	0	0	0	67	0
1	Age_0_9	INFECTED_SYMPTOMS_MILD	0	0	0	293	0	0	0	23	0
1	Age_0_9	INFECTED_SYMPTOMS_SEVERE_ICpossible	0	0	0	0	0	0	0	0	0
1	Age_0_9	INFECTED_SYMPTOMS_SEVERE_ICnotpossible	0	0	0	0	0	0	0	0	0
1	Age_0_9	INFECTED_SYMPTOMS_SEVERE_QUEUE	0	0	0	0	0	0	0	0	0
1	Age_0_9	CURED	0	0	0	0	0	0	0	957	0
1	Age_0_9	DEAD	0	0	0	0	0	0	0	0	0
1	Age_10_19	HEALTHY	2003961	425	0	0	0	0	0	0	0
1	Age_10_19	INFECTED_NOSYMPTOMS_NOTCONTAGIOUS	0	1829	147	0	0	0	0	75	0
1	Age_10_19	INFECTED_NOSYMPTOMS_ISCONTAGIOUS	0	0	313	77	0	0	0	76	0
1	Age_10_19	INFECTED_SYMPTOMS_MILD	0	0	0	334	0	0	0	19	0
1	Age_10_19	INFECTED_SYMPTOMS_SEVERE_ICpossible	0	0	0	0	0	0	0	0	0
1	Age_10_19	INFECTED_SYMPTOMS_SEVERE_ICnotpossible	0	0	0	0	0	0	0	0	0
1	Age_10_19	INFECTED_SYMPTOMS_SEVERE_QUEUE	0	0	0	0	0	0	0	0	0
1	Age_10_19	CURED	0	0	0	0	0	0	0	1078	0
1	Age_10_19	DEAD	0	0	0	0	0	0	0	0	0
1	Age_20_29	HEALTHY	2196934	534	0	0	0	0	0	0	0
1	Age_20_29	INFECTED_NOSYMPTOMS_NOTCONTAGIOUS	0	2001	178	0	0	0	0	63	0
1	Age_20_29	INFECTED_NOSYMPTOMS_ISCONTAGIOUS	0	0	341	81	0	0	0	84	0
1	Age_20_29	INFECTED_SYMPTOMS_MILD	0	0	0	367	0	0	0	18	0
1	Age_20_29	INFECTED_SYMPTOMS_SEVERE_ICpossible	0	0	0	0	0	0	0	0	0
1	Age_20_29	INFECTED_SYMPTOMS_SEVERE_ICnotpossible	0	0	0	0	0	0	0	0	0
1	Age_20_29	INFECTED_SYMPTOMS_SEVERE_QUEUE	0	0	0	0	0	0	0	0	0
1	Age_20_29	CURED	0	0	0	0	0	0	0	1187	0
1	Age_20_29	DEAD	0	0	0	0	0	0	0	0	0
1	Age_30_39	HEALTHY	2103510	507	0	0	0	0	0	0	0
1	Age_30_39	INFECTED_NOSYMPTOMS_NOTCONTAGIOUS	0	1904	196	0	0	0	0	68	0
1	Age_30_39	INFECTED_NOSYMPTOMS_ISCONTAGIOUS	0	0	322	80	0	0	0	84	0
1	Age_30_39	INFECTED_SYMPTOMS_MILD	0	0	0	354	0	0	0	23	0
1	Age_30_39	INFECTED_SYMPTOMS_SEVERE_ICpossible	0	0	0	0	0	0	0	0	0
1	Age_30_39	INFECTED_SYMPTOMS_SEVERE_ICnotpossible	0	0	0	0	0	0	0	0	0
1	Age_30_39	INFECTED_SYMPTOMS_SEVERE_QUEUE	0	0	0	0	0	0	0	0	0
1	Age_30_39	CURED	0	0	0	0	0	0	0	1151	0
1	Age_30_39	DEAD	0	0	0	0	0	0	0	0	0
1	Age_40_49	HEALTHY	2256145	495	0	0	0	0	0	0	0
1	Age_40_49	INFECTED_NOSYMPTOMS_NOTCONTAGIOUS	0	2059	201	0	0	0	0	69	0
1	Age_40_49	INFECTED_NOSYMPTOMS_ISCONTAGIOUS	0	0	361	79	0	0	0	85	0
1	Age_40_49	INFECTED_SYMPTOMS_MILD	0	0	0	380	0	0	0	24	0
1	Age_40_49	INFECTED_SYMPTOMS_SEVERE_ICpossible	0	0	0	0	0	0	0	0	0
1	Age_40_49	INFECTED_SYMPTOMS_SEVERE_ICnotpossible	0	0	0	0	0	0	0	0	0
1	Age_40_49	INFECTED_SYMPTOMS_SEVERE_QUEUE	0	0	0	0	0	0	0	0	0
1	Age_40_49	CURED	0	0	0	0	0	0	0	1209	0
1	Age_40_49	DEAD	0	0	0	0	0	0	0	0	0
1	Age_50_59	HEALTHY	2502900	593	0	0	0	0	0	0	0
1	Age_50_59	INFECTED_NOSYMPTOMS_NOTCONTAGIOUS	0	2249	206	0	0	0	0	80	0
1	Age_50_59	INFECTED_NOSYMPTOMS_ISCONTAGIOUS	0	0	397	83	0	0	0	97	0
1	Age_50_59	INFECTED_SYMPTOMS_MILD	0	0	0	405	0	0	0	35	0
1	Age_50_59	INFECTED_SYMPTOMS_SEVERE_ICpossible	0	0	0	0	0	0	0	0	0
1	Age_50_59	INFECTED_SYMPTOMS_SEVERE_ICnotpossible	0	0	0	0	0	0	0	0	0
1	Age_50_59	INFECTED_SYMPTOMS_SEVERE_QUEUE	0	0	0	0	0	0	0	0	0
1	Age_50_59	CURED	0	0	0	0	0	0	0	1343	0
1	Age_50_59	DEAD	0	0	0	0	0	0	0	0	0
1	Age_60_69	HEALTHY	2085695	302	0	0	0	0	0	0	0
1	Age_60_69	INFECTED_NOSYMPTOMS_NOTCONTAGIOUS	0	1699	184	0	0	0	0	61	0
1	Age_60_69	INFECTED_NOSYMPTOMS_ISCONTAGIOUS	0	0	329	75	0	0	0	70	0
1	Age_60_69	INFECTED_SYMPTOMS_MILD	0	0	0	356	0	0	0	25	0
1	Age_60_69	INFECTED_SYMPTOMS_SEVERE_ICpossible	0	0	0	0	1	0	0	0	0
1	Age_60_69	INFECTED_SYMPTOMS_SEVERE_ICnotpossible	0	0	0	0	0	0	0	0	0
1	Age_60_69	INFECTED_SYMPTOMS_SEVERE_QUEUE	0	0	0	0	0	0	0	0	0
1	Age_60_69	CURED	0	0	0	0	0	0	0	1116	0
1	Age_60_69	DEAD	0	0	0	0	0	0	0	0	0
1	Age_70_79	HEALTHY	1519170	157	0	0	0	0	0	0	0
1	Age_70_79	INFECTED_NOSYMPTOMS_NOTCONTAGIOUS	0	1189	122	0	0	0	0	37	0
1	Age_70_79	INFECTED_NOSYMPTOMS_ISCONTAGIOUS	0	0	237	76	0	0	0	59	0
1	Age_70_79	INFECTED_SYMPTOMS_MILD	0	0	0	243	0	0	0	15	0
1	Age_70_79	INFECTED_SYMPTOMS_SEVERE_ICpossible	0	0	0	0	0	0	0	0	0
1	Age_70_79	INFECTED_SYMPTOMS_SEVERE_ICnotpossible	0	0	0	0	0	0	0	0	0
1	Age_70_79	INFECTED_SYMPTOMS_SEVERE_QUEUE	0	0	0	0	0	0	0	0	0
1	Age_70_79	CURED	0	0	0	0	0	0	0	805	0
1	Age_70_79	DEAD	0	0	0	0	0	0	0	0	0
1	Age_80_150	HEALTHY	797302	70	0	0	0	0	0	0	0
1	Age_80_150	INFECTED_NOSYMPTOMS_NOTCONTAGIOUS	0	642	51	0	0	0	0	29	0
1	Age_80_150	INFECTED_NOSYMPTOMS_ISCONTAGIOUS	0	0	126	31	0	0	0	22	0
1	Age_80_150	INFECTED_SYMPTOMS_MILD	0	0	0	120	0	1	0	9	0
1	Age_80_150	INFECTED_SYMPTOMS_SEVERE_ICpossible	0	0	0	0	0	0	0	0	0
1	Age_80_150	INFECTED_SYMPTOMS_SEVERE_ICnotpossible	0	0	0	0	0	1	0	0	0
1	Age_80_150	INFECTED_SYMPTOMS_SEVERE_QUEUE	0	0	0	0	0	0	0	0	0
1	Age_80_150	CURED	0	0	0	0	0	0	0	416	0
1	Age_80_150	DEAD	0	0	0	0	0	0	0	0	0
2	Age_0_9	HEALTHY	1778678	626	0	0	0	0	0	0	0
2	Age_0_9	INFECTED_NOSYMPTOMS_NOTCONTAGIOUS	0	2021	210	0	0	0	0	69	0
2	Age_0_9	INFECTED_NOSYMPTOMS_ISCONTAGIOUS	0	0	288	75	0	0	0	72	0
2	Age_0_9	INFECTED_SYMPTOMS_MILD	0	0	0	320	0	0	0	34	0
2	Age_0_9	INFECTED_SYMPTOMS_SEVERE_ICpossible	0	0	0	0	0	0	0	0	0
2	Age_0_9	INFECTED_SYMPTOMS_SEVERE_ICnotpossible	0	0	0	0	0	0	0	0	0
2	Age_0_9	INFECTED_SYMPTOMS_SEVERE_QUEUE	0	0	0	0	0	0	0	0	0
2	Age_0_9	CURED	0	0	0	0	0	0	0	1111	0
2	Age_0_9	DEAD	0	0	0	0	0	0	0	0	0
2	Age_10_19	HEALTHY	2003505	456	0	0	0	0	0	0	0
2	Age_10_19	INFECTED_NOSYMPTOMS_NOTCONTAGIOUS	0	1980	197	0	0	0	0	77	0
2	Age_10_19	INFECTED_NOSYMPTOMS_ISCONTAGIOUS	0	0	306	81	0	0	0	73	0
2	Age_10_19	INFECTED_SYMPTOMS_MILD	0	0	0	379	0	0	0	32	0
2	Age_10_19	INFECTED_SYMPTOMS_SEVERE_ICpossible	0	0	0	0	0	0	0	0	0
2	Age_10_19	INFECTED_SYMPTOMS_SEVERE_ICnotpossible	0	0	0	0	0	0	0	0	0
2	Age_10_19	INFECTED_SYMPTOMS_SEVERE_QUEUE	0	0	0	0	0	0	0	0	0
2	Age_10_19	CURED	0	0	0	0	0	0	0	1248	0
2	Age_10_19	DEAD	0	0	0	0	0	0	0	0	0
2	Age_20_29	HEALTHY	2196371	563	0	0	0	0	0	0	0
2	Age_20_29	INFECTED_NOSYMPTOMS_NOTCONTAGIOUS	0	2235	220	0	0	0	0	80	0
2	Age_20_29	INFECTED_NOSYMPTOMS_ISCONTAGIOUS	0	0	330	104	0	0	0	85	0
2	Age_20_29	INFECTED_SYMPTOMS_MILD	0	0	0	403	0	0	0	45	0
2	Age_20_29	INFECTED_SYMPTOMS_SEVERE_ICpossible	0	0	0	0	0	0	0	0	0
2	Age_20_29	INFECTED_SYMPTOMS_SEVERE_ICnotpossible	0	0	0	0	0	0	0	0	0
2	Age_20_29	INFECTED_SYMPTOMS_SEVERE_QUEUE	0	0	0	0	0	0	0	0	0
2	Age_20_29	CURED	0	0	0	0	0	0	0	1352	0
2	Age_20_29	DEAD	0	0	0	0	0	0	0	0	0
2	Age_30_39	HEALTHY	2102955	555	0	0	0	0	0	0	0
2	Age_30_39	INFECTED_NOSYMPTOMS_NOTCONTAGIOUS	0	2128	200	0	0	0	0	83	0
2	Age_30_39	INFECTED_NOSYMPTOMS_ISCONTAGIOUS	0	0	352	80	0	0	0	86	0
2	Age_30_39	INFECTED_SYMPTOMS_MILD	0	0	0	405	0	0	0	29	0
2	Age_30_39	INFECTED_SYMPTOMS_SEVERE_ICpossible	0	0	0	0	0	0	0	0	0
2	Age_30_39	INFECTED_SYMPTOMS_SEVERE_ICnotpossible	0	0	0	0	0	0	0	0	0
2	Age_30_39	INFECTED_SYMPTOMS_SEVERE_QUEUE	0	0	0	0	0	0	0	0	0
2	Age_30_39	CURED	0	0	0	0	0	0	0	1326	0
2	Age_30_39	DEAD	0	0	0	0	0	0	0	0	0
2	Age_40_49	HEALTHY	2255596	549	0	0	0	0	0	0	0
2	Age_40_49	INFECTED_NOSYMPTOMS_NOTCONTAGIOUS	0	2206	266	0	0	0	0	82	0
2	Age_40_49	INFECTED_NOSYMPTOMS_ISCONTAGIOUS	0	0	376	96	0	0	0	90	0
2	Age_40_49	INFECTED_SYMPTOMS_MILD	0	0	0	424	0	0	0	35	0
2	Age_40_49	INFECTED_SYMPTOMS_SEVERE_ICpossible	0	0	0	0	0	0	0	0	0
2	Age_40_49	INFECTED_SYMPTOMS_SEVERE_ICnotpossible	0	0	0	0	0	0	0	0	0
2	Age_40_49	INFECTED_SYMPTOMS_SEVERE_QUEUE	0	0	0	0	0	0	0	0	0
2	Age_40_49	CURED	0	0	0	0	0	0	0	1387	0
2	Age_40_49	DEAD	0	0	0	0	0	0	0	0	0
2	Age_50_59	HEALTHY	2502322	578	0	0	0	0	0	0	0
2	Age_50_59	INFECTED_NOSYMPTOMS_NOTCONTAGIOUS	0	2517	249	0	0	0	0	76	0
2	Age_50_59	INFECTED_NOSYMPTOMS_ISCONTAGIOUS	0	0	413	89	0	0	0	101	0
2	Age_50_59	INFECTED_SYMPTOMS_MILD	0	0	0	458	0	0	0	30	0
2	Age_50_59	INFECTED_SYMPTOMS_SEVERE_ICpossible	0	0	0	0	0	0	0	0	0
2	Age_50_59	INFECTED_SYMPTOMS_SEVERE_ICnotpossible	0	0	0	0	0	0	0	0	0
2	Age_50_59	INFECTED_SYMPTOMS_SEVERE_QUEUE	0	0	0	0	0	0	0	0	0
2	Age_50_59	CURED	0	0	0	0	0	0	0	1555	0
2	Age_50_59	DEAD	0	0	0	0	0	0	0	0	0
2	Age_60_69	HEALTHY	2085433	262	0	0	0	0	0	0	0
2	Age_60_69	INFECTED_NOSYMPTOMS_NOTCONTAGIOUS	0	1770	161	0	0	0	0	70	0
2	Age_60_69	INFECTED_NOSYMPTOMS_ISCONTAGIOUS	0	0	333	86	0	0	0	94	0
2	Age_60_69	INFECTED_SYMPTOMS_MILD	0	0	0	403	0	1	0	27	0
2	Age_60_69	INFECTED_SYMPTOMS_SEVERE_ICpossible	0	0	0	0	1	0	0	0	0
2	Age_60_69	INFECTED_SYMPTOMS_SEVERE_ICnotpossible	0	0	0	0	0	0	0	0	0
2	Age_60_69	INFECTED_SYMPTOMS_SEVERE_QUEUE	0	0	0	0	0	0	0	0	0
2	Age_60_69	CURED	0	0	0	0	0	0	0	1272	0
2	Age_60_69	DEAD	0	0	0	0	0	0	0	0	0
2	Age_70_79	HEALTHY	1519028	142	0	0	0	0	0	0	0
2	Age_70_79	INFECTED_NOSYMPTOMS_NOTCONTAGIOUS	0	1189	121	0	0	0	0	36	0
2	Age_70_79	INFECTED_NOSYMPTOMS_ISCONTAGIOUS	0	0	253	51	0	0	0	55	0
2	Age_70_79	INFECTED_SYMPTOMS_MILD	0	0	0	305	0	0	0	14	0
2	Age_70_79	INFECTED_SYMPTOMS_SEVERE_ICpossible	0	0	0	0	0	0	0	0	0
2	Age_70_79	INFECTED_SYMPTOMS_SEVERE_ICnotpossible	0	0	0	0	0	0	0	0	0
2	Age_70_79	INFECTED_SYMPTOMS_SEVERE_QUEUE	0	0	0	0	0	0	0	0	0
2	Age_70_79	CURED	0	0	0	0	0	0	0	916	0
2	Age_70_79	DEAD	0	0	0	0	0	0	0	0	0
2	Age_80_150	HEALTHY	797220	82	0	0	0	0	0	0	0
2	Age_80_150	INFECTED_NOSYMPTOMS_NOTCONTAGIOUS	0	638	60	0	0	0	0	14	0
2	Age_80_150	INFECTED_NOSYMPTOMS_ISCONTAGIOUS	0	0	122	25	0	0	0	30	0
2	Age_80_150	INFECTED_SYMPTOMS_MILD	0	0	0	138	0	4	0	9	0
2	Age_80_150	INFECTED_SYMPTOMS_SEVERE_ICpossible	0	0	0	0	0	0	0	0	0
2	Age_80_150	INFECTED_SYMPTOMS_SEVERE_ICnotpossible	0	0	0	0	0	2	0	0	0
2	Age_80_150	INFECTED_SYMPTOMS_SEVERE_QUEUE	0	0	0	0	0	0	0	0	0
2	Age_80_150	CURED	0	0	0	0	0	0	0	476	0
2	Age_80_150	DEAD	0	0	0	0	0	0	0	0	0
3	Age_0_9	HEALTHY	1778028	650	0	0	0	0	0	0	0
3	Age_0_9	INFECTED_NOSYMPTOMS_NOTCONTAGIOUS	0	2353	204	0	0	0	0	90	0
3	Age_0_9	INFECTED_NOSYMPTOMS_ISCONTAGIOUS	0	0	332	83	0	0	0	83	0
3	Age_0_9	INFECTED_SYMPTOMS_MILD	0	0	0	362	0	0	0	33	0
3	Age_0_9	INFECTED_SYMPTOMS_SEVERE_ICpossible	0	0	0	0	0	0	0	0	0
3	Age_0_9	INFECTED_SYMPTOMS_SEVERE_ICnotpossible	0	0	0	0	0	0	0	0	0
3	Age_0_9	INFECTED_SYMPTOMS_SEVERE_QUEUE	0	0	0	0	0	0	0	0	0
3	Age_0_9	CURED	0	0	0	0	0	0	0	1286	0
3	Age_0_9	DEAD	0	0	0	0	0	0	0	0	0
3	Age_10_19	HEALTHY	2002965	540	0	0	0	0	0	0	0
3	Age_10_19	INFECTED_NOSYMPTOMS_NOTCONTAGIOUS	0	2143	218	0	0	0	0	75	0
3	Age_10_19	INFECTED_NOSYMPTOMS_ISCONTAGIOUS	0	0	311	89	0	0	0	103	0
3	Age_10_19	INFECTED_SYMPTOMS_MILD	0	0	0	419	0	0	0	41	0
3	Age_10_19	INFECTED_SYMPTOMS_SEVERE_ICpossible	0	0	0	0	0	0	0	0	0
3	Age_10_19	INFECTED_SYMPTOMS_SEVERE_ICnotpossible	0	0	0	0	0	0	0	0	0
3	Age_10_19	INFECTED_SYMPTOMS_SEVERE_QUEUE	0	0	0	0	0	0	0	0	0
3	Age_10_19	CURED	0	0	0	0	0	0	0	1430	0
3	Age_10_19	DEAD	0	0	0	0	0	0	0	0	0
3	Age_20_29	HEALTHY	2195771	600	0	0	0	0	0	0	0
3	Age_20_29	INFECTED_NOSYMPTOMS_NOTCONTAGIOUS	0	2442	266	0	0	0	0	90	0
3	Age_20_29	INFECTED_NOSYMPTOMS_ISCONTAGIOUS	0	0	351	99	0	0	0	100	0
3	Age_20_29	INFECTED_SYMPTOMS_MILD	0	0	0	467	0	0	0	40	0
3	Age_20_29	INFECTED_SYMPTOMS_SEVERE_ICpossible	0	0	0	0	0	0	0	0	0
3	Age_20_29	INFECTED_SYMPTOMS_SEVERE_ICnotpossible	0	0	0	0	0	0	0	0	0
3	Age_20_29	INFECTED_SYMPTOMS_SEVERE_QUEUE	0	0	0	0	0	0	0	0	0
3	Age_20_29	CURED	0	0	0	0	0	0	0	1562	0
3	Age_20_29	DEAD	0	0	0	0	0	0	0	0	0
3	Age_30_39	HEALTHY	2102322	633	0	0	0	0	0	0	0
3	Age_30_39	INFECTED_NOSYMPTOMS_NOTCONTAGIOUS	0	2374	217	0	0	0	0	92	0
3	Age_30_39	INFECTED_NOSYMPTOMS_ISCONTAGIOUS	0	0	377	93	0	0	0	82	0
3	Age_30_39	INFECTED_SYMPTOMS_MILD	0	0	0	453	0	0	0	32	0
3	Age_30_39	INFECTED_SYMPTOMS_SEVERE_ICpossible	0	0	0	0	0	0	0	0	0
3	Age_30_39	INFECTED_SYMPTOMS_SEVERE_ICnotpossible	0	0	0	0	0	0	0	0	0
3	Age_30_39	INFECTED_SYMPTOMS_SEVERE_QUEUE	0	0	0	0	0	0	0	0	0
3	Age_30_39	CURED	0	0	0	0	0	0	0	1524	0
3	Age_30_39	DEAD	0	0	0	0	0	0	0	0	0
3	Age_40_49	HEALTHY	2254991	605	0	0	0	0	0	0	0
3	Age_40_49	INFECTED_NOSYMPTOMS_NOTCONTAGIOUS	0	2444	239	0	0	0	0	72	0
3	Age_40_49	INFECTED_NOSYMPTOMS_ISCONTAGIOUS	0	0	412	116	0	0	0	114	0
3	Age_40_49	INFECTED_SYMPTOMS_MILD	0	0	0	482	0	0	0	38	0
3	Age_40_49	INFECTED_SYMPTOMS_SEVERE_ICpossible	0	0	0	0	0	0	0	0	0
3	Age_40_49	INFECTED_SYMPTOMS_SEVERE_ICnotpossible	0	0	0	0	0	0	0	0	0
3	Age_40_49	INFECTED_SYMPTOMS_SEVERE_QUEUE	0	0	0	0	0	0	0	0	0
3	Age_40_49	CURED	0	0	0	0	0	0	0	1594	0
3	Age_40_49	DEAD	0	0	0	0	0	0	0	0	0
3	Age_50_59	HEALTHY	2501665	657	0	0	0	0	0	0	0
3	Age_50_59	INFECTED_NOSYMPTOMS_NOTCONTAGIOUS	0	2730	254	0	0	0	0	111	0
3	Age_50_59	INFECTED_NOSYMPTOMS_ISCONTAGIOUS	0	0	458	99	0	0	0	105	0
3	Age_50_59	INFECTED_SYMPTOMS_MILD	0	0	0	509	0	0	0	38	0
3	Age_50_59	INFECTED_SYMPTOMS_SEVERE_ICpossible	0	0	0	0	0	0	0	0	0
3	Age_50_59	INFECTED_SYMPTOMS_SEVERE_ICnotpossible	0	0	0	0	0	0	0	0	0
3	Age_50_59	INFECTED_SYMPTOMS_SEVERE_QUEUE	0	0	0	0	0	0	0	0	0
3	Age_50_59	CURED	0	0	0	0	0	0	0	1762	0
3	Age_50_59	DEAD	0	0	0	0	0	0	0	0	0
3	Age_60_69	HEALTHY	2085101	332	0	0	0	0	0	0	0
3	Age_60_69	INFECTED_NOSYMPTOMS_NOTCONTAGIOUS	0	1800	174	0	0	0	0	58	0
3	Age_60_69	INFECTED_NOSYMPTOMS_ISCONTAGIOUS	0	0	323	80	0	0	0	91	0
3	Age_60_69	INFECTED_SYMPTOMS_MILD	0	0	0	449	3	0	0	37	0
3	Age_60_69	INFECTED_SYMPTOMS_SEVERE_ICpossible	0	0	0	0	1	0	0	0	0
3	Age_60_69	INFECTED_SYMPTOMS_SEVERE_ICnotpossible	0	0	0	0	0	1	0	0	0
3	Age_60_69	INFECTED_SYMPTOMS_SEVERE_QUEUE	0	0	0	0	0	0	0	0	0
3	Age_60_69	CURED	0	0	0	0	0	0	0	1463	0
3	Age_60_69	DEAD	0	0	0	0	0	0	0	0	0
3	Age_70_79	HEALTHY	1518850	178	0	0	0	0	0	0	0
3	Age_70_79	INFECTED_NOSYMPTOMS_NOTCONTAGIOUS	0	1174	121	0	0	0	0	36	0
3	Age_70_79	INFECTED_NOSYMPTOMS_ISCONTAGIOUS	0	0	252	53	0	0	0	69	0
3	Age_70_79	INFECTED_SYMPTOMS_MILD	0	0	0	329	1	0	0	26	0
3	Age_70_79	INFECTED_SYMPTOMS_SEVERE_ICpossible	0	0	0	0	0	0	0	0	0
3	Age_70_79	INFECTED_SYMPTOMS_SEVERE_ICnotpossible	0	0	0	0	0	0	0	0	0
3	Age_70_79	INFECTED_SYMPTOMS_SEVERE_QUEUE	0	0	0	0	0	0	0	0	0
3	Age_70_79	CURED	0	0	0	0	0	0	0	1021	0
3	Age_70_79	DEAD	0	0	0	0	0	0	0	0	0
3	Age_80_150	HEALTHY	797132	88	0	0	0	0	0	0	0
3	Age_80_150	INFECTED_NOSYMPTOMS_NOTCONTAGIOUS	0	635	68	0	0	0	0	17	0
3	Age_80_150	INFECTED_NOSYMPTOMS_ISCONTAGIOUS	0	0	126	31	0	0	0	25	0
3	Age_80_150	INFECTED_SYMPTOMS_MILD	0	0	0	154	0	2	0	7	0
3	Age_80_150	INFECTED_SYMPTOMS_SEVERE_ICpossible	0	0	0	0	0	0	0	0	0
3	Age_80_150	INFECTED_SYMPTOMS_SEVERE_ICnotpossible	0	0	0	0	0	6	0	0	0
3	Age_80_150	INFECTED_SYMPTOMS_SEVERE_QUEUE	0	0	0	0	0	0	0	0	0
3	Age_80_150	CURED	0	0	0	0	0	0	0	529	0
3	Age_80_150	DEAD	0	0	0	0	0	0	0	0	0
4	Age_0_9	HEALTHY	1777256	772	0	0	0	0	0	0	0
4	Age_0_9	INFECTED_NOSYMPTOMS_NOTCONTAGIOUS	0	2637	258	0	0	0	0	108	0
4	Age_0_9	INFECTED_NOSYMPTOMS_ISCONTAGIOUS	0	0	361	87	0	0	0	88	0
4	Age_0_9	INFECTED_SYMPTOMS_MILD	0	0	0	422	0	0	0	23	0
4	Age_0_9	INFECTED_SYMPTOMS_SEVERE_ICpossible	0	0	0	0	0	0	0	0	0
4	Age_0_9	INFECTED_SYMPTOMS_SEVERE_ICnotpossible	0	0	0	0	0	0	0	0	0
4	Age_0_9	INFECTED_SYMPTOMS_SEVERE_QUEUE	0	0	0	0	0	0	0	0	0
4	Age_0_9	CURED	0	0	0	0	0	0	0	1492	0
4	Age_0_9	DEAD	0	0	0	0	0	0	0	0	0
4	Age_10_19	HEALTHY	2002388	577	0	0	0	0	0	0	0
4	Age_10_19	INFECTED_NOSYMPTOMS_NOTCONTAGIOUS	0	2366	231	0	0	0	0	86	0
4	Age_10_19	INFECTED_NOSYMPTOMS_ISCONTAGIOUS	0	0	347	78	0	0	0	104	0
4	Age_10_19	INFECTED_SYMPTOMS_MILD	0	0	0	463	0	0	0	45	0
4	Age_10_19	INFECTED_SYMPTOMS_SEVERE_ICpossible	0	0	0	0	0	0	0	0	0
4	Age_10_19	INFECTED_SYMPTOMS_SEVERE_ICnotpossible	0	0	0	0	0	0	0	0	0
4	Age_10_19	INFECTED_SYMPTOMS_SEVERE_QUEUE	0	0	0	0	0	0	0	0	0
4	Age_10_19	CURED	0	0	0	0	0	0	0	1649	0
4	Age_10_19	DEAD	0	0	0	0	0	0	0	0	0
4	Age_20_29	HEALTHY	2195093	678	0	0	0	0	0	0	0
4	Age_20_29	INFECTED_NOSYMPTOMS_NOTCONTAGIOUS	0	2691	267	0	0	0	0	84	0
4	Age_20_29	INFECTED_NOSYMPTOMS_ISCONTAGIOUS	0	0	404	106	0	0	0	107	0
4	Age_20_29	INFECTED_SYMPTOMS_MILD	0	0	0	517	0	0	0	49	0
4	Age_20_29	INFECTED_SYMPTOMS_SEVERE_ICpossible	0	0	0	0	0	0	0	0	0
4	Age_20_29	INFECTED_SYMPTOMS_SEVERE_ICnotpossible	0	0	0	0	0	0	0	0	0
4	Age_20_29	INFECTED_SYMPTOMS_SEVERE_QUEUE	0	0	0	0	0	0	0	0	0
4	Age_20_29	CURED	0	0	0	0	0	0	0	1792	0
4	Age_20_29	DEAD	0	0	0	0	0	0	0	0	0
4	Age_30_39	HEALTHY	2101644	678	0	0	0	0	0	0	0
4	Age_30_39	INFECTED_NOSYMPTOMS_NOTCONTAGIOUS	0	2625	274	0	0	0	0	108	0
4	Age_30_39	INFECTED_NOSYMPTOMS_ISCONTAGIOUS	0	0	416	91	0	0	0	87	0
4	Age_30_39	INFECTED_SYMPTOMS_MILD	0	0	0	506	1	0	0	39	0
4	Age_30_39	INFECTED_SYMPTOMS_SEVERE_ICpossible	0	0	0	0	0	0	0	0	0
4	Age_30_39	INFECTED_SYMPTOMS_SEVERE_ICnotpossible	0	0	0	0	0	0	0	0	0
4	Age_30_39	INFECTED_SYMPTOMS_SEVERE_QUEUE	0	0	0	0	0	0	0	0	0
4	Age_30_39	CURED	0	0	0	0	0	0	0	1730	0
4	Age_30_39	DEAD	0	0	0	0	0	0	0	0	0
4	Age_40_49	HEALTHY	2254324	667	0	0	0	0	0	0	0
4	Age_40_49	INFECTED_NOSYMPTOMS_NOTCONTAGIOUS	0	2658	287	0	0	0	0	104	0
4	Age_40_49	INFECTED_NOSYMPTOMS_ISCONTAGIOUS	0	0	394	131	0	0	0	126	0
4	Age_40_49	INFECTED_SYMPTOMS_MILD	0	0	0	563	0	0	0	35	0
4	Age_40_49	INFECTED_SYMPTOMS_SEVERE_ICpossible	0	0	0	0	0	0	0	0	0
4	Age_40_49	INFECTED_SYMPTOMS_SEVERE_ICnotpossible	0	0	0	0	0	0	0	0	0
4	Age_40_49	INFECTED_SYMPTOMS_SEVERE_QUEUE	0	0	0	0	0	0	0	0	0
4	Age_40_49	CURED	0	0	0	0	0	0	0	1818	0
4	Age_40_49	DEAD	0	0	0	0	0	0	0	0	0
4	Age_50_59	HEALTHY	2500953	712	0	0	0	0	0	0	0
4	Age_50_59	INFECTED_NOSYMPTOMS_NOTCONTAGIOUS	0	2972	299	0	0	0	0	116	0
4	Age_50_59	INFECTED_NOSYMPTOMS_ISCONTAGIOUS	0	0	487	120	0	0	0	105	0
4	Age_50_59	INFECTED_SYMPTOMS_MILD	0	0	0	561	0	0	0	47	0
4	Age_50_59	INFECTED_SYMPTOMS_SEVERE_ICpossible	0	0	0	0	0	0	0	0	0
4	Age_50_59	INFECTED_SYMPTOMS_SEVERE_ICnotpossible	0	0	0	0	0	0	0	0	0
4	Age_50_59	INFECTED_SYMPTOMS_SEVERE_QUEUE	0	0	0	0	0	0	0	0	0
4	Age_50_59	CURED	0	0	0	0	0	0	0	2016	0
4	Age_50_59	DEAD	0	0	0	0	0	0	0	0	0
4	Age_60_69	HEALTHY	2084722	379	0	0	0	0	0	0	0
4	Age_60_69	INFECTED_NOSYMPTOMS_NOTCONTAGIOUS	0	1876	189	0	0	0	0	67	0
4	Age_60_69	INFECTED_NOSYMPTOMS_ISCONTAGIOUS	0	0	330	86	0	0	0	81	0
4	Age_60_69	INFECTED_SYMPTOMS_MILD	0	0	0	491	0	0	0	38	0
4	Age_60_69	INFECTED_SYMPTOMS_SEVERE_ICpossible	0	0	0	0	3	0	0	1	0
4	Age_60_69	INFECTED_SYMPTOMS_SEVERE_ICnotpossible	0	0	0	0	0	1	0	0	0
4	Age_60_69	INFECTED_SYMPTOMS_SEVERE_QUEUE	0	0	0	0	0	0	0	0	0
4	Age_60_69	CURED	0	0	0	0	0	0	0	1649	0
4	Age_60_69	DEAD	0	0	0	0	0	0	0	0	0
4	Age_70_79	HEALTHY	1518656	194	0	0	0	0	0	0	0
4	Age_70_79	INFECTED_NOSYMPTOMS_NOTCONTAGIOUS	0	1205	113	0	0	0	0	34	0
4	Age_70_79	INFECTED_NOSYMPTOMS_ISCONTAGIOUS	0	0	249	61	0	0	0	63	0
4	Age_70_79	INFECTED_SYMPTOMS_MILD	0	0	0	355	0	0	0	27	0
4	Age_70_79	INFECTED_SYMPTOMS_SEVERE_ICpossible	0	0	0	0	1	0	0	0	0
4	Age_70_79	INFECTED_SYMPTOMS_SEVERE_ICnotpossible	0	0	0	0	0	0	0	0	0
4	Age_70_79	INFECTED_SYMPTOMS_SEVERE_QUEUE	0	0	0	0	0	0	0	0	0
4	Age_70_79	CURED	0	0	0	0	0	0	0	1152	0
4	Age_70_79	DEAD	0	0	0	0	0	0	0	0	0
4	Age_80_150	HEALTHY	797048	84	0	0	0	0	0	0	0
4	Age_80_150	INFECTED_NOSYMPTOMS_NOTCONTAGIOUS	0	640	64	0	0	0	0	19	0
4	Age_80_150	INFECTED_NOSYMPTOMS_ISCONTAGIOUS	0	0	135	32	0	0	0	27	0
4	Age_80_150	INFECTED_SYMPTOMS_MILD	0	0	0	170	0	2	0	13	0
4	Age_80_150	INFECTED_SYMPTOMS_SEVERE_ICpossible	0	0	0	0	0	0	0	0	0
4	Age_80_150	INFECTED_SYMPTOMS_SEVERE_ICnotpossible	0	0	0	0	0	6	0	0	2
4	Age_80_150	INFECTED_SYMPTOMS_SEVERE_QUEUE	0	0	0	0	0	0	0	0	0
4	Age_80_150	CURED	0	0	0	0	0	0	0	578	0
4	Age_80_150	DEAD	0	0	0	0	0	0	0	0	0
5	Age_0_9	HEALTHY	1776390	866	0	0	0	0	0	0	0
5	Age_0_9	INFECTED_NOSYMPTOMS_NOTCONTAGIOUS	0	3005	291	0	0	0	0	113	0
5	Age_0_9	INFECTED_NOSYMPTOMS_ISCONTAGIOUS	0	0	418	107	0	0	0	94	0
5	Age_0_9	INFECTED_SYMPTOMS_MILD	0	0	0	469	0	0	0	40	0
5	Age_0_9	INFECTED_SYMPTOMS_SEVERE_ICpossible	0	0	0	0	0	0	0	0	0
5	Age_0_9	INFECTED_SYMPTOMS_SEVERE_ICnotpossible	0	0	0	0	0	0	0	0	0
5	Age_0_9	INFECTED_SYMPTOMS_SEVERE_QUEUE	0	0	0	0	0	0	0	0	0
5	Age_0_9	CURED	0	0	0	0	0	0	0	1711	0
5	Age_0_9	DEAD	0	0	0	0	0	0	0	0	0
5	Age_10_19	HEALTHY	2001763	625	0	0	0	0	0	0	0
5	Age_10_19	INFECTED_NOSYMPTOMS_NOTCONTAGIOUS	0	2577	256	0	0	0	0	110	0
5	Age_10_19	INFECTED_NOSYMPTOMS_ISCONTAGIOUS	0	0	375	101	0	0	0	102	0
5	Age_10_19	INFECTED_SYMPTOMS_MILD	0	0	0	497	0	0	0	44	0
5	Age_10_19	INFECTED_SYMPTOMS_SEVERE_ICpossible	0	0	0	0	0	0	0	0	0
5	Age_10_19	INFECTED_SYMPTOMS_SEVERE_ICnotpossible	0	0	0	0	0	0	0	0	0
5	Age_10_19	INFECTED_SYMPTOMS_SEVERE_QUEUE	0	0	0	0	0	0	0	0	0
5	Age_10_19	CURED	0	0	0	0	0	0	0	1884	0
5	Age_10_19	DEAD	0	0	0	0	0	0	0	0	0
5	Age_20_29	HEALTHY	2194315	778	0	0	0	0	0	0	0
5	Age_20_29	INFECTED_NOSYMPTOMS_NOTCONTAGIOUS	0	2989	284	0	0	0	0	96	0
5	Age_20_29	INFECTED_NOSYMPTOMS_ISCONTAGIOUS	0	0	432	118	0	0	0	121	0
5	Age_20_29	INFECTED_SYMPTOMS_MILD	0	0	0	579	0	0	0	44	0
5	Age_20_29	INFECTED_SYMPTOMS_SEVERE_ICpossible	0	0	0	0	0	0	0	0	0
5	Age_20_29	INFECTED_SYMPTOMS_SEVERE_ICnotpossible	0	0	0	0	0	0	0	0	0
5	Age_20_29	INFECTED_SYMPTOMS_SEVERE_QUEUE	0	0	0	0	0	0	0	0	0
5	Age_20_29	CURED	0	0	0	0	0	0	0	2032	0
5	Age_20_29	DEAD	0	0	0	0	0	0	0	0	0
5	Age_30_39	HEALTHY	2100878	766	0	0	0	0	0	0	0
5	Age_30_39	INFECTED_NOSYMPTOMS_NOTCONTAGIOUS	0	2906	288	0	0	0	0	109	0
5	Age_30_39	INFECTED_NOSYMPTOMS_ISCONTAGIOUS	0	0	447	132	0	0	0	111	0
5	Age_30_39	INFECTED_SYMPTOMS_MILD	0	0	0	555	0	0	0	42	0
5	Age_30_39	INFECTED_SYMPTOMS_SEVERE_ICpossible	0	0	0	0	1	0	0	0	0
5	Age_30_39	INFECTED_SYMPTOMS_SEVERE_ICnotpossible	0	0	0	0	0	0	0	0	0
5	Age_30_39	INFECTED_SYMPTOMS_SEVERE_QUEUE	0	0	0	0	0	0	0	0	0
5	Age_30_39	CURED	0	0	0	0	0	0	0	1964	0
5	Age_30_39	DEAD	0	0	0	0	0	0	0	0	0
5	Age_40_49	HEALTHY	2253592	732	0	0	0	0	0	0	0
5	Age_40_49	INFECTED_NOSYMPTOMS_NOTCONTAGIOUS	0	2926	284	0	0	0	0	115	0
5	Age_40_49	INFECTED_NOSYMPTOMS_ISCONTAGIOUS	0	0	433	121	0	0	0	127	0
5	Age_40_49	INFECTED_SYMPTOMS_MILD	0	0	0	633	0	0	0	61	0
5	Age_40_49	INFECTED_SYMPTOMS_SEVERE_ICpossible	0	0	0	0	0	0	0	0	0
5	Age_40_49	INFECTED_SYMPTOMS_SEVERE_ICnotpossible	0	0	0	0	0	0	0	0	0
5	Age_40_49	INFECTED_SYMPTOMS_SEVERE_QUEUE	0	0	0	0	0	0	0	0	0
5	Age_40_49	CURED	0	0	0	0	0	0	0	2083	0
5	Age_40_49	DEAD	0	0	0	0	0	0	0	0	0
5	Age_50_59	HEALTHY	2500171	782	0	0	0	0	0	0	0
5	Age_50_59	INFECTED_NOSYMPTOMS_NOTCONTAGIOUS	0	3239	317	0	0	0	0	128	0
5	Age_50_59	INFECTED_NOSYMPTOMS_ISCONTAGIOUS	0	0	527	126	0	0	0	133	0
5	Age_50_59	INFECTED_SYMPTOMS_MILD	0	0	0	640	1	0	0	40	0
5	Age_50_59	INFECTED_SYMPTOMS_SEVERE_ICpossible	0	0	0	0	0	0	0	0	0
5	Age_50_59	INFECTED_SYMPTOMS_SEVERE_ICnotpossible	0	0	0	0	0	0	0	0	0
5	Age_50_59	INFECTED_SYMPTOMS_SEVERE_QUEUE	0	0	0	0	0	0	0	0	0
5	Age_50_59	CURED	0	0	0	0	0	0	0	2284	0
5	Age_50_59	DEAD	0	0	0	0	0	0	0	0	0
5	Age_60_69	HEALTHY	2084295	427	0	0	0	0	0	0	0
5	Age_60_69	INFECTED_NOSYMPTOMS_NOTCONTAGIOUS	0	1989	198	0	0	0	0	68	0
5	Age_60_69	INFECTED_NOSYMPTOMS_ISCONTAGIOUS	0	0	341	93	0	0	0	85	0
5	Age_60_69	INFECTED_SYMPTOMS_MILD	0	0	0	528	0	0	0	49	0
5	Age_60_69	INFECTED_SYMPTOMS_SEVERE_ICpossible	0	0	0	0	3	0	0	0	0
5	Age_60_69	INFECTED_SYMPTOMS_SEVERE_ICnotpossible	0	0	0	0	0	1	0	0	0
5	Age_60_69	INFECTED_SYMPTOMS_SEVERE_QUEUE	0	0	0	0	0	0	0	0	0
5	Age_60_69	CURED	0	0	0	0	0	0	0	1836	0
5	Age_60_69	DEAD	0	0	0	0	0	0	0	0	0
5	Age_70_79	HEALTHY	1518471	185	0	0	0	0	0	0	0
5	Age_70_79	INFECTED_NOSYMPTOMS_NOTCONTAGIOUS	0	1240	116	0	0	0	0	43	0
5	Age_70_79	INFECTED_NOSYMPTOMS_ISCONTAGIOUS	0	0	249	57	0	0	0	56	0
5	Age_70_79	INFECTED_SYMPTOMS_MILD	0	0	0	393	0	3	0	20	0
5	Age_70_79	INFECTED_SYMPTOMS_SEVERE_ICpossible	0	0	0	0	1	0	0	0	0
5	Age_70_79	INFECTED_SYMPTOMS_SEVERE_ICnotpossible	0	0	0	0	0	0	0	0	0
5	Age_70_79	INFECTED_SYMPTOMS_SEVERE_QUEUE	0	0	0	0	0	0	0	0	0
5	Age_70_79	CURED	0	0	0	0	0	0	0	1276	0
5	Age_70_79	DEAD	0	0	0	0	0	0	0	0	0
5	Age_80_150	HEALTHY	796962	86	0	0	0	0	0	0	0
5	Age_80_150	INFECTED_NOSYMPTOMS_NOTCONTAGIOUS	0	646	52	0	0	0	0	26	0
5	Age_80_150	INFECTED_NOSYMPTOMS_ISCONTAGIOUS	0	0	140	32	0	0	0	27	0
5	Age_80_150	INFECTED_SYMPTOMS_MILD	0	0	0	197	0	1	0	4	0
5	Age_80_150	INFECTED_SYMPTOMS_SEVERE_ICpossible	0	0	0	0	0	0	0	0	0
5	Age_80_150	INFECTED_SYMPTOMS_SEVERE_ICnotpossible	0	0	0	0	0	8	0	0	0
5	Age_80_150	INFECTED_SYMPTOMS_SEVERE_QUEUE	0	0	0	0	0	0	0	0	0
5	Age_80_150	CURED	0	0	0	0	0	0	0	637	0
5	Age_80_150	DEAD	0	0	0	0	0	0	0	0	2
6	Age_0_9	HEALTHY	1775440	950	0	0	0	0	0	0	0
6	Age_0_9	INFECTED_NOSYMPTOMS_NOTCONTAGIOUS	0	3387	329	0	0	0	0	155	0
6	Age_0_9	INFECTED_NOSYMPTOMS_ISCONTAGIOUS	0	0	471	133	0	0	0	105	0
6	Age_0_9	INFECTED_SYMPTOMS_MILD	0	0	0	523	0	0	0	53	0
6	Age_0_9	INFECTED_SYMPTOMS_SEVERE_ICpossible	0	0	0	0	0	0	0	0	0
6	Age_0_9	INFECTED_SYMPTOMS_SEVERE_ICnotpossible	0	0	0	0	0	0	0	0	0
6	Age_0_9	INFECTED_SYMPTOMS_SEVERE_QUEUE	0	0	0	0	0	0	0	0	0
6	Age_0_9	CURED	0	0	0	0	0	0	0	1958	0
6	Age_0_9	DEAD	0	0	0	0	0	0	0	0	0
6	Age_10_19	HEALTHY	2000993	770	0	0	0	0	0	0	0
6	Age_10_19	INFECTED_NOSYMPTOMS_NOTCONTAGIOUS	0	2850	249	0	0	0	0	103	0
6	Age_10_19	INFECTED_NOSYMPTOMS_ISCONTAGIOUS	0	0	418	109	0	0	0	104	0
6	Age_10_19	INFECTED_SYMPTOMS_MILD	0	0	0	560	0	0	0	38	0
6	Age_10_19	INFECTED_SYMPTOMS_SEVERE_ICpossible	0	0	0	0	0	0	0	0	0
6	Age_10_19	INFECTED_SYMPTOMS_SEVERE_ICnotpossible	0	0	0	0	0	0	0	0	0
6	Age_10_19	INFECTED_SYMPTOMS_SEVERE_QUEUE	0	0	0	0	0	0	0	0	0
6	Age_10_19	CURED	0	0	0	0	0	0	0	2140	0
6	Age_10_19	DEAD	0	0	0	0	0	0	0	0	0
6	Age_20_29	HEALTHY	2193452	863	0	0	0	0	0	0	0
6	Age_20_29	INFECTED_NOSYMPTOMS_NOTCONTAGIOUS	0	3360	314	0	0	0	0	93	0
6	Age_20_29	INFECTED_NOSYMPTOMS_ISCONTAGIOUS	0	0	494	125	0	0	0	97	0
6	Age_20_29	INFECTED_SYMPTOMS_MILD	0	0	0	645	0	0	0	52	0
6	Age_20_29	INFECTED_SYMPTOMS_SEVERE_ICpossible	0	0	0	0	0	0	0	0	0
6	Age_20_29	INFECTED_SYMPTOMS_SEVERE_ICnotpossible	0	0	0	0	0	0	0	0	0
6	Age_20_29	INFECTED_SYMPTOMS_SEVERE_QUEUE	0	0	0	0	0	0	0	0	0
6	Age_20_29	CURED	0	0	0	0	0	0	0	2293	0
6	Age_20_29	DEAD	0	0	0	0	0	0	0	0	0
6	Age_30_39	HEALTHY	2100056	822	0	0	0	0	0	0	0
6	Age_30_39	INFECTED_NOSYMPTOMS_NOTCONTAGIOUS	0	3235	314	0	0	0	0	123	0
6	Age_30_39	INFECTED_NOSYMPTOMS_ISCONTAGIOUS	0	0	488	129	0	0	0	118	0
6	Age_30_39	INFECTED_SYMPTOMS_MILD	0	0	0	640	0	0	0	47	0
6	Age_30_39	INFECTED_SYMPTOMS_SEVERE_ICpossible	0	0	0	0	1	0	0	0	0
6	Age_30_39	INFECTED_SYMPTOMS_SEVERE_ICnotpossible	0	0	0	0	0	0	0	0	0
6	Age_30_39	INFECTED_SYMPTOMS_SEVERE_QUEUE	0	0	0	0	0	0	0	0	0
6	Age_30_39	CURED	0	0	0	0	0	0	0	2226	0
6	Age_30_39	DEAD	0	0	0	0	0	0	0	0	0
6	Age_40_49	HEALTHY	2252807	785	0	0	0	0	0	0	0
6	Age_40_49	INFECTED_NOSYMPTOMS_NOTCONTAGIOUS	0	3203	331	0	0	0	0	124	0
6	Age_40_49	INFECTED_NOSYMPTOMS_ISCONTAGIOUS	0	0	488	111	0	0	0	118	0
6	Age_40_49	INFECTED_SYMPTOMS_MILD	0	0	0	697	0	0	0	57	0
6	Age_40_49	INFECTED_SYMPTOMS_SEVERE_ICpossible	0	0	0	0	0	0	0	0	0
6	Age_40_49	INFECTED_SYMPTOMS_SEVERE_ICnotpossible	0	0	0	0	0	0	0	0	0
6	Age_40_49	INFECTED_SYMPTOMS_SEVERE_QUEUE	0	0	0	0	0	0	0	0	0
6	Age_40_49	CURED	0	0	0	0	0	0	0	2386	0
6	Age_40_49	DEAD	0	0	0	0	0	0	0	0	0
6	Age_50_59	HEALTHY	2499343	828	0	0	0	0	0	0	0
6	Age_50_59	INFECTED_NOSYMPTOMS_NOTCONTAGIOUS	0	3535	358	0	0	0	0	128	0
6	Age_50_59	INFECTED_NOSYMPTOMS_ISCONTAGIOUS	0	0	577	128	0	0	0	139	0
6	Age_50_59	INFECTED_SYMPTOMS_MILD	0	0	0	727	0	0	0	39	0
6	Age_50_59	INFECTED_SYMPTOMS_SEVERE_ICpossible	0	0	0	0	1	0	0	0	0
6	Age_50_59	INFECTED_SYMPTOMS_SEVERE_ICnotpossible	0	0	0	0	0	0	0	0	0
6	Age_50_59	INFECTED_SYMPTOMS_SEVERE_QUEUE	0	0	0	0	0	0	0	0	0
6	Age_50_59	CURED	0	0	0	0	0	0	0	2585	0
6	Age_50_59	DEAD	0	0	0	0	0	0	0	0	0
6	Age_60_69	HEALTHY	2083848	447	0	0	0	0	0	0	0
6	Age_60_69	INFECTED_NOSYMPTOMS_NOTCONTAGIOUS	0	2101	249	0	0	0	0	66	0
6	Age_60_69	INFECTED_NOSYMPTOMS_ISCONTAGIOUS	0	0	351	108	0	0	0	80	0
6	Age_60_69	INFECTED_SYMPTOMS_MILD	0	0	0	577	0	0	0	44	0
6	Age_60_69	INFECTED_SYMPTOMS_SEVERE_ICpossible	0	0	0	0	3	0	0	0	0
6	Age_60_69	INFECTED_SYMPTOMS_SEVERE_ICnotpossible	0	0	0	0	0	1	0	0	0
6	Age_60_69	INFECTED_SYMPTOMS_SEVERE_QUEUE	0	0	0	0	0	0	0	0	0
6	Age_60_69	CURED	0	0	0	0	0	0	0	2038	0
6	Age_60_69	DEAD	0	0	0	0	0	0	0	0	0
6	Age_70_79	HEALTHY	1518258	213	0	0	0	0	0	0	0
6	Age_70_79	INFECTED_NOSYMPTOMS_NOTCONTAGIOUS	0	1266	114	0	0	0	0	45	0
6	Age_70_79	INFECTED_NOSYMPTOMS_ISCONTAGIOUS	0	0	239	69	0	0	0	57	0
6	Age_70_79	INFECTED_SYMPTOMS_MILD	0	0	0	420	0	2	0	28	0
6	Age_70_79	INFECTED_SYMPTOMS_SEVERE_ICpossible	0	0	0	0	1	0	0	0	0
6	Age_70_79	INFECTED_SYMPTOMS_SEVERE_ICnotpossible	0	0	0	0	0	3	0	0	0
6	Age_70_79	INFECTED_SYMPTOMS_SEVERE_QUEUE	0	0	0	0	0	0	0	0	0
6	Age_70_79	CURED	0	0	0	0	0	0	0	1395	0
6	Age_70_79	DEAD	0	0	0	0	0	0	0	0	0
6	Age_80_150	HEALTHY	796854	108	0	0	0	0	0	0	0
6	Age_80_150	INFECTED_NOSYMPTOMS_NOTCONTAGIOUS	0	659	59	0	0	0	0	14	0
6	Age_80_150	INFECTED_NOSYMPTOMS_ISCONTAGIOUS	0	0	124	38	0	0	0	30	0
6	Age_80_150	INFECTED_SYMPTOMS_MILD	0	0	0	209	0	6	0	14	0
6	Age_80_150	INFECTED_SYMPTOMS_SEVERE_ICpossible	0	0	0	0	0	0	0	0	0
6	Age_80_150	INFECTED_SYMPTOMS_SEVERE_ICnotpossible	0	0	0	0	0	9	0	0	0
6	Age_80_150	INFECTED_SYMPTOMS_SEVERE_QUEUE	0	0	0	0	0	0	0	0	0
6	Age_80_150	CURED	0	0	0	0	0	0	0	694	0
6	Age_80_150	DEAD	0	0	0	0	0	0	0	0	2
7	Age_0_9	HEALTHY	1774349	1091	0	0	0	0	0	0	0
7	Age_0_9	INFECTED_NOSYMPTOMS_NOTCONTAGIOUS	0	3817	385	0	0	0	0	135	0
7	Age_0_9	INFECTED_NOSYMPTOMS_ISCONTAGIOUS	0	0	550	125	0	0	0	125	0
7	Age_0_9	INFECTED_SYMPTOMS_MILD	0	0	0	609	0	0	0	47	0
7	Age_0_9	INFECTED_SYMPTOMS_SEVERE_ICpossible	0	0	0	0	0	0	0	0	0
7	Age_0_9	INFECTED_SYMPTOMS_SEVERE_ICnotpossible	0	0	0	0	0	0	0	0	0
7	Age_0_9	INFECTED_SYMPTOMS_SEVERE_QUEUE	0	0	0	0	0	0	0	0	0
7	Age_0_9	CURED	0	0	0	0	0	0	0	2271	0
7	Age_0_9	DEAD	0	0	0	0	0	0	0	0	0
7	Age_10_19	HEALTHY	2000171	822	0	0	0	0	0	0	0
7	Age_10_19	INFECTED_NOSYMPTOMS_NOTCONTAGIOUS	0	3184	318	0	0	0	0	118	0
7	Age_10_19	INFECTED_NOSYMPTOMS_ISCONTAGIOUS	0	0	453	119	0	0	0	95	0
7	Age_10_19	INFECTED_SYMPTOMS_MILD	0	0	0	625	0	0	0	44	0
7	Age_10_19	INFECTED_SYMPTOMS_SEVERE_ICpossible	0	0	0	0	0	0	0	0	0
7	Age_10_19	INFECTED_SYMPTOMS_SEVERE_ICnotpossible	0	0	0	0	0	0	0	0	0
7	Age_10_19	INFECTED_SYMPTOMS_SEVERE_QUEUE	0	0	0	0	0	0	0	0	0
7	Age_10_19	CURED	0	0	0	0	0	0	0	2385	0
7	Age_10_19	DEAD	0	0	0	0	0	0	0	0	0
7	Age_20_29	HEALTHY	2192524	928	0	0	0	0	0	0	0
7	Age_20_29	INFECTED_NOSYMPTOMS_NOTCONTAGIOUS	0	3716	390	0	0	0	0	117	0
7	Age_20_29	INFECTED_NOSYMPTOMS_ISCONTAGIOUS	0	0	508	143	0	0	0	157	0
7	Age_20_29	INFECTED_SYMPTOMS_MILD	0	0	0	706	0	0	0	64	0
7	Age_20_29	INFECTED_SYMPTOMS_SEVERE_ICpossible	0	0	0	0	0	0	0	0	0
7	Age_20_29	INFECTED_SYMPTOMS_SEVERE_ICnotpossible	0	0	0	0	0	0	0	0	0
7	Age_20_29	INFECTED_SYMPTOMS_SEVERE_QUEUE	0	0	0	0	0	0	0	0	0
7	Age_20_29	CURED	0	0	0	0	0	0	0	2535	0
7	Age_20_29	DEAD	0	0	0	0	0	0	0	0	0
7	Age_30_39	HEALTHY	2099166	890	0	0	0	0	0	0	0
7	Age_30_39	INFECTED_NOSYMPTOMS_NOTCONTAGIOUS	0	3553	371	0	0	0	0	133	0
7	Age_30_39	INFECTED_NOSYMPTOMS_ISCONTAGIOUS	0	0	518	143	0	0	0	141	0
7	Age_30_39	INFECTED_SYMPTOMS_MILD	0	0	0	719	0	0	0	50	0
7	Age_30_39	INFECTED_SYMPTOMS_SEVERE_ICpossible	0	0	0	0	1	0	0	0	0
7	Age_30_39	INFECTED_SYMPTOMS_SEVERE_ICnotpossible	0	0	0	0	0	0	0	0	0
7	Age_30_39	INFECTED_SYMPTOMS_SEVERE_QUEUE	0	0	0	0	0	0	0	0	0
7	Age_30_39	CURED	0	0	0	0	0	0	0	2514	0
7	Age_30_39	DEAD	0	0	0	0	0	0	0	0	0
7	Age_40_49	HEALTHY	2251896	911	0	0	0	0	0	0	0
7	Age_40_49	INFECTED_NOSYMPTOMS_NOTCONTAGIOUS	0	3517	353	0	0	0	0	118	0
7	Age_40_49	INFECTED_NOSYMPTOMS_ISCONTAGIOUS	0	0	567	124	0	0	0	128	0
7	Age_40_49	INFECTED_SYMPTOMS_MILD	0	0	0	754	0	0	0	54	0
7	Age_40_49	INFECTED_SYMPTOMS_SEVERE_ICpossible	0	0	0	0	0	0	0	0	0
7	Age_40_49	INFECTED_SYMPTOMS_SEVERE_ICnotpossible	0	0	0	0	0	0	0	0	0
7	Age_40_49	INFECTED_SYMPTOMS_SEVERE_QUEUE	0	0	0	0	0	0	0	0	0
7	Age_40_49	CURED	0	0	0	0	0	0	0	2685	0
7	Age_40_49	DEAD	0	0	0	0	0	0	0	0	0
7	Age_50_59	HEALTHY	2498407	936	0	0	0	0	0	0	0
7	Age_50_59	INFECTED_NOSYMPTOMS_NOTCONTAGIOUS	0	3826	382	0	0	0	0	155	0
7	Age_50_59	INFECTED_NOSYMPTOMS_ISCONTAGIOUS	0	0	610	176	0	0	0	149	0
7	Age_50_59	INFECTED_SYMPTOMS_MILD	0	0	0	798	0	0	0	57	0
7	Age_50_59	INFECTED_SYMPTOMS_SEVERE_ICpossible	0	0	0	0	1	0	0	0	0
7	Age_50_59	INFECTED_SYMPTOMS_SEVERE_ICnotpossible	0	0	0	0	0	0	0	0	0
7	Age_50_59	INFECTED_SYMPTOMS_SEVERE_QUEUE	0	0	0	0	0	0	0	0	0
7	Age_50_59	CURED	0	0	0	0	0	0	0	2891	0
7	Age_50_59	DEAD	0	0	0	0	0	0	0	0	0
7	Age_60_69	HEALTHY	2083344	504	0	0	0	0	0	0	0
7	Age_60_69	INFECTED_NOSYMPTOMS_NOTCONTAGIOUS	0	2247	201	0	0	0	0	100	0
7	Age_60_69	INFECTED_NOSYMPTOMS_ISCONTAGIOUS	0	0	417	88	0	0	0	95	0
7	Age_60_69	INFECTED_SYMPTOMS_MILD	0	0	0	634	2	0	0	49	0
7	Age_60_69	INFECTED_SYMPTOMS_SEVERE_ICpossible	0	0	0	0	3	0	0	0	0
7	Age_60_69	INFECTED_SYMPTOMS_SEVERE_ICnotpossible	0	0	0	0	0	1	0	0	0
7	Age_60_69	INFECTED_SYMPTOMS_SEVERE_QUEUE	0	0	0	0	0	0	0	0	0
7	Age_60_69	CURED	0	0	0	0	0	0	0	2228	0
7	Age_60_69	DEAD	0	0	0	0	0	0	0	0	0
7	Age_70_79	HEALTHY	1518028	230	0	0	0	0	0	0	0
7	Age_70_79	INFECTED_NOSYMPTOMS_NOTCONTAGIOUS	0	1328	102	0	0	0	0	49	0
7	Age_70_79	INFECTED_NOSYMPTOMS_ISCONTAGIOUS	0	0	238	65	0	0	0	50	0
7	Age_70_79	INFECTED_SYMPTOMS_MILD	0	0	0	449	2	0	0	38	0
7	Age_70_79	INFECTED_SYMPTOMS_SEVERE_ICpossible	0	0	0	0	1	0	0	0	0
7	Age_70_79	INFECTED_SYMPTOMS_SEVERE_ICnotpossible	0	0	0	0	0	5	0	0	0
7	Age_70_79	INFECTED_SYMPTOMS_SEVERE_QUEUE	0	0	0	0	0	0	0	0	0
7	Age_70_79	CURED	0	0	0	0	0	0	0	1525	0
7	Age_70_79	DEAD	0	0	0	0	0	0	0	0	0
7	Age_80_150	HEALTHY	796733	121	0	0	0	0	0	0	0
7	Age_80_150	INFECTED_NOSYMPTOMS_NOTCONTAGIOUS	0	688	61	0	0	0	0	18	0
7	Age_80_150	INFECTED_NOSYMPTOMS_ISCONTAGIOUS	0	0	111	32	0	0	0	40	0
7	Age_80_150	INFECTED_SYMPTOMS_MILD	0	0	0	228	0	8	0	11	0
7	Age_80_150	INFECTED_SYMPTOMS_SEVERE_ICpossible	0	0	0	0	0	0	0	0	0
7	Age_80_150	INFECTED_SYMPTOMS_SEVERE_ICnotpossible	0	0	0	0	0	12	0	0	3
7	Age_80_150	INFECTED_SYMPTOMS_SEVERE_QUEUE	0	0	0	0	0	0	0	0	0
7	Age_80_150	CURED	0	0	0	0	0	0	0	752	0
7	Age_80_150	DEAD	0	0	0	0	0	0	0	0	2
8	Age_0_9	HEALTHY	1773123	1226	0	0	0	0	0	0	0
8	Age_0_9	INFECTED_NOSYMPTOMS_NOTCONTAGIOUS	0	4337	419	0	0	0	0	152	0
8	Age_0_9	INFECTED_NOSYMPTOMS_ISCONTAGIOUS	0	0	605	172	0	0	0	158	0
8	Age_0_9	INFECTED_SYMPTOMS_MILD	0	0	0	690	0	0	0	44	0
8	Age_0_9	INFECTED_SYMPTOMS_SEVERE_ICpossible	0	0	0	0	0	0	0	0	0
8	Age_0_9	INFECTED_SYMPTOMS_SEVERE_ICnotpossible	0	0	0	0	0	0	0	0	0
8	Age_0_9	INFECTED_SYMPTOMS_SEVERE_QUEUE	0	0	0	0	0	0	0	0	0
8	Age_0_9	CURED	0	0	0	0	0	0	0	2578	0
8	Age_0_9	DEAD	0	0	0	0	0	0	0	0	0
8	Age_10_19	HEALTHY	1999245	926	0	0	0	0	0	0	0
8	Age_10_19	INFECTED_NOSYMPTOMS_NOTCONTAGIOUS	0	3552	318	0	0	0	0	136	0
8	Age_10_19	INFECTED_NOSYMPTOMS_ISCONTAGIOUS	0	0	504	135	0	0	0	132	0
8	Age_10_19	INFECTED_SYMPTOMS_MILD	0	0	0	685	0	0	0	59	0
8	Age_10_19	INFECTED_SYMPTOMS_SEVERE_ICpossible	0	0	0	0	0	0	0	0	0
8	Age_10_19	INFECTED_SYMPTOMS_SEVERE_ICnotpossible	0	0	0	0	0	0	0	0	0
8	Age_10_19	INFECTED_SYMPTOMS_SEVERE_QUEUE	0	0	0	0	0	0	0	0	0
8	Age_10_19	CURED	0	0	0	0	0	0	0	2642	0
8	Age_10_19	DEAD	0	0	0	0	0	0	0	0	0
8	Age_20_29	HEALTHY	2191477	1047	0	0	0	0	0	0	0
8	Age_20_29	INFECTED_NOSYMPTOMS_NOTCONTAGIOUS	0	4106	404	0	0	0	0	134	0
8	Age_20_29	INFECTED_NOSYMPTOMS_ISCONTAGIOUS	0	0	574	170	0	0	0	154	0
8	Age_20_29	INFECTED_SYMPTOMS_MILD	0	0	0	790	0	0	0	59	0
8	Age_20_29	INFECTED_SYMPTOMS_SEVERE_ICpossible	0	0	0	0	0	0	0	0	0
8	Age_20_29	INFECTED_SYMPTOMS_SEVERE_ICnotpossible	0	0	0	0	0	0	0	0	0
8	Age_20_29	INFECTED_SYMPTOMS_SEVERE_QUEUE	0	0	0	0	0	0	0	0	0
8	Age_20_29	CURED	0	0	0	0	0	0	0	2873	0
8	Age_20_29	DEAD	0	0	0	0	0	0	0	0	0
8	Age_30_39	HEALTHY	2098169	997	0	0	0	0	0	0	0
8	Age_30_39	INFECTED_NOSYMPTOMS_NOTCONTAGIOUS	0	3932	370	0	0	0	0	141	0
8	Age_30_39	INFECTED_NOSYMPTOMS_ISCONTAGIOUS	0	0	584	155	0	0	0	150	0
8	Age_30_39	INFECTED_SYMPTOMS_MILD	0	0	0	811	0	0	0	51	0
8	Age_30_39	INFECTED_SYMPTOMS_SEVERE_ICpossible	0	0	0	0	1	0	0	0	0
8	Age_30_39	INFECTED_SYMPTOMS_SEVERE_ICnotpossible	0	0	0	0	0	0	0	0	0
8	Age_30_39	INFECTED_SYMPTOMS_SEVERE_QUEUE	0	0	0	0	0	0	0	0	0
8	Age_30_39	CURED	0	0	0	0	0	0	0	2838	0
8	Age_30_39	DEAD	0	0	0	0	0	0	0	0	0
8	Age_40_49	HEALTHY	2250912	984	0	0	0	0	0	0	0
8	Age_40_49	INFECTED_NOSYMPTOMS_NOTCONTAGIOUS	0	3915	359	0	0	0	0	154	0
8	Age_40_49	INFECTED_NOSYMPTOMS_ISCONTAGIOUS	0	0	616	149	0	0	0	155	0
8	Age_40_49	INFECTED_SYMPTOMS_MILD	0	0	0	824	0	0	0	54	0
8	Age_40_49	INFECTED_SYMPTOMS_SEVERE_ICpossible	0	0	0	0	0	0	0	0	0
8	Age_40_49	INFECTED_SYMPTOMS_SEVERE_ICnotpossible	0	0	0	0	0	0	0	0	0
8	Age_40_49	INFECTED_SYMPTOMS_SEVERE_QUEUE	0	0	0	0	0	0	0	0	0
8	Age_40_49	CURED	0	0	0	0	0	0	0	2985	0
8	Age_40_49	DEAD	0	0	0	0	0	0	0	0	0
8	Age_50_59	HEALTHY	2497413	994	0	0	0	0	0	0	0
8	Age_50_59	INFECTED_NOSYMPTOMS_NOTCONTAGIOUS	0	4178	413	0	0	0	0	171	0
8	Age_50_59	INFECTED_NOSYMPTOMS_ISCONTAGIOUS	0	0	675	162	0	0	0	155	0
8	Age_50_59	INFECTED_SYMPTOMS_MILD	0	0	0	906	0	0	0	68	0
8	Age_50_59	INFECTED_SYMPTOMS_SEVERE_ICpossible	0	0	0	0	1	0	0	0	0
8	Age_50_59	INFECTED_SYMPTOMS_SEVERE_ICnotpossible	0	0	0	0	0	0	0	0	0
8	Age_50_59	INFECTED_SYMPTOMS_SEVERE_QUEUE	0	0	0	0	0	0	0	0	0
8	Age_50_59	CURED	0	0	0	0	0	0	0	3252	0
8	Age_50_59	DEAD	0	0	0	0	0	0	0	0	0
8	Age_60_69	HEALTHY	2082796	548	0	0	0	0	0	0	0
8	Age_60_69	INFECTED_NOSYMPTOMS_NOTCONTAGIOUS	0	2443	216	0	0	0	0	92	0
8	Age_60_69	INFECTED_NOSYMPTOMS_ISCONTAGIOUS	0	0	417	104	0	0	0	97	0
8	Age_60_69	INFECTED_SYMPTOMS_MILD	0	0	0	666	1	1	0	54	0
8	Age_60_69	INFECTED_SYMPTOMS_SEVERE_ICpossible	0	0	0	0	5	0	0	0	0
8	Age_60_69	INFECTED_SYMPTOMS_SEVERE_ICnotpossible	0	0	0	0	0	1	0	0	0
8	Age_60_69	INFECTED_SYMPTOMS_SEVERE_QUEUE	0	0	0	0	0	0	0	0	0
8	Age_60_69	CURED	0	0	0	0	0	0	0	2472	0
8	Age_60_69	DEAD	0	0	0	0	0	0	0	0	0
8	Age_70_79	HEALTHY	1517804	224	0	0	0	0	0	0	0
8	Age_70_79	INFECTED_NOSYMPTOMS_NOTCONTAGIOUS	0	1390	126	0	0	0	0	42	0
8	Age_70_79	INFECTED_NOSYMPTOMS_ISCONTAGIOUS	0	0	218	69	0	0	0	53	0
8	Age_70_79	INFECTED_SYMPTOMS_MILD	0	0	0	487	0	3	0	24	0
8	Age_70_79	INFECTED_SYMPTOMS_SEVERE_ICpossible	0	0	0	0	2	0	0	1	0
8	Age_70_79	INFECTED_SYMPTOMS_SEVERE_ICnotpossible	0	0	0	0	0	5	0	0	0
8	Age_70_79	INFECTED_SYMPTOMS_SEVERE_QUEUE	0	0	0	0	0	0	0	0	0
8	Age_70_79	CURED	0	0	0	0	0	0	0	1662	0
8	Age_70_79	DEAD	0	0	0	0	0	0	0	0	0
8	Age_80_150	HEALTHY	796606	127	0	0	0	0	0	0	0
8	Age_80_150	INFECTED_NOSYMPTOMS_NOTCONTAGIOUS	0	713	69	0	0	0	0	27	0
8	Age_80_150	INFECTED_NOSYMPTOMS_ISCONTAGIOUS	0	0	125	22	0	0	0	25	0
8	Age_80_150	INFECTED_SYMPTOMS_MILD	0	0	0	242	0	7	0	11	0
8	Age_80_150	INFECTED_SYMPTOMS_SEVERE_ICpossible	0	0	0	0	0	0	0	0	0
8	Age_80_150	INFECTED_SYMPTOMS_SEVERE_ICnotpossible	0	0	0	0	0	17	0	0	3
8	Age_80_150	INFECTED_SYMPTOMS_SEVERE_QUEUE	0	0	0	0	0	0	0	0	0
8	Age_80_150	CURED	0	0	0	0	0	0	0	821	0
8	Age_80_150	DEAD	0	0	0	0	0	0	0	0	5
9	Age_0_9	HEALTHY	1771780	1343	0	0	0	0	0	0	0
9	Age_0_9	INFECTED_NOSYMPTOMS_NOTCONTAGIOUS	0	4912	486	0	0	0	0	165	0
9	Age_0_9	INFECTED_NOSYMPTOMS_ISCONTAGIOUS	0	0	711	169	0	0	0	144	0
9	Age_0_9	INFECTED_SYMPTOMS_MILD	0	0	0	797	0	0	0	65	0
9	Age_0_9	INFECTED_SYMPTOMS_SEVERE_ICpossible	0	0	0	0	0	0	0	0	0
9	Age_0_9	INFECTED_SYMPTOMS_SEVERE_ICnotpossible	0	0	0	0	0	0	0	0	0
9	Age_0_9	INFECTED_SYMPTOMS_SEVERE_QUEUE	0	0	0	0	0	0	0	0	0
9	Age_0_9	CURED	0	0	0	0	0	0	0	2932	0
9	Age_0_9	DEAD	0	0	0	0	0	0	0	0	0
9	Age_10_19	HEALTHY	1998195	1050	0	0	0	0	0	0	0
9	Age_10_19	INFECTED_NOSYMPTOMS_NOTCONTAGIOUS	0	3970	381	0	0	0	0	127	0
9	Age_10_19	INFECTED_NOSYMPTOMS_ISCONTAGIOUS	0	0	560	146	0	0	0	116	0
9	Age_10_19	INFECTED_SYMPTOMS_MILD	0	0	0	753	0	0	0	67	0
9	Age_10_19	INFECTED_SYMPTOMS_SEVERE_ICpossible	0	0	0	0	0	0	0	0	0
9	Age_10_19	INFECTED_SYMPTOMS_SEVERE_ICnotpossible	0	0	0	0	0	0	0	0	0
9	Age_10_19	INFECTED_SYMPTOMS_SEVERE_QUEUE	0	0	0	0	0	0	0	0	0
9	Age_10_19	CURED	0	0	0	0	0	0	0	2969	0
9	Age_10_19	DEAD	0	0	0	0	0	0	0	0	0
9	Age_20_29	HEALTHY	2190336	1141	0	0	0	0	0	0	0
9	Age_20_29	INFECTED_NOSYMPTOMS_NOTCONTAGIOUS	0	4512	467	0	0	0	0	174	0
9	Age_20_29	INFECTED_NOSYMPTOMS_ISCONTAGIOUS	0	0	659	175	0	0	0	144	0
9	Age_20_29	INFECTED_SYMPTOMS_MILD	0	0	0	891	0	0	0	69	0
9	Age_20_29	INFECTED_SYMPTOMS_SEVERE_ICpossible	0	0	0	0	0	0	0	0	0
9	Age_20_29	INFECTED_SYMPTOMS_SEVERE_ICnotpossible	0	0	0	0	0	0	0	0	0
9	Age_20_29	INFECTED_SYMPTOMS_SEVERE_QUEUE	0	0	0	0	0	0	0	0	0
9	Age_20_29	CURED	0	0	0	0	0	0	0	3220	0
9	Age_20_29	DEAD	0	0	0	0	0	0	0	0	0
9	Age_30_39	HEALTHY	2096991	1178	0	0	0	0	0	0	0
9	Age_30_39	INFECTED_NOSYMPTOMS_NOTCONTAGIOUS	0	4371	410	0	0	0	0	148	0
9	Age_30_39	INFECTED_NOSYMPTOMS_ISCONTAGIOUS	0	0	631	175	0	0	0	148	0
9	Age_30_39	INFECTED_SYMPTOMS_MILD	0	0	0	923	0	0	0	43	0
9	Age_30_39	INFECTED_SYMPTOMS_SEVERE_ICpossible	0	0	0	0	1	0	0	0	0
9	Age_30_39	INFECTED_SYMPTOMS_SEVERE_ICnotpossible	0	0	0	0	0	0	0	0	0
9	Age_30_39	INFECTED_SYMPTOMS_SEVERE_QUEUE	0	0	0	0	0	0	0	0	0
9	Age_30_39	CURED	0	0	0	0	0	0	0	3180	0
9	Age_30_39	DEAD	0	0	0	0	0	0	0	0	0
9	Age_40_49	HEALTHY	2249811	1101	0	0	0	0	0	0	0
9	Age_40_49	INFECTED_NOSYMPTOMS_NOTCONTAGIOUS	0	4351	396	0	0	0	0	152	0
9	Age_40_49	INFECTED_NOSYMPTOMS_ISCONTAGIOUS	0	0	652	176	0	0	0	147	0
9	Age_40_49	INFECTED_SYMPTOMS_MILD	0	0	0	902	0	0	0	71	0
9	Age_40_49	INFECTED_SYMPTOMS_SEVERE_ICpossible	0	0	0	0	0	0	0	0	0
9	Age_40_49	INFECTED_SYMPTOMS_SEVERE_ICnotpossible	0	0	0	0	0	0	0	0	0
9	Age_40_49	INFECTED_SYMPTOMS_SEVERE_QUEUE	0	0	0	0	0	0	0	0	0
9	Age_40_49	CURED	0	0	0	0	0	0	0	3348	0
9	Age_40_49	DEAD	0	0	0	0	0	0	0	0	0
9	Age_50_59	HEALTHY	2496273	1140	0	0	0	0	0	0	0
9	Age_50_59	INFECTED_NOSYMPTOMS_NOTCONTAGIOUS	0	4526	473	0	0	0	0	173	0
9	Age_50_59	INFECTED_NOSYMPTOMS_ISCONTAGIOUS	0	0	725	179	0	0	0	184	0
9	Age_50_59	INFECTED_SYMPTOMS_MILD	0	0	0	1004	0	0	0	64	0
9	Age_50_59	INFECTED_SYMPTOMS_SEVERE_ICpossible	0	0	0	0	1	0	0	0	0
9	Age_50_59	INFECTED_SYMPTOMS_SEVERE_ICnotpossible	0	0	0	0	0	0	0	0	0
9	Age_50_59	INFECTED_SYMPTOMS_SEVERE_QUEUE	0	0	0	0	0	0	0	0	0
9	Age_50_59	CURED	0	0	0	0	0	0	0	3646	0
9	Age_50_59	DEAD	0	0	0	0	0	0	0	0	0
9	Age_60_69	HEALTHY	2082209	587	0	0	0	0	0	0	0
9	Age_60_69	INFECTED_NOSYMPTOMS_NOTCONTAGIOUS	0	2643	240	0	0	0	0	108	0
9	Age_60_69	INFECTED_NOSYMPTOMS_ISCONTAGIOUS	0	0	402	118	0	0	0	113	0
9	Age_60_69	INFECTED_SYMPTOMS_MILD	0	0	0	707	0	0	0	63	0
9	Age_60_69	INFECTED_SYMPTOMS_SEVERE_ICpossible	0	0	0	0	6	0	0	0	0
9	Age_60_69	INFECTED_SYMPTOMS_SEVERE_ICnotpossible	0	0	0	0	0	2	0	0	0
9	Age_60_69	INFECTED_SYMPTOMS_SEVERE_QUEUE	0	0	0	0	0	0	0	0	0
9	Age_60_69	CURED	0	0	0	0	0	0	0	2715	0
9	Age_60_69	DEAD	0	0	0	0	0	0	0	0	0
9	Age_70_79	HEALTHY	1517550	254	0	0	0	0	0	0	0
9	Age_70_79	INFECTED_NOSYMPTOMS_NOTCONTAGIOUS	0	1414	151	0	0	0	0	49	0
9	Age_70_79	INFECTED_NOSYMPTOMS_ISCONTAGIOUS	0	0	234	57	0	0	0	53	0
9	Age_70_79	INFECTED_SYMPTOMS_MILD	0	0	0	509	3	1	0	43	0
9	Age_70_79	INFECTED_SYMPTOMS_SEVERE_ICpossible	0	0	0	0	2	0	0	0	0
9	Age_70_79	INFECTED_SYMPTOMS_SEVERE_ICnotpossible	0	0	0	0	0	8	0	0	0
9	Age_70_79	INFECTED_SYMPTOMS_SEVERE_QUEUE	0	0	0	0	0	0	0	0	0
9	Age_70_79	CURED	0	0	0	0	0	0	0	1782	0
9	Age_70_79	DEAD	0	0	0	0	0	0	0	0	0
9	Age_80_150	HEALTHY	796478	128	0	0	0	0	0	0	0
9	Age_80_150	INFECTED_NOSYMPTOMS_NOTCONTAGIOUS	0	753	63	0	0	0	0	24	0
9	Age_80_150	INFECTED_NOSYMPTOMS_ISCONTAGIOUS	0	0	131	33	0	0	0	30	0
9	Age_80_150	INFECTED_SYMPTOMS_MILD	0	0	0	247	0	4	0	13	0
9	Age_80_150	INFECTED_SYMPTOMS_SEVERE_ICpossible	0	0	0	0	0	0	0	0	0
9	Age_80_150	INFECTED_SYMPTOMS_SEVERE_ICnotpossible	0	0	0	0	0	20	0	0	4
9	Age_80_150	INFECTED_SYMPTOMS_SEVERE_QUEUE	0	0	0	0	0	0	0	0	0
9	Age_80_150	CURED	0	0	0	0	0	0	0	884	0
9	Age_80_150	DEAD	0	0	0	0	0	0	0	0	8
10	Age_0_9	HEALTHY	1770211	1569	0	0	0	0	0	0	0
10	Age_0_9	INFECTED_NOSYMPTOMS_NOTCONTAGIOUS	0	5534	500	0	0	0	0	221	0
10	Age_0_9	INFECTED_NOSYMPTOMS_ISCONTAGIOUS	0	0	807	209	0	0	0	181	0
10	Age_0_9	INFECTED_SYMPTOMS_MILD	0	0	0	896	0	0	0	70	0
10	Age_0_9	INFECTED_SYMPTOMS_SEVERE_ICpossible	0	0	0	0	0	0	0	0	0
10	Age_0_9	INFECTED_SYMPTOMS_SEVERE_ICnotpossible	0	0	0	0	0	0	0	0	0
10	Age_0_9	INFECTED_SYMPTOMS_SEVERE_QUEUE	0	0	0	0	0	0	0	0	0
10	Age_0_9	CURED	0	0	0	0	0	0	0	3306	0
10	Age_0_9	DEAD	0	0	0	0	0	0	0	0	0
10	Age_10_19	HEALTHY	1996999	1196	0	0	0	0	0	0	0
10	Age_10_19	INFECTED_NOSYMPTOMS_NOTCONTAGIOUS	0	4401	454	0	0	0	0	165	0
10	Age_10_19	INFECTED_NOSYMPTOMS_ISCONTAGIOUS	0	0	646	151	0	0	0	144	0
10	Age_10_19	INFECTED_SYMPTOMS_MILD	0	0	0	830	0	0	0	69	0
10	Age_10_19	INFECTED_SYMPTOMS_SEVERE_ICpossible	0	0	0	0	0	0	0	0	0
10	Age_10_19	INFECTED_SYMPTOMS_SEVERE_ICnotpossible	0	0	0	0	0	0	0	0	0
10	Age_10_19	INFECTED_SYMPTOMS_SEVERE_QUEUE	0	0	0	0	0	0	0	0	0
10	Age_10_19	CURED	0	0	0	0	0	0	0	3279	0
10	Age_10_19	DEAD	0	0	0	0	0	0	0	0	0
10	Age_20_29	HEALTHY	2189089	1247	0	0	0	0	0	0	0
10	Age_20_29	INFECTED_NOSYMPTOMS_NOTCONTAGIOUS	0	4995	480	0	0	0	0	178	0
10	Age_20_29	INFECTED_NOSYMPTOMS_ISCONTAGIOUS	0	0	751	209	0	0	0	166	0
10	Age_20_29	INFECTED_SYMPTOMS_MILD	0	0	0	988	0	0	0	78	0
10	Age_20_29	INFECTED_SYMPTOMS_SEVERE_ICpossible	0	0	0	0	0	0	0	0	0
10	Age_20_29	INFECTED_SYMPTOMS_SEVERE_ICnotpossible	0	0	0	0	0	0	0	0	0
10	Age_20_29	INFECTED_SYMPTOMS_SEVERE_QUEUE	0	0	0	0	0	0	0	0	0
10	Age_20_29	CURED	0	0	0	0	0	0	0	3607	0
10	Age_20_29	DEAD	0	0	0	0	0	0	0	0	0
10	Age_30_39	HEALTHY	2095761	1230	0	0	0	0	0	0	0
10	Age_30_39	INFECTED_NOSYMPTOMS_NOTCONTAGIOUS	0	4882	496	0	0	0	0	171	0
10	Age_30_39	INFECTED_NOSYMPTOMS_ISCONTAGIOUS	0	0	693	173	0	0	0	175	0
10	Age_30_39	INFECTED_SYMPTOMS_MILD	0	0	0	1015	0	0	0	83	0
10	Age_30_39	INFECTED_SYMPTOMS_SEVERE_ICpossible	0	0	0	0	1	0	0	0	0
10	Age_30_39	INFECTED_SYMPTOMS_SEVERE_ICnotpossible	0	0	0	0	0	0	0	0	0
10	Age_30_39	INFECTED_SYMPTOMS_SEVERE_QUEUE	0	0	0	0	0	0	0	0	0
10	Age_30_39	CURED	0	0	0	0	0	0	0	3519	0
10	Age_30_39	DEAD	0	0	0	0	0	0	0	0	0
10	Age_40_49	HEALTHY	2248641	1170	0	0	0	0	0	0	0
10	Age_40_49	INFECTED_NOSYMPTOMS_NOTCONTAGIOUS	0	4789	491	0	0	0	0	172	0
10	Age_40_49	INFECTED_NOSYMPTOMS_ISCONTAGIOUS	0	0	696	178	0	0	0	174	0
10	Age_40_49	INFECTED_SYMPTOMS_MILD	0	0	0	1006	0	0	0	72	0
10	Age_40_49	INFECTED_SYMPTOMS_SEVERE_ICpossible	0	0	0	0	0	0	0	0	0
10	Age_40_49	INFECTED_SYMPTOMS_SEVERE_ICnotpossible	0	0	0	0	0	0	0	0	0
10	Age_40_49	INFECTED_SYMPTOMS_SEVERE_QUEUE	0	0	0	0	0	0	0	0	0
10	Age_40_49	CURED	0	0	0	0	0	0	0	3718	0
10	Age_40_49	DEAD	0	0	0	0	0	0	0	0	0
10	Age_50_59	HEALTHY	2495045	1228	0	0	0	0	0	0	0
10	Age_50_59	INFECTED_NOSYMPTOMS_NOTCONTAGIOUS	0	4977	487	0	0	0	0	202	0
10	Age_50_59	INFECTED_NOSYMPTOMS_ISCONTAGIOUS	0	0	793	199	0	0	0	206	0
10	Age_50_59	INFECTED_SYMPTOMS_MILD	0	0	0	1102	0	0	0	81	0
10	Age_50_59	INFECTED_SYMPTOMS_SEVERE_ICpossible	0	0	0	0	1	0	0	0	0
10	Age_50_59	INFECTED_SYMPTOMS_SEVERE_ICnotpossible	0	0	0	0	0	0	0	0	0
10	Age_50_59	INFECTED_SYMPTOMS_SEVERE_QUEUE	0	0	0	0	0	0	0	0	0
10	Age_50_59	CURED	0	0	0	0	0	0	0	4067	0
10	Age_50_59	DEAD	0	0	0	0	0	0	0	0	0
10	Age_60_69	HEALTHY	2081612	597	0	0	0	0	0	0	0
10	Age_60_69	INFECTED_NOSYMPTOMS_NOTCONTAGIOUS	0	2819	315	0	0	0	0	96	0
10	Age_60_69	INFECTED_NOSYMPTOMS_ISCONTAGIOUS	0	0	408	115	0	0	0	119	0
10	Age_60_69	INFECTED_SYMPTOMS_MILD	0	0	0	777	0	0	0	48	0
10	Age_60_69	INFECTED_SYMPTOMS_SEVERE_ICpossible	0	0	0	0	6	0	0	0	0
10	Age_60_69	INFECTED_SYMPTOMS_SEVERE_ICnotpossible	0	0	0	0	0	2	0	0	0
10	Age_60_69	INFECTED_SYMPTOMS_SEVERE_QUEUE	0	0	0	0	0	0	0	0	0
10	Age_60_69	CURED	0	0	0	0	0	0	0	2999	0
10	Age_60_69	DEAD	0	0	0	0	0	0	0	0	0
10	Age_70_79	HEALTHY	1517248	302	0	0	0	0	0	0	0
10	Age_70_79	INFECTED_NOSYMPTOMS_NOTCONTAGIOUS	0	1484	131	0	0	0	0	53	0
10	Age_70_79	INFECTED_NOSYMPTOMS_ISCONTAGIOUS	0	0	262	56	0	0	0	67	0
10	Age_70_79	INFECTED_SYMPTOMS_MILD	0	0	0	539	0	1	0	26	0
10	Age_70_79	INFECTED_SYMPTOMS_SEVERE_ICpossible	0	0	0	0	5	0	0	0	0
10	Age_70_79	INFECTED_SYMPTOMS_SEVERE_ICnotpossible	0	0	0	0	0	7	0	0	2
10	Age_70_79	INFECTED_SYMPTOMS_SEVERE_QUEUE	0	0	0	0	0	0	0	0	0
10	Age_70_79	CURED	0	0	0	0	0	0	0	1927	0
10	Age_70_79	DEAD	0	0	0	0	0	0	0	0	0
10	Age_80_150	HEALTHY	796333	145	0	0	0	0	0	0	0
10	Age_80_150	INFECTED_NOSYMPTOMS_NOTCONTAGIOUS	0	787	76	0	0	0	0	18	0
10	Age_80_150	INFECTED_NOSYMPTOMS_ISCONTAGIOUS	0	0	128	30	0	0	0	36	0
10	Age_80_150	INFECTED_SYMPTOMS_MILD	0	0	0	260	1	2	0	17	0
10	Age_80_150	INFECTED_SYMPTOMS_SEVERE_ICpossible	0	0	0	0	0	0	0	0	0
10	Age_80_150	INFECTED_SYMPTOMS_SEVERE_ICnotpossible	0	0	0	0	0	21	0	0	3
10	Age_80_150	INFECTED_SYMPTOMS_SEVERE_QUEUE	0	0	0	0	0	0	0	0	0
10	Age_80_150	CURED	0	0	0	0	0	0	0	951	0
10	Age_80_150	DEAD	0	0	0	0	0	0	0	0	12
11	Age_0_9	HEALTHY	1768538	1673	0	0	0	0	0	0	0
11	Age_0_9	INFECTED_NOSYMPTOMS_NOTCONTAGIOUS	0	6247	609	0	0	0	0	247	0
11	Age_0_9	INFECTED_NOSYMPTOMS_ISCONTAGIOUS	0	0	882	197	0	0	0	228	0
11	Age_0_9	INFECTED_SYMPTOMS_MILD	0	0	0	1021	0	0	0	84	0
11	Age_0_9	INFECTED_SYMPTOMS_SEVERE_ICpossible	0	0	0	0	0	0	0	0	0
11	Age_0_9	INFECTED_SYMPTOMS_SEVERE_ICnotpossible	0	0	0	0	0	0	0	0	0
11	Age_0_9	INFECTED_SYMPTOMS_SEVERE_QUEUE	0	0	0	0	0	0	0	0	0
11	Age_0_9	CURED	0	0	0	0	0	0	0	3778	0
11	Age_0_9	DEAD	0	0	0	0	0	0	0	0	0
11	Age_10_19	HEALTHY	1995683	1316	0	0	0	0	0	0	0
11	Age_10_19	INFECTED_NOSYMPTOMS_NOTCONTAGIOUS	0	4887	533	0	0	0	0	177	0
11	Age_10_19	INFECTED_NOSYMPTOMS_ISCONTAGIOUS	0	0	759	171	0	0	0	170	0
11	Age_10_19	INFECTED_SYMPTOMS_MILD	0	0	0	901	0	0	0	80	0
11	Age_10_19	INFECTED_SYMPTOMS_SEVERE_ICpossible	0	0	0	0	0	0	0	0	0
11	Age_10_19	INFECTED_SYMPTOMS_SEVERE_ICnotpossible	0	0	0	0	0	0	0	0	0
11	Age_10_19	INFECTED_SYMPTOMS_SEVERE_QUEUE	0	0	0	0	0	0	0	0	0
11	Age_10_19	CURED	0	0	0	0	0	0	0	3657	0
11	Age_10_19	DEAD	0	0	0	0	0	0	0	0	0
11	Age_20_29	HEALTHY	2187671	1418	0	0	0	0	0	0	0
11	Age_20_29	INFECTED_NOSYMPTOMS_NOTCONTAGIOUS	0	5485	547	0	0	0	0	210	0
11	Age_20_29	INFECTED_NOSYMPTOMS_ISCONTAGIOUS	0	0	824	213	0	0	0	194	0
11	Age_20_29	INFECTED_SYMPTOMS_MILD	0	0	0	1119	0	0	0	78	0
11	Age_20_29	INFECTED_SYMPTOMS_SEVERE_ICpossible	0	0	0	0	0	0	0	0	0
11	Age_20_29	INFECTED_SYMPTOMS_SEVERE_ICnotpossible	0	0	0	0	0	0	0	0	0
11	Age_20_29	INFECTED_SYMPTOMS_SEVERE_QUEUE	0	0	0	0	0	0	0	0	0
11	Age_20_29	CURED	0	0	0	0	0	0	0	4029	0
11	Age_20_29	DEAD	0	0	0	0	0	0	0	0	0
11	Age_30_39	HEALTHY	2094293	1468	0	0	0	0	0	0	0
11	Age_30_39	INFECTED_NOSYMPTOMS_NOTCONTAGIOUS	0	5429	488	0	0	0	0	195	0
11	Age_30_39	INFECTED_NOSYMPTOMS_ISCONTAGIOUS	0	0	775	222	0	0	0	192	0
11	Age_30_39	INFECTED_SYMPTOMS_MILD	0	0	0	1116	0	0	0	72	0
11	Age_30_39	INFECTED_SYMPTOMS_SEVERE_ICpossible	0	0	0	0	1	0	0	0	0
11	Age_30_39	INFECTED_SYMPTOMS_SEVERE_ICnotpossible	0	0	0	0	0	0	0	0	0
11	Age_30_39	INFECTED_SYMPTOMS_SEVERE_QUEUE	0	0	0	0	0	0	0	0	0
11	Age_30_39	CURED	0	0	0	0	0	0	0	3948	0
11	Age_30_39	DEAD	0	0	0	0	0	0	0	0	0
11	Age_40_49	HEALTHY	2247269	1372	0	0	0	0	0	0	0
11	Age_40_49	INFECTED_NOSYMPTOMS_NOTCONTAGIOUS	0	5273	494	0	0	0	0	192	0
11	Age_40_49	INFECTED_NOSYMPTOMS_ISCONTAGIOUS	0	0	772	222	0	0	0	193	0
11	Age_40_49	INFECTED_SYMPTOMS_MILD	0	0	0	1101	0	0	0	83	0
11	Age_40_49	INFECTED_SYMPTOMS_SEVERE_ICpossible	0	0	0	0	0	0	0	0	0
11	Age_40_49	INFECTED_SYMPTOMS_SEVERE_ICnotpossible	0	0	0	0	0	0	0	0	0
11	Age_40_49	INFECTED_SYMPTOMS_SEVERE_QUEUE	0	0	0	0	0	0	0	0	0
11	Age_40_49	CURED	0	0	0	0	0	0	0	4136	0
11	Age_40_49	DEAD	0	0	0	0	0	0	0	0	0
11	Age_50_59	HEALTHY	2493658	1387	0	0	0	0	0	0	0
11	Age_50_59	INFECTED_NOSYMPTOMS_NOTCONTAGIOUS	0	5457	551	0	0	0	0	197	0
11	Age_50_59	INFECTED_NOSYMPTOMS_ISCONTAGIOUS	0	0	874	209	0	0	0	197	0
11	Age_50_59	INFECTED_SYMPTOMS_MILD	0	0	0	1218	1	0	0	82	0
11	Age_50_59	INFECTED_SYMPTOMS_SEVERE_ICpossible	0	0	0	0	1	0	0	0	0
11	Age_50_59	INFECTED_SYMPTOMS_SEVERE_ICnotpossible	0	0	0	0	0	0	0	0	0
11	Age_50_59	INFECTED_SYMPTOMS_SEVERE_QUEUE	0	0	0	0	0	0	0	0	0
11	Age_50_59	CURED	0	0	0	0	0	0	0	4556	0
11	Age_50_59	DEAD	0	0	0	0	0	0	0	0	0
11	Age_60_69	HEALTHY	2080968	644	0	0	0	0	0	0	0
11	Age_60_69	INFECTED_NOSYMPTOMS_NOTCONTAGIOUS	0	3040	281	0	0	0	0	95	0
11	Age_60_69	INFECTED_NOSYMPTOMS_ISCONTAGIOUS	0	0	486	117	0	0	0	120	0
11	Age_60_69	INFECTED_SYMPTOMS_MILD	0	0	0	836	0	0	0	56	0
11	Age_60_69	INFECTED_SYMPTOMS_SEVERE_ICpossible	0	0	0	0	6	0	0	0	0
11	Age_60_69	INFECTED_SYMPTOMS_SEVERE_ICnotpossible	0	0	0	0	0	1	0	0	1
11	Age_60_69	INFECTED_SYMPTOMS_SEVERE_QUEUE	0	0	0	0	0	0	0	0	0
11	Age_60_69	CURED	0	0	0	0	0	0	0	3262	0
11	Age_60_69	DEAD	0	0	0	0	0	0	0	0	0
11	Age_70_79	HEALTHY	1516933	315	0	0	0	0	0	0	0
11	Age_70_79	INFECTED_NOSYMPTOMS_NOTCONTAGIOUS	0	1575	158	0	0	0	0	53	0
11	Age_70_79	INFECTED_NOSYMPTOMS_ISCONTAGIOUS	0	0	245	80	0	0	0	68	0
11	Age_70_79	INFECTED_SYMPTOMS_MILD	0	0	0	551	0	3	0	41	0
11	Age_70_79	INFECTED_SYMPTOMS_SEVERE_ICpossible	0	0	0	0	5	0	0	0	0
11	Age_70_79	INFECTED_SYMPTOMS_SEVERE_ICnotpossible	0	0	0	0	0	8	0	0	0
11	Age_70_79	INFECTED_SYMPTOMS_SEVERE_QUEUE	0	0	0	0	0	0	0	0	0
11	Age_70_79	CURED	0	0	0	0	0	0	0	2073	0
11	Age_70_79	DEAD	0	0	0	0	0	0	0	0	2
11	Age_80_150	HEALTHY	796185	148	0	0	0	0	0	0	0
11	Age_80_150	INFECTED_NOSYMPTOMS_NOTCONTAGIOUS	0	822	82	0	0	0	0	28	0
11	Age_80_150	INFECTED_NOSYMPTOMS_ISCONTAGIOUS	0	0	142	33	0	0	0	29	0
11	Age_80_150	INFECTED_SYMPTOMS_MILD	0	0	0	267	0	3	0	20	0
11	Age_80_150	INFECTED_SYMPTOMS_SEVERE_ICpossible	0	0	0	0	1	0	0	0	0
11	Age_80_150	INFECTED_SYMPTOMS_SEVERE_ICnotpossible	0	0	0	0	0	19	0	0	4
11	Age_80_150	INFECTED_SYMPTOMS_SEVERE_QUEUE	0	0	0	0	0	0	0	0	0
11	Age_80_150	CURED	0	0	0	0	0	0	0	1022	0
11	Age_80_150	DEAD	0	0	0	0	0	0	0	0	15
12	Age_0_9	HEALTHY	1766576	1962	0	0	0	0	0	0	0
12	Age_0_9	INFECTED_NOSYMPTOMS_NOTCONTAGIOUS	0	7046	653	0	0	0	0	221	0
12	Age_0_9	INFECTED_NOSYMPTOMS_ISCONTAGIOUS	0	0	1011	249	0	0	0	231	0
12	Age_0_9	INFECTED_SYMPTOMS_MILD	0	0	0	1131	0	0	0	87	0
12	Age_0_9	INFECTED_SYMPTOMS_SEVERE_ICpossible	0	0	0	0	0	0	0	0	0
12	Age_0_9	INFECTED_SYMPTOMS_SEVERE_ICnotpossible	0	0	0	0	0	0	0	0	0
12	Age_0_9	INFECTED_SYMPTOMS_SEVERE_QUEUE	0	0	0	0	0	0	0	0	0
12	Age_0_9	CURED	0	0	0	0	0	0	0	4337	0
12	Age_0_9	DEAD	0	0	0	0	0	0	0	0	0
12	Age_10_19	HEALTHY	1994190	1493	0	0	0	0	0	0	0
12	Age_10_19	INFECTED_NOSYMPTOMS_NOTCONTAGIOUS	0	5472	518	0	0	0	0	213	0
12	Age_10_19	INFECTED_NOSYMPTOMS_ISCONTAGIOUS	0	0	837	231	0	0	0	224	0
12	Age_10_19	INFECTED_SYMPTOMS_MILD	0	0	0	997	0	0	0	75	0
12	Age_10_19	INFECTED_SYMPTOMS_SEVERE_ICpossible	0	0	0	0	0	0	0	0	0
12	Age_10_19	INFECTED_SYMPTOMS_SEVERE_ICnotpossible	0	0	0	0	0	0	0	0	0
12	Age_10_19	INFECTED_SYMPTOMS_SEVERE_QUEUE	0	0	0	0	0	0	0	0	0
12	Age_10_19	CURED	0	0	0	0	0	0	0	4084	0
12	Age_10_19	DEAD	0	0	0	0	0	0	0	0	0
12	Age_20_29	HEALTHY	2186103	1568	0	0	0	0	0	0	0
12	Age_20_29	INFECTED_NOSYMPTOMS_NOTCONTAGIOUS	0	6124	561	0	0	0	0	218	0
12	Age_20_29	INFECTED_NOSYMPTOMS_ISCONTAGIOUS	0	0	921	225	0	0	0	225	0
12	Age_20_29	INFECTED_SYMPTOMS_MILD	0	0	0	1235	0	0	0	97	0
12	Age_20_29	INFECTED_SYMPTOMS_SEVERE_ICpossible	0	0	0	0	0	0	0	0	0
12	Age_20_29	INFECTED_SYMPTOMS_SEVERE_ICnotpossible	0	0	0	0	0	0	0	0	0
12	Age_20_29	INFECTED_SYMPTOMS_SEVERE_QUEUE	0	0	0	0	0	0	0	0	0
12	Age_20_29	CURED	0	0	0	0	0	0	0	4511	0
12	Age_20_29	DEAD	0	0	0	0	0	0	0	0	0
12	Age_30_39	HEALTHY	2092843	1450	0	0	0	0	0	0	0
12	Age_30_39	INFECTED_NOSYMPTOMS_NOTCONTAGIOUS	0	6103	583	0	0	0	0	211	0
12	Age_30_39	INFECTED_NOSYMPTOMS_ISCONTAGIOUS	0	0	814	216	0	0	0	233	0
12	Age_30_39	INFECTED_SYMPTOMS_MILD	0	0	0	1247	0	0	0	91	0
12	Age_30_39	INFECTED_SYMPTOMS_SEVERE_ICpossible	0	0	0	0	1	0	0	0	0
12	Age_30_39	INFECTED_SYMPTOMS_SEVERE_ICnotpossible	0	0	0	0	0	0	0	0	0
12	Age_30_39	INFECTED_SYMPTOMS_SEVERE_QUEUE	0	0	0	0	0	0	0	0	0
12	Age_30_39	CURED	0	0	0	0	0	0	0	4407	0
12	Age_30_39	DEAD	0	0	0	0	0	0	0	0	0
12	Age_40_49	HEALTHY	2245774	1495	0	0	0	0	0	0	0
12	Age_40_49	INFECTED_NOSYMPTOMS_NOTCONTAGIOUS	0	5851	574	0	0	0	0	220	0
12	Age_40_49	INFECTED_NOSYMPTOMS_ISCONTAGIOUS	0	0	808	229	0	0	0	229	0
12	Age_40_49	INFECTED_SYMPTOMS_MILD	0	0	0	1226	0	0	0	97	0
12	Age_40_49	INFECTED_SYMPTOMS_SEVERE_ICpossible	0	0	0	0	0	0	0	0	0
12	Age_40_49	INFECTED_SYMPTOMS_SEVERE_ICnotpossible	0	0	0	0	0	0	0	0	0
12	Age_40_49	INFECTED_SYMPTOMS_SEVERE_QUEUE	0	0	0	0	0	0	0	0	0
12	Age_40_49	CURED	0	0	0	0	0	0	0	4604	0
12	Age_40_49	DEAD	0	0	0	0	0	0	0	0	0
12	Age_50_59	HEALTHY	2492085	1573	0	0	0	0	0	0	0
12	Age_50_59	INFECTED_NOSYMPTOMS_NOTCONTAGIOUS	0	6054	568	0	0	0	0	222	0
12	Age_50_59	INFECTED_NOSYMPTOMS_ISCONTAGIOUS	0	0	929	256	0	0	0	240	0
12	Age_50_59	INFECTED_SYMPTOMS_MILD	0	0	0	1319	0	0	0	108	0
12	Age_50_59	INFECTED_SYMPTOMS_SEVERE_ICpossible	0	0	0	0	2	0	0	0	0
12	Age_50_59	INFECTED_SYMPTOMS_SEVERE_ICnotpossible	0	0	0	0	0	0	0	0	0
12	Age_50_59	INFECTED_SYMPTOMS_SEVERE_QUEUE	0	0	0	0	0	0	0	0	0
12	Age_50_59	CURED	0	0	0	0	0	0	0	5032	0
12	Age_50_59	DEAD	0	0	0	0	0	0	0	0	0
12	Age_60_69	HEALTHY	2080199	769	0	0	0	0	0	0	0
12	Age_60_69	INFECTED_NOSYMPTOMS_NOTCONTAGIOUS	0	3250	304	0	0	0	0	130	0
12	Age_60_69	INFECTED_NOSYMPTOMS_ISCONTAGIOUS	0	0	490	160	0	0	0	117	0
12	Age_60_69	INFECTED_SYMPTOMS_MILD	0	0	0	887	1	0	0	65	0
12	Age_60_69	INFECTED_SYMPTOMS_SEVERE_ICpossible	0	0	0	0	6	0	0	0	0
12	Age_60_69	INFECTED_SYMPTOMS_SEVERE_ICnotpossible	0	0	0	0	0	1	0	0	0
12	Age_60_69	INFECTED_SYMPTOMS_SEVERE_QUEUE	0	0	0	0	0	0	0	0	0
12	Age_60_69	CURED	0	0	0	0	0	0	0	3533	0
12	Age_60_69	DEAD	0	0	0	0	0	0	0	0	1
12	Age_70_79	HEALTHY	1516615	318	0	0	0	0	0	0	0
12	Age_70_79	INFECTED_NOSYMPTOMS_NOTCONTAGIOUS	0	1671	159	0	0	0	0	60	0
12	Age_70_79	INFECTED_NOSYMPTOMS_ISCONTAGIOUS	0	0	282	70	0	0	0	51	0
12	Age_70_79	INFECTED_SYMPTOMS_MILD	0	0	0	587	1	1	0	42	0
12	Age_70_79	INFECTED_SYMPTOMS_SEVERE_ICpossible	0	0	0	0	5	0	0	0	0
12	Age_70_79	INFECTED_SYMPTOMS_SEVERE_ICnotpossible	0	0	0	0	0	10	0	0	1
12	Age_70_79	INFECTED_SYMPTOMS_SEVERE_QUEUE	0	0	0	0	0	0	0	0	0
12	Age_70_79	CURED	0	0	0	0	0	0	0	2235	0
12	Age_70_79	DEAD	0	0	0	0	0	0	0	0	2
12	Age_80_150	HEALTHY	795996	189	0	0	0	0	0	0	0
12	Age_80_150	INFECTED_NOSYMPTOMS_NOTCONTAGIOUS	0	848	85	0	0	0	0	37	0
12	Age_80_150	INFECTED_NOSYMPTOMS_ISCONTAGIOUS	0	0	145	40	0	0	0	39	0
12	Age_80_150	INFECTED_SYMPTOMS_MILD	0	0	0	277	0	2	0	21	0
12	Age_80_150	INFECTED_SYMPTOMS_SEVERE_ICpossible	0	0	0	0	1	0	0	0	0
12	Age_80_150	INFECTED_SYMPTOMS_SEVERE_ICnotpossible	0	0	0	0	0	19	0	0	3
12	Age_80_150	INFECTED_SYMPTOMS_SEVERE_QUEUE	0	0	0	0	0	0	0	0	0
12	Age_80_150	CURED	0	0	0	0	0	0	0	1099	0
12	Age_80_150	DEAD	0	0	0	0	0	0	0	0	19
13	Age_0_9	HEALTHY	1764325	2251	0	0	0	0	0	0	0
13	Age_0_9	INFECTED_NOSYMPTOMS_NOTCONTAGIOUS	0	7910	806	0	0	0	0	292	0
13	Age_0_9	INFECTED_NOSYMPTOMS_ISCONTAGIOUS	0	0	1131	271	0	0	0	262	0
13	Age_0_9	INFECTED_SYMPTOMS_MILD	0	0	0	1279	0	0	0	101	0
13	Age_0_9	INFECTED_SYMPTOMS_SEVERE_ICpossible	0	0	0	0	0	0	0	0	0
13	Age_0_9	INFECTED_SYMPTOMS_SEVERE_ICnotpossible	0	0	0	0	0	0	0	0	0
13	Age_0_9	INFECTED_SYMPTOMS_SEVERE_QUEUE	0	0	0	0	0	0	0	0	0
13	Age_0_9	CURED	0	0	0	0	0	0	0	4876	0
13	Age_0_9	DEAD	0	0	0	0	0	0	0	0	0
13	Age_10_19	HEALTHY	1992588	1602	0	0	0	0	0	0	0
13	Age_10_19	INFECTED_NOSYMPTOMS_NOTCONTAGIOUS	0	6143	600	0	0	0	0	222	0
13	Age_10_19	INFECTED_NOSYMPTOMS_ISCONTAGIOUS	0	0	903	213	0	0	0	239	0
13	Age_10_19	INFECTED_SYMPTOMS_MILD	0	0	0	1141	0	0	0	87	0
13	Age_10_19	INFECTED_SYMPTOMS_SEVERE_ICpossible	0	0	0	0	0	0	0	0	0
13	Age_10_19	INFECTED_SYMPTOMS_SEVERE_ICnotpossible	0	0	0	0	0	0	0	0	0
13	Age_10_19	INFECTED_SYMPTOMS_SEVERE_QUEUE	0	0	0	0	0	0	0	0	0
13	Age_10_19	CURED	0	0	0	0	0	0	0	4596	0
13	Age_10_19	DEAD	0	0	0	0	0	0	0	0	0
13	Age_20_29	HEALTHY	2184385	1718	0	0	0	0	0	0	0
13	Age_20_29	INFECTED_NOSYMPTOMS_NOTCONTAGIOUS	0	6785	673	0	0	0	0	234	0
13	Age_20_29	INFECTED_NOSYMPTOMS_ISCONTAGIOUS	0	0	984	264	0	0	0	234	0
13	Age_20_29	INFECTED_SYMPTOMS_MILD	0	0	0	1352	0	0	0	108	0
13	Age_20_29	INFECTED_SYMPTOMS_SEVERE_ICpossible	0	0	0	0	0	0	0	0	0
13	Age_20_29	INFECTED_SYMPTOMS_SEVERE_ICnotpossible	0	0	0	0	0	0	0	0	0
13	Age_20_29	INFECTED_SYMPTOMS_SEVERE_QUEUE	0	0	0	0	0	0	0	0	0
13	Age_20_29	CURED	0	0	0	0	0	0	0	5051	0
13	Age_20_29	DEAD	0	0	0	0	0	0	0	0	0
13	Age_30_39	HEALTHY	2091151	1692	0	0	0	0	0	0	0
13	Age_30_39	INFECTED_NOSYMPTOMS_NOTCONTAGIOUS	0	6636	671	0	0	0	0	246	0
13	Age_30_39	INFECTED_NOSYMPTOMS_ISCONTAGIOUS	0	0	900	246	0	0	0	251	0
13	Age_30_39	INFECTED_SYMPTOMS_MILD	0	0	0	1352	0	0	0	111	0
13	Age_30_39	INFECTED_SYMPTOMS_SEVERE_ICpossible	0	0	0	0	1	0	0	0	0
13	Age_30_39	INFECTED_SYMPTOMS_SEVERE_ICnotpossible	0	0	0	0	0	0	0	0	0
13	Age_30_39	INFECTED_SYMPTOMS_SEVERE_QUEUE	0	0	0	0	0	0	0	0	0
13	Age_30_39	CURED	0	0	0	0	0	0	0	4942	0
13	Age_30_39	DEAD	0	0	0	0	0	0	0	0	0
13	Age_40_49	HEALTHY	2244185	1589	0	0	0	0	0	0	0
13	Age_40_49	INFECTED_NOSYMPTOMS_NOTCONTAGIOUS	0	6495	613	0	0	0	0	238	0
13	Age_40_49	INFECTED_NOSYMPTOMS_ISCONTAGIOUS	0	0	922	248	0	0	0	212	0
13	Age_40_49	INFECTED_SYMPTOMS_MILD	0	0	0	1346	0	0	0	109	0
13	Age_40_49	INFECTED_SYMPTOMS_SEVERE_ICpossible	0	0	0	0	0	0	0	0	0
13	Age_40_49	INFECTED_SYMPTOMS_SEVERE_ICnotpossible	0	0	0	0	0	0	0	0	0
13	Age_40_49	INFECTED_SYMPTOMS_SEVERE_QUEUE	0	0	0	0	0	0	0	0	0
13	Age_40_49	CURED	0	0	0	0	0	0	0	5150	0
13	Age_40_49	DEAD	0	0	0	0	0	0	0	0	0
13	Age_50_59	HEALTHY	2490360	1725	0	0	0	0	0	0	0
13	Age_50_59	INFECTED_NOSYMPTOMS_NOTCONTAGIOUS	0	6722	663	0	0	0	0	242	0
13	Age_50_59	INFECTED_NOSYMPTOMS_ISCONTAGIOUS	0	0	982	250	0	0	0	265	0
13	Age_50_59	INFECTED_SYMPTOMS_MILD	0	0	0	1454	1	0	0	120	0
13	Age_50_59	INFECTED_SYMPTOMS_SEVERE_ICpossible	0	0	0	0	2	0	0	0	0
13	Age_50_59	INFECTED_SYMPTOMS_SEVERE_ICnotpossible	0	0	0	0	0	0	0	0	0
13	Age_50_59	INFECTED_SYMPTOMS_SEVERE_QUEUE	0	0	0	0	0	0	0	0	0
13	Age_50_59	CURED	0	0	0	0	0	0	0	5602	0
13	Age_50_59	DEAD	0	0	0	0	0	0	0	0	0
13	Age_60_69	HEALTHY	2079392	807	0	0	0	0	0	0	0
13	Age_60_69	INFECTED_NOSYMPTOMS_NOTCONTAGIOUS	0	3543	361	0	0	0	0	115	0
13	Age_60_69	INFECTED_NOSYMPTOMS_ISCONTAGIOUS	0	0	515	135	0	0	0	144	0
13	Age_60_69	INFECTED_SYMPTOMS_MILD	0	0	0	960	0	0	0	87	0
13	Age_60_69	INFECTED_SYMPTOMS_SEVERE_ICpossible	0	0	0	0	7	0	0	0	0
13	Age_60_69	INFECTED_SYMPTOMS_SEVERE_ICnotpossible	0	0	0	0	0	1	0	0	0
13	Age_60_69	INFECTED_SYMPTOMS_SEVERE_QUEUE	0	0	0	0	0	0	0	0	0
13	Age_60_69	CURED	0	0	0	0	0	0	0	3845	0
13	Age_60_69	DEAD	0	0	0	0	0	0	0	0	1
13	Age_70_79	HEALTHY	1516227	388	0	0	0	0	0	0	0
13	Age_70_79	INFECTED_NOSYMPTOMS_NOTCONTAGIOUS	0	1726	200	0	0	0	0	63	0
13	Age_70_79	INFECTED_NOSYMPTOMS_ISCONTAGIOUS	0	0	305	74	0	0	0	62	0
13	Age_70_79	INFECTED_SYMPTOMS_MILD	0	0	0	613	1	3	0	40	0
13	Age_70_79	INFECTED_SYMPTOMS_SEVERE_ICpossible	0	0	0	0	6	0	0	0	0
13	Age_70_79	INFECTED_SYMPTOMS_SEVERE_ICnotpossible	0	0	0	0	0	11	0	0	0
13	Age_70_79	INFECTED_SYMPTOMS_SEVERE_QUEUE	0	0	0	0	0	0	0	0	0
13	Age_70_79	CURED	0	0	0	0	0	0	0	2388	0
13	Age_70_79	DEAD	0	0	0	0	0	0	0	0	3
13	Age_80_150	HEALTHY	795804	192	0	0	0	0	0	0	0
13	Age_80_150	INFECTED_NOSYMPTOMS_NOTCONTAGIOUS	0	917	85	0	0	0	0	35	0
13	Age_80_150	INFECTED_NOSYMPTOMS_ISCONTAGIOUS	0	0	150	47	0	0	0	33	0
13	Age_80_150	INFECTED_SYMPTOMS_MILD	0	0	0	291	0	5	0	21	0
13	Age_80_150	INFECTED_SYMPTOMS_SEVERE_ICpossible	0	0	0	0	0	0	0	0	1
13	Age_80_150	INFECTED_SYMPTOMS_SEVERE_ICnotpossible	0	0	0	0	0	20	0	0	1
13	Age_80_150	INFECTED_SYMPTOMS_SEVERE_QUEUE	0	0	0	0	0	0	0	0	0
13	Age_80_150	CURED	0	0	0	0	0	0	0	1196	0
13	Age_80_150	DEAD	0	0	0	0	0	0	0	0	22
14	Age_0_9	HEALTHY	1761826	2499	0	0	0	0	0	0	0
14	Age_0_9	INFECTED_NOSYMPTOMS_NOTCONTAGIOUS	0	8937	855	0	0	0	0	369	0
14	Age_0_9	INFECTED_NOSYMPTOMS_ISCONTAGIOUS	0	0	1293	355	0	0	0	289	0
14	Age_0_9	INFECTED_SYMPTOMS_MILD	0	0	0	1444	0	0	0	106	0
14	Age_0_9	INFECTED_SYMPTOMS_SEVERE_ICpossible	0	0	0	0	0	0	0	0	0
14	Age_0_9	INFECTED_SYMPTOMS_SEVERE_ICnotpossible	0	0	0	0	0	0	0	0	0
14	Age_0_9	INFECTED_SYMPTOMS_SEVERE_QUEUE	0	0	0	0	0	0	0	0	0
14	Age_0_9	CURED	0	0	0	0	0	0	0	5531	0
14	Age_0_9	DEAD	0	0	0	0	0	0	0	0	0
14	Age_10_19	HEALTHY	1990746	1842	0	0	0	0	0	0	0
14	Age_10_19	INFECTED_NOSYMPTOMS_NOTCONTAGIOUS	0	6815	692	0	0	0	0	238	0
14	Age_10_19	INFECTED_NOSYMPTOMS_ISCONTAGIOUS	0	0	1021	251	0	0	0	231	0
14	Age_10_19	INFECTED_SYMPTOMS_MILD	0	0	0	1256	0	0	0	98	0
14	Age_10_19	INFECTED_SYMPTOMS_SEVERE_ICpossible	0	0	0	0	0	0	0	0	0
14	Age_10_19	INFECTED_SYMPTOMS_SEVERE_ICnotpossible	0	0	0	0	0	0	0	0	0
14	Age_10_19	INFECTED_SYMPTOMS_SEVERE_QUEUE	0	0	0	0	0	0	0	0	0
14	Age_10_19	CURED	0	0	0	0	0	0	0	5144	0
14	Age_10_19	DEAD	0	0	0	0	0	0	0	0	0
14	Age_20_29	HEALTHY	2182535	1850	0	0	0	0	0	0	0
14	Age_20_29	INFECTED_NOSYMPTOMS_NOTCONTAGIOUS	0	7531	702	0	0	0	0	270	0
14	Age_20_29	INFECTED_NOSYMPTOMS_ISCONTAGIOUS	0	0	1123	273	0	0	0	261	0
14	Age_20_29	INFECTED_SYMPTOMS_MILD	0	0	0	1501	0	0	0	115	0
14	Age_20_29	INFECTED_SYMPTOMS_SEVERE_ICpossible	0	0	0	0	0	0	0	0	0
14	Age_20_29	INFECTED_SYMPTOMS_SEVERE_ICnotpossible	0	0	0	0	0	0	0	0	0
14	Age_20_29	INFECTED_SYMPTOMS_SEVERE_QUEUE	0	0	0	0	0	0	0	0	0
14	Age_20_29	CURED	0	0	0	0	0	0	0	5627	0
14	Age_20_29	DEAD	0	0	0	0	0	0	0	0	0
14	Age_30_39	HEALTHY	2089302	1849	0	0	0	0	0	0	0
14	Age_30_39	INFECTED_NOSYMPTOMS_NOTCONTAGIOUS	0	7359	709	0	0	0	0	260	0
14	Age_30_39	INFECTED_NOSYMPTOMS_ISCONTAGIOUS	0	0	1039	263	0	0	0	269	0
14	Age_30_39	INFECTED_SYMPTOMS_MILD	0	0	0	1488	0	0	0	110	0
14	Age_30_39	INFECTED_SYMPTOMS_SEVERE_ICpossible	0	0	0	0	1	0	0	0	0
14	Age_30_39	INFECTED_SYMPTOMS_SEVERE_ICnotpossible	0	0	0	0	0	0	0	0	0
14	Age_30_39	INFECTED_SYMPTOMS_SEVERE_QUEUE	0	0	0	0	0	0	0	0	0
14	Age_30_39	CURED	0	0	0	0	0	0	0	5550	0
14	Age_30_39	DEAD	0	0	0	0	0	0	0	0	0
14	Age_40_49	HEALTHY	2242457	1728	0	0	0	0	0	0	0
14	Age_40_49	INFECTED_NOSYMPTOMS_NOTCONTAGIOUS	0	7177	667	0	0	0	0	240	0
14	Age_40_49	INFECTED_NOSYMPTOMS_ISCONTAGIOUS	0	0	1010	265	0	0	0	260	0
14	Age_40_49	INFECTED_SYMPTOMS_MILD	0	0	0	1497	0	0	0	97	0
14	Age_40_49	INFECTED_SYMPTOMS_SEVERE_ICpossible	0	0	0	0	0	0	0	0	0
14	Age_40_49	INFECTED_SYMPTOMS_SEVERE_ICnotpossible	0	0	0	0	0	0	0	0	0
14	Age_40_49	INFECTED_SYMPTOMS_SEVERE_QUEUE	0	0	0	0	0	0	0	0	0
14	Age_40_49	CURED	0	0	0	0	0	0	0	5709	0
14	Age_40_49	DEAD	0	0	0	0	0	0	0	0	0
14	Age_50_59	HEALTHY	2488512	1848	0	0	0	0	0	0	0
14	Age_50_59	INFECTED_NOSYMPTOMS_NOTCONTAGIOUS	0	7444	761	0	0	0	0	242	0
14	Age_50_59	INFECTED_NOSYMPTOMS_ISCONTAGIOUS	0	0	1119	287	0	0	0	239	0
14	Age_50_59	INFECTED_SYMPTOMS_MILD	0	0	0	1588	0	0	0	116	0
14	Age_50_59	INFECTED_SYMPTOMS_SEVERE_ICpossible	0	0	0	0	3	0	0	0	0
14	Age_50_59	INFECTED_SYMPTOMS_SEVERE_ICnotpossible	0	0	0	0	0	0	0	0	0
14	Age_50_59	INFECTED_SYMPTOMS_SEVERE_QUEUE	0	0	0	0	0	0	0	0	0
14	Age_50_59	CURED	0	0	0	0	0	0	0	6229	0
14	Age_50_59	DEAD	0	0	0	0	0	0	0	0	0
14	Age_60_69	HEALTHY	2078417	975	0	0	0	0	0	0	0
14	Age_60_69	INFECTED_NOSYMPTOMS_NOTCONTAGIOUS	0	3829	388	0	0	0	0	133	0
14	Age_60_69	INFECTED_NOSYMPTOMS_ISCONTAGIOUS	0	0	595	123	0	0	0	158	0
14	Age_60_69	INFECTED_SYMPTOMS_MILD	0	0	0	1017	0	0	0	78	0
14	Age_60_69	INFECTED_SYMPTOMS_SEVERE_ICpossible	0	0	0	0	7	0	0	0	0
14	Age_60_69	INFECTED_SYMPTOMS_SEVERE_ICnotpossible	0	0	0	0	0	1	0	0	0
14	Age_60_69	INFECTED_SYMPTOMS_SEVERE_QUEUE	0	0	0	0	0	0	0	0	0
14	Age_60_69	CURED	0	0	0	0	0	0	0	4191	0
14	Age_60_69	DEAD	0	0	0	0	0	0	0	0	1
14	Age_70_79	HEALTHY	1515794	433	0	0	0	0	0	0	0
14	Age_70_79	INFECTED_NOSYMPTOMS_NOTCONTAGIOUS	0	1842	206	0	0	0	0	66	0
14	Age_70_79	INFECTED_NOSYMPTOMS_ISCONTAGIOUS	0	0	335	89	0	0	0	81	0
14	Age_70_79	INFECTED_SYMPTOMS_MILD	0	0	0	631	0	1	0	55	0
14	Age_70_79	INFECTED_SYMPTOMS_SEVERE_ICpossible	0	0	0	0	7	0	0	0	0
14	Age_70_79	INFECTED_SYMPTOMS_SEVERE_ICnotpossible	0	0	0	0	0	14	0	0	0
14	Age_70_79	INFECTED_SYMPTOMS_SEVERE_QUEUE	0	0	0	0	0	0	0	0	0
14	Age_70_79	CURED	0	0	0	0	0	0	0	2553	0
14	Age_70_79	DEAD	0	0	0	0	0	0	0	0	3
14	Age_80_150	HEALTHY	795599	205	0	0	0	0	0	0	0
14	Age_80_150	INFECTED_NOSYMPTOMS_NOTCONTAGIOUS	0	980	99	0	0	0	0	30	0
14	Age_80_150	INFECTED_NOSYMPTOMS_ISCONTAGIOUS	0	0	160	36	0	0	0	39	0
14	Age_80_150	INFECTED_SYMPTOMS_MILD	0	0	0	309	0	5	0	24	0
14	Age_80_150	INFECTED_SYMPTOMS_SEVERE_ICpossible	0	0	0	0	0	0	0	0	0
14	Age_80_150	INFECTED_SYMPTOMS_SEVERE_ICnotpossible	0	0	0	0	0	24	0	0	1
14	Age_80_150	INFECTED_SYMPTOMS_SEVERE_QUEUE	0	0	0	0	0	0	0	0	0
14	Age_80_150	CURED	0	0	0	0	0	0	0	1285	0
14	Age_80_150	DEAD	0	0	0	0	0	0	0	0	24
15	Age_0_9	HEALTHY	1758993	2833	0	0	0	0	0	0	0
15	Age_0_9	INFECTED_NOSYMPTOMS_NOTCONTAGIOUS	0	10082	998	0	0	0	0	356	0
15	Age_0_9	INFECTED_NOSYMPTOMS_ISCONTAGIOUS	0	0	1401	357	0	0	0	390	0
15	Age_0_9	INFECTED_SYMPTOMS_MILD	0	0	0	1679	0	0	0	120	0
15	Age_0_9	INFECTED_SYMPTOMS_SEVERE_ICpossible	0	0	0	0	0	0	0	0	0
15	Age_0_9	INFECTED_SYMPTOMS_SEVERE_ICnotpossible	0	0	0	0	0	0	0	0	0
15	Age_0_9	INFECTED_SYMPTOMS_SEVERE_QUEUE	0	0	0	0	0	0	0	0	0
15	Age_0_9	CURED	0	0	0	0	0	0	0	6295	0
15	Age_0_9	DEAD	0	0	0	0	0	0	0	0	0
15	Age_10_19	HEALTHY	1988703	2043	0	0	0	0	0	0	0
15	Age_10_19	INFECTED_NOSYMPTOMS_NOTCONTAGIOUS	0	7660	722	0	0	0	0	275	0
15	Age_10_19	INFECTED_NOSYMPTOMS_ISCONTAGIOUS	0	0	1144	294	0	0	0	275	0
15	Age_10_19	INFECTED_SYMPTOMS_MILD	0	0	0	1408	0	0	0	99	0
15	Age_10_19	INFECTED_SYMPTOMS_SEVERE_ICpossible	0	0	0	0	0	0	0	0	0
15	Age_10_19	INFECTED_SYMPTOMS_SEVERE_ICnotpossible	0	0	0	0	0	0	0	0	0
15	Age_10_19	INFECTED_SYMPTOMS_SEVERE_QUEUE	0	0	0	0	0	0	0	0	0
15	Age_10_19	CURED	0	0	0	0	0	0	0	5711	0
15	Age_10_19	DEAD	0	0	0	0	0	0	0	0	0
15	Age_20_29	HEALTHY	2180414	2121	0	0	0	0	0	0	0
15	Age_20_29	INFECTED_NOSYMPTOMS_NOTCONTAGIOUS	0	8279	806	0	0	0	0	296	0
15	Age_20_29	INFECTED_NOSYMPTOMS_ISCONTAGIOUS	0	0	1194	308	0	0	0	323	0
15	Age_20_29	INFECTED_SYMPTOMS_MILD	0	0	0	1632	0	0	0	142	0
15	Age_20_29	INFECTED_SYMPTOMS_SEVERE_ICpossible	0	0	0	0	0	0	0	0	0
15	Age_20_29	INFECTED_SYMPTOMS_SEVERE_ICnotpossible	0	0	0	0	0	0	0	0	0
15	Age_20_29	INFECTED_SYMPTOMS_SEVERE_QUEUE	0	0	0	0	0	0	0	0	0
15	Age_20_29	CURED	0	0	0	0	0	0	0	6273	0
15	Age_20_29	DEAD	0	0	0	0	0	0	0	0	0
15	Age_30_39	HEALTHY	2087153	2149	0	0	0	0	0	0	0
15	Age_30_39	INFECTED_NOSYMPTOMS_NOTCONTAGIOUS	0	8116	793	0	0	0	0	299	0
15	Age_30_39	INFECTED_NOSYMPTOMS_ISCONTAGIOUS	0	0	1175	280	0	0	0	293	0
15	Age_30_39	INFECTED_SYMPTOMS_MILD	0	0	0	1628	0	0	0	123	0
15	Age_30_39	INFECTED_SYMPTOMS_SEVERE_ICpossible	0	0	0	0	1	0	0	0	0
15	Age_30_39	INFECTED_SYMPTOMS_SEVERE_ICnotpossible	0	0	0	0	0	0	0	0	0
15	Age_30_39	INFECTED_SYMPTOMS_SEVERE_QUEUE	0	0	0	0	0	0	0	0	0
15	Age_30_39	CURED	0	0	0	0	0	0	0	6189	0
15	Age_30_39	DEAD	0	0	0	0	0	0	0	0	0
15	Age_40_49	HEALTHY	2240454	2003	0	0	0	0	0	0	0
15	Age_40_49	INFECTED_NOSYMPTOMS_NOTCONTAGIOUS	0	7881	797	0	0	0	0	227	0
15	Age_40_49	INFECTED_NOSYMPTOMS_ISCONTAGIOUS	0	0	1136	265	0	0	0	276	0
15	Age_40_49	INFECTED_SYMPTOMS_MILD	0	0	0	1653	1	0	0	108	0
15	Age_40_49	INFECTED_SYMPTOMS_SEVERE_ICpossible	0	0	0	0	0	0	0	0	0
15	Age_40_49	INFECTED_SYMPTOMS_SEVERE_ICnotpossible	0	0	0	0	0	0	0	0	0
15	Age_40_49	INFECTED_SYMPTOMS_SEVERE_QUEUE	0	0	0	0	0	0	0	0	0
15	Age_40_49	CURED	0	0	0	0	0	0	0	6306	0
15	Age_40_49	DEAD	0	0	0	0	0	0	0	0	0
15	Age_50_59	HEALTHY	2486427	2085	0	0	0	0	0	0	0
15	Age_50_59	INFECTED_NOSYMPTOMS_NOTCONTAGIOUS	0	8178	825	0	0	0	0	289	0
15	Age_50_59	INFECTED_NOSYMPTOMS_ISCONTAGIOUS	0	0	1267	315	0	0	0	298	0
15	Age_50_59	INFECTED_SYMPTOMS_MILD	0	0	0	1752	2	0	0	121	0
15	Age_50_59	INFECTED_SYMPTOMS_SEVERE_ICpossible	0	0	0	0	3	0	0	0	0
15	Age_50_59	INFECTED_SYMPTOMS_SEVERE_ICnotpossible	0	0	0	0	0	0	0	0	0
15	Age_50_59	INFECTED_SYMPTOMS_SEVERE_QUEUE	0	0	0	0	0	0	0	0	0
15	Age_50_59	CURED	0	0	0	0	0	0	0	6826	0
15	Age_50_59	DEAD	0	0	0	0	0	0	0	0	0
15	Age_60_69	HEALTHY	2077483	934	0	0	0	0	0	0	0
15	Age_60_69	INFECTED_NOSYMPTOMS_NOTCONTAGIOUS	0	4258	379	0	0	0	0	167	0
15	Age_60_69	INFECTED_NOSYMPTOMS_ISCONTAGIOUS	0	0	667	165	0	0	0	151	0
15	Age_60_69	INFECTED_SYMPTOMS_MILD	0	0	0	1057	0	0	0	83	0
15	Age_60_69	INFECTED_SYMPTOMS_SEVERE_ICpossible	0	0	0	0	6	0	0	0	1
15	Age_60_69	INFECTED_SYMPTOMS_SEVERE_ICnotpossible	0	0	0	0	0	1	0	0	0
15	Age_60_69	INFECTED_SYMPTOMS_SEVERE_QUEUE	0	0	0	0	0	0	0	0	0
15	Age_60_69	CURED	0	0	0	0	0	0	0	4560	0
15	Age_60_69	DEAD	0	0	0	0	0	0	0	0	1
15	Age_70_79	HEALTHY	1515331	463	0	0	0	0	0	0	0
15	Age_70_79	INFECTED_NOSYMPTOMS_NOTCONTAGIOUS	0	2004	200	0	0	0	0	71	0
15	Age_70_79	INFECTED_NOSYMPTOMS_ISCONTAGIOUS	0	0	367	76	0	0	0	98	0
15	Age_70_79	INFECTED_SYMPTOMS_MILD	0	0	0	662	1	1	0	56	0
15	Age_70_79	INFECTED_SYMPTOMS_SEVERE_ICpossible	0	0	0	0	7	0	0	0	0
15	Age_70_79	INFECTED_SYMPTOMS_SEVERE_ICnotpossible	0	0	0	0	0	14	0	0	1
15	Age_70_79	INFECTED_SYMPTOMS_SEVERE_QUEUE	0	0	0	0	0	0	0	0	0
15	Age_70_79	CURED	0	0	0	0	0	0	0	2755	0
15	Age_70_79	DEAD	0	0	0	0	0	0	0	0	3
15	Age_80_150	HEALTHY	795376	223	0	0	0	0	0	0	0
15	Age_80_150	INFECTED_NOSYMPTOMS_NOTCONTAGIOUS	0	1040	107	0	0	0	0	38	0
15	Age_80_150	INFECTED_NOSYMPTOMS_ISCONTAGIOUS	0	0	174	44	0	0	0	41	0
15	Age_80_150	INFECTED_SYMPTOMS_MILD	0	0	0	314	0	8	0	23	0
15	Age_80_150	INFECTED_SYMPTOMS_SEVERE_ICpossible	0	0	0	0	0	0	0	0	0
15	Age_80_150	INFECTED_SYMPTOMS_SEVERE_ICnotpossible	0	0	0	0	0	28	0	0	1
15	Age_80_150	INFECTED_SYMPTOMS_SEVERE_QUEUE	0	0	0	0	0	0	0	0	0
15	Age_80_150	CURED	0	0	0	0	0	0	0	1378	0
15	Age_80_150	DEAD	0	0	0	0	0	0	0	0	25
16	Age_0_9	HEALTHY	1755747	3246	0	0	0	0	0	0	0
16	Age_0_9	INFECTED_NOSYMPTOMS_NOTCONTAGIOUS	0	11360	1151	0	0	0	0	404	0
16	Age_0_9	INFECTED_NOSYMPTOMS_ISCONTAGIOUS	0	0	1593	422	0	0	0	384	0
16	Age_0_9	INFECTED_SYMPTOMS_MILD	0	0	0	1881	0	0	0	155	0
16	Age_0_9	INFECTED_SYMPTOMS_SEVERE_ICpossible	0	0	0	0	0	0	0	0	0
16	Age_0_9	INFECTED_SYMPTOMS_SEVERE_ICnotpossible	0	0	0	0	0	0	0	0	0
16	Age_0_9	INFECTED_SYMPTOMS_SEVERE_QUEUE	0	0	0	0	0	0	0	0	0
16	Age_0_9	CURED	0	0	0	0	0	0	0	7161	0
16	Age_0_9	DEAD	0	0	0	0	0	0	0	0	0
16	Age_10_19	HEALTHY	1986416	2287	0	0	0	0	0	0	0
16	Age_10_19	INFECTED_NOSYMPTOMS_NOTCONTAGIOUS	0	8550	853	0	0	0	0	300	0
16	Age_10_19	INFECTED_NOSYMPTOMS_ISCONTAGIOUS	0	0	1244	319	0	0	0	303	0
16	Age_10_19	INFECTED_SYMPTOMS_MILD	0	0	0	1597	0	0	0	105	0
16	Age_10_19	INFECTED_SYMPTOMS_SEVERE_ICpossible	0	0	0	0	0	0	0	0	0
16	Age_10_19	INFECTED_SYMPTOMS_SEVERE_ICnotpossible	0	0	0	0	0	0	0	0	0
16	Age_10_19	INFECTED_SYMPTOMS_SEVERE_QUEUE	0	0	0	0	0	0	0	0	0
16	Age_10_19	CURED	0	0	0	0	0	0	0	6360	0
16	Age_10_19	DEAD	0	0	0	0	0	0	0	0	0
16	Age_20_29	HEALTHY	2177989	2425	0	0	0	0	0	0	0
16	Age_20_29	INFECTED_NOSYMPTOMS_NOTCONTAGIOUS	0	9182	891	0	0	0	0	327	0
16	Age_20_29	INFECTED_NOSYMPTOMS_ISCONTAGIOUS	0	0	1323	374	0	0	0	303	0
16	Age_20_29	INFECTED_SYMPTOMS_MILD	0	0	0	1811	0	0	0	129	0
16	Age_20_29	INFECTED_SYMPTOMS_SEVERE_ICpossible	0	0	0	0	0	0	0	0	0
16	Age_20_29	INFECTED_SYMPTOMS_SEVERE_ICnotpossible	0	0	0	0	0	0	0	0	0
16	Age_20_29	INFECTED_SYMPTOMS_SEVERE_QUEUE	0	0	0	0	0	0	0	0	0
16	Age_20_29	CURED	0	0	0	0	0	0	0	7034	0
16	Age_20_29	DEAD	0	0	0	0	0	0	0	0	0
16	Age_30_39	HEALTHY	2084808	2345	0	0	0	0	0	0	0
16	Age_30_39	INFECTED_NOSYMPTOMS_NOTCONTAGIOUS	0	9050	882	0	0	0	0	333	0
16	Age_30_39	INFECTED_NOSYMPTOMS_ISCONTAGIOUS	0	0	1273	349	0	0	0	346	0
16	Age_30_39	INFECTED_SYMPTOMS_MILD	0	0	0	1758	0	0	0	150	0
16	Age_30_39	INFECTED_SYMPTOMS_SEVERE_ICpossible	0	0	0	0	1	0	0	0	0
16	Age_30_39	INFECTED_SYMPTOMS_SEVERE_ICnotpossible	0	0	0	0	0	0	0	0	0
16	Age_30_39	INFECTED_SYMPTOMS_SEVERE_QUEUE	0	0	0	0	0	0	0	0	0
16	Age_30_39	CURED	0	0	0	0	0	0	0	6904	0
16	Age_30_39	DEAD	0	0	0	0	0	0	0	0	0
16	Age_40_49	HEALTHY	2238324	2130	0	0	0	0	0	0	0
16	Age_40_49	INFECTED_NOSYMPTOMS_NOTCONTAGIOUS	0	8716	863	0	0	0	0	305	0
16	Age_40_49	INFECTED_NOSYMPTOMS_ISCONTAGIOUS	0	0	1288	306	0	0	0	339	0
16	Age_40_49	INFECTED_SYMPTOMS_MILD	0	0	0	1772	0	0	0	146	0
16	Age_40_49	INFECTED_SYMPTOMS_SEVERE_ICpossible	0	0	0	0	0	0	0	0	1
16	Age_40_49	INFECTED_SYMPTOMS_SEVERE_ICnotpossible	0	0	0	0	0	0	0	0	0
16	Age_40_49	INFECTED_SYMPTOMS_SEVERE_QUEUE	0	0	0	0	0	0	0	0	0
16	Age_40_49	CURED	0	0	0	0	0	0	0	6917	0
16	Age_40_49	DEAD	0	0	0	0	0	0	0	0	0
16	Age_50_59	HEALTHY	2484247	2180	0	0	0	0	0	0	0
16	Age_50_59	INFECTED_NOSYMPTOMS_NOTCONTAGIOUS	0	9057	880	0	0	0	0	326	0
16	Age_50_59	INFECTED_NOSYMPTOMS_ISCONTAGIOUS	0	0	1359	363	0	0	0	370	0
16	Age_50_59	INFECTED_SYMPTOMS_MILD	0	0	0	1938	0	0	0	129	0
16	Age_50_59	INFECTED_SYMPTOMS_SEVERE_ICpossible	0	0	0	0	4	0	0	1	0
16	Age_50_59	INFECTED_SYMPTOMS_SEVERE_ICnotpossible	0	0	0	0	0	0	0	0	0
16	Age_50_59	INFECTED_SYMPTOMS_SEVERE_QUEUE	0	0	0	0	0	0	0	0	0
16	Age_50_59	CURED	0	0	0	0	0	0	0	7534	0
16	Age_50_59	DEAD	0	0	0	0	0	0	0	0	0
16	Age_60_69	HEALTHY	2076394	1089	0	0	0	0	0	0	0
16	Age_60_69	INFECTED_NOSYMPTOMS_NOTCONTAGIOUS	0	4587	433	0	0	0	0	172	0
16	Age_60_69	INFECTED_NOSYMPTOMS_ISCONTAGIOUS	0	0	728	156	0	0	0	162	0
16	Age_60_69	INFECTED_SYMPTOMS_MILD	0	0	0	1134	0	1	0	87	0
16	Age_60_69	INFECTED_SYMPTOMS_SEVERE_ICpossible	0	0	0	0	5	0	0	0	1
16	Age_60_69	INFECTED_SYMPTOMS_SEVERE_ICnotpossible	0	0	0	0	0	0	0	0	1
16	Age_60_69	INFECTED_SYMPTOMS_SEVERE_QUEUE	0	0	0	0	0	0	0	0	0
16	Age_60_69	CURED	0	0	0	0	0	0	0	4961	0
16	Age_60_69	DEAD	0	0	0	0	0	0	0	0	2
16	Age_70_79	HEALTHY	1514850	481	0	0	0	0	0	0	0
16	Age_70_79	INFECTED_NOSYMPTOMS_NOTCONTAGIOUS	0	2183	209	0	0	0	0	75	0
16	Age_70_79	INFECTED_NOSYMPTOMS_ISCONTAGIOUS	0	0	404	94	0	0	0	69	0
16	Age_70_79	INFECTED_SYMPTOMS_MILD	0	0	0	670	0	4	0	64	0
16	Age_70_79	INFECTED_SYMPTOMS_SEVERE_ICpossible	0	0	0	0	8	0	0	0	0
16	Age_70_79	INFECTED_SYMPTOMS_SEVERE_ICnotpossible	0	0	0	0	0	14	0	0	1
16	Age_70_79	INFECTED_SYMPTOMS_SEVERE_QUEUE	0	0	0	0	0	0	0	0	0
16	Age_70_79	CURED	0	0	0	0	0	0	0	2980	0
16	Age_70_79	DEAD	0	0	0	0	0	0	0	0	4
16	Age_80_150	HEALTHY	795116	260	0	0	0	0	0	0	0
16	Age_80_150	INFECTED_NOSYMPTOMS_NOTCONTAGIOUS	0	1101	123	0	0	0	0	39	0
16	Age_80_150	INFECTED_NOSYMPTOMS_ISCONTAGIOUS	0	0	186	44	0	0	0	51	0
16	Age_80_150	INFECTED_SYMPTOMS_MILD	0	0	0	341	0	2	0	15	0
16	Age_80_150	INFECTED_SYMPTOMS_SEVERE_ICpossible	0	0	0	0	0	0	0	0	0
16	Age_80_150	INFECTED_SYMPTOMS_SEVERE_ICnotpossible	0	0	0	0	0	32	0	0	4
16	Age_80_150	INFECTED_SYMPTOMS_SEVERE_QUEUE	0	0	0	0	0	0	0	0	0
16	Age_80_150	CURED	0	0	0	0	0	0	0	1480	0
16	Age_80_150	DEAD	0	0	0	0	0	0	0	0	26
17	Age_0_9	HEALTHY	1752156	3591	0	0	0	0	0	0	0
17	Age_0_9	INFECTED_NOSYMPTOMS_NOTCONTAGIOUS	0	12813	1310	0	0	0	0	483	0
17	Age_0_9	INFECTED_NOSYMPTOMS_ISCONTAGIOUS	0	0	1835	445	0	0	0	464	0
17	Age_0_9	INFECTED_SYMPTOMS_MILD	0	0	0	2118	0	0	0	185	0
17	Age_0_9	INFECTED_SYMPTOMS_SEVERE_ICpossible	0	0	0	0	0	0	0	0	0
17	Age_0_9	INFECTED_SYMPTOMS_SEVERE_ICnotpossible	0	0	0	0	0	0	0	0	0
17	Age_0_9	INFECTED_SYMPTOMS_SEVERE_QUEUE	0	0	0	0	0	0	0	0	0
17	Age_0_9	CURED	0	0	0	0	0	0	0	8104	0
17	Age_0_9	DEAD	0	0	0	0	0	0	0	0	0
17	Age_10_19	HEALTHY	1983887	2529	0	0	0	0	0	0	0
17	Age_10_19	INFECTED_NOSYMPTOMS_NOTCONTAGIOUS	0	9518	986	0	0	0	0	333	0
17	Age_10_19	INFECTED_NOSYMPTOMS_ISCONTAGIOUS	0	0	1411	357	0	0	0	329	0
17	Age_10_19	INFECTED_SYMPTOMS_MILD	0	0	0	1805	0	0	0	111	0
17	Age_10_19	INFECTED_SYMPTOMS_SEVERE_ICpossible	0	0	0	0	0	0	0	0	0
17	Age_10_19	INFECTED_SYMPTOMS_SEVERE_ICnotpossible	0	0	0	0	0	0	0	0	0
17	Age_10_19	INFECTED_SYMPTOMS_SEVERE_QUEUE	0	0	0	0	0	0	0	0	0
17	Age_10_19	CURED	0	0	0	0	0	0	0	7068	0
17	Age_10_19	DEAD	0	0	0	0	0	0	0	0	0
17	Age_20_29	HEALTHY	2175449	2540	0	0	0	0	0	0	0
17	Age_20_29	INFECTED_NOSYMPTOMS_NOTCONTAGIOUS	0	10216	1012	0	0	0	0	379	0
17	Age_20_29	INFECTED_NOSYMPTOMS_ISCONTAGIOUS	0	0	1440	409	0	0	0	365	0
17	Age_20_29	INFECTED_SYMPTOMS_MILD	0	0	0	2028	0	0	0	157	0
17	Age_20_29	INFECTED_SYMPTOMS_SEVERE_ICpossible	0	0	0	0	0	0	0	0	0
17	Age_20_29	INFECTED_SYMPTOMS_SEVERE_ICnotpossible	0	0	0	0	0	0	0	0	0
17	Age_20_29	INFECTED_SYMPTOMS_SEVERE_QUEUE	0	0	0	0	0	0	0	0	0
17	Age_20_29	CURED	0	0	0	0	0	0	0	7793	0
17	Age_20_29	DEAD	0	0	0	0	0	0	0	0	0
17	Age_30_39	HEALTHY	2082231	2577	0	0	0	0	0	0	0
17	Age_30_39	INFECTED_NOSYMPTOMS_NOTCONTAGIOUS	0	10089	953	0	0	0	0	353	0
17	Age_30_39	INFECTED_NOSYMPTOMS_ISCONTAGIOUS	0	0	1426	371	0	0	0	358	0
17	Age_30_39	INFECTED_SYMPTOMS_MILD	0	0	0	1966	0	0	0	141	0
17	Age_30_39	INFECTED_SYMPTOMS_SEVERE_ICpossible	0	0	0	0	0	0	0	1	0
17	Age_30_39	INFECTED_SYMPTOMS_SEVERE_ICnotpossible	0	0	0	0	0	0	0	0	0
17	Age_30_39	INFECTED_SYMPTOMS_SEVERE_QUEUE	0	0	0	0	0	0	0	0	0
17	Age_30_39	CURED	0	0	0	0	0	0	0	7733	0
17	Age_30_39	DEAD	0	0	0	0	0	0	0	0	0
17	Age_40_49	HEALTHY	2235883	2441	0	0	0	0	0	0	0
17	Age_40_49	INFECTED_NOSYMPTOMS_NOTCONTAGIOUS	0	9552	944	0	0	0	0	350	0
17	Age_40_49	INFECTED_NOSYMPTOMS_ISCONTAGIOUS	0	0	1448	359	0	0	0	344	0
17	Age_40_49	INFECTED_SYMPTOMS_MILD	0	0	0	1925	1	0	0	152	0
17	Age_40_49	INFECTED_SYMPTOMS_SEVERE_ICpossible	0	0	0	0	0	0	0	0	0
17	Age_40_49	INFECTED_SYMPTOMS_SEVERE_ICnotpossible	0	0	0	0	0	0	0	0	0
17	Age_40_49	INFECTED_SYMPTOMS_SEVERE_QUEUE	0	0	0	0	0	0	0	0	0
17	Age_40_49	CURED	0	0	0	0	0	0	0	7707	0
17	Age_40_49	DEAD	0	0	0	0	0	0	0	0	1
17	Age_50_59	HEALTHY	2481688	2559	0	0	0	0	0	0	0
17	Age_50_59	INFECTED_NOSYMPTOMS_NOTCONTAGIOUS	0	9955	922	0	0	0	0	360	0
17	Age_50_59	INFECTED_NOSYMPTOMS_ISCONTAGIOUS	0	0	1472	365	0	0	0	402	0
17	Age_50_59	INFECTED_SYMPTOMS_MILD	0	0	0	2140	2	0	0	159	0
17	Age_50_59	INFECTED_SYMPTOMS_SEVERE_ICpossible	0	0	0	0	4	0	0	0	0
17	Age_50_59	INFECTED_SYMPTOMS_SEVERE_ICnotpossible	0	0	0	0	0	0	0	0	0
17	Age_50_59	INFECTED_SYMPTOMS_SEVERE_QUEUE	0	0	0	0	0	0	0	0	0
17	Age_50_59	CURED	0	0	0	0	0	0	0	8360	0
17	Age_50_59	DEAD	0	0	0	0	0	0	0	0	0
17	Age_60_69	HEALTHY	2075299	1095	0	0	0	0	0	0	0
17	Age_60_69	INFECTED_NOSYMPTOMS_NOTCONTAGIOUS	0	5009	480	0	0	0	0	187	0
17	Age_60_69	INFECTED_NOSYMPTOMS_ISCONTAGIOUS	0	0	783	189	0	0	0	189	0
17	Age_60_69	INFECTED_SYMPTOMS_MILD	0	0	0	1194	0	0	0	96	0
17	Age_60_69	INFECTED_SYMPTOMS_SEVERE_ICpossible	0	0	0	0	4	0	0	0	1
17	Age_60_69	INFECTED_SYMPTOMS_SEVERE_ICnotpossible	0	0	0	0	0	1	0	0	0
17	Age_60_69	INFECTED_SYMPTOMS_SEVERE_QUEUE	0	0	0	0	0	0	0	0	0
17	Age_60_69	CURED	0	0	0	0	0	0	0	5382	0
17	Age_60_69	DEAD	0	0	0	0	0	0	0	0	4
17	Age_70_79	HEALTHY	1514332	518	0	0	0	0	0	0	0
17	Age_70_79	INFECTED_NOSYMPTOMS_NOTCONTAGIOUS	0	2358	226	0	0	0	0	80	0
17	Age_70_79	INFECTED_NOSYMPTOMS_ISCONTAGIOUS	0	0	398	109	0	0	0	106	0
17	Age_70_79	INFECTED_SYMPTOMS_MILD	0	0	0	705	1	2	0	56	0
17	Age_70_79	INFECTED_SYMPTOMS_SEVERE_ICpossible	0	0	0	0	8	0	0	0	0
17	Age_70_79	INFECTED_SYMPTOMS_SEVERE_ICnotpossible	0	0	0	0	0	16	0	0	2
17	Age_70_79	INFECTED_SYMPTOMS_SEVERE_QUEUE	0	0	0	0	0	0	0	0	0
17	Age_70_79	CURED	0	0	0	0	0	0	0	3188	0
17	Age_70_79	DEAD	0	0	0	0	0	0	0	0	5
17	Age_80_150	HEALTHY	794847	269	0	0	0	0	0	0	0
17	Age_80_150	INFECTED_NOSYMPTOMS_NOTCONTAGIOUS	0	1203	111	0	0	0	0	47	0
17	Age_80_150	INFECTED_NOSYMPTOMS_ISCONTAGIOUS	0	0	196	60	0	0	0	53	0
17	Age_80_150	INFECTED_SYMPTOMS_MILD	0	0	0	357	0	6	0	22	0
17	Age_80_150	INFECTED_SYMPTOMS_SEVERE_ICpossible	0	0	0	0	0	0	0	0	0
17	Age_80_150	INFECTED_SYMPTOMS_SEVERE_ICnotpossible	0	0	0	0	0	28	0	0	6
17	Age_80_150	INFECTED_SYMPTOMS_SEVERE_QUEUE	0	0	0	0	0	0	0	0	0
17	Age_80_150	CURED	0	0	0	0	0	0	0	1585	0
17	Age_80_150	DEAD	0	0	0	0	0	0	0	0	30
18	Age_0_9	HEALTHY	1748181	3975	0	0	0	0	0	0	0
18	Age_0_9	INFECTED_NOSYMPTOMS_NOTCONTAGIOUS	0	14518	1375	0	0	0	0	511	0
18	Age_0_9	INFECTED_NOSYMPTOMS_ISCONTAGIOUS	0	0	2082	559	0	0	0	504	0
18	Age_0_9	INFECTED_SYMPTOMS_MILD	0	0	0	2396	0	0	0	167	0
18	Age_0_9	INFECTED_SYMPTOMS_SEVERE_ICpossible	0	0	0	0	0	0	0	0	0
18	Age_0_9	INFECTED_SYMPTOMS_SEVERE_ICnotpossible	0	0	0	0	0	0	0	0	0
18	Age_0_9	INFECTED_SYMPTOMS_SEVERE_QUEUE	0	0	0	0	0	0	0	0	0
18	Age_0_9	CURED	0	0	0	0	0	0	0	9236	0
18	Age_0_9	DEAD	0	0	0	0	0	0	0	0	0
18	Age_10_19	HEALTHY	1981008	2879	0	0	0	0	0	0	0
18	Age_10_19	INFECTED_NOSYMPTOMS_NOTCONTAGIOUS	0	10672	979	0	0	0	0	396	0
18	Age_10_19	INFECTED_NOSYMPTOMS_ISCONTAGIOUS	0	0	1602	388	0	0	0	407	0
18	Age_10_19	INFECTED_SYMPTOMS_MILD	0	0	0	2010	0	0	0	152	0
18	Age_10_19	INFECTED_SYMPTOMS_SEVERE_ICpossible	0	0	0	0	0	0	0	0	0
18	Age_10_19	INFECTED_SYMPTOMS_SEVERE_ICnotpossible	0	0	0	0	0	0	0	0	0
18	Age_10_19	INFECTED_SYMPTOMS_SEVERE_QUEUE	0	0	0	0	0	0	0	0	0
18	Age_10_19	CURED	0	0	0	0	0	0	0	7841	0
18	Age_10_19	DEAD	0	0	0	0	0	0	0	0	0
18	Age_20_29	HEALTHY	2172539	2910	0	0	0	0	0	0	0
18	Age_20_29	INFECTED_NOSYMPTOMS_NOTCONTAGIOUS	0	11248	1110	0	0	0	0	398	0
18	Age_20_29	INFECTED_NOSYMPTOMS_ISCONTAGIOUS	0	0	1616	438	0	0	0	398	0
18	Age_20_29	INFECTED_SYMPTOMS_MILD	0	0	0	2281	0	0	0	156	0
18	Age_20_29	INFECTED_SYMPTOMS_SEVERE_ICpossible	0	0	0	0	0	0	0	0	0
18	Age_20_29	INFECTED_SYMPTOMS_SEVERE_ICnotpossible	0	0	0	0	0	0	0	0	0
18	Age_20_29	INFECTED_SYMPTOMS_SEVERE_QUEUE	0	0	0	0	0	0	0	0	0
18	Age_20_29	CURED	0	0	0	0	0	0	0	8694	0
18	Age_20_29	DEAD	0	0	0	0	0	0	0	0	0
18	Age_30_39	HEALTHY	2079305	2926	0	0	0	0	0	0	0
18	Age_30_39	INFECTED_NOSYMPTOMS_NOTCONTAGIOUS	0	11172	1091	0	0	0	0	403	0
18	Age_30_39	INFECTED_NOSYMPTOMS_ISCONTAGIOUS	0	0	1582	415	0	0	0	382	0
18	Age_30_39	INFECTED_SYMPTOMS_MILD	0	0	0	2171	0	0	0	166	0
18	Age_30_39	INFECTED_SYMPTOMS_SEVERE_ICpossible	0	0	0	0	0	0	0	0	0
18	Age_30_39	INFECTED_SYMPTOMS_SEVERE_ICnotpossible	0	0	0	0	0	0	0	0	0
18	Age_30_39	INFECTED_SYMPTOMS_SEVERE_QUEUE	0	0	0	0	0	0	0	0	0
18	Age_30_39	CURED	0	0	0	0	0	0	0	8586	0
18	Age_30_39	DEAD	0	0	0	0	0	0	0	0	0
18	Age_40_49	HEALTHY	2233280	2603	0	0	0	0	0	0	0
18	Age_40_49	INFECTED_NOSYMPTOMS_NOTCONTAGIOUS	0	10657	986	0	0	0	0	350	0
18	Age_40_49	INFECTED_NOSYMPTOMS_ISCONTAGIOUS	0	0	1618	398	0	0	0	376	0
18	Age_40_49	INFECTED_SYMPTOMS_MILD	0	0	0	2121	0	0	0	163	0
18	Age_40_49	INFECTED_SYMPTOMS_SEVERE_ICpossible	0	0	0	0	1	0	0	0	0
18	Age_40_49	INFECTED_SYMPTOMS_SEVERE_ICnotpossible	0	0	0	0	0	0	0	0	0
18	Age_40_49	INFECTED_SYMPTOMS_SEVERE_QUEUE	0	0	0	0	0	0	0	0	0
18	Age_40_49	CURED	0	0	0	0	0	0	0	8553	0
18	Age_40_49	DEAD	0	0	0	0	0	0	0	0	1
18	Age_50_59	HEALTHY	2478912	2776	0	0	0	0	0	0	0
18	Age_50_59	INFECTED_NOSYMPTOMS_NOTCONTAGIOUS	0	11126	1028	0	0	0	0	360	0
18	Age_50_59	INFECTED_NOSYMPTOMS_ISCONTAGIOUS	0	0	1572	410	0	0	0	412	0
18	Age_50_59	INFECTED_SYMPTOMS_MILD	0	0	0	2338	1	0	0	166	0
18	Age_50_59	INFECTED_SYMPTOMS_SEVERE_ICpossible	0	0	0	0	6	0	0	0	0
18	Age_50_59	INFECTED_SYMPTOMS_SEVERE_ICnotpossible	0	0	0	0	0	0	0	0	0
18	Age_50_59	INFECTED_SYMPTOMS_SEVERE_QUEUE	0	0	0	0	0	0	0	0	0
18	Age_50_59	CURED	0	0	0	0	0	0	0	9281	0
18	Age_50_59	DEAD	0	0	0	0	0	0	0	0	0
18	Age_60_69	HEALTHY	2074073	1226	0	0	0	0	0	0	0
18	Age_60_69	INFECTED_NOSYMPTOMS_NOTCONTAGIOUS	0	5397	523	0	0	0	0	184	0
18	Age_60_69	INFECTED_NOSYMPTOMS_ISCONTAGIOUS	0	0	837	213	0	0	0	213	0
18	Age_60_69	INFECTED_SYMPTOMS_MILD	0	0	0	1288	0	0	0	95	0
18	Age_60_69	INFECTED_SYMPTOMS_SEVERE_ICpossible	0	0	0	0	4	0	0	0	0
18	Age_60_69	INFECTED_SYMPTOMS_SEVERE_ICnotpossible	0	0	0	0	0	1	0	0	0
18	Age_60_69	INFECTED_SYMPTOMS_SEVERE_QUEUE	0	0	0	0	0	0	0	0	0
18	Age_60_69	CURED	0	0	0	0	0	0	0	5854	0
18	Age_60_69	DEAD	0	0	0	0	0	0	0	0	5
18	Age_70_79	HEALTHY	1513720	612	0	0	0	0	0	0	0
18	Age_70_79	INFECTED_NOSYMPTOMS_NOTCONTAGIOUS	0	2521	259	0	0	0	0	96	0
18	Age_70_79	INFECTED_NOSYMPTOMS_ISCONTAGIOUS	0	0	420	98	0	0	0	106	0
18	Age_70_79	INFECTED_SYMPTOMS_MILD	0	0	0	747	1	1	0	65	0
18	Age_70_79	INFECTED_SYMPTOMS_SEVERE_ICpossible	0	0	0	0	8	0	0	0	1
18	Age_70_79	INFECTED_SYMPTOMS_SEVERE_ICnotpossible	0	0	0	0	0	18	0	0	0
18	Age_70_79	INFECTED_SYMPTOMS_SEVERE_QUEUE	0	0	0	0	0	0	0	0	0
18	Age_70_79	CURED	0	0	0	0	0	0	0	3430	0
18	Age_70_79	DEAD	0	0	0	0	0	0	0	0	7
18	Age_80_150	HEALTHY	794546	301	0	0	0	0	0	0	0
18	Age_80_150	INFECTED_NOSYMPTOMS_NOTCONTAGIOUS	0	1308	128	0	0	0	0	36	0
18	Age_80_150	INFECTED_NOSYMPTOMS_ISCONTAGIOUS	0	0	202	56	0	0	0	49	0
18	Age_80_150	INFECTED_SYMPTOMS_MILD	0	0	0	380	0	9	0	28	0
18	Age_80_150	INFECTED_SYMPTOMS_SEVERE_ICpossible	0	0	0	0	0	0	0	0	0
18	Age_80_150	INFECTED_SYMPTOMS_SEVERE_ICnotpossible	0	0	0	0	0	30	0	0	4
18	Age_80_150	INFECTED_SYMPTOMS_SEVERE_QUEUE	0	0	0	0	0	0	0	0	0
18	Age_80_150	CURED	0	0	0	0	0	0	0	1707	0
18	Age_80_150	DEAD	0	0	0	0	0	0	0	0	36
19	Age_0_9	HEALTHY	1743568	4613	0	0	0	0	0	0	0
19	Age_0_9	INFECTED_NOSYMPTOMS_NOTCONTAGIOUS	0	16274	1640	0	0	0	0	579	0
19	Age_0_9	INFECTED_NOSYMPTOMS_ISCONTAGIOUS	0	0	2299	586	0	0	0	572	0
19	Age_0_9	INFECTED_SYMPTOMS_MILD	0	0	0	2759	0	0	0	196	0
19	Age_0_9	INFECTED_SYMPTOMS_SEVERE_ICpossible	0	0	0	0	0	0	0	0	0
19	Age_0_9	INFECTED_SYMPTOMS_SEVERE_ICnotpossible	0	0	0	0	0	0	0	0	0
19	Age_0_9	INFECTED_SYMPTOMS_SEVERE_QUEUE	0	0	0	0	0	0	0	0	0
19	Age_0_9	CURED	0	0	0	0	0	0	0	10418	0
19	Age_0_9	DEAD	0	0	0	0	0	0	0	0	0
19	Age_10_19	HEALTHY	1977829	3179	0	0	0	0	0	0	0
19	Age_10_19	INFECTED_NOSYMPTOMS_NOTCONTAGIOUS	0	11943	1194	0	0	0	0	414	0
19	Age_10_19	INFECTED_NOSYMPTOMS_ISCONTAGIOUS	0	0	1673	450	0	0	0	458	0
19	Age_10_19	INFECTED_SYMPTOMS_MILD	0	0	0	2230	0	0	0	168	0
19	Age_10_19	INFECTED_SYMPTOMS_SEVERE_ICpossible	0	0	0	0	0	0	0	0	0
19	Age_10_19	INFECTED_SYMPTOMS_SEVERE_ICnotpossible	0	0	0	0	0	0	0	0	0
19	Age_10_19	INFECTED_SYMPTOMS_SEVERE_QUEUE	0	0	0	0	0	0	0	0	0
19	Age_10_19	CURED	0	0	0	0	0	0	0	8796	0
19	Age_10_19	DEAD	0	0	0	0	0	0	0	0	0
19	Age_20_29	HEALTHY	2169243	3296	0	0	0	0	0	0	0
19	Age_20_29	INFECTED_NOSYMPTOMS_NOTCONTAGIOUS	0	12475	1229	0	0	0	0	454	0
19	Age_20_29	INFECTED_NOSYMPTOMS_ISCONTAGIOUS	0	0	1797	462	0	0	0	467	0
19	Age_20_29	INFECTED_SYMPTOMS_MILD	0	0	0	2519	0	0	0	200	0
19	Age_20_29	INFECTED_SYMPTOMS_SEVERE_ICpossible	0	0	0	0	0	0	0	0	0
19	Age_20_29	INFECTED_SYMPTOMS_SEVERE_ICnotpossible	0	0	0	0	0	0	0	0	0
19	Age_20_29	INFECTED_SYMPTOMS_SEVERE_QUEUE	0	0	0	0	0	0	0	0	0
19	Age_20_29	CURED	0	0	0	0	0	0	0	9646	0
19	Age_20_29	DEAD	0	0	0	0	0	0	0	0	0
19	Age_30_39	HEALTHY	2076046	3259	0	0	0	0	0	0	0
19	Age_30_39	INFECTED_NOSYMPTOMS_NOTCONTAGIOUS	0	12442	1217	0	0	0	0	439	0
19	Age_30_39	INFECTED_NOSYMPTOMS_ISCONTAGIOUS	0	0	1800	458	0	0	0	415	0
19	Age_30_39	INFECTED_SYMPTOMS_MILD	0	0	0	2387	0	0	0	199	0
19	Age_30_39	INFECTED_SYMPTOMS_SEVERE_ICpossible	0	0	0	0	0	0	0	0	0
19	Age_30_39	INFECTED_SYMPTOMS_SEVERE_ICnotpossible	0	0	0	0	0	0	0	0	0
19	Age_30_39	INFECTED_SYMPTOMS_SEVERE_QUEUE	0	0	0	0	0	0	0	0	0
19	Age_30_39	CURED	0	0	0	0	0	0	0	9537	0
19	Age_30_39	DEAD	0	0	0	0	0	0	0	0	0
19	Age_40_49	HEALTHY	2230385	2895	0	0	0	0	0	0	0
19	Age_40_49	INFECTED_NOSYMPTOMS_NOTCONTAGIOUS	0	11700	1112	0	0	0	0	448	0
19	Age_40_49	INFECTED_NOSYMPTOMS_ISCONTAGIOUS	0	0	1705	473	0	0	0	426	0
19	Age_40_49	INFECTED_SYMPTOMS_MILD	0	0	0	2340	0	0	0	179	0
19	Age_40_49	INFECTED_SYMPTOMS_SEVERE_ICpossible	0	0	0	0	1	0	0	0	0
19	Age_40_49	INFECTED_SYMPTOMS_SEVERE_ICnotpossible	0	0	0	0	0	0	0	0	0
19	Age_40_49	INFECTED_SYMPTOMS_SEVERE_QUEUE	0	0	0	0	0	0	0	0	0
19	Age_40_49	CURED	0	0	0	0	0	0	0	9442	0
19	Age_40_49	DEAD	0	0	0	0	0	0	0	0	1
19	Age_50_59	HEALTHY	2475798	3114	0	0	0	0	0	0	0
19	Age_50_59	INFECTED_NOSYMPTOMS_NOTCONTAGIOUS	0	12253	1217	0	0	0	0	432	0
19	Age_50_59	INFECTED_NOSYMPTOMS_ISCONTAGIOUS	0	0	1701	453	0	0	0	446	0
19	Age_50_59	INFECTED_SYMPTOMS_MILD	0	0	0	2559	1	0	0	188	0
19	Age_50_59	INFECTED_SYMPTOMS_SEVERE_ICpossible	0	0	0	0	7	0	0	0	0
19	Age_50_59	INFECTED_SYMPTOMS_SEVERE_ICnotpossible	0	0	0	0	0	0	0	0	0
19	Age_50_59	INFECTED_SYMPTOMS_SEVERE_QUEUE	0	0	0	0	0	0	0	0	0
19	Age_50_59	CURED	0	0	0	0	0	0	0	10219	0
19	Age_50_59	DEAD	0	0	0	0	0	0	0	0	0
19	Age_60_69	HEALTHY	2072637	1436	0	0	0	0	0	0	0
19	Age_60_69	INFECTED_NOSYMPTOMS_NOTCONTAGIOUS	0	5821	586	0	0	0	0	216	0
19	Age_60_69	INFECTED_NOSYMPTOMS_ISCONTAGIOUS	0	0	922	241	0	0	0	197	0
19	Age_60_69	INFECTED_SYMPTOMS_MILD	0	0	0	1383	0	0	0	118	0
19	Age_60_69	INFECTED_SYMPTOMS_SEVERE_ICpossible	0	0	0	0	4	0	0	0	0
19	Age_60_69	INFECTED_SYMPTOMS_SEVERE_ICnotpossible	0	0	0	0	0	1	0	0	0
19	Age_60_69	INFECTED_SYMPTOMS_SEVERE_QUEUE	0	0	0	0	0	0	0	0	0
19	Age_60_69	CURED	0	0	0	0	0	0	0	6346	0
19	Age_60_69	DEAD	0	0	0	0	0	0	0	0	5
19	Age_70_79	HEALTHY	1513059	661	0	0	0	0	0	0	0
19	Age_70_79	INFECTED_NOSYMPTOMS_NOTCONTAGIOUS	0	2756	282	0	0	0	0	95	0
19	Age_70_79	INFECTED_NOSYMPTOMS_ISCONTAGIOUS	0	0	466	119	0	0	0	94	0
19	Age_70_79	INFECTED_SYMPTOMS_MILD	0	0	0	790	1	0	0	54	0
19	Age_70_79	INFECTED_SYMPTOMS_SEVERE_ICpossible	0	0	0	0	8	0	0	0	1
19	Age_70_79	INFECTED_SYMPTOMS_SEVERE_ICnotpossible	0	0	0	0	0	19	0	0	0
19	Age_70_79	INFECTED_SYMPTOMS_SEVERE_QUEUE	0	0	0	0	0	0	0	0	0
19	Age_70_79	CURED	0	0	0	0	0	0	0	3697	0
19	Age_70_79	DEAD	0	0	0	0	0	0	0	0	8
19	Age_80_150	HEALTHY	794212	334	0	0	0	0	0	0	0
19	Age_80_150	INFECTED_NOSYMPTOMS_NOTCONTAGIOUS	0	1429	132	0	0	0	0	48	0
19	Age_80_150	INFECTED_NOSYMPTOMS_ISCONTAGIOUS	0	0	223	47	0	0	0	60	0
19	Age_80_150	INFECTED_SYMPTOMS_MILD	0	0	0	405	0	8	0	23	0
19	Age_80_150	INFECTED_SYMPTOMS_SEVERE_ICpossible	0	0	0	0	0	0	0	0	0
19	Age_80_150	INFECTED_SYMPTOMS_SEVERE_ICnotpossible	0	0	0	0	0	33	0	0	6
19	Age_80_150	INFECTED_SYMPTOMS_SEVERE_QUEUE	0	0	0	0	0	0	0	0	0
19	Age_80_150	CURED	0	0	0	0	0	0	0	1820	0
19	Age_80_150	DEAD	0	0	0	0	0	0	0	0	40
20	Age_0_9	HEALTHY	1738479	5089	0	0	0	0	0	0	0
20	Age_0_9	INFECTED_NOSYMPTOMS_NOTCONTAGIOUS	0	18500	1756	0	0	0	0	631	0
20	Age_0_9	INFECTED_NOSYMPTOMS_ISCONTAGIOUS	0	0	2591	685	0	0	0	663	0
20	Age_0_9	INFECTED_SYMPTOMS_MILD	0	0	0	3115	0	0	0	230	0
20	Age_0_9	INFECTED_SYMPTOMS_SEVERE_ICpossible	0	0	0	0	0	0	0	0	0
20	Age_0_9	INFECTED_SYMPTOMS_SEVERE_ICnotpossible	0	0	0	0	0	0	0	0	0
20	Age_0_9	INFECTED_SYMPTOMS_SEVERE_QUEUE	0	0	0	0	0	0	0	0	0
20	Age_0_9	CURED	0	0	0	0	0	0	0	11765	0
20	Age_0_9	DEAD	0	0	0	0	0	0	0	0	0
20	Age_10_19	HEALTHY	1974215	3614	0	0	0	0	0	0	0
20	Age_10_19	INFECTED_NOSYMPTOMS_NOTCONTAGIOUS	0	13377	1245	0	0	0	0	500	0
20	Age_10_19	INFECTED_NOSYMPTOMS_ISCONTAGIOUS	0	0	1888	523	0	0	0	456	0
20	Age_10_19	INFECTED_SYMPTOMS_MILD	0	0	0	2477	0	0	0	203	0
20	Age_10_19	INFECTED_SYMPTOMS_SEVERE_ICpossible	0	0	0	0	0	0	0	0	0
20	Age_10_19	INFECTED_SYMPTOMS_SEVERE_ICnotpossible	0	0	0	0	0	0	0	0	0
20	Age_10_19	INFECTED_SYMPTOMS_SEVERE_QUEUE	0	0	0	0	0	0	0	0	0
20	Age_10_19	CURED	0	0	0	0	0	0	0	9836	0
20	Age_10_19	DEAD	0	0	0	0	0	0	0	0	0
20	Age_20_29	HEALTHY	2165619	3624	0	0	0	0	0	0	0
20	Age_20_29	INFECTED_NOSYMPTOMS_NOTCONTAGIOUS	0	13943	1333	0	0	0	0	495	0
20	Age_20_29	INFECTED_NOSYMPTOMS_ISCONTAGIOUS	0	0	1996	527	0	0	0	503	0
20	Age_20_29	INFECTED_SYMPTOMS_MILD	0	0	0	2772	0	0	0	209	0
20	Age_20_29	INFECTED_SYMPTOMS_SEVERE_ICpossible	0	0	0	0	0	0	0	0	0
20	Age_20_29	INFECTED_SYMPTOMS_SEVERE_ICnotpossible	0	0	0	0	0	0	0	0	0
20	Age_20_29	INFECTED_SYMPTOMS_SEVERE_QUEUE	0	0	0	0	0	0	0	0	0
20	Age_20_29	CURED	0	0	0	0	0	0	0	10767	0
20	Age_20_29	DEAD	0	0	0	0	0	0	0	0	0
20	Age_30_39	HEALTHY	2072503	3543	0	0	0	0	0	0	0
20	Age_30_39	INFECTED_NOSYMPTOMS_NOTCONTAGIOUS	0	13900	1304	0	0	0	0	497	0
20	Age_30_39	INFECTED_NOSYMPTOMS_ISCONTAGIOUS	0	0	2021	520	0	0	0	476	0
20	Age_30_39	INFECTED_SYMPTOMS_MILD	0	0	0	2650	0	0	0	195	0
20	Age_30_39	INFECTED_SYMPTOMS_SEVERE_ICpossible	0	0	0	0	0	0	0	0	0
20	Age_30_39	INFECTED_SYMPTOMS_SEVERE_ICnotpossible	0	0	0	0	0	0	0	0	0
20	Age_30_39	INFECTED_SYMPTOMS_SEVERE_QUEUE	0	0	0	0	0	0	0	0	0
20	Age_30_39	CURED	0	0	0	0	0	0	0	10590	0
20	Age_30_39	DEAD	0	0	0	0	0	0	0	0	0
20	Age_40_49	HEALTHY	2227199	3186	0	0	0	0	0	0	0
20	Age_40_49	INFECTED_NOSYMPTOMS_NOTCONTAGIOUS	0	12886	1277	0	0	0	0	432	0
20	Age_40_49	INFECTED_NOSYMPTOMS_ISCONTAGIOUS	0	0	1857	515	0	0	0	445	0
20	Age_40_49	INFECTED_SYMPTOMS_MILD	0	0	0	2611	0	0	0	202	0
20	Age_40_49	INFECTED_SYMPTOMS_SEVERE_ICpossible	0	0	0	0	1	0	0	0	0
20	Age_40_49	INFECTED_SYMPTOMS_SEVERE_ICnotpossible	0	0	0	0	0	0	0	0	0
20	Age_40_49	INFECTED_SYMPTOMS_SEVERE_QUEUE	0	0	0	0	0	0	0	0	0
20	Age_40_49	CURED	0	0	0	0	0	0	0	10495	0
20	Age_40_49	DEAD	0	0	0	0	0	0	0	0	1
20	Age_50_59	HEALTHY	2472449	3349	0	0	0	0	0	0	0
20	Age_50_59	INFECTED_NOSYMPTOMS_NOTCONTAGIOUS	0	13556	1325	0	0	0	0	486	0
20	Age_50_59	INFECTED_NOSYMPTOMS_ISCONTAGIOUS	0	0	1939	507	0	0	0	472	0
20	Age_50_59	INFECTED_SYMPTOMS_MILD	0	0	0	2802	0	0	0	210	0
20	Age_50_59	INFECTED_SYMPTOMS_SEVERE_ICpossible	0	0	0	0	8	0	0	0	0
20	Age_50_59	INFECTED_SYMPTOMS_SEVERE_ICnotpossible	0	0	0	0	0	0	0	0	0
20	Age_50_59	INFECTED_SYMPTOMS_SEVERE_QUEUE	0	0	0	0	0	0	0	0	0
20	Age_50_59	CURED	0	0	0	0	0	0	0	11285	0
20	Age_50_59	DEAD	0	0	0	0	0	0	0	0	0
20	Age_60_69	HEALTHY	2071127	1510	0	0	0	0	0	0	0
20	Age_60_69	INFECTED_NOSYMPTOMS_NOTCONTAGIOUS	0	6371	648	0	0	0	0	238	0
20	Age_60_69	INFECTED_NOSYMPTOMS_ISCONTAGIOUS	0	0	1023	236	0	0	0	249	0
20	Age_60_69	INFECTED_SYMPTOMS_MILD	0	0	0	1527	0	1	0	96	0
20	Age_60_69	INFECTED_SYMPTOMS_SEVERE_ICpossible	0	0	0	0	4	0	0	0	0
20	Age_60_69	INFECTED_SYMPTOMS_SEVERE_ICnotpossible	0	0	0	0	0	1	0	0	0
20	Age_60_69	INFECTED_SYMPTOMS_SEVERE_QUEUE	0	0	0	0	0	0	0	0	0
20	Age_60_69	CURED	0	0	0	0	0	0	0	6877	0
20	Age_60_69	DEAD	0	0	0	0	0	0	0	0	5
20	Age_70_79	HEALTHY	1512321	738	0	0	0	0	0	0	0
20	Age_70_79	INFECTED_NOSYMPTOMS_NOTCONTAGIOUS	0	3008	300	0	0	0	0	109	0
20	Age_70_79	INFECTED_NOSYMPTOMS_ISCONTAGIOUS	0	0	471	128	0	0	0	149	0
20	Age_70_79	INFECTED_SYMPTOMS_MILD	0	0	0	845	1	2	0	61	0
20	Age_70_79	INFECTED_SYMPTOMS_SEVERE_ICpossible	0	0	0	0	9	0	0	0	0
20	Age_70_79	INFECTED_SYMPTOMS_SEVERE_ICnotpossible	0	0	0	0	0	18	0	0	1
20	Age_70_79	INFECTED_SYMPTOMS_SEVERE_QUEUE	0	0	0	0	0	0	0	0	0
20	Age_70_79	CURED	0	0	0	0	0	0	0	3940	0
20	Age_70_79	DEAD	0	0	0	0	0	0	0	0	9
20	Age_80_150	HEALTHY	793834	378	0	0	0	0	0	0	0
20	Age_80_150	INFECTED_NOSYMPTOMS_NOTCONTAGIOUS	0	1574	141	0	0	0	0	48	0
20	Age_80_150	INFECTED_NOSYMPTOMS_ISCONTAGIOUS	0	0	220	68	0	0	0	67	0
20	Age_80_150	INFECTED_SYMPTOMS_MILD	0	0	0	418	0	10	0	24	0
20	Age_80_150	INFECTED_SYMPTOMS_SEVERE_ICpossible	0	0	0	0	0	0	0	0	0
20	Age_80_150	INFECTED_SYMPTOMS_SEVERE_ICnotpossible	0	0	0	0	0	34	0	0	7
20	Age_80_150	INFECTED_SYMPTOMS_SEVERE_QUEUE	0	0	0	0	0	0	0	0	0
20	Age_80_150	CURED	0	0	0	0	0	0	0	1951	0
20	Age_80_150	DEAD	0	0	0	0	0	0	0	0	46
21	Age_0_9	HEALTHY	1732823	5656	0	0	0	0	0	0	0
21	Age_0_9	INFECTED_NOSYMPTOMS_NOTCONTAGIOUS	0	20816	2022	0	0	0	0	751	0
21	Age_0_9	INFECTED_NOSYMPTOMS_ISCONTAGIOUS	0	0	2941	746	0	0	0	660	0
21	Age_0_9	INFECTED_SYMPTOMS_MILD	0	0	0	3546	0	0	0	254	0
21	Age_0_9	INFECTED_SYMPTOMS_SEVERE_ICpossible	0	0	0	0	0	0	0	0	0
21	Age_0_9	INFECTED_SYMPTOMS_SEVERE_ICnotpossible	0	0	0	0	0	0	0	0	0
21	Age_0_9	INFECTED_SYMPTOMS_SEVERE_QUEUE	0	0	0	0	0	0	0	0	0
21	Age_0_9	CURED	0	0	0	0	0	0	0	13289	0
21	Age_0_9	DEAD	0	0	0	0	0	0	0	0	0
21	Age_10_19	HEALTHY	1970307	3908	0	0	0	0	0	0	0
21	Age_10_19	INFECTED_NOSYMPTOMS_NOTCONTAGIOUS	0	15052	1459	0	0	0	0	480	0
21	Age_10_19	INFECTED_NOSYMPTOMS_ISCONTAGIOUS	0	0	2093	521	0	0	0	519	0
21	Age_10_19	INFECTED_SYMPTOMS_MILD	0	0	0	2774	0	0	0	226	0
21	Age_10_19	INFECTED_SYMPTOMS_SEVERE_ICpossible	0	0	0	0	0	0	0	0	0
21	Age_10_19	INFECTED_SYMPTOMS_SEVERE_ICnotpossible	0	0	0	0	0	0	0	0	0
21	Age_10_19	INFECTED_SYMPTOMS_SEVERE_QUEUE	0	0	0	0	0	0	0	0	0
21	Age_10_19	CURED	0	0	0	0	0	0	0	10995	0
21	Age_10_19	DEAD	0	0	0	0	0	0	0	0	0
21	Age_20_29	HEALTHY	2161671	3948	0	0	0	0	0	0	0
21	Age_20_29	INFECTED_NOSYMPTOMS_NOTCONTAGIOUS	0	15432	1556	0	0	0	0	579	0
21	Age_20_29	INFECTED_NOSYMPTOMS_ISCONTAGIOUS	0	0	2213	588	0	0	0	528	0
21	Age_20_29	INFECTED_SYMPTOMS_MILD	0	0	0	3070	0	0	0	229	0
21	Age_20_29	INFECTED_SYMPTOMS_SEVERE_ICpossible	0	0	0	0	0	0	0	0	0
21	Age_20_29	INFECTED_SYMPTOMS_SEVERE_ICnotpossible	0	0	0	0	0	0	0	0	0
21	Age_20_29	INFECTED_SYMPTOMS_SEVERE_QUEUE	0	0	0	0	0	0	0	0	0
21	Age_20_29	CURED	0	0	0	0	0	0	0	11974	0
21	Age_20_29	DEAD	0	0	0	0	0	0	0	0	0
21	Age_30_39	HEALTHY	2068530	3973	0	0	0	0	0	0	0
21	Age_30_39	INFECTED_NOSYMPTOMS_NOTCONTAGIOUS	0	15293	1565	0	0	0	0	585	0
21	Age_30_39	INFECTED_NOSYMPTOMS_ISCONTAGIOUS	0	0	2203	574	0	0	0	548	0
21	Age_30_39	INFECTED_SYMPTOMS_MILD	0	0	0	2957	1	0	0	212	0
21	Age_30_39	INFECTED_SYMPTOMS_SEVERE_ICpossible	0	0	0	0	0	0	0	0	0
21	Age_30_39	INFECTED_SYMPTOMS_SEVERE_ICnotpossible	0	0	0	0	0	0	0	0	0
21	Age_30_39	INFECTED_SYMPTOMS_SEVERE_QUEUE	0	0	0	0	0	0	0	0	0
21	Age_30_39	CURED	0	0	0	0	0	0	0	11758	0
21	Age_30_39	DEAD	0	0	0	0	0	0	0	0	0
21	Age_40_49	HEALTHY	2223591	3608	0	0	0	0	0	0	0
21	Age_40_49	INFECTED_NOSYMPTOMS_NOTCONTAGIOUS	0	14219	1361	0	0	0	0	492	0
21	Age_40_49	INFECTED_NOSYMPTOMS_ISCONTAGIOUS	0	0	2086	554	0	0	0	494	0
21	Age_40_49	INFECTED_SYMPTOMS_MILD	0	0	0	2935	0	0	0	191	0
21	Age_40_49	INFECTED_SYMPTOMS_SEVERE_ICpossible	0	0	0	0	1	0	0	0	0
21	Age_40_49	INFECTED_SYMPTOMS_SEVERE_ICnotpossible	0	0	0	0	0	0	0	0	0
21	Age_40_49	INFECTED_SYMPTOMS_SEVERE_QUEUE	0	0	0	0	0	0	0	0	0
21	Age_40_49	CURED	0	0	0	0	0	0	0	11574	0
21	Age_40_49	DEAD	0	0	0	0	0	0	0	0	1
21	Age_50_59	HEALTHY	2468596	3853	0	0	0	0	0	0	0
21	Age_50_59	INFECTED_NOSYMPTOMS_NOTCONTAGIOUS	0	14928	1425	0	0	0	0	552	0
21	Age_50_59	INFECTED_NOSYMPTOMS_ISCONTAGIOUS	0	0	2182	565	0	0	0	517	0
21	Age_50_59	INFECTED_SYMPTOMS_MILD	0	0	0	3076	1	0	0	232	0
21	Age_50_59	INFECTED_SYMPTOMS_SEVERE_ICpossible	0	0	0	0	8	0	0	0	0
21	Age_50_59	INFECTED_SYMPTOMS_SEVERE_ICnotpossible	0	0	0	0	0	0	0	0	0
21	Age_50_59	INFECTED_SYMPTOMS_SEVERE_QUEUE	0	0	0	0	0	0	0	0	0
21	Age_50_59	CURED	0	0	0	0	0	0	0	12453	0
21	Age_50_59	DEAD	0	0	0	0	0	0	0	0	0
21	Age_60_69	HEALTHY	2069540	1587	0	0	0	0	0	0	0
21	Age_60_69	INFECTED_NOSYMPTOMS_NOTCONTAGIOUS	0	6974	681	0	0	0	0	226	0
21	Age_60_69	INFECTED_NOSYMPTOMS_ISCONTAGIOUS	0	0	1140	265	0	0	0	266	0
21	Age_60_69	INFECTED_SYMPTOMS_MILD	0	0	0	1635	1	0	0	127	0
21	Age_60_69	INFECTED_SYMPTOMS_SEVERE_ICpossible	0	0	0	0	4	0	0	0	0
21	Age_60_69	INFECTED_SYMPTOMS_SEVERE_ICnotpossible	0	0	0	0	0	2	0	0	0
21	Age_60_69	INFECTED_SYMPTOMS_SEVERE_QUEUE	0	0	0	0	0	0	0	0	0
21	Age_60_69	CURED	0	0	0	0	0	0	0	7460	0
21	Age_60_69	DEAD	0	0	0	0	0	0	0	0	5
21	Age_70_79	HEALTHY	1511553	768	0	0	0	0	0	0	0
21	Age_70_79	INFECTED_NOSYMPTOMS_NOTCONTAGIOUS	0	3300	334	0	0	0	0	112	0
21	Age_70_79	INFECTED_NOSYMPTOMS_ISCONTAGIOUS	0	0	526	126	0	0	0	119	0
21	Age_70_79	INFECTED_SYMPTOMS_MILD	0	0	0	893	3	2	0	75	0
21	Age_70_79	INFECTED_SYMPTOMS_SEVERE_ICpossible	0	0	0	0	10	0	0	0	0
21	Age_70_79	INFECTED_SYMPTOMS_SEVERE_ICnotpossible	0	0	0	0	0	18	0	0	2
21	Age_70_79	INFECTED_SYMPTOMS_SEVERE_QUEUE	0	0	0	0	0	0	0	0	0
21	Age_70_79	CURED	0	0	0	0	0	0	0	4259	0
21	Age_70_79	DEAD	0	0	0	0	0	0	0	0	10
21	Age_80_150	HEALTHY	793428	406	0	0	0	0	0	0	0
21	Age_80_150	INFECTED_NOSYMPTOMS_NOTCONTAGIOUS	0	1720	172	0	0	0	0	60	0
21	Age_80_150	INFECTED_NOSYMPTOMS_ISCONTAGIOUS	0	0	246	60	0	0	0	55	0
21	Age_80_150	INFECTED_SYMPTOMS_MILD	0	0	0	452	1	13	0	20	0
21	Age_80_150	INFECTED_SYMPTOMS_SEVERE_ICpossible	0	0	0	0	0	0	0	0	0
21	Age_80_150	INFECTED_SYMPTOMS_SEVERE_ICnotpossible	0	0	0	0	0	36	0	0	8
21	Age_80_150	INFECTED_SYMPTOMS_SEVERE_QUEUE	0	0	0	0	0	0	0	0	0
21	Age_80_150	CURED	0	0	0	0	0	0	0	2090	0
21	Age_80_150	DEAD	0	0	0	0	0	0	0	0	53
22	Age_0_9	HEALTHY	1726437	6386	0	0	0	0	0	0	0
22	Age_0_9	INFECTED_NOSYMPTOMS_NOTCONTAGIOUS	0	23348	2291	0	0	0	0	833	0
22	Age_0_9	INFECTED_NOSYMPTOMS_ISCONTAGIOUS	0	0	3280	878	0	0	0	805	0
22	Age_0_9	INFECTED_SYMPTOMS_MILD	0	0	0	3997	0	0	0	295	0
22	Age_0_9	INFECTED_SYMPTOMS_SEVERE_ICpossible	0	0	0	0	0	0	0	0	0
22	Age_0_9	INFECTED_SYMPTOMS_SEVERE_ICnotpossible	0	0	0	0	0	0	0	0	0
22	Age_0_9	INFECTED_SYMPTOMS_SEVERE_QUEUE	0	0	0	0	0	0	0	0	0
22	Age_0_9	CURED	0	0	0	0	0	0	0	14954	0
22	Age_0_9	DEAD	0	0	0	0	0	0	0	0	0
22	Age_10_19	HEALTHY	1965892	4415	0	0	0	0	0	0	0
22	Age_10_19	INFECTED_NOSYMPTOMS_NOTCONTAGIOUS	0	16657	1700	0	0	0	0	603	0
22	Age_10_19	INFECTED_NOSYMPTOMS_ISCONTAGIOUS	0	0	2363	590	0	0	0	599	0
22	Age_10_19	INFECTED_SYMPTOMS_MILD	0	0	0	3073	0	0	0	222	0
22	Age_10_19	INFECTED_SYMPTOMS_SEVERE_ICpossible	0	0	0	0	0	0	0	0	0
22	Age_10_19	INFECTED_SYMPTOMS_SEVERE_ICnotpossible	0	0	0	0	0	0	0	0	0
22	Age_10_19	INFECTED_SYMPTOMS_SEVERE_QUEUE	0	0	0	0	0	0	0	0	0
22	Age_10_19	CURED	0	0	0	0	0	0	0	12220	0
22	Age_10_19	DEAD	0	0	0	0	0	0	0	0	0
22	Age_20_29	HEALTHY	2157211	4460	0	0	0	0	0	0	0
22	Age_20_29	INFECTED_NOSYMPTOMS_NOTCONTAGIOUS	0	17097	1665	0	0	0	0	618	0
22	Age_20_29	INFECTED_NOSYMPTOMS_ISCONTAGIOUS	0	0	2511	649	0	0	0	609	0
22	Age_20_29	INFECTED_SYMPTOMS_MILD	0	0	0	3384	0	0	0	274	0
22	Age_20_29	INFECTED_SYMPTOMS_SEVERE_ICpossible	0	0	0	0	0	0	0	0	0
22	Age_20_29	INFECTED_SYMPTOMS_SEVERE_ICnotpossible	0	0	0	0	0	0	0	0	0
22	Age_20_29	INFECTED_SYMPTOMS_SEVERE_QUEUE	0	0	0	0	0	0	0	0	0
22	Age_20_29	CURED	0	0	0	0	0	0	0	13310	0
22	Age_20_29	DEAD	0	0	0	0	0	0	0	0	0
22	Age_30_39	HEALTHY	2064228	4302	0	0	0	0	0	0	0
22	Age_30_39	INFECTED_NOSYMPTOMS_NOTCONTAGIOUS	0	16955	1641	0	0	0	0	670	0
22	Age_30_39	INFECTED_NOSYMPTOMS_ISCONTAGIOUS	0	0	2522	649	0	0	0	597	0
22	Age_30_39	INFECTED_SYMPTOMS_MILD	0	0	0	3269	0	0	0	262	0
22	Age_30_39	INFECTED_SYMPTOMS_SEVERE_ICpossible	0	0	0	0	1	0	0	0	0
22	Age_30_39	INFECTED_SYMPTOMS_SEVERE_ICnotpossible	0	0	0	0	0	0	0	0	0
22	Age_30_39	INFECTED_SYMPTOMS_SEVERE_QUEUE	0	0	0	0	0	0	0	0	0
22	Age_30_39	CURED	0	0	0	0	0	0	0	13103	0
22	Age_30_39	DEAD	0	0	0	0	0	0	0	0	0
22	Age_40_49	HEALTHY	2219561	4030	0	0	0	0	0	0	0
22	Age_40_49	INFECTED_NOSYMPTOMS_NOTCONTAGIOUS	0	15708	1583	0	0	0	0	536	0
22	Age_40_49	INFECTED_NOSYMPTOMS_ISCONTAGIOUS	0	0	2319	572	0	0	0	556	0
22	Age_40_49	INFECTED_SYMPTOMS_MILD	0	0	0	3233	2	0	0	254	0
22	Age_40_49	INFECTED_SYMPTOMS_SEVERE_ICpossible	0	0	0	0	1	0	0	0	0
22	Age_40_49	INFECTED_SYMPTOMS_SEVERE_ICnotpossible	0	0	0	0	0	0	0	0	0
22	Age_40_49	INFECTED_SYMPTOMS_SEVERE_QUEUE	0	0	0	0	0	0	0	0	0
22	Age_40_49	CURED	0	0	0	0	0	0	0	12751	0
22	Age_40_49	DEAD	0	0	0	0	0	0	0	0	1
22	Age_50_59	HEALTHY	2464364	4232	0	0	0	0	0	0	0
22	Age_50_59	INFECTED_NOSYMPTOMS_NOTCONTAGIOUS	0	16509	1659	0	0	0	0	613	0
22	Age_50_59	INFECTED_NOSYMPTOMS_ISCONTAGIOUS	0	0	2455	597	0	0	0	555	0
22	Age_50_59	INFECTED_SYMPTOMS_MILD	0	0	0	3421	3	0	0	217	0
22	Age_50_59	INFECTED_SYMPTOMS_SEVERE_ICpossible	0	0	0	0	7	0	0	2	0
22	Age_50_59	INFECTED_SYMPTOMS_SEVERE_ICnotpossible	0	0	0	0	0	0	0	0	0
22	Age_50_59	INFECTED_SYMPTOMS_SEVERE_QUEUE	0	0	0	0	0	0	0	0	0
22	Age_50_59	CURED	0	0	0	0	0	0	0	13754	0
22	Age_50_59	DEAD	0	0	0	0	0	0	0	0	0
22	Age_60_69	HEALTHY	2067607	1933	0	0	0	0	0	0	0
22	Age_60_69	INFECTED_NOSYMPTOMS_NOTCONTAGIOUS	0	7566	730	0	0	0	0	265	0
22	Age_60_69	INFECTED_NOSYMPTOMS_ISCONTAGIOUS	0	0	1238	297	0	0	0	286	0
22	Age_60_69	INFECTED_SYMPTOMS_MILD	0	0	0	1771	1	1	0	127	0
22	Age_60_69	INFECTED_SYMPTOMS_SEVERE_ICpossible	0	0	0	0	5	0	0	0	0
22	Age_60_69	INFECTED_SYMPTOMS_SEVERE_ICnotpossible	0	0	0	0	0	1	0	0	1
22	Age_60_69	INFECTED_SYMPTOMS_SEVERE_QUEUE	0	0	0	0	0	0	0	0	0
22	Age_60_69	CURED	0	0	0	0	0	0	0	8079	0
22	Age_60_69	DEAD	0	0	0	0	0	0	0	0	5
22	Age_70_79	HEALTHY	1510707	846	0	0	0	0	0	0	0
22	Age_70_79	INFECTED_NOSYMPTOMS_NOTCONTAGIOUS	0	3590	352	0	0	0	0	126	0
22	Age_70_79	INFECTED_NOSYMPTOMS_ISCONTAGIOUS	0	0	587	147	0	0	0	126	0
22	Age_70_79	INFECTED_SYMPTOMS_MILD	0	0	0	953	1	5	0	60	0
22	Age_70_79	INFECTED_SYMPTOMS_SEVERE_ICpossible	0	0	0	0	13	0	0	0	0
22	Age_70_79	INFECTED_SYMPTOMS_SEVERE_ICnotpossible	0	0	0	0	0	19	0	0	1
22	Age_70_79	INFECTED_SYMPTOMS_SEVERE_QUEUE	0	0	0	0	0	0	0	0	0
22	Age_70_79	CURED	0	0	0	0	0	0	0	4565	0
22	Age_70_79	DEAD	0	0	0	0	0	0	0	0	12
22	Age_80_150	HEALTHY	792988	440	0	0	0	0	0	0	0
22	Age_80_150	INFECTED_NOSYMPTOMS_NOTCONTAGIOUS	0	1863	196	0	0	0	0	67	0
22	Age_80_150	INFECTED_NOSYMPTOMS_ISCONTAGIOUS	0	0	290	72	0	0	0	56	0
22	Age_80_150	INFECTED_SYMPTOMS_MILD	0	0	0	481	0	4	0	27	0
22	Age_80_150	INFECTED_SYMPTOMS_SEVERE_ICpossible	0	0	0	0	1	0	0	0	0
22	Age_80_150	INFECTED_SYMPTOMS_SEVERE_ICnotpossible	0	0	0	0	0	46	0	0	3
22	Age_80_150	INFECTED_SYMPTOMS_SEVERE_QUEUE	0	0	0	0	0	0	0	0	0
22	Age_80_150	CURED	0	0	0	0	0	0	0	2225	0
22	Age_80_150	DEAD	0	0	0	0	0	0	0	0	61
23	Age_0_9	HEALTHY	1719301	7136	0	0	0	0	0	0	0
23	Age_0_9	INFECTED_NOSYMPTOMS_NOTCONTAGIOUS	0	26301	2498	0	0	0	0	935	0
23	Age_0_9	INFECTED_NOSYMPTOMS_ISCONTAGIOUS	0	0	3756	904	0	0	0	911	0
23	Age_0_9	INFECTED_SYMPTOMS_MILD	0	0	0	4533	0	0	0	342	0
23	Age_0_9	INFECTED_SYMPTOMS_SEVERE_ICpossible	0	0	0	0	0	0	0	0	0
23	Age_0_9	INFECTED_SYMPTOMS_SEVERE_ICnotpossible	0	0	0	0	0	0	0	0	0
23	Age_0_9	INFECTED_SYMPTOMS_SEVERE_QUEUE	0	0	0	0	0	0	0	0	0
23	Age_0_9	CURED	0	0	0	0	0	0	0	16887	0
23	Age_0_9	DEAD	0	0	0	0	0	0	0	0	0
23	Age_10_19	HEALTHY	1960952	4940	0	0	0	0	0	0	0
23	Age_10_19	INFECTED_NOSYMPTOMS_NOTCONTAGIOUS	0	18562	1834	0	0	0	0	676	0
23	Age_10_19	INFECTED_NOSYMPTOMS_ISCONTAGIOUS	0	0	2697	700	0	0	0	666	0
23	Age_10_19	INFECTED_SYMPTOMS_MILD	0	0	0	3399	1	0	0	263	0
23	Age_10_19	INFECTED_SYMPTOMS_SEVERE_ICpossible	0	0	0	0	0	0	0	0	0
23	Age_10_19	INFECTED_SYMPTOMS_SEVERE_ICnotpossible	0	0	0	0	0	0	0	0	0
23	Age_10_19	INFECTED_SYMPTOMS_SEVERE_QUEUE	0	0	0	0	0	0	0	0	0
23	Age_10_19	CURED	0	0	0	0	0	0	0	13644	0
23	Age_10_19	DEAD	0	0	0	0	0	0	0	0	0
23	Age_20_29	HEALTHY	2152304	4907	0	0	0	0	0	0	0
23	Age_20_29	INFECTED_NOSYMPTOMS_NOTCONTAGIOUS	0	19035	1862	0	0	0	0	660	0
23	Age_20_29	INFECTED_NOSYMPTOMS_ISCONTAGIOUS	0	0	2771	711	0	0	0	694	0
23	Age_20_29	INFECTED_SYMPTOMS_MILD	0	0	0	3752	0	0	0	281	0
23	Age_20_29	INFECTED_SYMPTOMS_SEVERE_ICpossible	0	0	0	0	0	0	0	0	0
23	Age_20_29	INFECTED_SYMPTOMS_SEVERE_ICnotpossible	0	0	0	0	0	0	0	0	0
23	Age_20_29	INFECTED_SYMPTOMS_SEVERE_QUEUE	0	0	0	0	0	0	0	0	0
23	Age_20_29	CURED	0	0	0	0	0	0	0	14811	0
23	Age_20_29	DEAD	0	0	0	0	0	0	0	0	0
23	Age_30_39	HEALTHY	2059323	4905	0	0	0	0	0	0	0
23	Age_30_39	INFECTED_NOSYMPTOMS_NOTCONTAGIOUS	0	18785	1806	0	0	0	0	666	0
23	Age_30_39	INFECTED_NOSYMPTOMS_ISCONTAGIOUS	0	0	2714	754	0	0	0	695	0
23	Age_30_39	INFECTED_SYMPTOMS_MILD	0	0	0	3615	0	0	0	303	0
23	Age_30_39	INFECTED_SYMPTOMS_SEVERE_ICpossible	0	0	0	0	1	0	0	0	0
23	Age_30_39	INFECTED_SYMPTOMS_SEVERE_ICnotpossible	0	0	0	0	0	0	0	0	0
23	Age_30_39	INFECTED_SYMPTOMS_SEVERE_QUEUE	0	0	0	0	0	0	0	0	0
23	Age_30_39	CURED	0	0	0	0	0	0	0	14632	0
23	Age_30_39	DEAD	0	0	0	0	0	0	0	0	0
23	Age_40_49	HEALTHY	2215084	4477	0	0	0	0	0	0	0
23	Age_40_49	INFECTED_NOSYMPTOMS_NOTCONTAGIOUS	0	17458	1664	0	0	0	0	616	0
23	Age_40_49	INFECTED_NOSYMPTOMS_ISCONTAGIOUS	0	0	2608	648	0	0	0	646	0
23	Age_40_49	INFECTED_SYMPTOMS_MILD	0	0	0	3536	0	0	0	269	0
23	Age_40_49	INFECTED_SYMPTOMS_SEVERE_ICpossible	0	0	0	0	3	0	0	0	0
23	Age_40_49	INFECTED_SYMPTOMS_SEVERE_ICnotpossible	0	0	0	0	0	0	0	0	0
23	Age_40_49	INFECTED_SYMPTOMS_SEVERE_QUEUE	0	0	0	0	0	0	0	0	0
23	Age_40_49	CURED	0	0	0	0	0	0	0	14097	0
23	Age_40_49	DEAD	0	0	0	0	0	0	0	0	1
23	Age_50_59	HEALTHY	2459635	4729	0	0	0	0	0	0	0
23	Age_50_59	INFECTED_NOSYMPTOMS_NOTCONTAGIOUS	0	18323	1785	0	0	0	0	633	0
23	Age_50_59	INFECTED_NOSYMPTOMS_ISCONTAGIOUS	0	0	2729	728	0	0	0	657	0
23	Age_50_59	INFECTED_SYMPTOMS_MILD	0	0	0	3773	1	0	0	244	0
23	Age_50_59	INFECTED_SYMPTOMS_SEVERE_ICpossible	0	0	0	0	9	0	0	1	0
23	Age_50_59	INFECTED_SYMPTOMS_SEVERE_ICnotpossible	0	0	0	0	0	0	0	0	0
23	Age_50_59	INFECTED_SYMPTOMS_SEVERE_QUEUE	0	0	0	0	0	0	0	0	0
23	Age_50_59	CURED	0	0	0	0	0	0	0	15141	0
23	Age_50_59	DEAD	0	0	0	0	0	0	0	0	0
23	Age_60_69	HEALTHY	2065577	2030	0	0	0	0	0	0	0
23	Age_60_69	INFECTED_NOSYMPTOMS_NOTCONTAGIOUS	0	8428	809	0	0	0	0	262	0
23	Age_60_69	INFECTED_NOSYMPTOMS_ISCONTAGIOUS	0	0	1323	324	0	0	0	321	0
23	Age_60_69	INFECTED_SYMPTOMS_MILD	0	0	0	1932	2	0	0	134	0
23	Age_60_69	INFECTED_SYMPTOMS_SEVERE_ICpossible	0	0	0	0	5	0	0	0	1
23	Age_60_69	INFECTED_SYMPTOMS_SEVERE_ICnotpossible	0	0	0	0	0	2	0	0	0
23	Age_60_69	INFECTED_SYMPTOMS_SEVERE_QUEUE	0	0	0	0	0	0	0	0	0
23	Age_60_69	CURED	0	0	0	0	0	0	0	8757	0
23	Age_60_69	DEAD	0	0	0	0	0	0	0	0	6
23	Age_70_79	HEALTHY	1509758	949	0	0	0	0	0	0	0
23	Age_70_79	INFECTED_NOSYMPTOMS_NOTCONTAGIOUS	0	3883	402	0	0	0	0	151	0
23	Age_70_79	INFECTED_NOSYMPTOMS_ISCONTAGIOUS	0	0	637	153	0	0	0	149	0
23	Age_70_79	INFECTED_SYMPTOMS_MILD	0	0	0	1022	0	3	0	75	0
23	Age_70_79	INFECTED_SYMPTOMS_SEVERE_ICpossible	0	0	0	0	14	0	0	0	0
23	Age_70_79	INFECTED_SYMPTOMS_SEVERE_ICnotpossible	0	0	0	0	0	23	0	0	1
23	Age_70_79	INFECTED_SYMPTOMS_SEVERE_QUEUE	0	0	0	0	0	0	0	0	0
23	Age_70_79	CURED	0	0	0	0	0	0	0	4877	0
23	Age_70_79	DEAD	0	0	0	0	0	0	0	0	13
23	Age_80_150	HEALTHY	792497	491	0	0	0	0	0	0	0
23	Age_80_150	INFECTED_NOSYMPTOMS_NOTCONTAGIOUS	0	2067	169	0	0	0	0	67	0
23	Age_80_150	INFECTED_NOSYMPTOMS_ISCONTAGIOUS	0	0	328	80	0	0	0	78	0
23	Age_80_150	INFECTED_SYMPTOMS_MILD	0	0	0	518	0	8	0	27	0
23	Age_80_150	INFECTED_SYMPTOMS_SEVERE_ICpossible	0	0	0	0	1	0	0	0	0
23	Age_80_150	INFECTED_SYMPTOMS_SEVERE_ICnotpossible	0	0	0	0	0	44	0	0	6
23	Age_80_150	INFECTED_SYMPTOMS_SEVERE_QUEUE	0	0	0	0	0	0	0	0	0
23	Age_80_150	CURED	0	0	0	0	0	0	0	2375	0
23	Age_80_150	DEAD	0	0	0	0	0	0	0	0	64
24	Age_0_9	HEALTHY	1711550	7751	0	0	0	0	0	0	0
24	Age_0_9	INFECTED_NOSYMPTOMS_NOTCONTAGIOUS	0	29604	2798	0	0	0	0	1035	0
24	Age_0_9	INFECTED_NOSYMPTOMS_ISCONTAGIOUS	0	0	4145	1062	0	0	0	1047	0
24	Age_0_9	INFECTED_SYMPTOMS_MILD	0	0	0	5077	0	0	0	360	0
24	Age_0_9	INFECTED_SYMPTOMS_SEVERE_ICpossible	0	0	0	0	0	0	0	0	0
24	Age_0_9	INFECTED_SYMPTOMS_SEVERE_ICnotpossible	0	0	0	0	0	0	0	0	0
24	Age_0_9	INFECTED_SYMPTOMS_SEVERE_QUEUE	0	0	0	0	0	0	0	0	0
24	Age_0_9	CURED	0	0	0	0	0	0	0	19075	0
24	Age_0_9	DEAD	0	0	0	0	0	0	0	0	0
24	Age_10_19	HEALTHY	1955356	5596	0	0	0	0	0	0	0
24	Age_10_19	INFECTED_NOSYMPTOMS_NOTCONTAGIOUS	0	20789	1984	0	0	0	0	729	0
24	Age_10_19	INFECTED_NOSYMPTOMS_ISCONTAGIOUS	0	0	3054	771	0	0	0	706	0
24	Age_10_19	INFECTED_SYMPTOMS_MILD	0	0	0	3806	0	0	0	293	0
24	Age_10_19	INFECTED_SYMPTOMS_SEVERE_ICpossible	0	0	0	0	1	0	0	0	0
24	Age_10_19	INFECTED_SYMPTOMS_SEVERE_ICnotpossible	0	0	0	0	0	0	0	0	0
24	Age_10_19	INFECTED_SYMPTOMS_SEVERE_QUEUE	0	0	0	0	0	0	0	0	0
24	Age_10_19	CURED	0	0	0	0	0	0	0	15249	0
24	Age_10_19	DEAD	0	0	0	0	0	0	0	0	0
24	Age_20_29	HEALTHY	2146832	5472	0	0	0	0	0	0	0
24	Age_20_29	INFECTED_NOSYMPTOMS_NOTCONTAGIOUS	0	21051	2138	0	0	0	0	753	0
24	Age_20_29	INFECTED_NOSYMPTOMS_ISCONTAGIOUS	0	0	3145	758	0	0	0	730	0
24	Age_20_29	INFECTED_SYMPTOMS_MILD	0	0	0	4140	0	0	0	323	0
24	Age_20_29	INFECTED_SYMPTOMS_SEVERE_ICpossible	0	0	0	0	0	0	0	0	0
24	Age_20_29	INFECTED_SYMPTOMS_SEVERE_ICnotpossible	0	0	0	0	0	0	0	0	0
24	Age_20_29	INFECTED_SYMPTOMS_SEVERE_QUEUE	0	0	0	0	0	0	0	0	0
24	Age_20_29	CURED	0	0	0	0	0	0	0	16446	0
24	Age_20_29	DEAD	0	0	0	0	0	0	0	0	0
24	Age_30_39	HEALTHY	2053990	5333	0	0	0	0	0	0	0
24	Age_30_39	INFECTED_NOSYMPTOMS_NOTCONTAGIOUS	0	20879	2061	0	0	0	0	750	0
24	Age_30_39	INFECTED_NOSYMPTOMS_ISCONTAGIOUS	0	0	2985	804	0	0	0	731	0
24	Age_30_39	INFECTED_SYMPTOMS_MILD	0	0	0	4060	0	0	0	309	0
24	Age_30_39	INFECTED_SYMPTOMS_SEVERE_ICpossible	0	0	0	0	1	0	0	0	0
24	Age_30_39	INFECTED_SYMPTOMS_SEVERE_ICnotpossible	0	0	0	0	0	0	0	0	0
24	Age_30_39	INFECTED_SYMPTOMS_SEVERE_QUEUE	0	0	0	0	0	0	0	0	0
24	Age_30_39	CURED	0	0	0	0	0	0	0	16296	0
24	Age_30_39	DEAD	0	0	0	0	0	0	0	0	0
24	Age_40_49	HEALTHY	2210245	4839	0	0	0	0	0	0	0
24	Age_40_49	INFECTED_NOSYMPTOMS_NOTCONTAGIOUS	0	19264	1938	0	0	0	0	733	0
24	Age_40_49	INFECTED_NOSYMPTOMS_ISCONTAGIOUS	0	0	2844	729	0	0	0	699	0
24	Age_40_49	INFECTED_SYMPTOMS_MILD	0	0	0	3885	0	0	0	299	0
24	Age_40_49	INFECTED_SYMPTOMS_SEVERE_ICpossible	0	0	0	0	3	0	0	0	0
24	Age_40_49	INFECTED_SYMPTOMS_SEVERE_ICnotpossible	0	0	0	0	0	0	0	0	0
24	Age_40_49	INFECTED_SYMPTOMS_SEVERE_QUEUE	0	0	0	0	0	0	0	0	0
24	Age_40_49	CURED	0	0	0	0	0	0	0	15628	0
24	Age_40_49	DEAD	0	0	0	0	0	0	0	0	1
24	Age_50_59	HEALTHY	2454449	5186	0	0	0	0	0	0	0
24	Age_50_59	INFECTED_NOSYMPTOMS_NOTCONTAGIOUS	0	20326	2002	0	0	0	0	724	0
24	Age_50_59	INFECTED_NOSYMPTOMS_ISCONTAGIOUS	0	0	3042	759	0	0	0	713	0
24	Age_50_59	INFECTED_SYMPTOMS_MILD	0	0	0	4193	0	0	0	308	0
24	Age_50_59	INFECTED_SYMPTOMS_SEVERE_ICpossible	0	0	0	0	9	0	0	1	0
24	Age_50_59	INFECTED_SYMPTOMS_SEVERE_ICnotpossible	0	0	0	0	0	0	0	0	0
24	Age_50_59	INFECTED_SYMPTOMS_SEVERE_QUEUE	0	0	0	0	0	0	0	0	0
24	Age_50_59	CURED	0	0	0	0	0	0	0	16676	0
24	Age_50_59	DEAD	0	0	0	0	0	0	0	0	0
24	Age_60_69	HEALTHY	2063375	2202	0	0	0	0	0	0	0
[truncated: 4,481 more rows]
