# Supplementary material for: Forecasting the spread of SARS-CoV-2 is inherently ambiguous given the current state of virus research
Source: PLoS One. 2021 Mar 3;16(3):e0245519. doi: 10.1371/journal.pone.0245519 (PMC7928451; doi:10.1371/journal.pone.0245519)
Supplement: S1 Data — It contains the data files in the input folder and the source code of the model in the src folder. Furthermore, in order to understand the input data please read the Readme file. Finally, in case you are unable to work with java, there is a .jar file included that runs our code without having to understand java. (ZIP) [file pone.0245519.s002.zip › Data to duplicate research/covid-paper-supplement-master/output/testfolder/switchStages_matrix-1_0.394_2.txt]

			HEALTHY	INFECTED_NOSYMPTOMS_NOTCONTAGIOUS	INFECTED_NOSYMPTOMS_ISCONTAGIOUS	INFECTED_SYMPTOMS_MILD	INFECTED_SYMPTOMS_SEVERE_ICpossible	INFECTED_SYMPTOMS_SEVERE_ICnotpossible	INFECTED_SYMPTOMS_SEVERE_QUEUE	CURED	DEAD
0	Age_0_9	HEALTHY	1779869	530	0	0	0	0	0	0	0
0	Age_0_9	INFECTED_NOSYMPTOMS_NOTCONTAGIOUS	0	1406	134	0	0	0	0	71	0
0	Age_0_9	INFECTED_NOSYMPTOMS_ISCONTAGIOUS	0	0	269	81	0	0	0	51	0
0	Age_0_9	INFECTED_SYMPTOMS_MILD	0	0	0	253	0	0	0	19	0
0	Age_0_9	INFECTED_SYMPTOMS_SEVERE_ICpossible	0	0	0	0	0	0	0	0	0
0	Age_0_9	INFECTED_SYMPTOMS_SEVERE_ICnotpossible	0	0	0	0	0	0	0	0	0
0	Age_0_9	INFECTED_SYMPTOMS_SEVERE_QUEUE	0	0	0	0	0	0	0	0	0
0	Age_0_9	CURED	0	0	0	0	0	0	0	821	0
0	Age_0_9	DEAD	0	0	0	0	0	0	0	0	0
0	Age_10_19	HEALTHY	2004390	431	0	0	0	0	0	0	0
0	Age_10_19	INFECTED_NOSYMPTOMS_NOTCONTAGIOUS	0	1598	176	0	0	0	0	51	0
0	Age_10_19	INFECTED_NOSYMPTOMS_ISCONTAGIOUS	0	0	328	60	0	0	0	66	0
0	Age_10_19	INFECTED_SYMPTOMS_MILD	0	0	0	291	0	0	0	16	0
0	Age_10_19	INFECTED_SYMPTOMS_SEVERE_ICpossible	0	0	0	0	0	0	0	0	0
0	Age_10_19	INFECTED_SYMPTOMS_SEVERE_ICnotpossible	0	0	0	0	0	0	0	0	0
0	Age_10_19	INFECTED_SYMPTOMS_SEVERE_QUEUE	0	0	0	0	0	0	0	0	0
0	Age_10_19	CURED	0	0	0	0	0	0	0	927	0
0	Age_10_19	DEAD	0	0	0	0	0	0	0	0	0
0	Age_20_29	HEALTHY	2197479	467	0	0	0	0	0	0	0
0	Age_20_29	INFECTED_NOSYMPTOMS_NOTCONTAGIOUS	0	1779	160	0	0	0	0	60	0
0	Age_20_29	INFECTED_NOSYMPTOMS_ISCONTAGIOUS	0	0	348	77	0	0	0	73	0
0	Age_20_29	INFECTED_SYMPTOMS_MILD	0	0	0	307	0	0	0	24	0
0	Age_20_29	INFECTED_SYMPTOMS_SEVERE_ICpossible	0	0	0	0	0	0	0	0	0
0	Age_20_29	INFECTED_SYMPTOMS_SEVERE_ICnotpossible	0	0	0	0	0	0	0	0	0
0	Age_20_29	INFECTED_SYMPTOMS_SEVERE_QUEUE	0	0	0	0	0	0	0	0	0
0	Age_20_29	CURED	0	0	0	0	0	0	0	1014	0
0	Age_20_29	DEAD	0	0	0	0	0	0	0	0	0
0	Age_30_39	HEALTHY	2103994	508	0	0	0	0	0	0	0
0	Age_30_39	INFECTED_NOSYMPTOMS_NOTCONTAGIOUS	0	1668	181	0	0	0	0	63	0
0	Age_30_39	INFECTED_NOSYMPTOMS_ISCONTAGIOUS	0	0	331	68	0	0	0	85	0
0	Age_30_39	INFECTED_SYMPTOMS_MILD	0	0	0	311	0	0	0	14	0
0	Age_30_39	INFECTED_SYMPTOMS_SEVERE_ICpossible	0	0	0	0	0	0	0	0	0
0	Age_30_39	INFECTED_SYMPTOMS_SEVERE_ICnotpossible	0	0	0	0	0	0	0	0	0
0	Age_30_39	INFECTED_SYMPTOMS_SEVERE_QUEUE	0	0	0	0	0	0	0	0	0
0	Age_30_39	CURED	0	0	0	0	0	0	0	976	0
0	Age_30_39	DEAD	0	0	0	0	0	0	0	0	0
0	Age_40_49	HEALTHY	2256658	498	0	0	0	0	0	0	0
0	Age_40_49	INFECTED_NOSYMPTOMS_NOTCONTAGIOUS	0	1811	164	0	0	0	0	77	0
0	Age_40_49	INFECTED_NOSYMPTOMS_ISCONTAGIOUS	0	0	343	86	0	0	0	86	0
0	Age_40_49	INFECTED_SYMPTOMS_MILD	0	0	0	306	0	0	0	33	0
0	Age_40_49	INFECTED_SYMPTOMS_SEVERE_ICpossible	0	0	0	0	0	0	0	0	0
0	Age_40_49	INFECTED_SYMPTOMS_SEVERE_ICnotpossible	0	0	0	0	0	0	0	0	0
0	Age_40_49	INFECTED_SYMPTOMS_SEVERE_QUEUE	0	0	0	0	0	0	0	0	0
0	Age_40_49	CURED	0	0	0	0	0	0	0	1045	0
0	Age_40_49	DEAD	0	0	0	0	0	0	0	0	0
0	Age_50_59	HEALTHY	2503483	530	0	0	0	0	0	0	0
0	Age_50_59	INFECTED_NOSYMPTOMS_NOTCONTAGIOUS	0	1969	229	0	0	0	0	74	0
0	Age_50_59	INFECTED_NOSYMPTOMS_ISCONTAGIOUS	0	0	387	102	0	0	0	80	0
0	Age_50_59	INFECTED_SYMPTOMS_MILD	0	0	0	365	0	0	0	18	0
0	Age_50_59	INFECTED_SYMPTOMS_SEVERE_ICpossible	0	0	0	0	0	0	0	0	0
0	Age_50_59	INFECTED_SYMPTOMS_SEVERE_ICnotpossible	0	0	0	0	0	0	0	0	0
0	Age_50_59	INFECTED_SYMPTOMS_SEVERE_QUEUE	0	0	0	0	0	0	0	0	0
0	Age_50_59	CURED	0	0	0	0	0	0	0	1151	0
0	Age_50_59	DEAD	0	0	0	0	0	0	0	0	0
0	Age_60_69	HEALTHY	2085986	283	0	0	0	0	0	0	0
0	Age_60_69	INFECTED_NOSYMPTOMS_NOTCONTAGIOUS	0	1636	179	0	0	0	0	75	0
0	Age_60_69	INFECTED_NOSYMPTOMS_ISCONTAGIOUS	0	0	309	91	0	0	0	75	0
0	Age_60_69	INFECTED_SYMPTOMS_MILD	0	0	0	300	0	0	0	21	0
0	Age_60_69	INFECTED_SYMPTOMS_SEVERE_ICpossible	0	0	0	0	0	0	0	0	0
0	Age_60_69	INFECTED_SYMPTOMS_SEVERE_ICnotpossible	0	0	0	0	0	0	0	0	0
0	Age_60_69	INFECTED_SYMPTOMS_SEVERE_QUEUE	0	0	0	0	0	0	0	0	0
0	Age_60_69	CURED	0	0	0	0	0	0	0	958	0
0	Age_60_69	DEAD	0	0	0	0	0	0	0	0	0
0	Age_70_79	HEALTHY	1519321	142	0	0	0	0	0	0	0
0	Age_70_79	INFECTED_NOSYMPTOMS_NOTCONTAGIOUS	0	1202	127	0	0	0	0	52	0
0	Age_70_79	INFECTED_NOSYMPTOMS_ISCONTAGIOUS	0	0	231	59	0	0	0	49	0
0	Age_70_79	INFECTED_SYMPTOMS_MILD	0	0	0	215	1	0	0	11	0
0	Age_70_79	INFECTED_SYMPTOMS_SEVERE_ICpossible	0	0	0	0	0	0	0	0	0
0	Age_70_79	INFECTED_SYMPTOMS_SEVERE_ICnotpossible	0	0	0	0	0	0	0	0	0
0	Age_70_79	INFECTED_SYMPTOMS_SEVERE_QUEUE	0	0	0	0	0	0	0	0	0
0	Age_70_79	CURED	0	0	0	0	0	0	0	700	0
0	Age_70_79	DEAD	0	0	0	0	0	0	0	0	0
0	Age_80_150	HEALTHY	797374	72	0	0	0	0	0	0	0
0	Age_80_150	INFECTED_NOSYMPTOMS_NOTCONTAGIOUS	0	645	58	0	0	0	0	20	0
0	Age_80_150	INFECTED_NOSYMPTOMS_ISCONTAGIOUS	0	0	117	25	0	0	0	34	0
0	Age_80_150	INFECTED_SYMPTOMS_MILD	0	0	0	112	0	0	0	6	0
0	Age_80_150	INFECTED_SYMPTOMS_SEVERE_ICpossible	0	0	0	0	0	0	0	0	0
0	Age_80_150	INFECTED_SYMPTOMS_SEVERE_ICnotpossible	0	0	0	0	0	0	0	0	0
0	Age_80_150	INFECTED_SYMPTOMS_SEVERE_QUEUE	0	0	0	0	0	0	0	0	0
0	Age_80_150	CURED	0	0	0	0	0	0	0	357	0
0	Age_80_150	DEAD	0	0	0	0	0	0	0	0	0
1	Age_0_9	HEALTHY	1779301	568	0	0	0	0	0	0	0
1	Age_0_9	INFECTED_NOSYMPTOMS_NOTCONTAGIOUS	0	1701	163	0	0	0	0	72	0
1	Age_0_9	INFECTED_NOSYMPTOMS_ISCONTAGIOUS	0	0	283	62	0	0	0	58	0
1	Age_0_9	INFECTED_SYMPTOMS_MILD	0	0	0	304	0	0	0	30	0
1	Age_0_9	INFECTED_SYMPTOMS_SEVERE_ICpossible	0	0	0	0	0	0	0	0	0
1	Age_0_9	INFECTED_SYMPTOMS_SEVERE_ICnotpossible	0	0	0	0	0	0	0	0	0
1	Age_0_9	INFECTED_SYMPTOMS_SEVERE_QUEUE	0	0	0	0	0	0	0	0	0
1	Age_0_9	CURED	0	0	0	0	0	0	0	962	0
1	Age_0_9	DEAD	0	0	0	0	0	0	0	0	0
1	Age_10_19	HEALTHY	2003960	430	0	0	0	0	0	0	0
1	Age_10_19	INFECTED_NOSYMPTOMS_NOTCONTAGIOUS	0	1811	155	0	0	0	0	63	0
1	Age_10_19	INFECTED_NOSYMPTOMS_ISCONTAGIOUS	0	0	332	101	0	0	0	71	0
1	Age_10_19	INFECTED_SYMPTOMS_MILD	0	0	0	325	0	0	0	26	0
1	Age_10_19	INFECTED_SYMPTOMS_SEVERE_ICpossible	0	0	0	0	0	0	0	0	0
1	Age_10_19	INFECTED_SYMPTOMS_SEVERE_ICnotpossible	0	0	0	0	0	0	0	0	0
1	Age_10_19	INFECTED_SYMPTOMS_SEVERE_QUEUE	0	0	0	0	0	0	0	0	0
1	Age_10_19	CURED	0	0	0	0	0	0	0	1060	0
1	Age_10_19	DEAD	0	0	0	0	0	0	0	0	0
1	Age_20_29	HEALTHY	2196953	526	0	0	0	0	0	0	0
1	Age_20_29	INFECTED_NOSYMPTOMS_NOTCONTAGIOUS	0	1977	191	0	0	0	0	78	0
1	Age_20_29	INFECTED_NOSYMPTOMS_ISCONTAGIOUS	0	0	335	80	0	0	0	93	0
1	Age_20_29	INFECTED_SYMPTOMS_MILD	0	0	0	359	0	0	0	25	0
1	Age_20_29	INFECTED_SYMPTOMS_SEVERE_ICpossible	0	0	0	0	0	0	0	0	0
1	Age_20_29	INFECTED_SYMPTOMS_SEVERE_ICnotpossible	0	0	0	0	0	0	0	0	0
1	Age_20_29	INFECTED_SYMPTOMS_SEVERE_QUEUE	0	0	0	0	0	0	0	0	0
1	Age_20_29	CURED	0	0	0	0	0	0	0	1171	0
1	Age_20_29	DEAD	0	0	0	0	0	0	0	0	0
1	Age_30_39	HEALTHY	2103462	532	0	0	0	0	0	0	0
1	Age_30_39	INFECTED_NOSYMPTOMS_NOTCONTAGIOUS	0	1928	186	0	0	0	0	62	0
1	Age_30_39	INFECTED_NOSYMPTOMS_ISCONTAGIOUS	0	0	345	80	0	0	0	87	0
1	Age_30_39	INFECTED_SYMPTOMS_MILD	0	0	0	358	0	0	0	21	0
1	Age_30_39	INFECTED_SYMPTOMS_SEVERE_ICpossible	0	0	0	0	0	0	0	0	0
1	Age_30_39	INFECTED_SYMPTOMS_SEVERE_ICnotpossible	0	0	0	0	0	0	0	0	0
1	Age_30_39	INFECTED_SYMPTOMS_SEVERE_QUEUE	0	0	0	0	0	0	0	0	0
1	Age_30_39	CURED	0	0	0	0	0	0	0	1138	0
1	Age_30_39	DEAD	0	0	0	0	0	0	0	0	0
1	Age_40_49	HEALTHY	2256093	565	0	0	0	0	0	0	0
1	Age_40_49	INFECTED_NOSYMPTOMS_NOTCONTAGIOUS	0	2055	192	0	0	0	0	62	0
1	Age_40_49	INFECTED_NOSYMPTOMS_ISCONTAGIOUS	0	0	335	86	0	0	0	86	0
1	Age_40_49	INFECTED_SYMPTOMS_MILD	0	0	0	364	0	0	0	28	0
1	Age_40_49	INFECTED_SYMPTOMS_SEVERE_ICpossible	0	0	0	0	0	0	0	0	0
1	Age_40_49	INFECTED_SYMPTOMS_SEVERE_ICnotpossible	0	0	0	0	0	0	0	0	0
1	Age_40_49	INFECTED_SYMPTOMS_SEVERE_QUEUE	0	0	0	0	0	0	0	0	0
1	Age_40_49	CURED	0	0	0	0	0	0	0	1241	0
1	Age_40_49	DEAD	0	0	0	0	0	0	0	0	0
1	Age_50_59	HEALTHY	2502898	585	0	0	0	0	0	0	0
1	Age_50_59	INFECTED_NOSYMPTOMS_NOTCONTAGIOUS	0	2219	222	0	0	0	0	58	0
1	Age_50_59	INFECTED_NOSYMPTOMS_ISCONTAGIOUS	0	0	409	106	0	0	0	101	0
1	Age_50_59	INFECTED_SYMPTOMS_MILD	0	0	0	432	0	0	0	35	0
1	Age_50_59	INFECTED_SYMPTOMS_SEVERE_ICpossible	0	0	0	0	0	0	0	0	0
1	Age_50_59	INFECTED_SYMPTOMS_SEVERE_ICnotpossible	0	0	0	0	0	0	0	0	0
1	Age_50_59	INFECTED_SYMPTOMS_SEVERE_QUEUE	0	0	0	0	0	0	0	0	0
1	Age_50_59	CURED	0	0	0	0	0	0	0	1323	0
1	Age_50_59	DEAD	0	0	0	0	0	0	0	0	0
1	Age_60_69	HEALTHY	2085663	323	0	0	0	0	0	0	0
1	Age_60_69	INFECTED_NOSYMPTOMS_NOTCONTAGIOUS	0	1692	155	0	0	0	0	72	0
1	Age_60_69	INFECTED_NOSYMPTOMS_ISCONTAGIOUS	0	0	319	83	0	0	0	86	0
1	Age_60_69	INFECTED_SYMPTOMS_MILD	0	0	0	366	0	0	0	25	0
1	Age_60_69	INFECTED_SYMPTOMS_SEVERE_ICpossible	0	0	0	0	0	0	0	0	0
1	Age_60_69	INFECTED_SYMPTOMS_SEVERE_ICnotpossible	0	0	0	0	0	0	0	0	0
1	Age_60_69	INFECTED_SYMPTOMS_SEVERE_QUEUE	0	0	0	0	0	0	0	0	0
1	Age_60_69	CURED	0	0	0	0	0	0	0	1129	0
1	Age_60_69	DEAD	0	0	0	0	0	0	0	0	0
1	Age_70_79	HEALTHY	1519177	144	0	0	0	0	0	0	0
1	Age_70_79	INFECTED_NOSYMPTOMS_NOTCONTAGIOUS	0	1180	116	0	0	0	0	48	0
1	Age_70_79	INFECTED_NOSYMPTOMS_ISCONTAGIOUS	0	0	252	58	0	0	0	48	0
1	Age_70_79	INFECTED_SYMPTOMS_MILD	0	0	0	258	0	1	0	15	0
1	Age_70_79	INFECTED_SYMPTOMS_SEVERE_ICpossible	0	0	0	0	1	0	0	0	0
1	Age_70_79	INFECTED_SYMPTOMS_SEVERE_ICnotpossible	0	0	0	0	0	0	0	0	0
1	Age_70_79	INFECTED_SYMPTOMS_SEVERE_QUEUE	0	0	0	0	0	0	0	0	0
1	Age_70_79	CURED	0	0	0	0	0	0	0	812	0
1	Age_70_79	DEAD	0	0	0	0	0	0	0	0	0
1	Age_80_150	HEALTHY	797304	70	0	0	0	0	0	0	0
1	Age_80_150	INFECTED_NOSYMPTOMS_NOTCONTAGIOUS	0	643	58	0	0	0	0	16	0
1	Age_80_150	INFECTED_NOSYMPTOMS_ISCONTAGIOUS	0	0	120	28	0	0	0	27	0
1	Age_80_150	INFECTED_SYMPTOMS_MILD	0	0	0	128	0	4	0	5	0
1	Age_80_150	INFECTED_SYMPTOMS_SEVERE_ICpossible	0	0	0	0	0	0	0	0	0
1	Age_80_150	INFECTED_SYMPTOMS_SEVERE_ICnotpossible	0	0	0	0	0	0	0	0	0
1	Age_80_150	INFECTED_SYMPTOMS_SEVERE_QUEUE	0	0	0	0	0	0	0	0	0
1	Age_80_150	CURED	0	0	0	0	0	0	0	417	0
1	Age_80_150	DEAD	0	0	0	0	0	0	0	0	0
2	Age_0_9	HEALTHY	1778640	661	0	0	0	0	0	0	0
2	Age_0_9	INFECTED_NOSYMPTOMS_NOTCONTAGIOUS	0	2004	189	0	0	0	0	76	0
2	Age_0_9	INFECTED_NOSYMPTOMS_ISCONTAGIOUS	0	0	300	72	0	0	0	74	0
2	Age_0_9	INFECTED_SYMPTOMS_MILD	0	0	0	339	0	0	0	27	0
2	Age_0_9	INFECTED_SYMPTOMS_SEVERE_ICpossible	0	0	0	0	0	0	0	0	0
2	Age_0_9	INFECTED_SYMPTOMS_SEVERE_ICnotpossible	0	0	0	0	0	0	0	0	0
2	Age_0_9	INFECTED_SYMPTOMS_SEVERE_QUEUE	0	0	0	0	0	0	0	0	0
2	Age_0_9	CURED	0	0	0	0	0	0	0	1122	0
2	Age_0_9	DEAD	0	0	0	0	0	0	0	0	0
2	Age_10_19	HEALTHY	2003443	517	0	0	0	0	0	0	0
2	Age_10_19	INFECTED_NOSYMPTOMS_NOTCONTAGIOUS	0	1950	221	0	0	0	0	70	0
2	Age_10_19	INFECTED_NOSYMPTOMS_ISCONTAGIOUS	0	0	325	73	0	0	0	89	0
2	Age_10_19	INFECTED_SYMPTOMS_MILD	0	0	0	393	0	0	0	33	0
2	Age_10_19	INFECTED_SYMPTOMS_SEVERE_ICpossible	0	0	0	0	0	0	0	0	0
2	Age_10_19	INFECTED_SYMPTOMS_SEVERE_ICnotpossible	0	0	0	0	0	0	0	0	0
2	Age_10_19	INFECTED_SYMPTOMS_SEVERE_QUEUE	0	0	0	0	0	0	0	0	0
2	Age_10_19	CURED	0	0	0	0	0	0	0	1220	0
2	Age_10_19	DEAD	0	0	0	0	0	0	0	0	0
2	Age_20_29	HEALTHY	2196397	556	0	0	0	0	0	0	0
2	Age_20_29	INFECTED_NOSYMPTOMS_NOTCONTAGIOUS	0	2197	230	0	0	0	0	76	0
2	Age_20_29	INFECTED_NOSYMPTOMS_ISCONTAGIOUS	0	0	346	88	0	0	0	92	0
2	Age_20_29	INFECTED_SYMPTOMS_MILD	0	0	0	408	0	0	0	31	0
2	Age_20_29	INFECTED_SYMPTOMS_SEVERE_ICpossible	0	0	0	0	0	0	0	0	0
2	Age_20_29	INFECTED_SYMPTOMS_SEVERE_ICnotpossible	0	0	0	0	0	0	0	0	0
2	Age_20_29	INFECTED_SYMPTOMS_SEVERE_QUEUE	0	0	0	0	0	0	0	0	0
2	Age_20_29	CURED	0	0	0	0	0	0	0	1367	0
2	Age_20_29	DEAD	0	0	0	0	0	0	0	0	0
2	Age_30_39	HEALTHY	2102907	555	0	0	0	0	0	0	0
2	Age_30_39	INFECTED_NOSYMPTOMS_NOTCONTAGIOUS	0	2161	219	0	0	0	0	80	0
2	Age_30_39	INFECTED_NOSYMPTOMS_ISCONTAGIOUS	0	0	364	91	0	0	0	76	0
2	Age_30_39	INFECTED_SYMPTOMS_MILD	0	0	0	403	0	0	0	35	0
2	Age_30_39	INFECTED_SYMPTOMS_SEVERE_ICpossible	0	0	0	0	0	0	0	0	0
2	Age_30_39	INFECTED_SYMPTOMS_SEVERE_ICnotpossible	0	0	0	0	0	0	0	0	0
2	Age_30_39	INFECTED_SYMPTOMS_SEVERE_QUEUE	0	0	0	0	0	0	0	0	0
2	Age_30_39	CURED	0	0	0	0	0	0	0	1308	0
2	Age_30_39	DEAD	0	0	0	0	0	0	0	0	0
2	Age_40_49	HEALTHY	2255516	577	0	0	0	0	0	0	0
2	Age_40_49	INFECTED_NOSYMPTOMS_NOTCONTAGIOUS	0	2300	241	0	0	0	0	79	0
2	Age_40_49	INFECTED_NOSYMPTOMS_ISCONTAGIOUS	0	0	367	77	0	0	0	83	0
2	Age_40_49	INFECTED_SYMPTOMS_MILD	0	0	0	425	0	0	0	25	0
2	Age_40_49	INFECTED_SYMPTOMS_SEVERE_ICpossible	0	0	0	0	0	0	0	0	0
2	Age_40_49	INFECTED_SYMPTOMS_SEVERE_ICnotpossible	0	0	0	0	0	0	0	0	0
2	Age_40_49	INFECTED_SYMPTOMS_SEVERE_QUEUE	0	0	0	0	0	0	0	0	0
2	Age_40_49	CURED	0	0	0	0	0	0	0	1417	0
2	Age_40_49	DEAD	0	0	0	0	0	0	0	0	0
2	Age_50_59	HEALTHY	2502306	592	0	0	0	0	0	0	0
2	Age_50_59	INFECTED_NOSYMPTOMS_NOTCONTAGIOUS	0	2468	239	0	0	0	0	97	0
2	Age_50_59	INFECTED_NOSYMPTOMS_ISCONTAGIOUS	0	0	423	104	0	0	0	104	0
2	Age_50_59	INFECTED_SYMPTOMS_MILD	0	0	0	498	0	0	0	40	0
2	Age_50_59	INFECTED_SYMPTOMS_SEVERE_ICpossible	0	0	0	0	0	0	0	0	0
2	Age_50_59	INFECTED_SYMPTOMS_SEVERE_ICnotpossible	0	0	0	0	0	0	0	0	0
2	Age_50_59	INFECTED_SYMPTOMS_SEVERE_QUEUE	0	0	0	0	0	0	0	0	0
2	Age_50_59	CURED	0	0	0	0	0	0	0	1517	0
2	Age_50_59	DEAD	0	0	0	0	0	0	0	0	0
2	Age_60_69	HEALTHY	2085340	323	0	0	0	0	0	0	0
2	Age_60_69	INFECTED_NOSYMPTOMS_NOTCONTAGIOUS	0	1805	155	0	0	0	0	55	0
2	Age_60_69	INFECTED_NOSYMPTOMS_ISCONTAGIOUS	0	0	302	86	0	0	0	86	0
2	Age_60_69	INFECTED_SYMPTOMS_MILD	0	0	0	407	0	0	0	42	0
2	Age_60_69	INFECTED_SYMPTOMS_SEVERE_ICpossible	0	0	0	0	0	0	0	0	0
2	Age_60_69	INFECTED_SYMPTOMS_SEVERE_ICnotpossible	0	0	0	0	0	0	0	0	0
2	Age_60_69	INFECTED_SYMPTOMS_SEVERE_QUEUE	0	0	0	0	0	0	0	0	0
2	Age_60_69	CURED	0	0	0	0	0	0	0	1312	0
2	Age_60_69	DEAD	0	0	0	0	0	0	0	0	0
2	Age_70_79	HEALTHY	1519020	157	0	0	0	0	0	0	0
2	Age_70_79	INFECTED_NOSYMPTOMS_NOTCONTAGIOUS	0	1166	116	0	0	0	0	42	0
2	Age_70_79	INFECTED_NOSYMPTOMS_ISCONTAGIOUS	0	0	244	64	0	0	0	60	0
2	Age_70_79	INFECTED_SYMPTOMS_MILD	0	0	0	293	0	2	0	21	0
2	Age_70_79	INFECTED_SYMPTOMS_SEVERE_ICpossible	0	0	0	0	1	0	0	0	0
2	Age_70_79	INFECTED_SYMPTOMS_SEVERE_ICnotpossible	0	0	0	0	0	1	0	0	0
2	Age_70_79	INFECTED_SYMPTOMS_SEVERE_QUEUE	0	0	0	0	0	0	0	0	0
2	Age_70_79	CURED	0	0	0	0	0	0	0	923	0
2	Age_70_79	DEAD	0	0	0	0	0	0	0	0	0
2	Age_80_150	HEALTHY	797226	78	0	0	0	0	0	0	0
2	Age_80_150	INFECTED_NOSYMPTOMS_NOTCONTAGIOUS	0	627	59	0	0	0	0	27	0
2	Age_80_150	INFECTED_NOSYMPTOMS_ISCONTAGIOUS	0	0	117	28	0	0	0	33	0
2	Age_80_150	INFECTED_SYMPTOMS_MILD	0	0	0	148	0	2	0	6	0
2	Age_80_150	INFECTED_SYMPTOMS_SEVERE_ICpossible	0	0	0	0	0	0	0	0	0
2	Age_80_150	INFECTED_SYMPTOMS_SEVERE_ICnotpossible	0	0	0	0	0	3	0	0	1
2	Age_80_150	INFECTED_SYMPTOMS_SEVERE_QUEUE	0	0	0	0	0	0	0	0	0
2	Age_80_150	CURED	0	0	0	0	0	0	0	465	0
2	Age_80_150	DEAD	0	0	0	0	0	0	0	0	0
3	Age_0_9	HEALTHY	1777935	705	0	0	0	0	0	0	0
3	Age_0_9	INFECTED_NOSYMPTOMS_NOTCONTAGIOUS	0	2359	231	0	0	0	0	75	0
3	Age_0_9	INFECTED_NOSYMPTOMS_ISCONTAGIOUS	0	0	344	77	0	0	0	68	0
3	Age_0_9	INFECTED_SYMPTOMS_MILD	0	0	0	372	0	0	0	39	0
3	Age_0_9	INFECTED_SYMPTOMS_SEVERE_ICpossible	0	0	0	0	0	0	0	0	0
3	Age_0_9	INFECTED_SYMPTOMS_SEVERE_ICnotpossible	0	0	0	0	0	0	0	0	0
3	Age_0_9	INFECTED_SYMPTOMS_SEVERE_QUEUE	0	0	0	0	0	0	0	0	0
3	Age_0_9	CURED	0	0	0	0	0	0	0	1299	0
3	Age_0_9	DEAD	0	0	0	0	0	0	0	0	0
3	Age_10_19	HEALTHY	2002873	570	0	0	0	0	0	0	0
3	Age_10_19	INFECTED_NOSYMPTOMS_NOTCONTAGIOUS	0	2170	223	0	0	0	0	74	0
3	Age_10_19	INFECTED_NOSYMPTOMS_ISCONTAGIOUS	0	0	357	90	0	0	0	99	0
3	Age_10_19	INFECTED_SYMPTOMS_MILD	0	0	0	436	0	0	0	30	0
3	Age_10_19	INFECTED_SYMPTOMS_SEVERE_ICpossible	0	0	0	0	0	0	0	0	0
3	Age_10_19	INFECTED_SYMPTOMS_SEVERE_ICnotpossible	0	0	0	0	0	0	0	0	0
3	Age_10_19	INFECTED_SYMPTOMS_SEVERE_QUEUE	0	0	0	0	0	0	0	0	0
3	Age_10_19	CURED	0	0	0	0	0	0	0	1412	0
3	Age_10_19	DEAD	0	0	0	0	0	0	0	0	0
3	Age_20_29	HEALTHY	2195725	672	0	0	0	0	0	0	0
3	Age_20_29	INFECTED_NOSYMPTOMS_NOTCONTAGIOUS	0	2439	227	0	0	0	0	87	0
3	Age_20_29	INFECTED_NOSYMPTOMS_ISCONTAGIOUS	0	0	389	97	0	0	0	90	0
3	Age_20_29	INFECTED_SYMPTOMS_MILD	0	0	0	460	0	0	0	36	0
3	Age_20_29	INFECTED_SYMPTOMS_SEVERE_ICpossible	0	0	0	0	0	0	0	0	0
3	Age_20_29	INFECTED_SYMPTOMS_SEVERE_ICnotpossible	0	0	0	0	0	0	0	0	0
3	Age_20_29	INFECTED_SYMPTOMS_SEVERE_QUEUE	0	0	0	0	0	0	0	0	0
3	Age_20_29	CURED	0	0	0	0	0	0	0	1566	0
3	Age_20_29	DEAD	0	0	0	0	0	0	0	0	0
3	Age_30_39	HEALTHY	2102278	629	0	0	0	0	0	0	0
3	Age_30_39	INFECTED_NOSYMPTOMS_NOTCONTAGIOUS	0	2400	232	0	0	0	0	84	0
3	Age_30_39	INFECTED_NOSYMPTOMS_ISCONTAGIOUS	0	0	405	87	0	0	0	91	0
3	Age_30_39	INFECTED_SYMPTOMS_MILD	0	0	0	469	0	0	0	25	0
3	Age_30_39	INFECTED_SYMPTOMS_SEVERE_ICpossible	0	0	0	0	0	0	0	0	0
3	Age_30_39	INFECTED_SYMPTOMS_SEVERE_ICnotpossible	0	0	0	0	0	0	0	0	0
3	Age_30_39	INFECTED_SYMPTOMS_SEVERE_QUEUE	0	0	0	0	0	0	0	0	0
3	Age_30_39	CURED	0	0	0	0	0	0	0	1499	0
3	Age_30_39	DEAD	0	0	0	0	0	0	0	0	0
3	Age_40_49	HEALTHY	2254891	625	0	0	0	0	0	0	0
3	Age_40_49	INFECTED_NOSYMPTOMS_NOTCONTAGIOUS	0	2555	231	0	0	0	0	91	0
3	Age_40_49	INFECTED_NOSYMPTOMS_ISCONTAGIOUS	0	0	395	123	0	0	0	90	0
3	Age_40_49	INFECTED_SYMPTOMS_MILD	0	0	0	465	0	0	0	37	0
3	Age_40_49	INFECTED_SYMPTOMS_SEVERE_ICpossible	0	0	0	0	0	0	0	0	0
3	Age_40_49	INFECTED_SYMPTOMS_SEVERE_ICnotpossible	0	0	0	0	0	0	0	0	0
3	Age_40_49	INFECTED_SYMPTOMS_SEVERE_QUEUE	0	0	0	0	0	0	0	0	0
3	Age_40_49	CURED	0	0	0	0	0	0	0	1604	0
3	Age_40_49	DEAD	0	0	0	0	0	0	0	0	0
3	Age_50_59	HEALTHY	2501624	682	0	0	0	0	0	0	0
3	Age_50_59	INFECTED_NOSYMPTOMS_NOTCONTAGIOUS	0	2692	278	0	0	0	0	90	0
3	Age_50_59	INFECTED_NOSYMPTOMS_ISCONTAGIOUS	0	0	459	92	0	0	0	111	0
3	Age_50_59	INFECTED_SYMPTOMS_MILD	0	0	0	561	0	0	0	41	0
3	Age_50_59	INFECTED_SYMPTOMS_SEVERE_ICpossible	0	0	0	0	0	0	0	0	0
3	Age_50_59	INFECTED_SYMPTOMS_SEVERE_ICnotpossible	0	0	0	0	0	0	0	0	0
3	Age_50_59	INFECTED_SYMPTOMS_SEVERE_QUEUE	0	0	0	0	0	0	0	0	0
3	Age_50_59	CURED	0	0	0	0	0	0	0	1758	0
3	Age_50_59	DEAD	0	0	0	0	0	0	0	0	0
3	Age_60_69	HEALTHY	2084972	368	0	0	0	0	0	0	0
3	Age_60_69	INFECTED_NOSYMPTOMS_NOTCONTAGIOUS	0	1889	172	0	0	0	0	67	0
3	Age_60_69	INFECTED_NOSYMPTOMS_ISCONTAGIOUS	0	0	309	81	0	0	0	67	0
3	Age_60_69	INFECTED_SYMPTOMS_MILD	0	0	0	449	1	0	0	43	0
3	Age_60_69	INFECTED_SYMPTOMS_SEVERE_ICpossible	0	0	0	0	0	0	0	0	0
3	Age_60_69	INFECTED_SYMPTOMS_SEVERE_ICnotpossible	0	0	0	0	0	0	0	0	0
3	Age_60_69	INFECTED_SYMPTOMS_SEVERE_QUEUE	0	0	0	0	0	0	0	0	0
3	Age_60_69	CURED	0	0	0	0	0	0	0	1495	0
3	Age_60_69	DEAD	0	0	0	0	0	0	0	0	0
3	Age_70_79	HEALTHY	1518858	162	0	0	0	0	0	0	0
3	Age_70_79	INFECTED_NOSYMPTOMS_NOTCONTAGIOUS	0	1165	119	0	0	0	0	39	0
3	Age_70_79	INFECTED_NOSYMPTOMS_ISCONTAGIOUS	0	0	246	61	0	0	0	53	0
3	Age_70_79	INFECTED_SYMPTOMS_MILD	0	0	0	327	0	2	0	28	0
3	Age_70_79	INFECTED_SYMPTOMS_SEVERE_ICpossible	0	0	0	0	1	0	0	0	0
3	Age_70_79	INFECTED_SYMPTOMS_SEVERE_ICnotpossible	0	0	0	0	0	3	0	0	0
3	Age_70_79	INFECTED_SYMPTOMS_SEVERE_QUEUE	0	0	0	0	0	0	0	0	0
3	Age_70_79	CURED	0	0	0	0	0	0	0	1046	0
3	Age_70_79	DEAD	0	0	0	0	0	0	0	0	0
3	Age_80_150	HEALTHY	797130	96	0	0	0	0	0	0	0
3	Age_80_150	INFECTED_NOSYMPTOMS_NOTCONTAGIOUS	0	632	48	0	0	0	0	25	0
3	Age_80_150	INFECTED_NOSYMPTOMS_ISCONTAGIOUS	0	0	108	31	0	0	0	37	0
3	Age_80_150	INFECTED_SYMPTOMS_MILD	0	0	0	166	0	3	0	7	0
3	Age_80_150	INFECTED_SYMPTOMS_SEVERE_ICpossible	0	0	0	0	0	0	0	0	0
3	Age_80_150	INFECTED_SYMPTOMS_SEVERE_ICnotpossible	0	0	0	0	0	4	0	0	1
3	Age_80_150	INFECTED_SYMPTOMS_SEVERE_QUEUE	0	0	0	0	0	0	0	0	0
3	Age_80_150	CURED	0	0	0	0	0	0	0	531	0
3	Age_80_150	DEAD	0	0	0	0	0	0	0	0	1
4	Age_0_9	HEALTHY	1777211	724	0	0	0	0	0	0	0
4	Age_0_9	INFECTED_NOSYMPTOMS_NOTCONTAGIOUS	0	2688	278	0	0	0	0	98	0
4	Age_0_9	INFECTED_NOSYMPTOMS_ISCONTAGIOUS	0	0	381	105	0	0	0	89	0
4	Age_0_9	INFECTED_SYMPTOMS_MILD	0	0	0	424	0	0	0	25	0
4	Age_0_9	INFECTED_SYMPTOMS_SEVERE_ICpossible	0	0	0	0	0	0	0	0	0
4	Age_0_9	INFECTED_SYMPTOMS_SEVERE_ICnotpossible	0	0	0	0	0	0	0	0	0
4	Age_0_9	INFECTED_SYMPTOMS_SEVERE_QUEUE	0	0	0	0	0	0	0	0	0
4	Age_0_9	CURED	0	0	0	0	0	0	0	1481	0
4	Age_0_9	DEAD	0	0	0	0	0	0	0	0	0
4	Age_10_19	HEALTHY	2002249	624	0	0	0	0	0	0	0
4	Age_10_19	INFECTED_NOSYMPTOMS_NOTCONTAGIOUS	0	2422	230	0	0	0	0	88	0
4	Age_10_19	INFECTED_NOSYMPTOMS_ISCONTAGIOUS	0	0	399	82	0	0	0	99	0
4	Age_10_19	INFECTED_SYMPTOMS_MILD	0	0	0	492	0	0	0	34	0
4	Age_10_19	INFECTED_SYMPTOMS_SEVERE_ICpossible	0	0	0	0	0	0	0	0	0
4	Age_10_19	INFECTED_SYMPTOMS_SEVERE_ICnotpossible	0	0	0	0	0	0	0	0	0
4	Age_10_19	INFECTED_SYMPTOMS_SEVERE_QUEUE	0	0	0	0	0	0	0	0	0
4	Age_10_19	CURED	0	0	0	0	0	0	0	1615	0
4	Age_10_19	DEAD	0	0	0	0	0	0	0	0	0
4	Age_20_29	HEALTHY	2195044	681	0	0	0	0	0	0	0
4	Age_20_29	INFECTED_NOSYMPTOMS_NOTCONTAGIOUS	0	2738	280	0	0	0	0	93	0
4	Age_20_29	INFECTED_NOSYMPTOMS_ISCONTAGIOUS	0	0	403	98	0	0	0	115	0
4	Age_20_29	INFECTED_SYMPTOMS_MILD	0	0	0	527	0	0	0	30	0
4	Age_20_29	INFECTED_SYMPTOMS_SEVERE_ICpossible	0	0	0	0	0	0	0	0	0
4	Age_20_29	INFECTED_SYMPTOMS_SEVERE_ICnotpossible	0	0	0	0	0	0	0	0	0
4	Age_20_29	INFECTED_SYMPTOMS_SEVERE_QUEUE	0	0	0	0	0	0	0	0	0
4	Age_20_29	CURED	0	0	0	0	0	0	0	1779	0
4	Age_20_29	DEAD	0	0	0	0	0	0	0	0	0
4	Age_30_39	HEALTHY	2101560	718	0	0	0	0	0	0	0
4	Age_30_39	INFECTED_NOSYMPTOMS_NOTCONTAGIOUS	0	2653	286	0	0	0	0	90	0
4	Age_30_39	INFECTED_NOSYMPTOMS_ISCONTAGIOUS	0	0	404	114	0	0	0	119	0
4	Age_30_39	INFECTED_SYMPTOMS_MILD	0	0	0	513	0	0	0	43	0
4	Age_30_39	INFECTED_SYMPTOMS_SEVERE_ICpossible	0	0	0	0	0	0	0	0	0
4	Age_30_39	INFECTED_SYMPTOMS_SEVERE_ICnotpossible	0	0	0	0	0	0	0	0	0
4	Age_30_39	INFECTED_SYMPTOMS_SEVERE_QUEUE	0	0	0	0	0	0	0	0	0
4	Age_30_39	CURED	0	0	0	0	0	0	0	1699	0
4	Age_30_39	DEAD	0	0	0	0	0	0	0	0	0
4	Age_40_49	HEALTHY	2254183	708	0	0	0	0	0	0	0
4	Age_40_49	INFECTED_NOSYMPTOMS_NOTCONTAGIOUS	0	2761	298	0	0	0	0	121	0
4	Age_40_49	INFECTED_NOSYMPTOMS_ISCONTAGIOUS	0	0	415	113	0	0	0	98	0
4	Age_40_49	INFECTED_SYMPTOMS_MILD	0	0	0	548	0	0	0	40	0
4	Age_40_49	INFECTED_SYMPTOMS_SEVERE_ICpossible	0	0	0	0	0	0	0	0	0
4	Age_40_49	INFECTED_SYMPTOMS_SEVERE_ICnotpossible	0	0	0	0	0	0	0	0	0
4	Age_40_49	INFECTED_SYMPTOMS_SEVERE_QUEUE	0	0	0	0	0	0	0	0	0
4	Age_40_49	CURED	0	0	0	0	0	0	0	1822	0
4	Age_40_49	DEAD	0	0	0	0	0	0	0	0	0
4	Age_50_59	HEALTHY	2500883	741	0	0	0	0	0	0	0
4	Age_50_59	INFECTED_NOSYMPTOMS_NOTCONTAGIOUS	0	2964	298	0	0	0	0	112	0
4	Age_50_59	INFECTED_NOSYMPTOMS_ISCONTAGIOUS	0	0	498	127	0	0	0	112	0
4	Age_50_59	INFECTED_SYMPTOMS_MILD	0	0	0	603	0	0	0	50	0
4	Age_50_59	INFECTED_SYMPTOMS_SEVERE_ICpossible	0	0	0	0	0	0	0	0	0
4	Age_50_59	INFECTED_SYMPTOMS_SEVERE_ICnotpossible	0	0	0	0	0	0	0	0	0
4	Age_50_59	INFECTED_SYMPTOMS_SEVERE_QUEUE	0	0	0	0	0	0	0	0	0
4	Age_50_59	CURED	0	0	0	0	0	0	0	2000	0
4	Age_50_59	DEAD	0	0	0	0	0	0	0	0	0
4	Age_60_69	HEALTHY	2084585	387	0	0	0	0	0	0	0
4	Age_60_69	INFECTED_NOSYMPTOMS_NOTCONTAGIOUS	0	1996	192	0	0	0	0	69	0
4	Age_60_69	INFECTED_NOSYMPTOMS_ISCONTAGIOUS	0	0	325	80	0	0	0	76	0
4	Age_60_69	INFECTED_SYMPTOMS_MILD	0	0	0	487	2	0	0	41	0
4	Age_60_69	INFECTED_SYMPTOMS_SEVERE_ICpossible	0	0	0	0	1	0	0	0	0
4	Age_60_69	INFECTED_SYMPTOMS_SEVERE_ICnotpossible	0	0	0	0	0	0	0	0	0
4	Age_60_69	INFECTED_SYMPTOMS_SEVERE_QUEUE	0	0	0	0	0	0	0	0	0
4	Age_60_69	CURED	0	0	0	0	0	0	0	1672	0
4	Age_60_69	DEAD	0	0	0	0	0	0	0	0	0
4	Age_70_79	HEALTHY	1518674	184	0	0	0	0	0	0	0
4	Age_70_79	INFECTED_NOSYMPTOMS_NOTCONTAGIOUS	0	1190	97	0	0	0	0	40	0
4	Age_70_79	INFECTED_NOSYMPTOMS_ISCONTAGIOUS	0	0	247	57	0	0	0	61	0
4	Age_70_79	INFECTED_SYMPTOMS_MILD	0	0	0	362	1	1	0	24	0
4	Age_70_79	INFECTED_SYMPTOMS_SEVERE_ICpossible	0	0	0	0	1	0	0	0	0
4	Age_70_79	INFECTED_SYMPTOMS_SEVERE_ICnotpossible	0	0	0	0	0	5	0	0	0
4	Age_70_79	INFECTED_SYMPTOMS_SEVERE_QUEUE	0	0	0	0	0	0	0	0	0
4	Age_70_79	CURED	0	0	0	0	0	0	0	1166	0
4	Age_70_79	DEAD	0	0	0	0	0	0	0	0	0
4	Age_80_150	HEALTHY	797034	96	0	0	0	0	0	0	0
4	Age_80_150	INFECTED_NOSYMPTOMS_NOTCONTAGIOUS	0	650	57	0	0	0	0	21	0
4	Age_80_150	INFECTED_NOSYMPTOMS_ISCONTAGIOUS	0	0	104	23	0	0	0	29	0
4	Age_80_150	INFECTED_SYMPTOMS_MILD	0	0	0	185	0	4	0	8	0
4	Age_80_150	INFECTED_SYMPTOMS_SEVERE_ICpossible	0	0	0	0	0	0	0	0	0
4	Age_80_150	INFECTED_SYMPTOMS_SEVERE_ICnotpossible	0	0	0	0	0	5	0	0	2
4	Age_80_150	INFECTED_SYMPTOMS_SEVERE_QUEUE	0	0	0	0	0	0	0	0	0
4	Age_80_150	CURED	0	0	0	0	0	0	0	600	0
4	Age_80_150	DEAD	0	0	0	0	0	0	0	0	2
5	Age_0_9	HEALTHY	1776246	965	0	0	0	0	0	0	0
5	Age_0_9	INFECTED_NOSYMPTOMS_NOTCONTAGIOUS	0	3014	294	0	0	0	0	104	0
5	Age_0_9	INFECTED_NOSYMPTOMS_ISCONTAGIOUS	0	0	439	103	0	0	0	117	0
5	Age_0_9	INFECTED_SYMPTOMS_MILD	0	0	0	491	0	0	0	38	0
5	Age_0_9	INFECTED_SYMPTOMS_SEVERE_ICpossible	0	0	0	0	0	0	0	0	0
5	Age_0_9	INFECTED_SYMPTOMS_SEVERE_ICnotpossible	0	0	0	0	0	0	0	0	0
5	Age_0_9	INFECTED_SYMPTOMS_SEVERE_QUEUE	0	0	0	0	0	0	0	0	0
5	Age_0_9	CURED	0	0	0	0	0	0	0	1693	0
5	Age_0_9	DEAD	0	0	0	0	0	0	0	0	0
5	Age_10_19	HEALTHY	2001573	676	0	0	0	0	0	0	0
5	Age_10_19	INFECTED_NOSYMPTOMS_NOTCONTAGIOUS	0	2715	253	0	0	0	0	78	0
5	Age_10_19	INFECTED_NOSYMPTOMS_ISCONTAGIOUS	0	0	435	88	0	0	0	106	0
5	Age_10_19	INFECTED_SYMPTOMS_MILD	0	0	0	546	0	0	0	28	0
5	Age_10_19	INFECTED_SYMPTOMS_SEVERE_ICpossible	0	0	0	0	0	0	0	0	0
5	Age_10_19	INFECTED_SYMPTOMS_SEVERE_ICnotpossible	0	0	0	0	0	0	0	0	0
5	Age_10_19	INFECTED_SYMPTOMS_SEVERE_QUEUE	0	0	0	0	0	0	0	0	0
5	Age_10_19	CURED	0	0	0	0	0	0	0	1836	0
5	Age_10_19	DEAD	0	0	0	0	0	0	0	0	0
5	Age_20_29	HEALTHY	2194287	757	0	0	0	0	0	0	0
5	Age_20_29	INFECTED_NOSYMPTOMS_NOTCONTAGIOUS	0	3021	299	0	0	0	0	99	0
5	Age_20_29	INFECTED_NOSYMPTOMS_ISCONTAGIOUS	0	0	468	112	0	0	0	103	0
5	Age_20_29	INFECTED_SYMPTOMS_MILD	0	0	0	586	0	0	0	39	0
5	Age_20_29	INFECTED_SYMPTOMS_SEVERE_ICpossible	0	0	0	0	0	0	0	0	0
5	Age_20_29	INFECTED_SYMPTOMS_SEVERE_ICnotpossible	0	0	0	0	0	0	0	0	0
5	Age_20_29	INFECTED_SYMPTOMS_SEVERE_QUEUE	0	0	0	0	0	0	0	0	0
5	Age_20_29	CURED	0	0	0	0	0	0	0	2017	0
5	Age_20_29	DEAD	0	0	0	0	0	0	0	0	0
5	Age_30_39	HEALTHY	2100787	773	0	0	0	0	0	0	0
5	Age_30_39	INFECTED_NOSYMPTOMS_NOTCONTAGIOUS	0	2986	282	0	0	0	0	103	0
5	Age_30_39	INFECTED_NOSYMPTOMS_ISCONTAGIOUS	0	0	449	131	0	0	0	110	0
5	Age_30_39	INFECTED_SYMPTOMS_MILD	0	0	0	585	0	0	0	42	0
5	Age_30_39	INFECTED_SYMPTOMS_SEVERE_ICpossible	0	0	0	0	0	0	0	0	0
5	Age_30_39	INFECTED_SYMPTOMS_SEVERE_ICnotpossible	0	0	0	0	0	0	0	0	0
5	Age_30_39	INFECTED_SYMPTOMS_SEVERE_QUEUE	0	0	0	0	0	0	0	0	0
5	Age_30_39	CURED	0	0	0	0	0	0	0	1951	0
5	Age_30_39	DEAD	0	0	0	0	0	0	0	0	0
5	Age_40_49	HEALTHY	2253473	710	0	0	0	0	0	0	0
5	Age_40_49	INFECTED_NOSYMPTOMS_NOTCONTAGIOUS	0	3039	316	0	0	0	0	114	0
5	Age_40_49	INFECTED_NOSYMPTOMS_ISCONTAGIOUS	0	0	478	116	0	0	0	119	0
5	Age_40_49	INFECTED_SYMPTOMS_MILD	0	0	0	620	0	0	0	41	0
5	Age_40_49	INFECTED_SYMPTOMS_SEVERE_ICpossible	0	0	0	0	0	0	0	0	0
5	Age_40_49	INFECTED_SYMPTOMS_SEVERE_ICnotpossible	0	0	0	0	0	0	0	0	0
5	Age_40_49	INFECTED_SYMPTOMS_SEVERE_QUEUE	0	0	0	0	0	0	0	0	0
5	Age_40_49	CURED	0	0	0	0	0	0	0	2081	0
5	Age_40_49	DEAD	0	0	0	0	0	0	0	0	0
5	Age_50_59	HEALTHY	2500032	851	0	0	0	0	0	0	0
5	Age_50_59	INFECTED_NOSYMPTOMS_NOTCONTAGIOUS	0	3287	291	0	0	0	0	127	0
5	Age_50_59	INFECTED_NOSYMPTOMS_ISCONTAGIOUS	0	0	515	129	0	0	0	152	0
5	Age_50_59	INFECTED_SYMPTOMS_MILD	0	0	0	681	0	0	0	49	0
5	Age_50_59	INFECTED_SYMPTOMS_SEVERE_ICpossible	0	0	0	0	0	0	0	0	0
5	Age_50_59	INFECTED_SYMPTOMS_SEVERE_ICnotpossible	0	0	0	0	0	0	0	0	0
5	Age_50_59	INFECTED_SYMPTOMS_SEVERE_QUEUE	0	0	0	0	0	0	0	0	0
5	Age_50_59	CURED	0	0	0	0	0	0	0	2274	0
5	Age_50_59	DEAD	0	0	0	0	0	0	0	0	0
5	Age_60_69	HEALTHY	2084199	386	0	0	0	0	0	0	0
5	Age_60_69	INFECTED_NOSYMPTOMS_NOTCONTAGIOUS	0	2087	212	0	0	0	0	84	0
5	Age_60_69	INFECTED_NOSYMPTOMS_ISCONTAGIOUS	0	0	339	95	0	0	0	83	0
5	Age_60_69	INFECTED_SYMPTOMS_MILD	0	0	0	536	0	0	0	31	0
5	Age_60_69	INFECTED_SYMPTOMS_SEVERE_ICpossible	0	0	0	0	3	0	0	0	0
5	Age_60_69	INFECTED_SYMPTOMS_SEVERE_ICnotpossible	0	0	0	0	0	0	0	0	0
5	Age_60_69	INFECTED_SYMPTOMS_SEVERE_QUEUE	0	0	0	0	0	0	0	0	0
5	Age_60_69	CURED	0	0	0	0	0	0	0	1858	0
5	Age_60_69	DEAD	0	0	0	0	0	0	0	0	0
5	Age_70_79	HEALTHY	1518491	183	0	0	0	0	0	0	0
5	Age_70_79	INFECTED_NOSYMPTOMS_NOTCONTAGIOUS	0	1227	107	0	0	0	0	40	0
5	Age_70_79	INFECTED_NOSYMPTOMS_ISCONTAGIOUS	0	0	226	58	0	0	0	60	0
5	Age_70_79	INFECTED_SYMPTOMS_MILD	0	0	0	384	3	1	0	31	0
5	Age_70_79	INFECTED_SYMPTOMS_SEVERE_ICpossible	0	0	0	0	2	0	0	0	0
5	Age_70_79	INFECTED_SYMPTOMS_SEVERE_ICnotpossible	0	0	0	0	0	6	0	0	0
5	Age_70_79	INFECTED_SYMPTOMS_SEVERE_QUEUE	0	0	0	0	0	0	0	0	0
5	Age_70_79	CURED	0	0	0	0	0	0	0	1291	0
5	Age_70_79	DEAD	0	0	0	0	0	0	0	0	0
5	Age_80_150	HEALTHY	796941	93	0	0	0	0	0	0	0
5	Age_80_150	INFECTED_NOSYMPTOMS_NOTCONTAGIOUS	0	658	64	0	0	0	0	24	0
5	Age_80_150	INFECTED_NOSYMPTOMS_ISCONTAGIOUS	0	0	102	27	0	0	0	32	0
5	Age_80_150	INFECTED_SYMPTOMS_MILD	0	0	0	189	0	3	0	16	0
5	Age_80_150	INFECTED_SYMPTOMS_SEVERE_ICpossible	0	0	0	0	0	0	0	0	0
5	Age_80_150	INFECTED_SYMPTOMS_SEVERE_ICnotpossible	0	0	0	0	0	9	0	0	0
5	Age_80_150	INFECTED_SYMPTOMS_SEVERE_QUEUE	0	0	0	0	0	0	0	0	0
5	Age_80_150	CURED	0	0	0	0	0	0	0	658	0
5	Age_80_150	DEAD	0	0	0	0	0	0	0	0	4
6	Age_0_9	HEALTHY	1775242	1004	0	0	0	0	0	0	0
6	Age_0_9	INFECTED_NOSYMPTOMS_NOTCONTAGIOUS	0	3515	332	0	0	0	0	132	0
6	Age_0_9	INFECTED_NOSYMPTOMS_ISCONTAGIOUS	0	0	509	118	0	0	0	106	0
6	Age_0_9	INFECTED_SYMPTOMS_MILD	0	0	0	561	0	0	0	33	0
6	Age_0_9	INFECTED_SYMPTOMS_SEVERE_ICpossible	0	0	0	0	0	0	0	0	0
6	Age_0_9	INFECTED_SYMPTOMS_SEVERE_ICnotpossible	0	0	0	0	0	0	0	0	0
6	Age_0_9	INFECTED_SYMPTOMS_SEVERE_QUEUE	0	0	0	0	0	0	0	0	0
6	Age_0_9	CURED	0	0	0	0	0	0	0	1952	0
6	Age_0_9	DEAD	0	0	0	0	0	0	0	0	0
6	Age_10_19	HEALTHY	2000825	748	0	0	0	0	0	0	0
6	Age_10_19	INFECTED_NOSYMPTOMS_NOTCONTAGIOUS	0	2979	300	0	0	0	0	112	0
6	Age_10_19	INFECTED_NOSYMPTOMS_ISCONTAGIOUS	0	0	466	102	0	0	0	120	0
6	Age_10_19	INFECTED_SYMPTOMS_MILD	0	0	0	600	0	0	0	34	0
6	Age_10_19	INFECTED_SYMPTOMS_SEVERE_ICpossible	0	0	0	0	0	0	0	0	0
6	Age_10_19	INFECTED_SYMPTOMS_SEVERE_ICnotpossible	0	0	0	0	0	0	0	0	0
6	Age_10_19	INFECTED_SYMPTOMS_SEVERE_QUEUE	0	0	0	0	0	0	0	0	0
6	Age_10_19	CURED	0	0	0	0	0	0	0	2048	0
6	Age_10_19	DEAD	0	0	0	0	0	0	0	0	0
6	Age_20_29	HEALTHY	2193398	889	0	0	0	0	0	0	0
6	Age_20_29	INFECTED_NOSYMPTOMS_NOTCONTAGIOUS	0	3319	333	0	0	0	0	126	0
6	Age_20_29	INFECTED_NOSYMPTOMS_ISCONTAGIOUS	0	0	514	123	0	0	0	130	0
6	Age_20_29	INFECTED_SYMPTOMS_MILD	0	0	0	655	0	0	0	43	0
6	Age_20_29	INFECTED_SYMPTOMS_SEVERE_ICpossible	0	0	0	0	0	0	0	0	0
6	Age_20_29	INFECTED_SYMPTOMS_SEVERE_ICnotpossible	0	0	0	0	0	0	0	0	0
6	Age_20_29	INFECTED_SYMPTOMS_SEVERE_QUEUE	0	0	0	0	0	0	0	0	0
6	Age_20_29	CURED	0	0	0	0	0	0	0	2258	0
6	Age_20_29	DEAD	0	0	0	0	0	0	0	0	0
6	Age_30_39	HEALTHY	2099946	841	0	0	0	0	0	0	0
6	Age_30_39	INFECTED_NOSYMPTOMS_NOTCONTAGIOUS	0	3340	309	0	0	0	0	110	0
6	Age_30_39	INFECTED_NOSYMPTOMS_ISCONTAGIOUS	0	0	501	112	0	0	0	118	0
6	Age_30_39	INFECTED_SYMPTOMS_MILD	0	0	0	666	0	0	0	50	0
6	Age_30_39	INFECTED_SYMPTOMS_SEVERE_ICpossible	0	0	0	0	0	0	0	0	0
6	Age_30_39	INFECTED_SYMPTOMS_SEVERE_ICnotpossible	0	0	0	0	0	0	0	0	0
6	Age_30_39	INFECTED_SYMPTOMS_SEVERE_QUEUE	0	0	0	0	0	0	0	0	0
6	Age_30_39	CURED	0	0	0	0	0	0	0	2206	0
6	Age_30_39	DEAD	0	0	0	0	0	0	0	0	0
6	Age_40_49	HEALTHY	2252643	830	0	0	0	0	0	0	0
6	Age_40_49	INFECTED_NOSYMPTOMS_NOTCONTAGIOUS	0	3308	342	0	0	0	0	99	0
6	Age_40_49	INFECTED_NOSYMPTOMS_ISCONTAGIOUS	0	0	529	132	0	0	0	133	0
6	Age_40_49	INFECTED_SYMPTOMS_MILD	0	0	0	666	0	0	0	70	0
6	Age_40_49	INFECTED_SYMPTOMS_SEVERE_ICpossible	0	0	0	0	0	0	0	0	0
6	Age_40_49	INFECTED_SYMPTOMS_SEVERE_ICnotpossible	0	0	0	0	0	0	0	0	0
6	Age_40_49	INFECTED_SYMPTOMS_SEVERE_QUEUE	0	0	0	0	0	0	0	0	0
6	Age_40_49	CURED	0	0	0	0	0	0	0	2355	0
6	Age_40_49	DEAD	0	0	0	0	0	0	0	0	0
6	Age_50_59	HEALTHY	2499176	856	0	0	0	0	0	0	0
6	Age_50_59	INFECTED_NOSYMPTOMS_NOTCONTAGIOUS	0	3679	320	0	0	0	0	139	0
6	Age_50_59	INFECTED_NOSYMPTOMS_ISCONTAGIOUS	0	0	565	123	0	0	0	118	0
6	Age_50_59	INFECTED_SYMPTOMS_MILD	0	0	0	747	0	0	0	63	0
6	Age_50_59	INFECTED_SYMPTOMS_SEVERE_ICpossible	0	0	0	0	0	0	0	0	0
6	Age_50_59	INFECTED_SYMPTOMS_SEVERE_ICnotpossible	0	0	0	0	0	0	0	0	0
6	Age_50_59	INFECTED_SYMPTOMS_SEVERE_QUEUE	0	0	0	0	0	0	0	0	0
6	Age_50_59	CURED	0	0	0	0	0	0	0	2602	0
6	Age_50_59	DEAD	0	0	0	0	0	0	0	0	0
6	Age_60_69	HEALTHY	2083718	481	0	0	0	0	0	0	0
6	Age_60_69	INFECTED_NOSYMPTOMS_NOTCONTAGIOUS	0	2179	203	0	0	0	0	91	0
6	Age_60_69	INFECTED_NOSYMPTOMS_ISCONTAGIOUS	0	0	365	82	0	0	0	104	0
6	Age_60_69	INFECTED_SYMPTOMS_MILD	0	0	0	586	0	0	0	45	0
6	Age_60_69	INFECTED_SYMPTOMS_SEVERE_ICpossible	0	0	0	0	3	0	0	0	0
6	Age_60_69	INFECTED_SYMPTOMS_SEVERE_ICnotpossible	0	0	0	0	0	0	0	0	0
6	Age_60_69	INFECTED_SYMPTOMS_SEVERE_QUEUE	0	0	0	0	0	0	0	0	0
6	Age_60_69	CURED	0	0	0	0	0	0	0	2056	0
6	Age_60_69	DEAD	0	0	0	0	0	0	0	0	0
6	Age_70_79	HEALTHY	1518278	213	0	0	0	0	0	0	0
6	Age_70_79	INFECTED_NOSYMPTOMS_NOTCONTAGIOUS	0	1230	140	0	0	0	0	40	0
6	Age_70_79	INFECTED_NOSYMPTOMS_ISCONTAGIOUS	0	0	224	45	0	0	0	64	0
6	Age_70_79	INFECTED_SYMPTOMS_MILD	0	0	0	411	1	0	0	30	0
6	Age_70_79	INFECTED_SYMPTOMS_SEVERE_ICpossible	0	0	0	0	4	0	0	0	1
6	Age_70_79	INFECTED_SYMPTOMS_SEVERE_ICnotpossible	0	0	0	0	0	7	0	0	0
6	Age_70_79	INFECTED_SYMPTOMS_SEVERE_QUEUE	0	0	0	0	0	0	0	0	0
6	Age_70_79	CURED	0	0	0	0	0	0	0	1422	0
6	Age_70_79	DEAD	0	0	0	0	0	0	0	0	0
6	Age_80_150	HEALTHY	796843	98	0	0	0	0	0	0	0
6	Age_80_150	INFECTED_NOSYMPTOMS_NOTCONTAGIOUS	0	669	58	0	0	0	0	24	0
6	Age_80_150	INFECTED_NOSYMPTOMS_ISCONTAGIOUS	0	0	116	20	0	0	0	30	0
6	Age_80_150	INFECTED_SYMPTOMS_MILD	0	0	0	198	0	2	0	16	0
6	Age_80_150	INFECTED_SYMPTOMS_SEVERE_ICpossible	0	0	0	0	0	0	0	0	0
6	Age_80_150	INFECTED_SYMPTOMS_SEVERE_ICnotpossible	0	0	0	0	0	12	0	0	0
6	Age_80_150	INFECTED_SYMPTOMS_SEVERE_QUEUE	0	0	0	0	0	0	0	0	0
6	Age_80_150	CURED	0	0	0	0	0	0	0	730	0
6	Age_80_150	DEAD	0	0	0	0	0	0	0	0	4
7	Age_0_9	HEALTHY	1774090	1152	0	0	0	0	0	0	0
7	Age_0_9	INFECTED_NOSYMPTOMS_NOTCONTAGIOUS	0	3964	408	0	0	0	0	147	0
7	Age_0_9	INFECTED_NOSYMPTOMS_ISCONTAGIOUS	0	0	545	141	0	0	0	155	0
7	Age_0_9	INFECTED_SYMPTOMS_MILD	0	0	0	633	0	0	0	46	0
7	Age_0_9	INFECTED_SYMPTOMS_SEVERE_ICpossible	0	0	0	0	0	0	0	0	0
7	Age_0_9	INFECTED_SYMPTOMS_SEVERE_ICnotpossible	0	0	0	0	0	0	0	0	0
7	Age_0_9	INFECTED_SYMPTOMS_SEVERE_QUEUE	0	0	0	0	0	0	0	0	0
7	Age_0_9	CURED	0	0	0	0	0	0	0	2223	0
7	Age_0_9	DEAD	0	0	0	0	0	0	0	0	0
7	Age_10_19	HEALTHY	1999981	844	0	0	0	0	0	0	0
7	Age_10_19	INFECTED_NOSYMPTOMS_NOTCONTAGIOUS	0	3284	336	0	0	0	0	107	0
7	Age_10_19	INFECTED_NOSYMPTOMS_ISCONTAGIOUS	0	0	515	118	0	0	0	133	0
7	Age_10_19	INFECTED_SYMPTOMS_MILD	0	0	0	649	0	0	0	53	0
7	Age_10_19	INFECTED_SYMPTOMS_SEVERE_ICpossible	0	0	0	0	0	0	0	0	0
7	Age_10_19	INFECTED_SYMPTOMS_SEVERE_ICnotpossible	0	0	0	0	0	0	0	0	0
7	Age_10_19	INFECTED_SYMPTOMS_SEVERE_QUEUE	0	0	0	0	0	0	0	0	0
7	Age_10_19	CURED	0	0	0	0	0	0	0	2314	0
7	Age_10_19	DEAD	0	0	0	0	0	0	0	0	0
7	Age_20_29	HEALTHY	2192448	950	0	0	0	0	0	0	0
7	Age_20_29	INFECTED_NOSYMPTOMS_NOTCONTAGIOUS	0	3739	351	0	0	0	0	118	0
7	Age_20_29	INFECTED_NOSYMPTOMS_ISCONTAGIOUS	0	0	571	142	0	0	0	134	0
7	Age_20_29	INFECTED_SYMPTOMS_MILD	0	0	0	724	0	0	0	54	0
7	Age_20_29	INFECTED_SYMPTOMS_SEVERE_ICpossible	0	0	0	0	0	0	0	0	0
7	Age_20_29	INFECTED_SYMPTOMS_SEVERE_ICnotpossible	0	0	0	0	0	0	0	0	0
7	Age_20_29	INFECTED_SYMPTOMS_SEVERE_QUEUE	0	0	0	0	0	0	0	0	0
7	Age_20_29	CURED	0	0	0	0	0	0	0	2557	0
7	Age_20_29	DEAD	0	0	0	0	0	0	0	0	0
7	Age_30_39	HEALTHY	2099012	934	0	0	0	0	0	0	0
7	Age_30_39	INFECTED_NOSYMPTOMS_NOTCONTAGIOUS	0	3722	349	0	0	0	0	110	0
7	Age_30_39	INFECTED_NOSYMPTOMS_ISCONTAGIOUS	0	0	518	142	0	0	0	150	0
7	Age_30_39	INFECTED_SYMPTOMS_MILD	0	0	0	714	0	0	0	64	0
7	Age_30_39	INFECTED_SYMPTOMS_SEVERE_ICpossible	0	0	0	0	0	0	0	0	0
7	Age_30_39	INFECTED_SYMPTOMS_SEVERE_ICnotpossible	0	0	0	0	0	0	0	0	0
7	Age_30_39	INFECTED_SYMPTOMS_SEVERE_QUEUE	0	0	0	0	0	0	0	0	0
7	Age_30_39	CURED	0	0	0	0	0	0	0	2484	0
7	Age_30_39	DEAD	0	0	0	0	0	0	0	0	0
7	Age_40_49	HEALTHY	2251676	967	0	0	0	0	0	0	0
7	Age_40_49	INFECTED_NOSYMPTOMS_NOTCONTAGIOUS	0	3668	353	0	0	0	0	117	0
7	Age_40_49	INFECTED_NOSYMPTOMS_ISCONTAGIOUS	0	0	577	151	0	0	0	143	0
7	Age_40_49	INFECTED_SYMPTOMS_MILD	0	0	0	762	0	0	0	36	0
7	Age_40_49	INFECTED_SYMPTOMS_SEVERE_ICpossible	0	0	0	0	0	0	0	0	0
7	Age_40_49	INFECTED_SYMPTOMS_SEVERE_ICnotpossible	0	0	0	0	0	0	0	0	0
7	Age_40_49	INFECTED_SYMPTOMS_SEVERE_QUEUE	0	0	0	0	0	0	0	0	0
7	Age_40_49	CURED	0	0	0	0	0	0	0	2657	0
7	Age_40_49	DEAD	0	0	0	0	0	0	0	0	0
7	Age_50_59	HEALTHY	2498195	981	0	0	0	0	0	0	0
7	Age_50_59	INFECTED_NOSYMPTOMS_NOTCONTAGIOUS	0	4016	378	0	0	0	0	141	0
7	Age_50_59	INFECTED_NOSYMPTOMS_ISCONTAGIOUS	0	0	605	134	0	0	0	146	0
7	Age_50_59	INFECTED_SYMPTOMS_MILD	0	0	0	813	1	0	0	56	0
7	Age_50_59	INFECTED_SYMPTOMS_SEVERE_ICpossible	0	0	0	0	0	0	0	0	0
7	Age_50_59	INFECTED_SYMPTOMS_SEVERE_ICnotpossible	0	0	0	0	0	0	0	0	0
7	Age_50_59	INFECTED_SYMPTOMS_SEVERE_QUEUE	0	0	0	0	0	0	0	0	0
7	Age_50_59	CURED	0	0	0	0	0	0	0	2922	0
7	Age_50_59	DEAD	0	0	0	0	0	0	0	0	0
7	Age_60_69	HEALTHY	2083243	475	0	0	0	0	0	0	0
7	Age_60_69	INFECTED_NOSYMPTOMS_NOTCONTAGIOUS	0	2330	243	0	0	0	0	87	0
7	Age_60_69	INFECTED_NOSYMPTOMS_ISCONTAGIOUS	0	0	377	99	0	0	0	92	0
7	Age_60_69	INFECTED_SYMPTOMS_MILD	0	0	0	626	1	0	0	41	0
7	Age_60_69	INFECTED_SYMPTOMS_SEVERE_ICpossible	0	0	0	0	3	0	0	0	0
7	Age_60_69	INFECTED_SYMPTOMS_SEVERE_ICnotpossible	0	0	0	0	0	0	0	0	0
7	Age_60_69	INFECTED_SYMPTOMS_SEVERE_QUEUE	0	0	0	0	0	0	0	0	0
7	Age_60_69	CURED	0	0	0	0	0	0	0	2296	0
7	Age_60_69	DEAD	0	0	0	0	0	0	0	0	0
7	Age_70_79	HEALTHY	1518033	245	0	0	0	0	0	0	0
7	Age_70_79	INFECTED_NOSYMPTOMS_NOTCONTAGIOUS	0	1270	137	0	0	0	0	36	0
7	Age_70_79	INFECTED_NOSYMPTOMS_ISCONTAGIOUS	0	0	260	50	0	0	0	54	0
7	Age_70_79	INFECTED_SYMPTOMS_MILD	0	0	0	415	0	5	0	36	0
7	Age_70_79	INFECTED_SYMPTOMS_SEVERE_ICpossible	0	0	0	0	4	0	0	0	1
7	Age_70_79	INFECTED_SYMPTOMS_SEVERE_ICnotpossible	0	0	0	0	0	7	0	0	0
7	Age_70_79	INFECTED_SYMPTOMS_SEVERE_QUEUE	0	0	0	0	0	0	0	0	0
7	Age_70_79	CURED	0	0	0	0	0	0	0	1556	0
7	Age_70_79	DEAD	0	0	0	0	0	0	0	0	1
7	Age_80_150	HEALTHY	796730	113	0	0	0	0	0	0	0
7	Age_80_150	INFECTED_NOSYMPTOMS_NOTCONTAGIOUS	0	686	63	0	0	0	0	18	0
7	Age_80_150	INFECTED_NOSYMPTOMS_ISCONTAGIOUS	0	0	117	22	0	0	0	35	0
7	Age_80_150	INFECTED_SYMPTOMS_MILD	0	0	0	198	0	6	0	14	0
7	Age_80_150	INFECTED_SYMPTOMS_SEVERE_ICpossible	0	0	0	0	0	0	0	0	0
7	Age_80_150	INFECTED_SYMPTOMS_SEVERE_ICnotpossible	0	0	0	0	0	12	0	0	2
7	Age_80_150	INFECTED_SYMPTOMS_SEVERE_QUEUE	0	0	0	0	0	0	0	0	0
7	Age_80_150	CURED	0	0	0	0	0	0	0	800	0
7	Age_80_150	DEAD	0	0	0	0	0	0	0	0	4
8	Age_0_9	HEALTHY	1772837	1253	0	0	0	0	0	0	0
8	Age_0_9	INFECTED_NOSYMPTOMS_NOTCONTAGIOUS	0	4559	407	0	0	0	0	150	0
8	Age_0_9	INFECTED_NOSYMPTOMS_ISCONTAGIOUS	0	0	630	141	0	0	0	182	0
8	Age_0_9	INFECTED_SYMPTOMS_MILD	0	0	0	730	0	0	0	44	0
8	Age_0_9	INFECTED_SYMPTOMS_SEVERE_ICpossible	0	0	0	0	0	0	0	0	0
8	Age_0_9	INFECTED_SYMPTOMS_SEVERE_ICnotpossible	0	0	0	0	0	0	0	0	0
8	Age_0_9	INFECTED_SYMPTOMS_SEVERE_QUEUE	0	0	0	0	0	0	0	0	0
8	Age_0_9	CURED	0	0	0	0	0	0	0	2571	0
8	Age_0_9	DEAD	0	0	0	0	0	0	0	0	0
8	Age_10_19	HEALTHY	1999013	968	0	0	0	0	0	0	0
8	Age_10_19	INFECTED_NOSYMPTOMS_NOTCONTAGIOUS	0	3663	342	0	0	0	0	123	0
8	Age_10_19	INFECTED_NOSYMPTOMS_ISCONTAGIOUS	0	0	558	155	0	0	0	138	0
8	Age_10_19	INFECTED_SYMPTOMS_MILD	0	0	0	718	0	0	0	49	0
8	Age_10_19	INFECTED_SYMPTOMS_SEVERE_ICpossible	0	0	0	0	0	0	0	0	0
8	Age_10_19	INFECTED_SYMPTOMS_SEVERE_ICnotpossible	0	0	0	0	0	0	0	0	0
8	Age_10_19	INFECTED_SYMPTOMS_SEVERE_QUEUE	0	0	0	0	0	0	0	0	0
8	Age_10_19	CURED	0	0	0	0	0	0	0	2607	0
8	Age_10_19	DEAD	0	0	0	0	0	0	0	0	0
8	Age_20_29	HEALTHY	2191385	1063	0	0	0	0	0	0	0
8	Age_20_29	INFECTED_NOSYMPTOMS_NOTCONTAGIOUS	0	4150	390	0	0	0	0	149	0
8	Age_20_29	INFECTED_NOSYMPTOMS_ISCONTAGIOUS	0	0	614	153	0	0	0	155	0
8	Age_20_29	INFECTED_SYMPTOMS_MILD	0	0	0	797	0	0	0	69	0
8	Age_20_29	INFECTED_SYMPTOMS_SEVERE_ICpossible	0	0	0	0	0	0	0	0	0
8	Age_20_29	INFECTED_SYMPTOMS_SEVERE_ICnotpossible	0	0	0	0	0	0	0	0	0
8	Age_20_29	INFECTED_SYMPTOMS_SEVERE_QUEUE	0	0	0	0	0	0	0	0	0
8	Age_20_29	CURED	0	0	0	0	0	0	0	2863	0
8	Age_20_29	DEAD	0	0	0	0	0	0	0	0	0
8	Age_30_39	HEALTHY	2097950	1062	0	0	0	0	0	0	0
8	Age_30_39	INFECTED_NOSYMPTOMS_NOTCONTAGIOUS	0	4133	376	0	0	0	0	147	0
8	Age_30_39	INFECTED_NOSYMPTOMS_ISCONTAGIOUS	0	0	578	149	0	0	0	140	0
8	Age_30_39	INFECTED_SYMPTOMS_MILD	0	0	0	791	0	0	0	65	0
8	Age_30_39	INFECTED_SYMPTOMS_SEVERE_ICpossible	0	0	0	0	0	0	0	0	0
8	Age_30_39	INFECTED_SYMPTOMS_SEVERE_ICnotpossible	0	0	0	0	0	0	0	0	0
8	Age_30_39	INFECTED_SYMPTOMS_SEVERE_QUEUE	0	0	0	0	0	0	0	0	0
8	Age_30_39	CURED	0	0	0	0	0	0	0	2808	0
8	Age_30_39	DEAD	0	0	0	0	0	0	0	0	0
8	Age_40_49	HEALTHY	2250714	962	0	0	0	0	0	0	0
8	Age_40_49	INFECTED_NOSYMPTOMS_NOTCONTAGIOUS	0	4075	415	0	0	0	0	145	0
8	Age_40_49	INFECTED_NOSYMPTOMS_ISCONTAGIOUS	0	0	645	155	0	0	0	130	0
8	Age_40_49	INFECTED_SYMPTOMS_MILD	0	0	0	846	0	0	0	67	0
8	Age_40_49	INFECTED_SYMPTOMS_SEVERE_ICpossible	0	0	0	0	0	0	0	0	0
8	Age_40_49	INFECTED_SYMPTOMS_SEVERE_ICnotpossible	0	0	0	0	0	0	0	0	0
8	Age_40_49	INFECTED_SYMPTOMS_SEVERE_QUEUE	0	0	0	0	0	0	0	0	0
8	Age_40_49	CURED	0	0	0	0	0	0	0	2953	0
8	Age_40_49	DEAD	0	0	0	0	0	0	0	0	0
8	Age_50_59	HEALTHY	2497093	1102	0	0	0	0	0	0	0
8	Age_50_59	INFECTED_NOSYMPTOMS_NOTCONTAGIOUS	0	4380	462	0	0	0	0	155	0
8	Age_50_59	INFECTED_NOSYMPTOMS_ISCONTAGIOUS	0	0	659	157	0	0	0	167	0
8	Age_50_59	INFECTED_SYMPTOMS_MILD	0	0	0	893	0	0	0	54	0
8	Age_50_59	INFECTED_SYMPTOMS_SEVERE_ICpossible	0	0	0	0	1	0	0	0	0
8	Age_50_59	INFECTED_SYMPTOMS_SEVERE_ICnotpossible	0	0	0	0	0	0	0	0	0
8	Age_50_59	INFECTED_SYMPTOMS_SEVERE_QUEUE	0	0	0	0	0	0	0	0	0
8	Age_50_59	CURED	0	0	0	0	0	0	0	3265	0
8	Age_50_59	DEAD	0	0	0	0	0	0	0	0	0
8	Age_60_69	HEALTHY	2082751	492	0	0	0	0	0	0	0
8	Age_60_69	INFECTED_NOSYMPTOMS_NOTCONTAGIOUS	0	2457	249	0	0	0	0	99	0
8	Age_60_69	INFECTED_NOSYMPTOMS_ISCONTAGIOUS	0	0	420	107	0	0	0	93	0
8	Age_60_69	INFECTED_SYMPTOMS_MILD	0	0	0	673	0	0	0	52	0
8	Age_60_69	INFECTED_SYMPTOMS_SEVERE_ICpossible	0	0	0	0	4	0	0	0	0
8	Age_60_69	INFECTED_SYMPTOMS_SEVERE_ICnotpossible	0	0	0	0	0	0	0	0	0
8	Age_60_69	INFECTED_SYMPTOMS_SEVERE_QUEUE	0	0	0	0	0	0	0	0	0
8	Age_60_69	CURED	0	0	0	0	0	0	0	2516	0
8	Age_60_69	DEAD	0	0	0	0	0	0	0	0	0
8	Age_70_79	HEALTHY	1517786	247	0	0	0	0	0	0	0
8	Age_70_79	INFECTED_NOSYMPTOMS_NOTCONTAGIOUS	0	1312	160	0	0	0	0	43	0
8	Age_70_79	INFECTED_NOSYMPTOMS_ISCONTAGIOUS	0	0	267	69	0	0	0	61	0
8	Age_70_79	INFECTED_SYMPTOMS_MILD	0	0	0	425	1	0	0	39	0
8	Age_70_79	INFECTED_SYMPTOMS_SEVERE_ICpossible	0	0	0	0	4	0	0	0	0
8	Age_70_79	INFECTED_SYMPTOMS_SEVERE_ICnotpossible	0	0	0	0	0	11	0	0	1
8	Age_70_79	INFECTED_SYMPTOMS_SEVERE_QUEUE	0	0	0	0	0	0	0	0	0
8	Age_70_79	CURED	0	0	0	0	0	0	0	1682	0
8	Age_70_79	DEAD	0	0	0	0	0	0	0	0	2
8	Age_80_150	HEALTHY	796598	132	0	0	0	0	0	0	0
8	Age_80_150	INFECTED_NOSYMPTOMS_NOTCONTAGIOUS	0	715	59	0	0	0	0	25	0
8	Age_80_150	INFECTED_NOSYMPTOMS_ISCONTAGIOUS	0	0	123	31	0	0	0	26	0
8	Age_80_150	INFECTED_SYMPTOMS_MILD	0	0	0	200	0	2	0	18	0
8	Age_80_150	INFECTED_SYMPTOMS_SEVERE_ICpossible	0	0	0	0	0	0	0	0	0
8	Age_80_150	INFECTED_SYMPTOMS_SEVERE_ICnotpossible	0	0	0	0	0	15	0	0	3
8	Age_80_150	INFECTED_SYMPTOMS_SEVERE_QUEUE	0	0	0	0	0	0	0	0	0
8	Age_80_150	CURED	0	0	0	0	0	0	0	867	0
8	Age_80_150	DEAD	0	0	0	0	0	0	0	0	6
9	Age_0_9	HEALTHY	1771436	1401	0	0	0	0	0	0	0
9	Age_0_9	INFECTED_NOSYMPTOMS_NOTCONTAGIOUS	0	5138	500	0	0	0	0	174	0
9	Age_0_9	INFECTED_NOSYMPTOMS_ISCONTAGIOUS	0	0	703	167	0	0	0	167	0
9	Age_0_9	INFECTED_SYMPTOMS_MILD	0	0	0	818	0	0	0	53	0
9	Age_0_9	INFECTED_SYMPTOMS_SEVERE_ICpossible	0	0	0	0	0	0	0	0	0
9	Age_0_9	INFECTED_SYMPTOMS_SEVERE_ICnotpossible	0	0	0	0	0	0	0	0	0
9	Age_0_9	INFECTED_SYMPTOMS_SEVERE_QUEUE	0	0	0	0	0	0	0	0	0
9	Age_0_9	CURED	0	0	0	0	0	0	0	2947	0
9	Age_0_9	DEAD	0	0	0	0	0	0	0	0	0
9	Age_10_19	HEALTHY	1997957	1056	0	0	0	0	0	0	0
9	Age_10_19	INFECTED_NOSYMPTOMS_NOTCONTAGIOUS	0	4046	426	0	0	0	0	159	0
9	Age_10_19	INFECTED_NOSYMPTOMS_ISCONTAGIOUS	0	0	586	160	0	0	0	154	0
9	Age_10_19	INFECTED_SYMPTOMS_MILD	0	0	0	801	0	0	0	72	0
9	Age_10_19	INFECTED_SYMPTOMS_SEVERE_ICpossible	0	0	0	0	0	0	0	0	0
9	Age_10_19	INFECTED_SYMPTOMS_SEVERE_ICnotpossible	0	0	0	0	0	0	0	0	0
9	Age_10_19	INFECTED_SYMPTOMS_SEVERE_QUEUE	0	0	0	0	0	0	0	0	0
9	Age_10_19	CURED	0	0	0	0	0	0	0	2917	0
9	Age_10_19	DEAD	0	0	0	0	0	0	0	0	0
9	Age_20_29	HEALTHY	2190199	1186	0	0	0	0	0	0	0
9	Age_20_29	INFECTED_NOSYMPTOMS_NOTCONTAGIOUS	0	4596	447	0	0	0	0	170	0
9	Age_20_29	INFECTED_NOSYMPTOMS_ISCONTAGIOUS	0	0	676	173	0	0	0	155	0
9	Age_20_29	INFECTED_SYMPTOMS_MILD	0	0	0	901	0	0	0	49	0
9	Age_20_29	INFECTED_SYMPTOMS_SEVERE_ICpossible	0	0	0	0	0	0	0	0	0
9	Age_20_29	INFECTED_SYMPTOMS_SEVERE_ICnotpossible	0	0	0	0	0	0	0	0	0
9	Age_20_29	INFECTED_SYMPTOMS_SEVERE_QUEUE	0	0	0	0	0	0	0	0	0
9	Age_20_29	CURED	0	0	0	0	0	0	0	3236	0
9	Age_20_29	DEAD	0	0	0	0	0	0	0	0	0
9	Age_30_39	HEALTHY	2096784	1166	0	0	0	0	0	0	0
9	Age_30_39	INFECTED_NOSYMPTOMS_NOTCONTAGIOUS	0	4580	451	0	0	0	0	164	0
9	Age_30_39	INFECTED_NOSYMPTOMS_ISCONTAGIOUS	0	0	657	158	0	0	0	139	0
9	Age_30_39	INFECTED_SYMPTOMS_MILD	0	0	0	875	1	0	0	64	0
9	Age_30_39	INFECTED_SYMPTOMS_SEVERE_ICpossible	0	0	0	0	0	0	0	0	0
9	Age_30_39	INFECTED_SYMPTOMS_SEVERE_ICnotpossible	0	0	0	0	0	0	0	0	0
9	Age_30_39	INFECTED_SYMPTOMS_SEVERE_QUEUE	0	0	0	0	0	0	0	0	0
9	Age_30_39	CURED	0	0	0	0	0	0	0	3160	0
9	Age_30_39	DEAD	0	0	0	0	0	0	0	0	0
9	Age_40_49	HEALTHY	2249614	1100	0	0	0	0	0	0	0
9	Age_40_49	INFECTED_NOSYMPTOMS_NOTCONTAGIOUS	0	4425	434	0	0	0	0	178	0
9	Age_40_49	INFECTED_NOSYMPTOMS_ISCONTAGIOUS	0	0	672	216	0	0	0	172	0
9	Age_40_49	INFECTED_SYMPTOMS_MILD	0	0	0	927	0	0	0	74	0
9	Age_40_49	INFECTED_SYMPTOMS_SEVERE_ICpossible	0	0	0	0	0	0	0	0	0
9	Age_40_49	INFECTED_SYMPTOMS_SEVERE_ICnotpossible	0	0	0	0	0	0	0	0	0
9	Age_40_49	INFECTED_SYMPTOMS_SEVERE_QUEUE	0	0	0	0	0	0	0	0	0
9	Age_40_49	CURED	0	0	0	0	0	0	0	3295	0
9	Age_40_49	DEAD	0	0	0	0	0	0	0	0	0
9	Age_50_59	HEALTHY	2495910	1183	0	0	0	0	0	0	0
9	Age_50_59	INFECTED_NOSYMPTOMS_NOTCONTAGIOUS	0	4844	465	0	0	0	0	173	0
9	Age_50_59	INFECTED_NOSYMPTOMS_ISCONTAGIOUS	0	0	747	195	0	0	0	179	0
9	Age_50_59	INFECTED_SYMPTOMS_MILD	0	0	0	979	0	0	0	71	0
9	Age_50_59	INFECTED_SYMPTOMS_SEVERE_ICpossible	0	0	0	0	1	0	0	0	0
9	Age_50_59	INFECTED_SYMPTOMS_SEVERE_ICnotpossible	0	0	0	0	0	0	0	0	0
9	Age_50_59	INFECTED_SYMPTOMS_SEVERE_QUEUE	0	0	0	0	0	0	0	0	0
9	Age_50_59	CURED	0	0	0	0	0	0	0	3641	0
9	Age_50_59	DEAD	0	0	0	0	0	0	0	0	0
9	Age_60_69	HEALTHY	2082190	561	0	0	0	0	0	0	0
9	Age_60_69	INFECTED_NOSYMPTOMS_NOTCONTAGIOUS	0	2623	253	0	0	0	0	73	0
9	Age_60_69	INFECTED_NOSYMPTOMS_ISCONTAGIOUS	0	0	461	105	0	0	0	103	0
9	Age_60_69	INFECTED_SYMPTOMS_MILD	0	0	0	722	2	0	0	56	0
9	Age_60_69	INFECTED_SYMPTOMS_SEVERE_ICpossible	0	0	0	0	4	0	0	0	0
9	Age_60_69	INFECTED_SYMPTOMS_SEVERE_ICnotpossible	0	0	0	0	0	0	0	0	0
9	Age_60_69	INFECTED_SYMPTOMS_SEVERE_QUEUE	0	0	0	0	0	0	0	0	0
9	Age_60_69	CURED	0	0	0	0	0	0	0	2760	0
9	Age_60_69	DEAD	0	0	0	0	0	0	0	0	0
9	Age_70_79	HEALTHY	1517516	270	0	0	0	0	0	0	0
9	Age_70_79	INFECTED_NOSYMPTOMS_NOTCONTAGIOUS	0	1376	142	0	0	0	0	41	0
9	Age_70_79	INFECTED_NOSYMPTOMS_ISCONTAGIOUS	0	0	285	75	0	0	0	67	0
9	Age_70_79	INFECTED_SYMPTOMS_MILD	0	0	0	452	1	1	0	40	0
9	Age_70_79	INFECTED_SYMPTOMS_SEVERE_ICpossible	0	0	0	0	5	0	0	0	0
9	Age_70_79	INFECTED_SYMPTOMS_SEVERE_ICnotpossible	0	0	0	0	0	10	0	0	1
9	Age_70_79	INFECTED_SYMPTOMS_SEVERE_QUEUE	0	0	0	0	0	0	0	0	0
9	Age_70_79	CURED	0	0	0	0	0	0	0	1825	0
9	Age_70_79	DEAD	0	0	0	0	0	0	0	0	3
9	Age_80_150	HEALTHY	796485	113	0	0	0	0	0	0	0
9	Age_80_150	INFECTED_NOSYMPTOMS_NOTCONTAGIOUS	0	747	67	0	0	0	0	33	0
9	Age_80_150	INFECTED_NOSYMPTOMS_ISCONTAGIOUS	0	0	109	47	0	0	0	26	0
9	Age_80_150	INFECTED_SYMPTOMS_MILD	0	0	0	212	0	7	0	12	0
9	Age_80_150	INFECTED_SYMPTOMS_SEVERE_ICpossible	0	0	0	0	0	0	0	0	0
9	Age_80_150	INFECTED_SYMPTOMS_SEVERE_ICnotpossible	0	0	0	0	0	15	0	0	2
9	Age_80_150	INFECTED_SYMPTOMS_SEVERE_QUEUE	0	0	0	0	0	0	0	0	0
9	Age_80_150	CURED	0	0	0	0	0	0	0	936	0
9	Age_80_150	DEAD	0	0	0	0	0	0	0	0	9
10	Age_0_9	HEALTHY	1769889	1547	0	0	0	0	0	0	0
10	Age_0_9	INFECTED_NOSYMPTOMS_NOTCONTAGIOUS	0	5723	593	0	0	0	0	223	0
10	Age_0_9	INFECTED_NOSYMPTOMS_ISCONTAGIOUS	0	0	785	220	0	0	0	198	0
10	Age_0_9	INFECTED_SYMPTOMS_MILD	0	0	0	917	0	0	0	68	0
10	Age_0_9	INFECTED_SYMPTOMS_SEVERE_ICpossible	0	0	0	0	0	0	0	0	0
10	Age_0_9	INFECTED_SYMPTOMS_SEVERE_ICnotpossible	0	0	0	0	0	0	0	0	0
10	Age_0_9	INFECTED_SYMPTOMS_SEVERE_QUEUE	0	0	0	0	0	0	0	0	0
10	Age_0_9	CURED	0	0	0	0	0	0	0	3341	0
10	Age_0_9	DEAD	0	0	0	0	0	0	0	0	0
10	Age_10_19	HEALTHY	1996770	1187	0	0	0	0	0	0	0
10	Age_10_19	INFECTED_NOSYMPTOMS_NOTCONTAGIOUS	0	4496	431	0	0	0	0	175	0
10	Age_10_19	INFECTED_NOSYMPTOMS_ISCONTAGIOUS	0	0	670	175	0	0	0	167	0
10	Age_10_19	INFECTED_SYMPTOMS_MILD	0	0	0	886	0	0	0	75	0
10	Age_10_19	INFECTED_SYMPTOMS_SEVERE_ICpossible	0	0	0	0	0	0	0	0	0
10	Age_10_19	INFECTED_SYMPTOMS_SEVERE_ICnotpossible	0	0	0	0	0	0	0	0	0
10	Age_10_19	INFECTED_SYMPTOMS_SEVERE_QUEUE	0	0	0	0	0	0	0	0	0
10	Age_10_19	CURED	0	0	0	0	0	0	0	3302	0
10	Age_10_19	DEAD	0	0	0	0	0	0	0	0	0
10	Age_20_29	HEALTHY	2188859	1340	0	0	0	0	0	0	0
10	Age_20_29	INFECTED_NOSYMPTOMS_NOTCONTAGIOUS	0	5103	503	0	0	0	0	176	0
10	Age_20_29	INFECTED_NOSYMPTOMS_ISCONTAGIOUS	0	0	739	191	0	0	0	193	0
10	Age_20_29	INFECTED_SYMPTOMS_MILD	0	0	0	1007	0	0	0	67	0
10	Age_20_29	INFECTED_SYMPTOMS_SEVERE_ICpossible	0	0	0	0	0	0	0	0	0
10	Age_20_29	INFECTED_SYMPTOMS_SEVERE_ICnotpossible	0	0	0	0	0	0	0	0	0
10	Age_20_29	INFECTED_SYMPTOMS_SEVERE_QUEUE	0	0	0	0	0	0	0	0	0
10	Age_20_29	CURED	0	0	0	0	0	0	0	3610	0
10	Age_20_29	DEAD	0	0	0	0	0	0	0	0	0
10	Age_30_39	HEALTHY	2095506	1278	0	0	0	0	0	0	0
10	Age_30_39	INFECTED_NOSYMPTOMS_NOTCONTAGIOUS	0	5067	469	0	0	0	0	210	0
10	Age_30_39	INFECTED_NOSYMPTOMS_ISCONTAGIOUS	0	0	745	189	0	0	0	174	0
10	Age_30_39	INFECTED_SYMPTOMS_MILD	0	0	0	961	0	0	0	72	0
10	Age_30_39	INFECTED_SYMPTOMS_SEVERE_ICpossible	0	0	0	0	1	0	0	0	0
10	Age_30_39	INFECTED_SYMPTOMS_SEVERE_ICnotpossible	0	0	0	0	0	0	0	0	0
10	Age_30_39	INFECTED_SYMPTOMS_SEVERE_QUEUE	0	0	0	0	0	0	0	0	0
10	Age_30_39	CURED	0	0	0	0	0	0	0	3527	0
10	Age_30_39	DEAD	0	0	0	0	0	0	0	0	0
10	Age_40_49	HEALTHY	2248333	1281	0	0	0	0	0	0	0
10	Age_40_49	INFECTED_NOSYMPTOMS_NOTCONTAGIOUS	0	4891	459	0	0	0	0	175	0
10	Age_40_49	INFECTED_NOSYMPTOMS_ISCONTAGIOUS	0	0	720	190	0	0	0	196	0
10	Age_40_49	INFECTED_SYMPTOMS_MILD	0	0	0	1065	0	0	0	78	0
10	Age_40_49	INFECTED_SYMPTOMS_SEVERE_ICpossible	0	0	0	0	0	0	0	0	0
10	Age_40_49	INFECTED_SYMPTOMS_SEVERE_ICnotpossible	0	0	0	0	0	0	0	0	0
10	Age_40_49	INFECTED_SYMPTOMS_SEVERE_QUEUE	0	0	0	0	0	0	0	0	0
10	Age_40_49	CURED	0	0	0	0	0	0	0	3719	0
10	Age_40_49	DEAD	0	0	0	0	0	0	0	0	0
10	Age_50_59	HEALTHY	2494553	1357	0	0	0	0	0	0	0
10	Age_50_59	INFECTED_NOSYMPTOMS_NOTCONTAGIOUS	0	5346	486	0	0	0	0	195	0
10	Age_50_59	INFECTED_NOSYMPTOMS_ISCONTAGIOUS	0	0	818	203	0	0	0	191	0
10	Age_50_59	INFECTED_SYMPTOMS_MILD	0	0	0	1098	1	0	0	75	0
10	Age_50_59	INFECTED_SYMPTOMS_SEVERE_ICpossible	0	0	0	0	1	0	0	0	0
10	Age_50_59	INFECTED_SYMPTOMS_SEVERE_ICnotpossible	0	0	0	0	0	0	0	0	0
10	Age_50_59	INFECTED_SYMPTOMS_SEVERE_QUEUE	0	0	0	0	0	0	0	0	0
10	Age_50_59	CURED	0	0	0	0	0	0	0	4064	0
10	Age_50_59	DEAD	0	0	0	0	0	0	0	0	0
10	Age_60_69	HEALTHY	2081608	582	0	0	0	0	0	0	0
10	Age_60_69	INFECTED_NOSYMPTOMS_NOTCONTAGIOUS	0	2827	255	0	0	0	0	102	0
10	Age_60_69	INFECTED_NOSYMPTOMS_ISCONTAGIOUS	0	0	497	102	0	0	0	115	0
10	Age_60_69	INFECTED_SYMPTOMS_MILD	0	0	0	762	0	0	0	65	0
10	Age_60_69	INFECTED_SYMPTOMS_SEVERE_ICpossible	0	0	0	0	6	0	0	0	0
10	Age_60_69	INFECTED_SYMPTOMS_SEVERE_ICnotpossible	0	0	0	0	0	0	0	0	0
10	Age_60_69	INFECTED_SYMPTOMS_SEVERE_QUEUE	0	0	0	0	0	0	0	0	0
10	Age_60_69	CURED	0	0	0	0	0	0	0	2992	0
10	Age_60_69	DEAD	0	0	0	0	0	0	0	0	0
10	Age_70_79	HEALTHY	1517236	280	0	0	0	0	0	0	0
10	Age_70_79	INFECTED_NOSYMPTOMS_NOTCONTAGIOUS	0	1479	132	0	0	0	0	35	0
10	Age_70_79	INFECTED_NOSYMPTOMS_ISCONTAGIOUS	0	0	297	68	0	0	0	62	0
10	Age_70_79	INFECTED_SYMPTOMS_MILD	0	0	0	499	2	0	0	26	0
10	Age_70_79	INFECTED_SYMPTOMS_SEVERE_ICpossible	0	0	0	0	5	0	0	1	0
10	Age_70_79	INFECTED_SYMPTOMS_SEVERE_ICnotpossible	0	0	0	0	0	10	0	0	1
10	Age_70_79	INFECTED_SYMPTOMS_SEVERE_QUEUE	0	0	0	0	0	0	0	0	0
10	Age_70_79	CURED	0	0	0	0	0	0	0	1973	0
10	Age_70_79	DEAD	0	0	0	0	0	0	0	0	4
10	Age_80_150	HEALTHY	796356	129	0	0	0	0	0	0	0
10	Age_80_150	INFECTED_NOSYMPTOMS_NOTCONTAGIOUS	0	761	72	0	0	0	0	27	0
10	Age_80_150	INFECTED_NOSYMPTOMS_ISCONTAGIOUS	0	0	114	37	0	0	0	25	0
10	Age_80_150	INFECTED_SYMPTOMS_MILD	0	0	0	243	0	1	0	15	0
10	Age_80_150	INFECTED_SYMPTOMS_SEVERE_ICpossible	0	0	0	0	0	0	0	0	0
10	Age_80_150	INFECTED_SYMPTOMS_SEVERE_ICnotpossible	0	0	0	0	0	20	0	0	2
10	Age_80_150	INFECTED_SYMPTOMS_SEVERE_QUEUE	0	0	0	0	0	0	0	0	0
10	Age_80_150	CURED	0	0	0	0	0	0	0	1007	0
10	Age_80_150	DEAD	0	0	0	0	0	0	0	0	11
11	Age_0_9	HEALTHY	1768046	1843	0	0	0	0	0	0	0
11	Age_0_9	INFECTED_NOSYMPTOMS_NOTCONTAGIOUS	0	6411	622	0	0	0	0	237	0
11	Age_0_9	INFECTED_NOSYMPTOMS_ISCONTAGIOUS	0	0	950	229	0	0	0	199	0
11	Age_0_9	INFECTED_SYMPTOMS_MILD	0	0	0	1056	0	0	0	81	0
11	Age_0_9	INFECTED_SYMPTOMS_SEVERE_ICpossible	0	0	0	0	0	0	0	0	0
11	Age_0_9	INFECTED_SYMPTOMS_SEVERE_ICnotpossible	0	0	0	0	0	0	0	0	0
11	Age_0_9	INFECTED_SYMPTOMS_SEVERE_QUEUE	0	0	0	0	0	0	0	0	0
11	Age_0_9	CURED	0	0	0	0	0	0	0	3830	0
11	Age_0_9	DEAD	0	0	0	0	0	0	0	0	0
11	Age_10_19	HEALTHY	1995389	1381	0	0	0	0	0	0	0
11	Age_10_19	INFECTED_NOSYMPTOMS_NOTCONTAGIOUS	0	4989	504	0	0	0	0	190	0
11	Age_10_19	INFECTED_NOSYMPTOMS_ISCONTAGIOUS	0	0	712	192	0	0	0	197	0
11	Age_10_19	INFECTED_SYMPTOMS_MILD	0	0	0	985	0	0	0	76	0
11	Age_10_19	INFECTED_SYMPTOMS_SEVERE_ICpossible	0	0	0	0	0	0	0	0	0
11	Age_10_19	INFECTED_SYMPTOMS_SEVERE_ICnotpossible	0	0	0	0	0	0	0	0	0
11	Age_10_19	INFECTED_SYMPTOMS_SEVERE_QUEUE	0	0	0	0	0	0	0	0	0
11	Age_10_19	CURED	0	0	0	0	0	0	0	3719	0
11	Age_10_19	DEAD	0	0	0	0	0	0	0	0	0
11	Age_20_29	HEALTHY	2187426	1433	0	0	0	0	0	0	0
11	Age_20_29	INFECTED_NOSYMPTOMS_NOTCONTAGIOUS	0	5691	534	0	0	0	0	218	0
11	Age_20_29	INFECTED_NOSYMPTOMS_ISCONTAGIOUS	0	0	804	240	0	0	0	198	0
11	Age_20_29	INFECTED_SYMPTOMS_MILD	0	0	0	1114	0	0	0	84	0
11	Age_20_29	INFECTED_SYMPTOMS_SEVERE_ICpossible	0	0	0	0	0	0	0	0	0
11	Age_20_29	INFECTED_SYMPTOMS_SEVERE_ICnotpossible	0	0	0	0	0	0	0	0	0
11	Age_20_29	INFECTED_SYMPTOMS_SEVERE_QUEUE	0	0	0	0	0	0	0	0	0
11	Age_20_29	CURED	0	0	0	0	0	0	0	4046	0
11	Age_20_29	DEAD	0	0	0	0	0	0	0	0	0
11	Age_30_39	HEALTHY	2094112	1394	0	0	0	0	0	0	0
11	Age_30_39	INFECTED_NOSYMPTOMS_NOTCONTAGIOUS	0	5587	549	0	0	0	0	209	0
11	Age_30_39	INFECTED_NOSYMPTOMS_ISCONTAGIOUS	0	0	802	217	0	0	0	195	0
11	Age_30_39	INFECTED_SYMPTOMS_MILD	0	0	0	1057	0	0	0	93	0
11	Age_30_39	INFECTED_SYMPTOMS_SEVERE_ICpossible	0	0	0	0	1	0	0	0	0
11	Age_30_39	INFECTED_SYMPTOMS_SEVERE_ICnotpossible	0	0	0	0	0	0	0	0	0
11	Age_30_39	INFECTED_SYMPTOMS_SEVERE_QUEUE	0	0	0	0	0	0	0	0	0
11	Age_30_39	CURED	0	0	0	0	0	0	0	3983	0
11	Age_30_39	DEAD	0	0	0	0	0	0	0	0	0
11	Age_40_49	HEALTHY	2246952	1381	0	0	0	0	0	0	0
11	Age_40_49	INFECTED_NOSYMPTOMS_NOTCONTAGIOUS	0	5438	531	0	0	0	0	203	0
11	Age_40_49	INFECTED_NOSYMPTOMS_ISCONTAGIOUS	0	0	781	195	0	0	0	203	0
11	Age_40_49	INFECTED_SYMPTOMS_MILD	0	0	0	1166	0	0	0	89	0
11	Age_40_49	INFECTED_SYMPTOMS_SEVERE_ICpossible	0	0	0	0	0	0	0	0	0
11	Age_40_49	INFECTED_SYMPTOMS_SEVERE_ICnotpossible	0	0	0	0	0	0	0	0	0
11	Age_40_49	INFECTED_SYMPTOMS_SEVERE_QUEUE	0	0	0	0	0	0	0	0	0
11	Age_40_49	CURED	0	0	0	0	0	0	0	4168	0
11	Age_40_49	DEAD	0	0	0	0	0	0	0	0	0
11	Age_50_59	HEALTHY	2493131	1422	0	0	0	0	0	0	0
11	Age_50_59	INFECTED_NOSYMPTOMS_NOTCONTAGIOUS	0	5945	549	0	0	0	0	209	0
11	Age_50_59	INFECTED_NOSYMPTOMS_ISCONTAGIOUS	0	0	856	224	0	0	0	224	0
11	Age_50_59	INFECTED_SYMPTOMS_MILD	0	0	0	1233	1	0	0	67	0
11	Age_50_59	INFECTED_SYMPTOMS_SEVERE_ICpossible	0	0	0	0	2	0	0	0	0
11	Age_50_59	INFECTED_SYMPTOMS_SEVERE_ICnotpossible	0	0	0	0	0	0	0	0	0
11	Age_50_59	INFECTED_SYMPTOMS_SEVERE_QUEUE	0	0	0	0	0	0	0	0	0
11	Age_50_59	CURED	0	0	0	0	0	0	0	4525	0
11	Age_50_59	DEAD	0	0	0	0	0	0	0	0	0
11	Age_60_69	HEALTHY	2080909	699	0	0	0	0	0	0	0
11	Age_60_69	INFECTED_NOSYMPTOMS_NOTCONTAGIOUS	0	3010	282	0	0	0	0	117	0
11	Age_60_69	INFECTED_NOSYMPTOMS_ISCONTAGIOUS	0	0	508	131	0	0	0	113	0
11	Age_60_69	INFECTED_SYMPTOMS_MILD	0	0	0	802	1	0	0	61	0
11	Age_60_69	INFECTED_SYMPTOMS_SEVERE_ICpossible	0	0	0	0	6	0	0	0	0
11	Age_60_69	INFECTED_SYMPTOMS_SEVERE_ICnotpossible	0	0	0	0	0	0	0	0	0
11	Age_60_69	INFECTED_SYMPTOMS_SEVERE_QUEUE	0	0	0	0	0	0	0	0	0
11	Age_60_69	CURED	0	0	0	0	0	0	0	3274	0
11	Age_60_69	DEAD	0	0	0	0	0	0	0	0	0
11	Age_70_79	HEALTHY	1516912	324	0	0	0	0	0	0	0
11	Age_70_79	INFECTED_NOSYMPTOMS_NOTCONTAGIOUS	0	1548	153	0	0	0	0	58	0
11	Age_70_79	INFECTED_NOSYMPTOMS_ISCONTAGIOUS	0	0	276	73	0	0	0	80	0
11	Age_70_79	INFECTED_SYMPTOMS_MILD	0	0	0	518	1	0	0	48	0
11	Age_70_79	INFECTED_SYMPTOMS_SEVERE_ICpossible	0	0	0	0	6	0	0	0	1
11	Age_70_79	INFECTED_SYMPTOMS_SEVERE_ICnotpossible	0	0	0	0	0	10	0	0	0
11	Age_70_79	INFECTED_SYMPTOMS_SEVERE_QUEUE	0	0	0	0	0	0	0	0	0
11	Age_70_79	CURED	0	0	0	0	0	0	0	2097	0
11	Age_70_79	DEAD	0	0	0	0	0	0	0	0	5
11	Age_80_150	HEALTHY	796219	137	0	0	0	0	0	0	0
11	Age_80_150	INFECTED_NOSYMPTOMS_NOTCONTAGIOUS	0	797	66	0	0	0	0	27	0
11	Age_80_150	INFECTED_NOSYMPTOMS_ISCONTAGIOUS	0	0	115	39	0	0	0	32	0
11	Age_80_150	INFECTED_SYMPTOMS_MILD	0	0	0	264	0	5	0	11	0
11	Age_80_150	INFECTED_SYMPTOMS_SEVERE_ICpossible	0	0	0	0	0	0	0	0	0
11	Age_80_150	INFECTED_SYMPTOMS_SEVERE_ICnotpossible	0	0	0	0	0	19	0	0	2
11	Age_80_150	INFECTED_SYMPTOMS_SEVERE_QUEUE	0	0	0	0	0	0	0	0	0
11	Age_80_150	CURED	0	0	0	0	0	0	0	1074	0
11	Age_80_150	DEAD	0	0	0	0	0	0	0	0	13
12	Age_0_9	HEALTHY	1765948	2098	0	0	0	0	0	0	0
12	Age_0_9	INFECTED_NOSYMPTOMS_NOTCONTAGIOUS	0	7284	698	0	0	0	0	272	0
12	Age_0_9	INFECTED_NOSYMPTOMS_ISCONTAGIOUS	0	0	1061	262	0	0	0	249	0
12	Age_0_9	INFECTED_SYMPTOMS_MILD	0	0	0	1192	0	0	0	93	0
12	Age_0_9	INFECTED_SYMPTOMS_SEVERE_ICpossible	0	0	0	0	0	0	0	0	0
12	Age_0_9	INFECTED_SYMPTOMS_SEVERE_ICnotpossible	0	0	0	0	0	0	0	0	0
12	Age_0_9	INFECTED_SYMPTOMS_SEVERE_QUEUE	0	0	0	0	0	0	0	0	0
12	Age_0_9	CURED	0	0	0	0	0	0	0	4347	0
12	Age_0_9	DEAD	0	0	0	0	0	0	0	0	0
12	Age_10_19	HEALTHY	1993837	1552	0	0	0	0	0	0	0
12	Age_10_19	INFECTED_NOSYMPTOMS_NOTCONTAGIOUS	0	5633	538	0	0	0	0	199	0
12	Age_10_19	INFECTED_NOSYMPTOMS_ISCONTAGIOUS	0	0	811	201	0	0	0	204	0
12	Age_10_19	INFECTED_SYMPTOMS_MILD	0	0	0	1102	0	0	0	75	0
12	Age_10_19	INFECTED_SYMPTOMS_SEVERE_ICpossible	0	0	0	0	0	0	0	0	0
12	Age_10_19	INFECTED_SYMPTOMS_SEVERE_ICnotpossible	0	0	0	0	0	0	0	0	0
12	Age_10_19	INFECTED_SYMPTOMS_SEVERE_QUEUE	0	0	0	0	0	0	0	0	0
12	Age_10_19	CURED	0	0	0	0	0	0	0	4182	0
12	Age_10_19	DEAD	0	0	0	0	0	0	0	0	0
12	Age_20_29	HEALTHY	2185852	1574	0	0	0	0	0	0	0
12	Age_20_29	INFECTED_NOSYMPTOMS_NOTCONTAGIOUS	0	6264	642	0	0	0	0	218	0
12	Age_20_29	INFECTED_NOSYMPTOMS_ISCONTAGIOUS	0	0	867	232	0	0	0	239	0
12	Age_20_29	INFECTED_SYMPTOMS_MILD	0	0	0	1255	0	0	0	99	0
12	Age_20_29	INFECTED_SYMPTOMS_SEVERE_ICpossible	0	0	0	0	0	0	0	0	0
12	Age_20_29	INFECTED_SYMPTOMS_SEVERE_ICnotpossible	0	0	0	0	0	0	0	0	0
12	Age_20_29	INFECTED_SYMPTOMS_SEVERE_QUEUE	0	0	0	0	0	0	0	0	0
12	Age_20_29	CURED	0	0	0	0	0	0	0	4546	0
12	Age_20_29	DEAD	0	0	0	0	0	0	0	0	0
12	Age_30_39	HEALTHY	2092499	1613	0	0	0	0	0	0	0
12	Age_30_39	INFECTED_NOSYMPTOMS_NOTCONTAGIOUS	0	6166	599	0	0	0	0	216	0
12	Age_30_39	INFECTED_NOSYMPTOMS_ISCONTAGIOUS	0	0	873	243	0	0	0	235	0
12	Age_30_39	INFECTED_SYMPTOMS_MILD	0	0	0	1190	0	0	0	84	0
12	Age_30_39	INFECTED_SYMPTOMS_SEVERE_ICpossible	0	0	0	0	1	0	0	0	0
12	Age_30_39	INFECTED_SYMPTOMS_SEVERE_ICnotpossible	0	0	0	0	0	0	0	0	0
12	Age_30_39	INFECTED_SYMPTOMS_SEVERE_QUEUE	0	0	0	0	0	0	0	0	0
12	Age_30_39	CURED	0	0	0	0	0	0	0	4480	0
12	Age_30_39	DEAD	0	0	0	0	0	0	0	0	0
12	Age_40_49	HEALTHY	2245529	1423	0	0	0	0	0	0	0
12	Age_40_49	INFECTED_NOSYMPTOMS_NOTCONTAGIOUS	0	5985	629	0	0	0	0	205	0
12	Age_40_49	INFECTED_NOSYMPTOMS_ISCONTAGIOUS	0	0	831	232	0	0	0	249	0
12	Age_40_49	INFECTED_SYMPTOMS_MILD	0	0	0	1255	0	0	0	106	0
12	Age_40_49	INFECTED_SYMPTOMS_SEVERE_ICpossible	0	0	0	0	0	0	0	0	0
12	Age_40_49	INFECTED_SYMPTOMS_SEVERE_ICnotpossible	0	0	0	0	0	0	0	0	0
12	Age_40_49	INFECTED_SYMPTOMS_SEVERE_QUEUE	0	0	0	0	0	0	0	0	0
12	Age_40_49	CURED	0	0	0	0	0	0	0	4663	0
12	Age_40_49	DEAD	0	0	0	0	0	0	0	0	0
12	Age_50_59	HEALTHY	2491551	1580	0	0	0	0	0	0	0
12	Age_50_59	INFECTED_NOSYMPTOMS_NOTCONTAGIOUS	0	6511	605	0	0	0	0	251	0
12	Age_50_59	INFECTED_NOSYMPTOMS_ISCONTAGIOUS	0	0	904	261	0	0	0	240	0
12	Age_50_59	INFECTED_SYMPTOMS_MILD	0	0	0	1354	0	0	0	103	0
12	Age_50_59	INFECTED_SYMPTOMS_SEVERE_ICpossible	0	0	0	0	3	0	0	0	0
12	Age_50_59	INFECTED_SYMPTOMS_SEVERE_ICnotpossible	0	0	0	0	0	0	0	0	0
12	Age_50_59	INFECTED_SYMPTOMS_SEVERE_QUEUE	0	0	0	0	0	0	0	0	0
12	Age_50_59	CURED	0	0	0	0	0	0	0	5025	0
12	Age_50_59	DEAD	0	0	0	0	0	0	0	0	0
12	Age_60_69	HEALTHY	2080183	726	0	0	0	0	0	0	0
12	Age_60_69	INFECTED_NOSYMPTOMS_NOTCONTAGIOUS	0	3282	326	0	0	0	0	101	0
12	Age_60_69	INFECTED_NOSYMPTOMS_ISCONTAGIOUS	0	0	535	127	0	0	0	128	0
12	Age_60_69	INFECTED_SYMPTOMS_MILD	0	0	0	866	0	0	0	67	0
12	Age_60_69	INFECTED_SYMPTOMS_SEVERE_ICpossible	0	0	0	0	7	0	0	0	0
12	Age_60_69	INFECTED_SYMPTOMS_SEVERE_ICnotpossible	0	0	0	0	0	0	0	0	0
12	Age_60_69	INFECTED_SYMPTOMS_SEVERE_QUEUE	0	0	0	0	0	0	0	0	0
12	Age_60_69	CURED	0	0	0	0	0	0	0	3565	0
12	Age_60_69	DEAD	0	0	0	0	0	0	0	0	0
12	Age_70_79	HEALTHY	1516599	313	0	0	0	0	0	0	0
12	Age_70_79	INFECTED_NOSYMPTOMS_NOTCONTAGIOUS	0	1646	165	0	0	0	0	61	0
12	Age_70_79	INFECTED_NOSYMPTOMS_ISCONTAGIOUS	0	0	287	78	0	0	0	64	0
12	Age_70_79	INFECTED_SYMPTOMS_MILD	0	0	0	549	2	1	0	39	0
12	Age_70_79	INFECTED_SYMPTOMS_SEVERE_ICpossible	0	0	0	0	6	0	0	0	1
12	Age_70_79	INFECTED_SYMPTOMS_SEVERE_ICnotpossible	0	0	0	0	0	8	0	0	2
12	Age_70_79	INFECTED_SYMPTOMS_SEVERE_QUEUE	0	0	0	0	0	0	0	0	0
12	Age_70_79	CURED	0	0	0	0	0	0	0	2283	0
12	Age_70_79	DEAD	0	0	0	0	0	0	0	0	6
12	Age_80_150	HEALTHY	796048	171	0	0	0	0	0	0	0
12	Age_80_150	INFECTED_NOSYMPTOMS_NOTCONTAGIOUS	0	824	76	0	0	0	0	34	0
12	Age_80_150	INFECTED_NOSYMPTOMS_ISCONTAGIOUS	0	0	126	25	0	0	0	30	0
12	Age_80_150	INFECTED_SYMPTOMS_MILD	0	0	0	284	0	6	0	13	0
12	Age_80_150	INFECTED_SYMPTOMS_SEVERE_ICpossible	0	0	0	0	0	0	0	0	0
12	Age_80_150	INFECTED_SYMPTOMS_SEVERE_ICnotpossible	0	0	0	0	0	22	0	0	2
12	Age_80_150	INFECTED_SYMPTOMS_SEVERE_QUEUE	0	0	0	0	0	0	0	0	0
12	Age_80_150	CURED	0	0	0	0	0	0	0	1144	0
12	Age_80_150	DEAD	0	0	0	0	0	0	0	0	15
13	Age_0_9	HEALTHY	1763667	2281	0	0	0	0	0	0	0
13	Age_0_9	INFECTED_NOSYMPTOMS_NOTCONTAGIOUS	0	8267	814	0	0	0	0	301	0
13	Age_0_9	INFECTED_NOSYMPTOMS_ISCONTAGIOUS	0	0	1182	295	0	0	0	282	0
13	Age_0_9	INFECTED_SYMPTOMS_MILD	0	0	0	1336	0	0	0	118	0
13	Age_0_9	INFECTED_SYMPTOMS_SEVERE_ICpossible	0	0	0	0	0	0	0	0	0
13	Age_0_9	INFECTED_SYMPTOMS_SEVERE_ICnotpossible	0	0	0	0	0	0	0	0	0
13	Age_0_9	INFECTED_SYMPTOMS_SEVERE_QUEUE	0	0	0	0	0	0	0	0	0
13	Age_0_9	CURED	0	0	0	0	0	0	0	4961	0
13	Age_0_9	DEAD	0	0	0	0	0	0	0	0	0
13	Age_10_19	HEALTHY	1992152	1685	0	0	0	0	0	0	0
13	Age_10_19	INFECTED_NOSYMPTOMS_NOTCONTAGIOUS	0	6343	609	0	0	0	0	233	0
13	Age_10_19	INFECTED_NOSYMPTOMS_ISCONTAGIOUS	0	0	902	218	0	0	0	229	0
13	Age_10_19	INFECTED_SYMPTOMS_MILD	0	0	0	1221	0	0	0	82	0
13	Age_10_19	INFECTED_SYMPTOMS_SEVERE_ICpossible	0	0	0	0	0	0	0	0	0
13	Age_10_19	INFECTED_SYMPTOMS_SEVERE_ICnotpossible	0	0	0	0	0	0	0	0	0
13	Age_10_19	INFECTED_SYMPTOMS_SEVERE_QUEUE	0	0	0	0	0	0	0	0	0
13	Age_10_19	CURED	0	0	0	0	0	0	0	4660	0
13	Age_10_19	DEAD	0	0	0	0	0	0	0	0	0
13	Age_20_29	HEALTHY	2184136	1716	0	0	0	0	0	0	0
13	Age_20_29	INFECTED_NOSYMPTOMS_NOTCONTAGIOUS	0	6903	698	0	0	0	0	237	0
13	Age_20_29	INFECTED_NOSYMPTOMS_ISCONTAGIOUS	0	0	1010	258	0	0	0	241	0
13	Age_20_29	INFECTED_SYMPTOMS_MILD	0	0	0	1377	0	0	0	110	0
13	Age_20_29	INFECTED_SYMPTOMS_SEVERE_ICpossible	0	0	0	0	0	0	0	0	0
13	Age_20_29	INFECTED_SYMPTOMS_SEVERE_ICnotpossible	0	0	0	0	0	0	0	0	0
13	Age_20_29	INFECTED_SYMPTOMS_SEVERE_QUEUE	0	0	0	0	0	0	0	0	0
13	Age_20_29	CURED	0	0	0	0	0	0	0	5102	0
13	Age_20_29	DEAD	0	0	0	0	0	0	0	0	0
13	Age_30_39	HEALTHY	2090858	1641	0	0	0	0	0	0	0
13	Age_30_39	INFECTED_NOSYMPTOMS_NOTCONTAGIOUS	0	6851	687	0	0	0	0	241	0
13	Age_30_39	INFECTED_NOSYMPTOMS_ISCONTAGIOUS	0	0	970	268	0	0	0	234	0
13	Age_30_39	INFECTED_SYMPTOMS_MILD	0	0	0	1349	0	0	0	84	0
13	Age_30_39	INFECTED_SYMPTOMS_SEVERE_ICpossible	0	0	0	0	1	0	0	0	0
13	Age_30_39	INFECTED_SYMPTOMS_SEVERE_ICnotpossible	0	0	0	0	0	0	0	0	0
13	Age_30_39	INFECTED_SYMPTOMS_SEVERE_QUEUE	0	0	0	0	0	0	0	0	0
13	Age_30_39	CURED	0	0	0	0	0	0	0	5015	0
13	Age_30_39	DEAD	0	0	0	0	0	0	0	0	0
13	Age_40_49	HEALTHY	2243823	1706	0	0	0	0	0	0	0
13	Age_40_49	INFECTED_NOSYMPTOMS_NOTCONTAGIOUS	0	6528	647	0	0	0	0	233	0
13	Age_40_49	INFECTED_NOSYMPTOMS_ISCONTAGIOUS	0	0	970	257	0	0	0	233	0
13	Age_40_49	INFECTED_SYMPTOMS_MILD	0	0	0	1384	0	0	0	103	0
13	Age_40_49	INFECTED_SYMPTOMS_SEVERE_ICpossible	0	0	0	0	0	0	0	0	0
13	Age_40_49	INFECTED_SYMPTOMS_SEVERE_ICnotpossible	0	0	0	0	0	0	0	0	0
13	Age_40_49	INFECTED_SYMPTOMS_SEVERE_QUEUE	0	0	0	0	0	0	0	0	0
13	Age_40_49	CURED	0	0	0	0	0	0	0	5223	0
13	Age_40_49	DEAD	0	0	0	0	0	0	0	0	0
13	Age_50_59	HEALTHY	2489776	1775	0	0	0	0	0	0	0
13	Age_50_59	INFECTED_NOSYMPTOMS_NOTCONTAGIOUS	0	7109	733	0	0	0	0	249	0
13	Age_50_59	INFECTED_NOSYMPTOMS_ISCONTAGIOUS	0	0	1023	259	0	0	0	227	0
13	Age_50_59	INFECTED_SYMPTOMS_MILD	0	0	0	1503	1	0	0	111	0
13	Age_50_59	INFECTED_SYMPTOMS_SEVERE_ICpossible	0	0	0	0	3	0	0	0	0
13	Age_50_59	INFECTED_SYMPTOMS_SEVERE_ICnotpossible	0	0	0	0	0	0	0	0	0
13	Age_50_59	INFECTED_SYMPTOMS_SEVERE_QUEUE	0	0	0	0	0	0	0	0	0
13	Age_50_59	CURED	0	0	0	0	0	0	0	5619	0
13	Age_50_59	DEAD	0	0	0	0	0	0	0	0	0
13	Age_60_69	HEALTHY	2079358	825	0	0	0	0	0	0	0
13	Age_60_69	INFECTED_NOSYMPTOMS_NOTCONTAGIOUS	0	3563	304	0	0	0	0	141	0
13	Age_60_69	INFECTED_NOSYMPTOMS_ISCONTAGIOUS	0	0	566	148	0	0	0	147	0
13	Age_60_69	INFECTED_SYMPTOMS_MILD	0	0	0	924	0	0	0	69	0
13	Age_60_69	INFECTED_SYMPTOMS_SEVERE_ICpossible	0	0	0	0	7	0	0	0	0
13	Age_60_69	INFECTED_SYMPTOMS_SEVERE_ICnotpossible	0	0	0	0	0	0	0	0	0
13	Age_60_69	INFECTED_SYMPTOMS_SEVERE_QUEUE	0	0	0	0	0	0	0	0	0
13	Age_60_69	CURED	0	0	0	0	0	0	0	3861	0
13	Age_60_69	DEAD	0	0	0	0	0	0	0	0	0
13	Age_70_79	HEALTHY	1516178	421	0	0	0	0	0	0	0
13	Age_70_79	INFECTED_NOSYMPTOMS_NOTCONTAGIOUS	0	1721	170	0	0	0	0	68	0
13	Age_70_79	INFECTED_NOSYMPTOMS_ISCONTAGIOUS	0	0	307	70	0	0	0	75	0
13	Age_70_79	INFECTED_SYMPTOMS_MILD	0	0	0	583	1	1	0	42	0
13	Age_70_79	INFECTED_SYMPTOMS_SEVERE_ICpossible	0	0	0	0	7	0	0	0	1
13	Age_70_79	INFECTED_SYMPTOMS_SEVERE_ICnotpossible	0	0	0	0	0	9	0	0	0
13	Age_70_79	INFECTED_SYMPTOMS_SEVERE_QUEUE	0	0	0	0	0	0	0	0	0
13	Age_70_79	CURED	0	0	0	0	0	0	0	2447	0
13	Age_70_79	DEAD	0	0	0	0	0	0	0	0	9
13	Age_80_150	HEALTHY	795846	202	0	0	0	0	0	0	0
13	Age_80_150	INFECTED_NOSYMPTOMS_NOTCONTAGIOUS	0	867	98	0	0	0	0	30	0
13	Age_80_150	INFECTED_NOSYMPTOMS_ISCONTAGIOUS	0	0	133	33	0	0	0	36	0
13	Age_80_150	INFECTED_SYMPTOMS_MILD	0	0	0	290	1	5	0	13	0
13	Age_80_150	INFECTED_SYMPTOMS_SEVERE_ICpossible	0	0	0	0	0	0	0	0	0
13	Age_80_150	INFECTED_SYMPTOMS_SEVERE_ICnotpossible	0	0	0	0	0	25	0	0	3
13	Age_80_150	INFECTED_SYMPTOMS_SEVERE_QUEUE	0	0	0	0	0	0	0	0	0
13	Age_80_150	CURED	0	0	0	0	0	0	0	1221	0
13	Age_80_150	DEAD	0	0	0	0	0	0	0	0	17
14	Age_0_9	HEALTHY	1761027	2640	0	0	0	0	0	0	0
14	Age_0_9	INFECTED_NOSYMPTOMS_NOTCONTAGIOUS	0	9270	963	0	0	0	0	315	0
14	Age_0_9	INFECTED_NOSYMPTOMS_ISCONTAGIOUS	0	0	1349	349	0	0	0	298	0
14	Age_0_9	INFECTED_SYMPTOMS_MILD	0	0	0	1524	0	0	0	107	0
14	Age_0_9	INFECTED_SYMPTOMS_SEVERE_ICpossible	0	0	0	0	0	0	0	0	0
14	Age_0_9	INFECTED_SYMPTOMS_SEVERE_ICnotpossible	0	0	0	0	0	0	0	0	0
14	Age_0_9	INFECTED_SYMPTOMS_SEVERE_QUEUE	0	0	0	0	0	0	0	0	0
14	Age_0_9	CURED	0	0	0	0	0	0	0	5662	0
14	Age_0_9	DEAD	0	0	0	0	0	0	0	0	0
14	Age_10_19	HEALTHY	1990255	1897	0	0	0	0	0	0	0
14	Age_10_19	INFECTED_NOSYMPTOMS_NOTCONTAGIOUS	0	7074	700	0	0	0	0	254	0
14	Age_10_19	INFECTED_NOSYMPTOMS_ISCONTAGIOUS	0	0	1008	244	0	0	0	259	0
14	Age_10_19	INFECTED_SYMPTOMS_MILD	0	0	0	1342	0	0	0	97	0
14	Age_10_19	INFECTED_SYMPTOMS_SEVERE_ICpossible	0	0	0	0	0	0	0	0	0
14	Age_10_19	INFECTED_SYMPTOMS_SEVERE_ICnotpossible	0	0	0	0	0	0	0	0	0
14	Age_10_19	INFECTED_SYMPTOMS_SEVERE_QUEUE	0	0	0	0	0	0	0	0	0
14	Age_10_19	CURED	0	0	0	0	0	0	0	5204	0
14	Age_10_19	DEAD	0	0	0	0	0	0	0	0	0
14	Age_20_29	HEALTHY	2182115	2021	0	0	0	0	0	0	0
14	Age_20_29	INFECTED_NOSYMPTOMS_NOTCONTAGIOUS	0	7664	694	0	0	0	0	261	0
14	Age_20_29	INFECTED_NOSYMPTOMS_ISCONTAGIOUS	0	0	1135	298	0	0	0	275	0
14	Age_20_29	INFECTED_SYMPTOMS_MILD	0	0	0	1521	0	0	0	114	0
14	Age_20_29	INFECTED_SYMPTOMS_SEVERE_ICpossible	0	0	0	0	0	0	0	0	0
14	Age_20_29	INFECTED_SYMPTOMS_SEVERE_ICnotpossible	0	0	0	0	0	0	0	0	0
14	Age_20_29	INFECTED_SYMPTOMS_SEVERE_QUEUE	0	0	0	0	0	0	0	0	0
14	Age_20_29	CURED	0	0	0	0	0	0	0	5690	0
14	Age_20_29	DEAD	0	0	0	0	0	0	0	0	0
14	Age_30_39	HEALTHY	2088926	1932	0	0	0	0	0	0	0
14	Age_30_39	INFECTED_NOSYMPTOMS_NOTCONTAGIOUS	0	7477	758	0	0	0	0	257	0
14	Age_30_39	INFECTED_NOSYMPTOMS_ISCONTAGIOUS	0	0	1121	290	0	0	0	246	0
14	Age_30_39	INFECTED_SYMPTOMS_MILD	0	0	0	1507	0	0	0	110	0
14	Age_30_39	INFECTED_SYMPTOMS_SEVERE_ICpossible	0	0	0	0	1	0	0	0	0
14	Age_30_39	INFECTED_SYMPTOMS_SEVERE_ICnotpossible	0	0	0	0	0	0	0	0	0
14	Age_30_39	INFECTED_SYMPTOMS_SEVERE_QUEUE	0	0	0	0	0	0	0	0	0
14	Age_30_39	CURED	0	0	0	0	0	0	0	5574	0
14	Age_30_39	DEAD	0	0	0	0	0	0	0	0	0
14	Age_40_49	HEALTHY	2241959	1864	0	0	0	0	0	0	0
14	Age_40_49	INFECTED_NOSYMPTOMS_NOTCONTAGIOUS	0	7320	663	0	0	0	0	251	0
14	Age_40_49	INFECTED_NOSYMPTOMS_ISCONTAGIOUS	0	0	1048	299	0	0	0	270	0
14	Age_40_49	INFECTED_SYMPTOMS_MILD	0	0	0	1520	0	0	0	121	0
14	Age_40_49	INFECTED_SYMPTOMS_SEVERE_ICpossible	0	0	0	0	0	0	0	0	0
14	Age_40_49	INFECTED_SYMPTOMS_SEVERE_ICnotpossible	0	0	0	0	0	0	0	0	0
14	Age_40_49	INFECTED_SYMPTOMS_SEVERE_QUEUE	0	0	0	0	0	0	0	0	0
14	Age_40_49	CURED	0	0	0	0	0	0	0	5792	0
14	Age_40_49	DEAD	0	0	0	0	0	0	0	0	0
14	Age_50_59	HEALTHY	2487868	1908	0	0	0	0	0	0	0
14	Age_50_59	INFECTED_NOSYMPTOMS_NOTCONTAGIOUS	0	7806	798	0	0	0	0	280	0
14	Age_50_59	INFECTED_NOSYMPTOMS_ISCONTAGIOUS	0	0	1170	289	0	0	0	297	0
14	Age_50_59	INFECTED_SYMPTOMS_MILD	0	0	0	1631	0	0	0	131	0
14	Age_50_59	INFECTED_SYMPTOMS_SEVERE_ICpossible	0	0	0	0	4	0	0	0	0
14	Age_50_59	INFECTED_SYMPTOMS_SEVERE_ICnotpossible	0	0	0	0	0	0	0	0	0
14	Age_50_59	INFECTED_SYMPTOMS_SEVERE_QUEUE	0	0	0	0	0	0	0	0	0
14	Age_50_59	CURED	0	0	0	0	0	0	0	6206	0
14	Age_50_59	DEAD	0	0	0	0	0	0	0	0	0
14	Age_60_69	HEALTHY	2078471	887	0	0	0	0	0	0	0
14	Age_60_69	INFECTED_NOSYMPTOMS_NOTCONTAGIOUS	0	3862	379	0	0	0	0	147	0
14	Age_60_69	INFECTED_NOSYMPTOMS_ISCONTAGIOUS	0	0	563	158	0	0	0	149	0
14	Age_60_69	INFECTED_SYMPTOMS_MILD	0	0	0	998	1	0	0	73	0
14	Age_60_69	INFECTED_SYMPTOMS_SEVERE_ICpossible	0	0	0	0	7	0	0	0	0
14	Age_60_69	INFECTED_SYMPTOMS_SEVERE_ICnotpossible	0	0	0	0	0	0	0	0	0
14	Age_60_69	INFECTED_SYMPTOMS_SEVERE_QUEUE	0	0	0	0	0	0	0	0	0
14	Age_60_69	CURED	0	0	0	0	0	0	0	4218	0
14	Age_60_69	DEAD	0	0	0	0	0	0	0	0	0
14	Age_70_79	HEALTHY	1515755	423	0	0	0	0	0	0	0
14	Age_70_79	INFECTED_NOSYMPTOMS_NOTCONTAGIOUS	0	1916	167	0	0	0	0	59	0
14	Age_70_79	INFECTED_NOSYMPTOMS_ISCONTAGIOUS	0	0	328	69	0	0	0	80	0
14	Age_70_79	INFECTED_SYMPTOMS_MILD	0	0	0	602	0	2	0	49	0
14	Age_70_79	INFECTED_SYMPTOMS_SEVERE_ICpossible	0	0	0	0	7	0	0	1	0
14	Age_70_79	INFECTED_SYMPTOMS_SEVERE_ICnotpossible	0	0	0	0	0	9	0	0	1
14	Age_70_79	INFECTED_SYMPTOMS_SEVERE_QUEUE	0	0	0	0	0	0	0	0	0
14	Age_70_79	CURED	0	0	0	0	0	0	0	2632	0
14	Age_70_79	DEAD	0	0	0	0	0	0	0	0	10
14	Age_80_150	HEALTHY	795642	204	0	0	0	0	0	0	0
14	Age_80_150	INFECTED_NOSYMPTOMS_NOTCONTAGIOUS	0	956	85	0	0	0	0	28	0
14	Age_80_150	INFECTED_NOSYMPTOMS_ISCONTAGIOUS	0	0	152	44	0	0	0	35	0
14	Age_80_150	INFECTED_SYMPTOMS_MILD	0	0	0	301	0	7	0	15	0
14	Age_80_150	INFECTED_SYMPTOMS_SEVERE_ICpossible	0	0	0	0	1	0	0	0	0
14	Age_80_150	INFECTED_SYMPTOMS_SEVERE_ICnotpossible	0	0	0	0	0	25	0	0	5
14	Age_80_150	INFECTED_SYMPTOMS_SEVERE_QUEUE	0	0	0	0	0	0	0	0	0
14	Age_80_150	CURED	0	0	0	0	0	0	0	1300	0
14	Age_80_150	DEAD	0	0	0	0	0	0	0	0	20
15	Age_0_9	HEALTHY	1758159	2868	0	0	0	0	0	0	0
15	Age_0_9	INFECTED_NOSYMPTOMS_NOTCONTAGIOUS	0	10528	1034	0	0	0	0	348	0
15	Age_0_9	INFECTED_NOSYMPTOMS_ISCONTAGIOUS	0	0	1563	404	0	0	0	345	0
15	Age_0_9	INFECTED_SYMPTOMS_MILD	0	0	0	1742	0	0	0	131	0
15	Age_0_9	INFECTED_SYMPTOMS_SEVERE_ICpossible	0	0	0	0	0	0	0	0	0
15	Age_0_9	INFECTED_SYMPTOMS_SEVERE_ICnotpossible	0	0	0	0	0	0	0	0	0
15	Age_0_9	INFECTED_SYMPTOMS_SEVERE_QUEUE	0	0	0	0	0	0	0	0	0
15	Age_0_9	CURED	0	0	0	0	0	0	0	6382	0
15	Age_0_9	DEAD	0	0	0	0	0	0	0	0	0
15	Age_10_19	HEALTHY	1988148	2107	0	0	0	0	0	0	0
15	Age_10_19	INFECTED_NOSYMPTOMS_NOTCONTAGIOUS	0	7923	751	0	0	0	0	297	0
15	Age_10_19	INFECTED_NOSYMPTOMS_ISCONTAGIOUS	0	0	1177	272	0	0	0	259	0
15	Age_10_19	INFECTED_SYMPTOMS_MILD	0	0	0	1474	0	0	0	112	0
15	Age_10_19	INFECTED_SYMPTOMS_SEVERE_ICpossible	0	0	0	0	0	0	0	0	0
15	Age_10_19	INFECTED_SYMPTOMS_SEVERE_ICnotpossible	0	0	0	0	0	0	0	0	0
15	Age_10_19	INFECTED_SYMPTOMS_SEVERE_QUEUE	0	0	0	0	0	0	0	0	0
15	Age_10_19	CURED	0	0	0	0	0	0	0	5814	0
15	Age_10_19	DEAD	0	0	0	0	0	0	0	0	0
15	Age_20_29	HEALTHY	2179818	2297	0	0	0	0	0	0	0
15	Age_20_29	INFECTED_NOSYMPTOMS_NOTCONTAGIOUS	0	8571	808	0	0	0	0	306	0
15	Age_20_29	INFECTED_NOSYMPTOMS_ISCONTAGIOUS	0	0	1193	327	0	0	0	309	0
15	Age_20_29	INFECTED_SYMPTOMS_MILD	0	0	0	1700	0	0	0	119	0
15	Age_20_29	INFECTED_SYMPTOMS_SEVERE_ICpossible	0	0	0	0	0	0	0	0	0
15	Age_20_29	INFECTED_SYMPTOMS_SEVERE_ICnotpossible	0	0	0	0	0	0	0	0	0
15	Age_20_29	INFECTED_SYMPTOMS_SEVERE_QUEUE	0	0	0	0	0	0	0	0	0
15	Age_20_29	CURED	0	0	0	0	0	0	0	6340	0
15	Age_20_29	DEAD	0	0	0	0	0	0	0	0	0
15	Age_30_39	HEALTHY	2086727	2199	0	0	0	0	0	0	0
15	Age_30_39	INFECTED_NOSYMPTOMS_NOTCONTAGIOUS	0	8266	843	0	0	0	0	300	0
15	Age_30_39	INFECTED_NOSYMPTOMS_ISCONTAGIOUS	0	0	1282	294	0	0	0	303	0
15	Age_30_39	INFECTED_SYMPTOMS_MILD	0	0	0	1645	0	0	0	152	0
15	Age_30_39	INFECTED_SYMPTOMS_SEVERE_ICpossible	0	0	0	0	1	0	0	0	0
15	Age_30_39	INFECTED_SYMPTOMS_SEVERE_ICnotpossible	0	0	0	0	0	0	0	0	0
15	Age_30_39	INFECTED_SYMPTOMS_SEVERE_QUEUE	0	0	0	0	0	0	0	0	0
15	Age_30_39	CURED	0	0	0	0	0	0	0	6187	0
15	Age_30_39	DEAD	0	0	0	0	0	0	0	0	0
15	Age_40_49	HEALTHY	2239966	1993	0	0	0	0	0	0	0
15	Age_40_49	INFECTED_NOSYMPTOMS_NOTCONTAGIOUS	0	8124	768	0	0	0	0	292	0
15	Age_40_49	INFECTED_NOSYMPTOMS_ISCONTAGIOUS	0	0	1155	297	0	0	0	259	0
15	Age_40_49	INFECTED_SYMPTOMS_MILD	0	0	0	1702	0	0	0	117	0
15	Age_40_49	INFECTED_SYMPTOMS_SEVERE_ICpossible	0	0	0	0	0	0	0	0	0
15	Age_40_49	INFECTED_SYMPTOMS_SEVERE_ICnotpossible	0	0	0	0	0	0	0	0	0
15	Age_40_49	INFECTED_SYMPTOMS_SEVERE_QUEUE	0	0	0	0	0	0	0	0	0
15	Age_40_49	CURED	0	0	0	0	0	0	0	6434	0
15	Age_40_49	DEAD	0	0	0	0	0	0	0	0	0
15	Age_50_59	HEALTHY	2485796	2072	0	0	0	0	0	0	0
15	Age_50_59	INFECTED_NOSYMPTOMS_NOTCONTAGIOUS	0	8602	803	0	0	0	0	309	0
15	Age_50_59	INFECTED_NOSYMPTOMS_ISCONTAGIOUS	0	0	1340	325	0	0	0	303	0
15	Age_50_59	INFECTED_SYMPTOMS_MILD	0	0	0	1790	1	0	0	129	0
15	Age_50_59	INFECTED_SYMPTOMS_SEVERE_ICpossible	0	0	0	0	4	0	0	0	0
15	Age_50_59	INFECTED_SYMPTOMS_SEVERE_ICnotpossible	0	0	0	0	0	0	0	0	0
15	Age_50_59	INFECTED_SYMPTOMS_SEVERE_QUEUE	0	0	0	0	0	0	0	0	0
15	Age_50_59	CURED	0	0	0	0	0	0	0	6914	0
15	Age_50_59	DEAD	0	0	0	0	0	0	0	0	0
15	Age_60_69	HEALTHY	2077528	943	0	0	0	0	0	0	0
15	Age_60_69	INFECTED_NOSYMPTOMS_NOTCONTAGIOUS	0	4207	386	0	0	0	0	156	0
15	Age_60_69	INFECTED_NOSYMPTOMS_ISCONTAGIOUS	0	0	644	147	0	0	0	151	0
15	Age_60_69	INFECTED_SYMPTOMS_MILD	0	0	0	1079	0	0	0	77	0
15	Age_60_69	INFECTED_SYMPTOMS_SEVERE_ICpossible	0	0	0	0	7	0	0	1	0
15	Age_60_69	INFECTED_SYMPTOMS_SEVERE_ICnotpossible	0	0	0	0	0	0	0	0	0
15	Age_60_69	INFECTED_SYMPTOMS_SEVERE_QUEUE	0	0	0	0	0	0	0	0	0
15	Age_60_69	CURED	0	0	0	0	0	0	0	4587	0
15	Age_60_69	DEAD	0	0	0	0	0	0	0	0	0
15	Age_70_79	HEALTHY	1515290	465	0	0	0	0	0	0	0
15	Age_70_79	INFECTED_NOSYMPTOMS_NOTCONTAGIOUS	0	2064	203	0	0	0	0	72	0
15	Age_70_79	INFECTED_NOSYMPTOMS_ISCONTAGIOUS	0	0	318	98	0	0	0	79	0
15	Age_70_79	INFECTED_SYMPTOMS_MILD	0	0	0	621	1	1	0	48	0
15	Age_70_79	INFECTED_SYMPTOMS_SEVERE_ICpossible	0	0	0	0	7	0	0	0	0
15	Age_70_79	INFECTED_SYMPTOMS_SEVERE_ICnotpossible	0	0	0	0	0	9	0	0	2
15	Age_70_79	INFECTED_SYMPTOMS_SEVERE_QUEUE	0	0	0	0	0	0	0	0	0
15	Age_70_79	CURED	0	0	0	0	0	0	0	2821	0
15	Age_70_79	DEAD	0	0	0	0	0	0	0	0	11
15	Age_80_150	HEALTHY	795423	219	0	0	0	0	0	0	0
15	Age_80_150	INFECTED_NOSYMPTOMS_NOTCONTAGIOUS	0	1023	100	0	0	0	0	37	0
15	Age_80_150	INFECTED_NOSYMPTOMS_ISCONTAGIOUS	0	0	149	45	0	0	0	43	0
15	Age_80_150	INFECTED_SYMPTOMS_MILD	0	0	0	324	0	8	0	13	0
15	Age_80_150	INFECTED_SYMPTOMS_SEVERE_ICpossible	0	0	0	0	0	0	0	0	1
15	Age_80_150	INFECTED_SYMPTOMS_SEVERE_ICnotpossible	0	0	0	0	0	30	0	0	2
15	Age_80_150	INFECTED_SYMPTOMS_SEVERE_QUEUE	0	0	0	0	0	0	0	0	0
15	Age_80_150	CURED	0	0	0	0	0	0	0	1378	0
15	Age_80_150	DEAD	0	0	0	0	0	0	0	0	25
16	Age_0_9	HEALTHY	1754850	3309	0	0	0	0	0	0	0
16	Age_0_9	INFECTED_NOSYMPTOMS_NOTCONTAGIOUS	0	11800	1150	0	0	0	0	446	0
16	Age_0_9	INFECTED_NOSYMPTOMS_ISCONTAGIOUS	0	0	1723	457	0	0	0	417	0
16	Age_0_9	INFECTED_SYMPTOMS_MILD	0	0	0	2001	0	0	0	145	0
16	Age_0_9	INFECTED_SYMPTOMS_SEVERE_ICpossible	0	0	0	0	0	0	0	0	0
16	Age_0_9	INFECTED_SYMPTOMS_SEVERE_ICnotpossible	0	0	0	0	0	0	0	0	0
16	Age_0_9	INFECTED_SYMPTOMS_SEVERE_QUEUE	0	0	0	0	0	0	0	0	0
16	Age_0_9	CURED	0	0	0	0	0	0	0	7206	0
16	Age_0_9	DEAD	0	0	0	0	0	0	0	0	0
16	Age_10_19	HEALTHY	1985657	2491	0	0	0	0	0	0	0
16	Age_10_19	INFECTED_NOSYMPTOMS_NOTCONTAGIOUS	0	8755	936	0	0	0	0	339	0
16	Age_10_19	INFECTED_NOSYMPTOMS_ISCONTAGIOUS	0	0	1287	321	0	0	0	320	0
16	Age_10_19	INFECTED_SYMPTOMS_MILD	0	0	0	1635	0	0	0	111	0
16	Age_10_19	INFECTED_SYMPTOMS_SEVERE_ICpossible	0	0	0	0	0	0	0	0	0
16	Age_10_19	INFECTED_SYMPTOMS_SEVERE_ICnotpossible	0	0	0	0	0	0	0	0	0
16	Age_10_19	INFECTED_SYMPTOMS_SEVERE_QUEUE	0	0	0	0	0	0	0	0	0
16	Age_10_19	CURED	0	0	0	0	0	0	0	6482	0
16	Age_10_19	DEAD	0	0	0	0	0	0	0	0	0
16	Age_20_29	HEALTHY	2177354	2464	0	0	0	0	0	0	0
16	Age_20_29	INFECTED_NOSYMPTOMS_NOTCONTAGIOUS	0	9556	969	0	0	0	0	343	0
16	Age_20_29	INFECTED_NOSYMPTOMS_ISCONTAGIOUS	0	0	1324	330	0	0	0	347	0
16	Age_20_29	INFECTED_SYMPTOMS_MILD	0	0	0	1904	0	0	0	123	0
16	Age_20_29	INFECTED_SYMPTOMS_SEVERE_ICpossible	0	0	0	0	0	0	0	0	0
16	Age_20_29	INFECTED_SYMPTOMS_SEVERE_ICnotpossible	0	0	0	0	0	0	0	0	0
16	Age_20_29	INFECTED_SYMPTOMS_SEVERE_QUEUE	0	0	0	0	0	0	0	0	0
16	Age_20_29	CURED	0	0	0	0	0	0	0	7074	0
16	Age_20_29	DEAD	0	0	0	0	0	0	0	0	0
16	Age_30_39	HEALTHY	2084251	2476	0	0	0	0	0	0	0
16	Age_30_39	INFECTED_NOSYMPTOMS_NOTCONTAGIOUS	0	9253	879	0	0	0	0	333	0
16	Age_30_39	INFECTED_NOSYMPTOMS_ISCONTAGIOUS	0	0	1419	387	0	0	0	319	0
16	Age_30_39	INFECTED_SYMPTOMS_MILD	0	0	0	1801	0	0	0	138	0
16	Age_30_39	INFECTED_SYMPTOMS_SEVERE_ICpossible	0	0	0	0	1	0	0	0	0
16	Age_30_39	INFECTED_SYMPTOMS_SEVERE_ICnotpossible	0	0	0	0	0	0	0	0	0
16	Age_30_39	INFECTED_SYMPTOMS_SEVERE_QUEUE	0	0	0	0	0	0	0	0	0
16	Age_30_39	CURED	0	0	0	0	0	0	0	6942	0
16	Age_30_39	DEAD	0	0	0	0	0	0	0	0	0
16	Age_40_49	HEALTHY	2237786	2180	0	0	0	0	0	0	0
16	Age_40_49	INFECTED_NOSYMPTOMS_NOTCONTAGIOUS	0	8924	859	0	0	0	0	334	0
16	Age_40_49	INFECTED_NOSYMPTOMS_ISCONTAGIOUS	0	0	1286	321	0	0	0	316	0
16	Age_40_49	INFECTED_SYMPTOMS_MILD	0	0	0	1844	0	0	0	155	0
16	Age_40_49	INFECTED_SYMPTOMS_SEVERE_ICpossible	0	0	0	0	0	0	0	0	0
16	Age_40_49	INFECTED_SYMPTOMS_SEVERE_ICnotpossible	0	0	0	0	0	0	0	0	0
16	Age_40_49	INFECTED_SYMPTOMS_SEVERE_QUEUE	0	0	0	0	0	0	0	0	0
16	Age_40_49	CURED	0	0	0	0	0	0	0	7102	0
16	Age_40_49	DEAD	0	0	0	0	0	0	0	0	0
16	Age_50_59	HEALTHY	2483339	2457	0	0	0	0	0	0	0
16	Age_50_59	INFECTED_NOSYMPTOMS_NOTCONTAGIOUS	0	9408	929	0	0	0	0	337	0
16	Age_50_59	INFECTED_NOSYMPTOMS_ISCONTAGIOUS	0	0	1445	379	0	0	0	319	0
16	Age_50_59	INFECTED_SYMPTOMS_MILD	0	0	0	1970	0	0	0	145	0
16	Age_50_59	INFECTED_SYMPTOMS_SEVERE_ICpossible	0	0	0	0	5	0	0	0	0
16	Age_50_59	INFECTED_SYMPTOMS_SEVERE_ICnotpossible	0	0	0	0	0	0	0	0	0
16	Age_50_59	INFECTED_SYMPTOMS_SEVERE_QUEUE	0	0	0	0	0	0	0	0	0
16	Age_50_59	CURED	0	0	0	0	0	0	0	7655	0
16	Age_50_59	DEAD	0	0	0	0	0	0	0	0	0
16	Age_60_69	HEALTHY	2076525	1003	0	0	0	0	0	0	0
16	Age_60_69	INFECTED_NOSYMPTOMS_NOTCONTAGIOUS	0	4581	412	0	0	0	0	157	0
16	Age_60_69	INFECTED_NOSYMPTOMS_ISCONTAGIOUS	0	0	694	159	0	0	0	177	0
16	Age_60_69	INFECTED_SYMPTOMS_MILD	0	0	0	1165	0	0	0	61	0
16	Age_60_69	INFECTED_SYMPTOMS_SEVERE_ICpossible	0	0	0	0	6	0	0	1	0
16	Age_60_69	INFECTED_SYMPTOMS_SEVERE_ICnotpossible	0	0	0	0	0	0	0	0	0
16	Age_60_69	INFECTED_SYMPTOMS_SEVERE_QUEUE	0	0	0	0	0	0	0	0	0
16	Age_60_69	CURED	0	0	0	0	0	0	0	4972	0
16	Age_60_69	DEAD	0	0	0	0	0	0	0	0	0
16	Age_70_79	HEALTHY	1514732	558	0	0	0	0	0	0	0
16	Age_70_79	INFECTED_NOSYMPTOMS_NOTCONTAGIOUS	0	2249	206	0	0	0	0	74	0
16	Age_70_79	INFECTED_NOSYMPTOMS_ISCONTAGIOUS	0	0	326	93	0	0	0	102	0
16	Age_70_79	INFECTED_SYMPTOMS_MILD	0	0	0	662	0	3	0	54	0
16	Age_70_79	INFECTED_SYMPTOMS_SEVERE_ICpossible	0	0	0	0	8	0	0	0	0
16	Age_70_79	INFECTED_SYMPTOMS_SEVERE_ICnotpossible	0	0	0	0	0	10	0	0	0
16	Age_70_79	INFECTED_SYMPTOMS_SEVERE_QUEUE	0	0	0	0	0	0	0	0	0
16	Age_70_79	CURED	0	0	0	0	0	0	0	3020	0
16	Age_70_79	DEAD	0	0	0	0	0	0	0	0	13
16	Age_80_150	HEALTHY	795183	240	0	0	0	0	0	0	0
16	Age_80_150	INFECTED_NOSYMPTOMS_NOTCONTAGIOUS	0	1084	111	0	0	0	0	47	0
16	Age_80_150	INFECTED_NOSYMPTOMS_ISCONTAGIOUS	0	0	165	50	0	0	0	34	0
16	Age_80_150	INFECTED_SYMPTOMS_MILD	0	0	0	335	0	7	0	27	0
16	Age_80_150	INFECTED_SYMPTOMS_SEVERE_ICpossible	0	0	0	0	0	0	0	0	0
16	Age_80_150	INFECTED_SYMPTOMS_SEVERE_ICnotpossible	0	0	0	0	0	34	0	0	4
16	Age_80_150	INFECTED_SYMPTOMS_SEVERE_QUEUE	0	0	0	0	0	0	0	0	0
16	Age_80_150	CURED	0	0	0	0	0	0	0	1471	0
16	Age_80_150	DEAD	0	0	0	0	0	0	0	0	28
17	Age_0_9	HEALTHY	1751071	3779	0	0	0	0	0	0	0
17	Age_0_9	INFECTED_NOSYMPTOMS_NOTCONTAGIOUS	0	13413	1261	0	0	0	0	435	0
17	Age_0_9	INFECTED_NOSYMPTOMS_ISCONTAGIOUS	0	0	1892	492	0	0	0	489	0
17	Age_0_9	INFECTED_SYMPTOMS_MILD	0	0	0	2286	0	0	0	172	0
17	Age_0_9	INFECTED_SYMPTOMS_SEVERE_ICpossible	0	0	0	0	0	0	0	0	0
17	Age_0_9	INFECTED_SYMPTOMS_SEVERE_ICnotpossible	0	0	0	0	0	0	0	0	0
17	Age_0_9	INFECTED_SYMPTOMS_SEVERE_QUEUE	0	0	0	0	0	0	0	0	0
17	Age_0_9	CURED	0	0	0	0	0	0	0	8214	0
17	Age_0_9	DEAD	0	0	0	0	0	0	0	0	0
17	Age_10_19	HEALTHY	1982951	2706	0	0	0	0	0	0	0
17	Age_10_19	INFECTED_NOSYMPTOMS_NOTCONTAGIOUS	0	9915	976	0	0	0	0	355	0
17	Age_10_19	INFECTED_NOSYMPTOMS_ISCONTAGIOUS	0	0	1498	363	0	0	0	362	0
17	Age_10_19	INFECTED_SYMPTOMS_MILD	0	0	0	1814	0	0	0	142	0
17	Age_10_19	INFECTED_SYMPTOMS_SEVERE_ICpossible	0	0	0	0	0	0	0	0	0
17	Age_10_19	INFECTED_SYMPTOMS_SEVERE_ICnotpossible	0	0	0	0	0	0	0	0	0
17	Age_10_19	INFECTED_SYMPTOMS_SEVERE_QUEUE	0	0	0	0	0	0	0	0	0
17	Age_10_19	CURED	0	0	0	0	0	0	0	7252	0
17	Age_10_19	DEAD	0	0	0	0	0	0	0	0	0
17	Age_20_29	HEALTHY	2174684	2670	0	0	0	0	0	0	0
17	Age_20_29	INFECTED_NOSYMPTOMS_NOTCONTAGIOUS	0	10600	1037	0	0	0	0	383	0
17	Age_20_29	INFECTED_NOSYMPTOMS_ISCONTAGIOUS	0	0	1514	430	0	0	0	349	0
17	Age_20_29	INFECTED_SYMPTOMS_MILD	0	0	0	2080	0	0	0	154	0
17	Age_20_29	INFECTED_SYMPTOMS_SEVERE_ICpossible	0	0	0	0	0	0	0	0	0
17	Age_20_29	INFECTED_SYMPTOMS_SEVERE_ICnotpossible	0	0	0	0	0	0	0	0	0
17	Age_20_29	INFECTED_SYMPTOMS_SEVERE_QUEUE	0	0	0	0	0	0	0	0	0
17	Age_20_29	CURED	0	0	0	0	0	0	0	7887	0
17	Age_20_29	DEAD	0	0	0	0	0	0	0	0	0
17	Age_30_39	HEALTHY	2081627	2624	0	0	0	0	0	0	0
17	Age_30_39	INFECTED_NOSYMPTOMS_NOTCONTAGIOUS	0	10363	992	0	0	0	0	374	0
17	Age_30_39	INFECTED_NOSYMPTOMS_ISCONTAGIOUS	0	0	1497	406	0	0	0	395	0
17	Age_30_39	INFECTED_SYMPTOMS_MILD	0	0	0	2016	1	0	0	171	0
17	Age_30_39	INFECTED_SYMPTOMS_SEVERE_ICpossible	0	0	0	0	1	0	0	0	0
17	Age_30_39	INFECTED_SYMPTOMS_SEVERE_ICnotpossible	0	0	0	0	0	0	0	0	0
17	Age_30_39	INFECTED_SYMPTOMS_SEVERE_QUEUE	0	0	0	0	0	0	0	0	0
17	Age_30_39	CURED	0	0	0	0	0	0	0	7732	0
17	Age_30_39	DEAD	0	0	0	0	0	0	0	0	0
17	Age_40_49	HEALTHY	2235299	2487	0	0	0	0	0	0	0
17	Age_40_49	INFECTED_NOSYMPTOMS_NOTCONTAGIOUS	0	9765	968	0	0	0	0	371	0
17	Age_40_49	INFECTED_NOSYMPTOMS_ISCONTAGIOUS	0	0	1434	368	0	0	0	343	0
17	Age_40_49	INFECTED_SYMPTOMS_MILD	0	0	0	2019	0	0	0	146	0
17	Age_40_49	INFECTED_SYMPTOMS_SEVERE_ICpossible	0	0	0	0	0	0	0	0	0
17	Age_40_49	INFECTED_SYMPTOMS_SEVERE_ICnotpossible	0	0	0	0	0	0	0	0	0
17	Age_40_49	INFECTED_SYMPTOMS_SEVERE_QUEUE	0	0	0	0	0	0	0	0	0
17	Age_40_49	CURED	0	0	0	0	0	0	0	7907	0
17	Age_40_49	DEAD	0	0	0	0	0	0	0	0	0
17	Age_50_59	HEALTHY	2480661	2678	0	0	0	0	0	0	0
17	Age_50_59	INFECTED_NOSYMPTOMS_NOTCONTAGIOUS	0	10484	1005	0	0	0	0	376	0
17	Age_50_59	INFECTED_NOSYMPTOMS_ISCONTAGIOUS	0	0	1568	396	0	0	0	410	0
17	Age_50_59	INFECTED_SYMPTOMS_MILD	0	0	0	2188	0	0	0	161	0
17	Age_50_59	INFECTED_SYMPTOMS_SEVERE_ICpossible	0	0	0	0	5	0	0	0	0
17	Age_50_59	INFECTED_SYMPTOMS_SEVERE_ICnotpossible	0	0	0	0	0	0	0	0	0
17	Age_50_59	INFECTED_SYMPTOMS_SEVERE_QUEUE	0	0	0	0	0	0	0	0	0
17	Age_50_59	CURED	0	0	0	0	0	0	0	8456	0
17	Age_50_59	DEAD	0	0	0	0	0	0	0	0	0
17	Age_60_69	HEALTHY	2075334	1191	0	0	0	0	0	0	0
17	Age_60_69	INFECTED_NOSYMPTOMS_NOTCONTAGIOUS	0	4960	478	0	0	0	0	146	0
17	Age_60_69	INFECTED_NOSYMPTOMS_ISCONTAGIOUS	0	0	719	173	0	0	0	214	0
17	Age_60_69	INFECTED_SYMPTOMS_MILD	0	0	0	1233	2	0	0	89	0
17	Age_60_69	INFECTED_SYMPTOMS_SEVERE_ICpossible	0	0	0	0	6	0	0	0	0
17	Age_60_69	INFECTED_SYMPTOMS_SEVERE_ICnotpossible	0	0	0	0	0	0	0	0	0
17	Age_60_69	INFECTED_SYMPTOMS_SEVERE_QUEUE	0	0	0	0	0	0	0	0	0
17	Age_60_69	CURED	0	0	0	0	0	0	0	5368	0
17	Age_60_69	DEAD	0	0	0	0	0	0	0	0	0
17	Age_70_79	HEALTHY	1514154	578	0	0	0	0	0	0	0
17	Age_70_79	INFECTED_NOSYMPTOMS_NOTCONTAGIOUS	0	2475	241	0	0	0	0	91	0
17	Age_70_79	INFECTED_NOSYMPTOMS_ISCONTAGIOUS	0	0	358	99	0	0	0	75	0
17	Age_70_79	INFECTED_SYMPTOMS_MILD	0	0	0	699	0	1	0	55	0
17	Age_70_79	INFECTED_SYMPTOMS_SEVERE_ICpossible	0	0	0	0	7	0	0	0	1
17	Age_70_79	INFECTED_SYMPTOMS_SEVERE_ICnotpossible	0	0	0	0	0	10	0	0	3
17	Age_70_79	INFECTED_SYMPTOMS_SEVERE_QUEUE	0	0	0	0	0	0	0	0	0
17	Age_70_79	CURED	0	0	0	0	0	0	0	3250	0
17	Age_70_79	DEAD	0	0	0	0	0	0	0	0	13
17	Age_80_150	HEALTHY	794899	284	0	0	0	0	0	0	0
17	Age_80_150	INFECTED_NOSYMPTOMS_NOTCONTAGIOUS	0	1157	130	0	0	0	0	37	0
17	Age_80_150	INFECTED_NOSYMPTOMS_ISCONTAGIOUS	0	0	186	49	0	0	0	41	0
17	Age_80_150	INFECTED_SYMPTOMS_MILD	0	0	0	359	0	7	0	19	0
17	Age_80_150	INFECTED_SYMPTOMS_SEVERE_ICpossible	0	0	0	0	0	0	0	0	0
17	Age_80_150	INFECTED_SYMPTOMS_SEVERE_ICnotpossible	0	0	0	0	0	36	0	0	5
17	Age_80_150	INFECTED_SYMPTOMS_SEVERE_QUEUE	0	0	0	0	0	0	0	0	0
17	Age_80_150	CURED	0	0	0	0	0	0	0	1579	0
17	Age_80_150	DEAD	0	0	0	0	0	0	0	0	32
18	Age_0_9	HEALTHY	1746888	4183	0	0	0	0	0	0	0
18	Age_0_9	INFECTED_NOSYMPTOMS_NOTCONTAGIOUS	0	15153	1485	0	0	0	0	554	0
18	Age_0_9	INFECTED_NOSYMPTOMS_ISCONTAGIOUS	0	0	2103	549	0	0	0	501	0
18	Age_0_9	INFECTED_SYMPTOMS_MILD	0	0	0	2598	0	0	0	180	0
18	Age_0_9	INFECTED_SYMPTOMS_SEVERE_ICpossible	0	0	0	0	0	0	0	0	0
18	Age_0_9	INFECTED_SYMPTOMS_SEVERE_ICnotpossible	0	0	0	0	0	0	0	0	0
18	Age_0_9	INFECTED_SYMPTOMS_SEVERE_QUEUE	0	0	0	0	0	0	0	0	0
18	Age_0_9	CURED	0	0	0	0	0	0	0	9310	0
18	Age_0_9	DEAD	0	0	0	0	0	0	0	0	0
18	Age_10_19	HEALTHY	1979889	3062	0	0	0	0	0	0	0
18	Age_10_19	INFECTED_NOSYMPTOMS_NOTCONTAGIOUS	0	11128	1105	0	0	0	0	388	0
18	Age_10_19	INFECTED_NOSYMPTOMS_ISCONTAGIOUS	0	0	1653	447	0	0	0	374	0
18	Age_10_19	INFECTED_SYMPTOMS_MILD	0	0	0	2024	0	0	0	153	0
18	Age_10_19	INFECTED_SYMPTOMS_SEVERE_ICpossible	0	0	0	0	0	0	0	0	0
18	Age_10_19	INFECTED_SYMPTOMS_SEVERE_ICnotpossible	0	0	0	0	0	0	0	0	0
18	Age_10_19	INFECTED_SYMPTOMS_SEVERE_QUEUE	0	0	0	0	0	0	0	0	0
18	Age_10_19	CURED	0	0	0	0	0	0	0	8111	0
18	Age_10_19	DEAD	0	0	0	0	0	0	0	0	0
18	Age_20_29	HEALTHY	2171677	3007	0	0	0	0	0	0	0
18	Age_20_29	INFECTED_NOSYMPTOMS_NOTCONTAGIOUS	0	11739	1121	0	0	0	0	410	0
18	Age_20_29	INFECTED_NOSYMPTOMS_ISCONTAGIOUS	0	0	1696	463	0	0	0	392	0
18	Age_20_29	INFECTED_SYMPTOMS_MILD	0	0	0	2362	0	0	0	148	0
18	Age_20_29	INFECTED_SYMPTOMS_SEVERE_ICpossible	0	0	0	0	0	0	0	0	0
18	Age_20_29	INFECTED_SYMPTOMS_SEVERE_ICnotpossible	0	0	0	0	0	0	0	0	0
18	Age_20_29	INFECTED_SYMPTOMS_SEVERE_QUEUE	0	0	0	0	0	0	0	0	0
18	Age_20_29	CURED	0	0	0	0	0	0	0	8773	0
18	Age_20_29	DEAD	0	0	0	0	0	0	0	0	0
18	Age_30_39	HEALTHY	2078642	2985	0	0	0	0	0	0	0
18	Age_30_39	INFECTED_NOSYMPTOMS_NOTCONTAGIOUS	0	11487	1078	0	0	0	0	422	0
18	Age_30_39	INFECTED_NOSYMPTOMS_ISCONTAGIOUS	0	0	1664	426	0	0	0	399	0
18	Age_30_39	INFECTED_SYMPTOMS_MILD	0	0	0	2259	0	0	0	163	0
18	Age_30_39	INFECTED_SYMPTOMS_SEVERE_ICpossible	0	0	0	0	2	0	0	0	0
18	Age_30_39	INFECTED_SYMPTOMS_SEVERE_ICnotpossible	0	0	0	0	0	0	0	0	0
18	Age_30_39	INFECTED_SYMPTOMS_SEVERE_QUEUE	0	0	0	0	0	0	0	0	0
18	Age_30_39	CURED	0	0	0	0	0	0	0	8672	0
18	Age_30_39	DEAD	0	0	0	0	0	0	0	0	0
18	Age_40_49	HEALTHY	2232592	2707	0	0	0	0	0	0	0
18	Age_40_49	INFECTED_NOSYMPTOMS_NOTCONTAGIOUS	0	10834	1033	0	0	0	0	385	0
18	Age_40_49	INFECTED_NOSYMPTOMS_ISCONTAGIOUS	0	0	1639	399	0	0	0	364	0
18	Age_40_49	INFECTED_SYMPTOMS_MILD	0	0	0	2238	0	0	0	149	0
18	Age_40_49	INFECTED_SYMPTOMS_SEVERE_ICpossible	0	0	0	0	0	0	0	0	0
18	Age_40_49	INFECTED_SYMPTOMS_SEVERE_ICnotpossible	0	0	0	0	0	0	0	0	0
18	Age_40_49	INFECTED_SYMPTOMS_SEVERE_QUEUE	0	0	0	0	0	0	0	0	0
18	Age_40_49	CURED	0	0	0	0	0	0	0	8767	0
18	Age_40_49	DEAD	0	0	0	0	0	0	0	0	0
18	Age_50_59	HEALTHY	2477804	2857	0	0	0	0	0	0	0
18	Age_50_59	INFECTED_NOSYMPTOMS_NOTCONTAGIOUS	0	11630	1126	0	0	0	0	406	0
18	Age_50_59	INFECTED_NOSYMPTOMS_ISCONTAGIOUS	0	0	1680	451	0	0	0	442	0
18	Age_50_59	INFECTED_SYMPTOMS_MILD	0	0	0	2394	3	0	0	187	0
18	Age_50_59	INFECTED_SYMPTOMS_SEVERE_ICpossible	0	0	0	0	5	0	0	0	0
18	Age_50_59	INFECTED_SYMPTOMS_SEVERE_ICnotpossible	0	0	0	0	0	0	0	0	0
18	Age_50_59	INFECTED_SYMPTOMS_SEVERE_QUEUE	0	0	0	0	0	0	0	0	0
18	Age_50_59	CURED	0	0	0	0	0	0	0	9403	0
18	Age_50_59	DEAD	0	0	0	0	0	0	0	0	0
18	Age_60_69	HEALTHY	2074111	1223	0	0	0	0	0	0	0
18	Age_60_69	INFECTED_NOSYMPTOMS_NOTCONTAGIOUS	0	5477	486	0	0	0	0	188	0
18	Age_60_69	INFECTED_NOSYMPTOMS_ISCONTAGIOUS	0	0	792	213	0	0	0	192	0
18	Age_60_69	INFECTED_SYMPTOMS_MILD	0	0	0	1304	2	1	0	99	0
18	Age_60_69	INFECTED_SYMPTOMS_SEVERE_ICpossible	0	0	0	0	8	0	0	0	0
18	Age_60_69	INFECTED_SYMPTOMS_SEVERE_ICnotpossible	0	0	0	0	0	0	0	0	0
18	Age_60_69	INFECTED_SYMPTOMS_SEVERE_QUEUE	0	0	0	0	0	0	0	0	0
18	Age_60_69	CURED	0	0	0	0	0	0	0	5817	0
18	Age_60_69	DEAD	0	0	0	0	0	0	0	0	0
18	Age_70_79	HEALTHY	1513569	585	0	0	0	0	0	0	0
18	Age_70_79	INFECTED_NOSYMPTOMS_NOTCONTAGIOUS	0	2692	264	0	0	0	0	97	0
18	Age_70_79	INFECTED_NOSYMPTOMS_ISCONTAGIOUS	0	0	382	112	0	0	0	105	0
18	Age_70_79	INFECTED_SYMPTOMS_MILD	0	0	0	739	1	3	0	55	0
18	Age_70_79	INFECTED_SYMPTOMS_SEVERE_ICpossible	0	0	0	0	6	0	0	0	1
18	Age_70_79	INFECTED_SYMPTOMS_SEVERE_ICnotpossible	0	0	0	0	0	10	0	0	1
18	Age_70_79	INFECTED_SYMPTOMS_SEVERE_QUEUE	0	0	0	0	0	0	0	0	0
18	Age_70_79	CURED	0	0	0	0	0	0	0	3471	0
18	Age_70_79	DEAD	0	0	0	0	0	0	0	0	17
18	Age_80_150	HEALTHY	794568	331	0	0	0	0	0	0	0
18	Age_80_150	INFECTED_NOSYMPTOMS_NOTCONTAGIOUS	0	1292	113	0	0	0	0	36	0
18	Age_80_150	INFECTED_NOSYMPTOMS_ISCONTAGIOUS	0	0	204	56	0	0	0	56	0
18	Age_80_150	INFECTED_SYMPTOMS_MILD	0	0	0	391	0	8	0	9	0
18	Age_80_150	INFECTED_SYMPTOMS_SEVERE_ICpossible	0	0	0	0	0	0	0	0	0
18	Age_80_150	INFECTED_SYMPTOMS_SEVERE_ICnotpossible	0	0	0	0	0	43	0	0	0
18	Age_80_150	INFECTED_SYMPTOMS_SEVERE_QUEUE	0	0	0	0	0	0	0	0	0
18	Age_80_150	CURED	0	0	0	0	0	0	0	1676	0
18	Age_80_150	DEAD	0	0	0	0	0	0	0	0	37
19	Age_0_9	HEALTHY	1742251	4637	0	0	0	0	0	0	0
19	Age_0_9	INFECTED_NOSYMPTOMS_NOTCONTAGIOUS	0	17127	1587	0	0	0	0	622	0
19	Age_0_9	INFECTED_NOSYMPTOMS_ISCONTAGIOUS	0	0	2389	631	0	0	0	568	0
19	Age_0_9	INFECTED_SYMPTOMS_MILD	0	0	0	2914	0	0	0	233	0
19	Age_0_9	INFECTED_SYMPTOMS_SEVERE_ICpossible	0	0	0	0	0	0	0	0	0
19	Age_0_9	INFECTED_SYMPTOMS_SEVERE_ICnotpossible	0	0	0	0	0	0	0	0	0
19	Age_0_9	INFECTED_SYMPTOMS_SEVERE_QUEUE	0	0	0	0	0	0	0	0	0
19	Age_0_9	CURED	0	0	0	0	0	0	0	10545	0
19	Age_0_9	DEAD	0	0	0	0	0	0	0	0	0
19	Age_10_19	HEALTHY	1976619	3270	0	0	0	0	0	0	0
19	Age_10_19	INFECTED_NOSYMPTOMS_NOTCONTAGIOUS	0	12601	1163	0	0	0	0	426	0
19	Age_10_19	INFECTED_NOSYMPTOMS_ISCONTAGIOUS	0	0	1851	460	0	0	0	447	0
19	Age_10_19	INFECTED_SYMPTOMS_MILD	0	0	0	2303	0	0	0	168	0
19	Age_10_19	INFECTED_SYMPTOMS_SEVERE_ICpossible	0	0	0	0	0	0	0	0	0
19	Age_10_19	INFECTED_SYMPTOMS_SEVERE_ICnotpossible	0	0	0	0	0	0	0	0	0
19	Age_10_19	INFECTED_SYMPTOMS_SEVERE_QUEUE	0	0	0	0	0	0	0	0	0
19	Age_10_19	CURED	0	0	0	0	0	0	0	9026	0
19	Age_10_19	DEAD	0	0	0	0	0	0	0	0	0
19	Age_20_29	HEALTHY	2168350	3327	0	0	0	0	0	0	0
19	Age_20_29	INFECTED_NOSYMPTOMS_NOTCONTAGIOUS	0	13052	1244	0	0	0	0	450	0
19	Age_20_29	INFECTED_NOSYMPTOMS_ISCONTAGIOUS	0	0	1894	474	0	0	0	449	0
19	Age_20_29	INFECTED_SYMPTOMS_MILD	0	0	0	2647	0	0	0	178	0
19	Age_20_29	INFECTED_SYMPTOMS_SEVERE_ICpossible	0	0	0	0	0	0	0	0	0
19	Age_20_29	INFECTED_SYMPTOMS_SEVERE_ICnotpossible	0	0	0	0	0	0	0	0	0
19	Age_20_29	INFECTED_SYMPTOMS_SEVERE_QUEUE	0	0	0	0	0	0	0	0	0
19	Age_20_29	CURED	0	0	0	0	0	0	0	9723	0
19	Age_20_29	DEAD	0	0	0	0	0	0	0	0	0
19	Age_30_39	HEALTHY	2075349	3293	0	0	0	0	0	0	0
19	Age_30_39	INFECTED_NOSYMPTOMS_NOTCONTAGIOUS	0	12771	1252	0	0	0	0	449	0
19	Age_30_39	INFECTED_NOSYMPTOMS_ISCONTAGIOUS	0	0	1861	447	0	0	0	434	0
19	Age_30_39	INFECTED_SYMPTOMS_MILD	0	0	0	2496	0	0	0	189	0
19	Age_30_39	INFECTED_SYMPTOMS_SEVERE_ICpossible	0	0	0	0	2	0	0	0	0
19	Age_30_39	INFECTED_SYMPTOMS_SEVERE_ICnotpossible	0	0	0	0	0	0	0	0	0
19	Age_30_39	INFECTED_SYMPTOMS_SEVERE_QUEUE	0	0	0	0	0	0	0	0	0
19	Age_30_39	CURED	0	0	0	0	0	0	0	9656	0
19	Age_30_39	DEAD	0	0	0	0	0	0	0	0	0
19	Age_40_49	HEALTHY	2229634	2958	0	0	0	0	0	0	0
19	Age_40_49	INFECTED_NOSYMPTOMS_NOTCONTAGIOUS	0	11916	1219	0	0	0	0	406	0
19	Age_40_49	INFECTED_NOSYMPTOMS_ISCONTAGIOUS	0	0	1780	471	0	0	0	421	0
19	Age_40_49	INFECTED_SYMPTOMS_MILD	0	0	0	2462	0	0	0	175	0
19	Age_40_49	INFECTED_SYMPTOMS_SEVERE_ICpossible	0	0	0	0	0	0	0	0	0
19	Age_40_49	INFECTED_SYMPTOMS_SEVERE_ICnotpossible	0	0	0	0	0	0	0	0	0
19	Age_40_49	INFECTED_SYMPTOMS_SEVERE_QUEUE	0	0	0	0	0	0	0	0	0
19	Age_40_49	CURED	0	0	0	0	0	0	0	9665	0
19	Age_40_49	DEAD	0	0	0	0	0	0	0	0	0
19	Age_50_59	HEALTHY	2474593	3211	0	0	0	0	0	0	0
19	Age_50_59	INFECTED_NOSYMPTOMS_NOTCONTAGIOUS	0	12733	1297	0	0	0	0	457	0
19	Age_50_59	INFECTED_NOSYMPTOMS_ISCONTAGIOUS	0	0	1890	476	0	0	0	440	0
19	Age_50_59	INFECTED_SYMPTOMS_MILD	0	0	0	2648	1	0	0	196	0
19	Age_50_59	INFECTED_SYMPTOMS_SEVERE_ICpossible	0	0	0	0	7	0	0	1	0
19	Age_50_59	INFECTED_SYMPTOMS_SEVERE_ICnotpossible	0	0	0	0	0	0	0	0	0
19	Age_50_59	INFECTED_SYMPTOMS_SEVERE_QUEUE	0	0	0	0	0	0	0	0	0
19	Age_50_59	CURED	0	0	0	0	0	0	0	10438	0
19	Age_50_59	DEAD	0	0	0	0	0	0	0	0	0
19	Age_60_69	HEALTHY	2072738	1373	0	0	0	0	0	0	0
19	Age_60_69	INFECTED_NOSYMPTOMS_NOTCONTAGIOUS	0	5917	549	0	0	0	0	234	0
19	Age_60_69	INFECTED_NOSYMPTOMS_ISCONTAGIOUS	0	0	858	221	0	0	0	199	0
19	Age_60_69	INFECTED_SYMPTOMS_MILD	0	0	0	1396	0	0	0	121	0
19	Age_60_69	INFECTED_SYMPTOMS_SEVERE_ICpossible	0	0	0	0	10	0	0	0	0
19	Age_60_69	INFECTED_SYMPTOMS_SEVERE_ICnotpossible	0	0	0	0	0	0	0	0	1
19	Age_60_69	INFECTED_SYMPTOMS_SEVERE_QUEUE	0	0	0	0	0	0	0	0	0
19	Age_60_69	CURED	0	0	0	0	0	0	0	6296	0
19	Age_60_69	DEAD	0	0	0	0	0	0	0	0	0
19	Age_70_79	HEALTHY	1512909	660	0	0	0	0	0	0	0
19	Age_70_79	INFECTED_NOSYMPTOMS_NOTCONTAGIOUS	0	2880	277	0	0	0	0	120	0
19	Age_70_79	INFECTED_NOSYMPTOMS_ISCONTAGIOUS	0	0	429	124	0	0	0	93	0
19	Age_70_79	INFECTED_SYMPTOMS_MILD	0	0	0	792	2	2	0	55	0
19	Age_70_79	INFECTED_SYMPTOMS_SEVERE_ICpossible	0	0	0	0	6	0	0	0	1
19	Age_70_79	INFECTED_SYMPTOMS_SEVERE_ICnotpossible	0	0	0	0	0	13	0	0	0
19	Age_70_79	INFECTED_SYMPTOMS_SEVERE_QUEUE	0	0	0	0	0	0	0	0	0
19	Age_70_79	CURED	0	0	0	0	0	0	0	3728	0
19	Age_70_79	DEAD	0	0	0	0	0	0	0	0	19
19	Age_80_150	HEALTHY	794227	341	0	0	0	0	0	0	0
19	Age_80_150	INFECTED_NOSYMPTOMS_NOTCONTAGIOUS	0	1428	145	0	0	0	0	50	0
19	Age_80_150	INFECTED_NOSYMPTOMS_ISCONTAGIOUS	0	0	223	52	0	0	0	42	0
19	Age_80_150	INFECTED_SYMPTOMS_MILD	0	0	0	420	0	5	0	22	0
19	Age_80_150	INFECTED_SYMPTOMS_SEVERE_ICpossible	0	0	0	0	0	0	0	0	0
19	Age_80_150	INFECTED_SYMPTOMS_SEVERE_ICnotpossible	0	0	0	0	0	46	0	0	5
19	Age_80_150	INFECTED_SYMPTOMS_SEVERE_QUEUE	0	0	0	0	0	0	0	0	0
19	Age_80_150	CURED	0	0	0	0	0	0	0	1777	0
19	Age_80_150	DEAD	0	0	0	0	0	0	0	0	37
20	Age_0_9	HEALTHY	1737088	5163	0	0	0	0	0	0	0
20	Age_0_9	INFECTED_NOSYMPTOMS_NOTCONTAGIOUS	0	19121	1950	0	0	0	0	693	0
20	Age_0_9	INFECTED_NOSYMPTOMS_ISCONTAGIOUS	0	0	2574	701	0	0	0	701	0
20	Age_0_9	INFECTED_SYMPTOMS_MILD	0	0	0	3280	0	0	0	265	0
20	Age_0_9	INFECTED_SYMPTOMS_SEVERE_ICpossible	0	0	0	0	0	0	0	0	0
20	Age_0_9	INFECTED_SYMPTOMS_SEVERE_ICnotpossible	0	0	0	0	0	0	0	0	0
20	Age_0_9	INFECTED_SYMPTOMS_SEVERE_QUEUE	0	0	0	0	0	0	0	0	0
20	Age_0_9	CURED	0	0	0	0	0	0	0	11968	0
20	Age_0_9	DEAD	0	0	0	0	0	0	0	0	0
20	Age_10_19	HEALTHY	1972828	3791	0	0	0	0	0	0	0
20	Age_10_19	INFECTED_NOSYMPTOMS_NOTCONTAGIOUS	0	14039	1323	0	0	0	0	509	0
20	Age_10_19	INFECTED_NOSYMPTOMS_ISCONTAGIOUS	0	0	2033	501	0	0	0	480	0
20	Age_10_19	INFECTED_SYMPTOMS_MILD	0	0	0	2564	0	0	0	199	0
20	Age_10_19	INFECTED_SYMPTOMS_SEVERE_ICpossible	0	0	0	0	0	0	0	0	0
20	Age_10_19	INFECTED_SYMPTOMS_SEVERE_ICnotpossible	0	0	0	0	0	0	0	0	0
20	Age_10_19	INFECTED_SYMPTOMS_SEVERE_QUEUE	0	0	0	0	0	0	0	0	0
20	Age_10_19	CURED	0	0	0	0	0	0	0	10067	0
20	Age_10_19	DEAD	0	0	0	0	0	0	0	0	0
20	Age_20_29	HEALTHY	2164630	3720	0	0	0	0	0	0	0
20	Age_20_29	INFECTED_NOSYMPTOMS_NOTCONTAGIOUS	0	14413	1446	0	0	0	0	520	0
20	Age_20_29	INFECTED_NOSYMPTOMS_ISCONTAGIOUS	0	0	2107	506	0	0	0	525	0
20	Age_20_29	INFECTED_SYMPTOMS_MILD	0	0	0	2919	0	0	0	202	0
20	Age_20_29	INFECTED_SYMPTOMS_SEVERE_ICpossible	0	0	0	0	0	0	0	0	0
20	Age_20_29	INFECTED_SYMPTOMS_SEVERE_ICnotpossible	0	0	0	0	0	0	0	0	0
20	Age_20_29	INFECTED_SYMPTOMS_SEVERE_QUEUE	0	0	0	0	0	0	0	0	0
20	Age_20_29	CURED	0	0	0	0	0	0	0	10800	0
20	Age_20_29	DEAD	0	0	0	0	0	0	0	0	0
20	Age_30_39	HEALTHY	2071602	3747	0	0	0	0	0	0	0
20	Age_30_39	INFECTED_NOSYMPTOMS_NOTCONTAGIOUS	0	14143	1430	0	0	0	0	491	0
20	Age_30_39	INFECTED_NOSYMPTOMS_ISCONTAGIOUS	0	0	2058	554	0	0	0	501	0
20	Age_30_39	INFECTED_SYMPTOMS_MILD	0	0	0	2731	0	0	0	212	0
20	Age_30_39	INFECTED_SYMPTOMS_SEVERE_ICpossible	0	0	0	0	2	0	0	0	0
20	Age_30_39	INFECTED_SYMPTOMS_SEVERE_ICnotpossible	0	0	0	0	0	0	0	0	0
20	Age_30_39	INFECTED_SYMPTOMS_SEVERE_QUEUE	0	0	0	0	0	0	0	0	0
20	Age_30_39	CURED	0	0	0	0	0	0	0	10728	0
20	Age_30_39	DEAD	0	0	0	0	0	0	0	0	0
20	Age_40_49	HEALTHY	2226308	3326	0	0	0	0	0	0	0
20	Age_40_49	INFECTED_NOSYMPTOMS_NOTCONTAGIOUS	0	13189	1231	0	0	0	0	454	0
20	Age_40_49	INFECTED_NOSYMPTOMS_ISCONTAGIOUS	0	0	1974	517	0	0	0	508	0
20	Age_40_49	INFECTED_SYMPTOMS_MILD	0	0	0	2722	0	0	0	211	0
20	Age_40_49	INFECTED_SYMPTOMS_SEVERE_ICpossible	0	0	0	0	0	0	0	0	0
20	Age_40_49	INFECTED_SYMPTOMS_SEVERE_ICnotpossible	0	0	0	0	0	0	0	0	0
20	Age_40_49	INFECTED_SYMPTOMS_SEVERE_QUEUE	0	0	0	0	0	0	0	0	0
20	Age_40_49	CURED	0	0	0	0	0	0	0	10667	0
20	Age_40_49	DEAD	0	0	0	0	0	0	0	0	0
20	Age_50_59	HEALTHY	2471133	3460	0	0	0	0	0	0	0
20	Age_50_59	INFECTED_NOSYMPTOMS_NOTCONTAGIOUS	0	14100	1337	0	0	0	0	507	0
20	Age_50_59	INFECTED_NOSYMPTOMS_ISCONTAGIOUS	0	0	2163	512	0	0	0	512	0
20	Age_50_59	INFECTED_SYMPTOMS_MILD	0	0	0	2895	0	0	0	229	0
20	Age_50_59	INFECTED_SYMPTOMS_SEVERE_ICpossible	0	0	0	0	8	0	0	0	0
20	Age_50_59	INFECTED_SYMPTOMS_SEVERE_ICnotpossible	0	0	0	0	0	0	0	0	0
20	Age_50_59	INFECTED_SYMPTOMS_SEVERE_QUEUE	0	0	0	0	0	0	0	0	0
20	Age_50_59	CURED	0	0	0	0	0	0	0	11532	0
20	Age_50_59	DEAD	0	0	0	0	0	0	0	0	0
20	Age_60_69	HEALTHY	2071162	1576	0	0	0	0	0	0	0
20	Age_60_69	INFECTED_NOSYMPTOMS_NOTCONTAGIOUS	0	6445	635	0	0	0	0	210	0
20	Age_60_69	INFECTED_NOSYMPTOMS_ISCONTAGIOUS	0	0	933	232	0	0	0	242	0
20	Age_60_69	INFECTED_SYMPTOMS_MILD	0	0	0	1508	0	0	0	109	0
20	Age_60_69	INFECTED_SYMPTOMS_SEVERE_ICpossible	0	0	0	0	9	0	0	1	0
20	Age_60_69	INFECTED_SYMPTOMS_SEVERE_ICnotpossible	0	0	0	0	0	0	0	0	0
20	Age_60_69	INFECTED_SYMPTOMS_SEVERE_QUEUE	0	0	0	0	0	0	0	0	0
20	Age_60_69	CURED	0	0	0	0	0	0	0	6850	0
20	Age_60_69	DEAD	0	0	0	0	0	0	0	0	1
20	Age_70_79	HEALTHY	1512198	711	0	0	0	0	0	0	0
20	Age_70_79	INFECTED_NOSYMPTOMS_NOTCONTAGIOUS	0	3123	302	0	0	0	0	115	0
20	Age_70_79	INFECTED_NOSYMPTOMS_ISCONTAGIOUS	0	0	467	117	0	0	0	122	0
20	Age_70_79	INFECTED_SYMPTOMS_MILD	0	0	0	848	2	7	0	59	0
20	Age_70_79	INFECTED_SYMPTOMS_SEVERE_ICpossible	0	0	0	0	8	0	0	0	0
20	Age_70_79	INFECTED_SYMPTOMS_SEVERE_ICnotpossible	0	0	0	0	0	14	0	0	1
20	Age_70_79	INFECTED_SYMPTOMS_SEVERE_QUEUE	0	0	0	0	0	0	0	0	0
20	Age_70_79	CURED	0	0	0	0	0	0	0	3996	0
20	Age_70_79	DEAD	0	0	0	0	0	0	0	0	20
20	Age_80_150	HEALTHY	793867	360	0	0	0	0	0	0	0
20	Age_80_150	INFECTED_NOSYMPTOMS_NOTCONTAGIOUS	0	1548	161	0	0	0	0	60	0
20	Age_80_150	INFECTED_NOSYMPTOMS_ISCONTAGIOUS	0	0	248	61	0	0	0	59	0
20	Age_80_150	INFECTED_SYMPTOMS_MILD	0	0	0	443	0	9	0	20	0
20	Age_80_150	INFECTED_SYMPTOMS_SEVERE_ICpossible	0	0	0	0	0	0	0	0	0
20	Age_80_150	INFECTED_SYMPTOMS_SEVERE_ICnotpossible	0	0	0	0	0	47	0	0	4
20	Age_80_150	INFECTED_SYMPTOMS_SEVERE_QUEUE	0	0	0	0	0	0	0	0	0
20	Age_80_150	CURED	0	0	0	0	0	0	0	1891	0
20	Age_80_150	DEAD	0	0	0	0	0	0	0	0	42
21	Age_0_9	HEALTHY	1731188	5900	0	0	0	0	0	0	0
21	Age_0_9	INFECTED_NOSYMPTOMS_NOTCONTAGIOUS	0	21445	2115	0	0	0	0	724	0
21	Age_0_9	INFECTED_NOSYMPTOMS_ISCONTAGIOUS	0	0	3034	748	0	0	0	742	0
21	Age_0_9	INFECTED_SYMPTOMS_MILD	0	0	0	3692	0	0	0	289	0
21	Age_0_9	INFECTED_SYMPTOMS_SEVERE_ICpossible	0	0	0	0	0	0	0	0	0
21	Age_0_9	INFECTED_SYMPTOMS_SEVERE_ICnotpossible	0	0	0	0	0	0	0	0	0
21	Age_0_9	INFECTED_SYMPTOMS_SEVERE_QUEUE	0	0	0	0	0	0	0	0	0
21	Age_0_9	CURED	0	0	0	0	0	0	0	13627	0
21	Age_0_9	DEAD	0	0	0	0	0	0	0	0	0
21	Age_10_19	HEALTHY	1968670	4158	0	0	0	0	0	0	0
21	Age_10_19	INFECTED_NOSYMPTOMS_NOTCONTAGIOUS	0	15696	1537	0	0	0	0	597	0
21	Age_10_19	INFECTED_NOSYMPTOMS_ISCONTAGIOUS	0	0	2267	573	0	0	0	516	0
21	Age_10_19	INFECTED_SYMPTOMS_MILD	0	0	0	2851	0	0	0	214	0
21	Age_10_19	INFECTED_SYMPTOMS_SEVERE_ICpossible	0	0	0	0	0	0	0	0	0
21	Age_10_19	INFECTED_SYMPTOMS_SEVERE_ICnotpossible	0	0	0	0	0	0	0	0	0
21	Age_10_19	INFECTED_SYMPTOMS_SEVERE_QUEUE	0	0	0	0	0	0	0	0	0
21	Age_10_19	CURED	0	0	0	0	0	0	0	11255	0
21	Age_10_19	DEAD	0	0	0	0	0	0	0	0	0
21	Age_20_29	HEALTHY	2160519	4111	0	0	0	0	0	0	0
21	Age_20_29	INFECTED_NOSYMPTOMS_NOTCONTAGIOUS	0	15994	1546	0	0	0	0	593	0
21	Age_20_29	INFECTED_NOSYMPTOMS_ISCONTAGIOUS	0	0	2369	594	0	0	0	590	0
21	Age_20_29	INFECTED_SYMPTOMS_MILD	0	0	0	3195	0	0	0	230	0
21	Age_20_29	INFECTED_SYMPTOMS_SEVERE_ICpossible	0	0	0	0	0	0	0	0	0
21	Age_20_29	INFECTED_SYMPTOMS_SEVERE_ICnotpossible	0	0	0	0	0	0	0	0	0
21	Age_20_29	INFECTED_SYMPTOMS_SEVERE_QUEUE	0	0	0	0	0	0	0	0	0
21	Age_20_29	CURED	0	0	0	0	0	0	0	12047	0
21	Age_20_29	DEAD	0	0	0	0	0	0	0	0	0
21	Age_30_39	HEALTHY	2067556	4046	0	0	0	0	0	0	0
21	Age_30_39	INFECTED_NOSYMPTOMS_NOTCONTAGIOUS	0	15814	1521	0	0	0	0	555	0
21	Age_30_39	INFECTED_NOSYMPTOMS_ISCONTAGIOUS	0	0	2323	578	0	0	0	587	0
21	Age_30_39	INFECTED_SYMPTOMS_MILD	0	0	0	3086	0	0	0	199	0
21	Age_30_39	INFECTED_SYMPTOMS_SEVERE_ICpossible	0	0	0	0	2	0	0	0	0
21	Age_30_39	INFECTED_SYMPTOMS_SEVERE_ICnotpossible	0	0	0	0	0	0	0	0	0
21	Age_30_39	INFECTED_SYMPTOMS_SEVERE_QUEUE	0	0	0	0	0	0	0	0	0
21	Age_30_39	CURED	0	0	0	0	0	0	0	11932	0
21	Age_30_39	DEAD	0	0	0	0	0	0	0	0	0
21	Age_40_49	HEALTHY	2222549	3759	0	0	0	0	0	0	0
21	Age_40_49	INFECTED_NOSYMPTOMS_NOTCONTAGIOUS	0	14546	1430	0	0	0	0	539	0
21	Age_40_49	INFECTED_NOSYMPTOMS_ISCONTAGIOUS	0	0	2123	541	0	0	0	541	0
21	Age_40_49	INFECTED_SYMPTOMS_MILD	0	0	0	3019	1	0	0	219	0
21	Age_40_49	INFECTED_SYMPTOMS_SEVERE_ICpossible	0	0	0	0	0	0	0	0	0
21	Age_40_49	INFECTED_SYMPTOMS_SEVERE_ICnotpossible	0	0	0	0	0	0	0	0	0
21	Age_40_49	INFECTED_SYMPTOMS_SEVERE_QUEUE	0	0	0	0	0	0	0	0	0
21	Age_40_49	CURED	0	0	0	0	0	0	0	11840	0
21	Age_40_49	DEAD	0	0	0	0	0	0	0	0	0
21	Age_50_59	HEALTHY	2467135	3998	0	0	0	0	0	0	0
21	Age_50_59	INFECTED_NOSYMPTOMS_NOTCONTAGIOUS	0	15503	1513	0	0	0	0	544	0
21	Age_50_59	INFECTED_NOSYMPTOMS_ISCONTAGIOUS	0	0	2292	614	0	0	0	594	0
21	Age_50_59	INFECTED_SYMPTOMS_MILD	0	0	0	3158	1	0	0	248	0
21	Age_50_59	INFECTED_SYMPTOMS_SEVERE_ICpossible	0	0	0	0	7	0	0	0	1
21	Age_50_59	INFECTED_SYMPTOMS_SEVERE_ICnotpossible	0	0	0	0	0	0	0	0	0
21	Age_50_59	INFECTED_SYMPTOMS_SEVERE_QUEUE	0	0	0	0	0	0	0	0	0
21	Age_50_59	CURED	0	0	0	0	0	0	0	12780	0
21	Age_50_59	DEAD	0	0	0	0	0	0	0	0	0
21	Age_60_69	HEALTHY	2069408	1754	0	0	0	0	0	0	0
21	Age_60_69	INFECTED_NOSYMPTOMS_NOTCONTAGIOUS	0	7104	684	0	0	0	0	233	0
21	Age_60_69	INFECTED_NOSYMPTOMS_ISCONTAGIOUS	0	0	1083	248	0	0	0	237	0
21	Age_60_69	INFECTED_SYMPTOMS_MILD	0	0	0	1622	2	0	0	116	0
21	Age_60_69	INFECTED_SYMPTOMS_SEVERE_ICpossible	0	0	0	0	7	0	0	1	1
21	Age_60_69	INFECTED_SYMPTOMS_SEVERE_ICnotpossible	0	0	0	0	0	0	0	0	0
21	Age_60_69	INFECTED_SYMPTOMS_SEVERE_QUEUE	0	0	0	0	0	0	0	0	0
21	Age_60_69	CURED	0	0	0	0	0	0	0	7412	0
21	Age_60_69	DEAD	0	0	0	0	0	0	0	0	1
21	Age_70_79	HEALTHY	1511397	801	0	0	0	0	0	0	0
21	Age_70_79	INFECTED_NOSYMPTOMS_NOTCONTAGIOUS	0	3389	326	0	0	0	0	119	0
21	Age_70_79	INFECTED_NOSYMPTOMS_ISCONTAGIOUS	0	0	511	132	0	0	0	126	0
21	Age_70_79	INFECTED_SYMPTOMS_MILD	0	0	0	895	1	4	0	65	0
21	Age_70_79	INFECTED_SYMPTOMS_SEVERE_ICpossible	0	0	0	0	9	0	0	0	1
21	Age_70_79	INFECTED_SYMPTOMS_SEVERE_ICnotpossible	0	0	0	0	0	20	0	0	1
21	Age_70_79	INFECTED_SYMPTOMS_SEVERE_QUEUE	0	0	0	0	0	0	0	0	0
21	Age_70_79	CURED	0	0	0	0	0	0	0	4292	0
21	Age_70_79	DEAD	0	0	0	0	0	0	0	0	21
21	Age_80_150	HEALTHY	793497	370	0	0	0	0	0	0	0
21	Age_80_150	INFECTED_NOSYMPTOMS_NOTCONTAGIOUS	0	1651	201	0	0	0	0	56	0
21	Age_80_150	INFECTED_NOSYMPTOMS_ISCONTAGIOUS	0	0	289	60	0	0	0	60	0
21	Age_80_150	INFECTED_SYMPTOMS_MILD	0	0	0	471	0	9	0	24	0
21	Age_80_150	INFECTED_SYMPTOMS_SEVERE_ICpossible	0	0	0	0	0	0	0	0	0
21	Age_80_150	INFECTED_SYMPTOMS_SEVERE_ICnotpossible	0	0	0	0	0	52	0	0	4
21	Age_80_150	INFECTED_SYMPTOMS_SEVERE_QUEUE	0	0	0	0	0	0	0	0	0
21	Age_80_150	CURED	0	0	0	0	0	0	0	2030	0
21	Age_80_150	DEAD	0	0	0	0	0	0	0	0	46
22	Age_0_9	HEALTHY	1724638	6550	0	0	0	0	0	0	0
22	Age_0_9	INFECTED_NOSYMPTOMS_NOTCONTAGIOUS	0	24123	2369	0	0	0	0	853	0
22	Age_0_9	INFECTED_NOSYMPTOMS_ISCONTAGIOUS	0	0	3408	913	0	0	0	828	0
22	Age_0_9	INFECTED_SYMPTOMS_MILD	0	0	0	4128	0	0	0	312	0
22	Age_0_9	INFECTED_SYMPTOMS_SEVERE_ICpossible	0	0	0	0	0	0	0	0	0
22	Age_0_9	INFECTED_SYMPTOMS_SEVERE_ICnotpossible	0	0	0	0	0	0	0	0	0
22	Age_0_9	INFECTED_SYMPTOMS_SEVERE_QUEUE	0	0	0	0	0	0	0	0	0
22	Age_0_9	CURED	0	0	0	0	0	0	0	15382	0
22	Age_0_9	DEAD	0	0	0	0	0	0	0	0	0
22	Age_10_19	HEALTHY	1964007	4663	0	0	0	0	0	0	0
22	Age_10_19	INFECTED_NOSYMPTOMS_NOTCONTAGIOUS	0	17436	1772	0	0	0	0	646	0
22	Age_10_19	INFECTED_NOSYMPTOMS_ISCONTAGIOUS	0	0	2537	669	0	0	0	598	0
22	Age_10_19	INFECTED_SYMPTOMS_MILD	0	0	0	3189	0	0	0	235	0
22	Age_10_19	INFECTED_SYMPTOMS_SEVERE_ICpossible	0	0	0	0	0	0	0	0	0
22	Age_10_19	INFECTED_SYMPTOMS_SEVERE_ICnotpossible	0	0	0	0	0	0	0	0	0
22	Age_10_19	INFECTED_SYMPTOMS_SEVERE_QUEUE	0	0	0	0	0	0	0	0	0
22	Age_10_19	CURED	0	0	0	0	0	0	0	12582	0
22	Age_10_19	DEAD	0	0	0	0	0	0	0	0	0
22	Age_20_29	HEALTHY	2155885	4634	0	0	0	0	0	0	0
22	Age_20_29	INFECTED_NOSYMPTOMS_NOTCONTAGIOUS	0	17782	1694	0	0	0	0	629	0
22	Age_20_29	INFECTED_NOSYMPTOMS_ISCONTAGIOUS	0	0	2640	649	0	0	0	626	0
22	Age_20_29	INFECTED_SYMPTOMS_MILD	0	0	0	3500	0	0	0	289	0
22	Age_20_29	INFECTED_SYMPTOMS_SEVERE_ICpossible	0	0	0	0	0	0	0	0	0
22	Age_20_29	INFECTED_SYMPTOMS_SEVERE_ICnotpossible	0	0	0	0	0	0	0	0	0
22	Age_20_29	INFECTED_SYMPTOMS_SEVERE_QUEUE	0	0	0	0	0	0	0	0	0
22	Age_20_29	CURED	0	0	0	0	0	0	0	13460	0
22	Age_20_29	DEAD	0	0	0	0	0	0	0	0	0
22	Age_30_39	HEALTHY	2062901	4655	0	0	0	0	0	0	0
22	Age_30_39	INFECTED_NOSYMPTOMS_NOTCONTAGIOUS	0	17533	1651	0	0	0	0	676	0
22	Age_30_39	INFECTED_NOSYMPTOMS_ISCONTAGIOUS	0	0	2557	678	0	0	0	609	0
22	Age_30_39	INFECTED_SYMPTOMS_MILD	0	0	0	3411	0	0	0	253	0
22	Age_30_39	INFECTED_SYMPTOMS_SEVERE_ICpossible	0	0	0	0	2	0	0	0	0
22	Age_30_39	INFECTED_SYMPTOMS_SEVERE_ICnotpossible	0	0	0	0	0	0	0	0	0
22	Age_30_39	INFECTED_SYMPTOMS_SEVERE_QUEUE	0	0	0	0	0	0	0	0	0
22	Age_30_39	CURED	0	0	0	0	0	0	0	13273	0
22	Age_30_39	DEAD	0	0	0	0	0	0	0	0	0
22	Age_40_49	HEALTHY	2218548	4001	0	0	0	0	0	0	0
22	Age_40_49	INFECTED_NOSYMPTOMS_NOTCONTAGIOUS	0	16202	1550	0	0	0	0	553	0
22	Age_40_49	INFECTED_NOSYMPTOMS_ISCONTAGIOUS	0	0	2354	606	0	0	0	593	0
22	Age_40_49	INFECTED_SYMPTOMS_MILD	0	0	0	3291	1	0	0	268	0
22	Age_40_49	INFECTED_SYMPTOMS_SEVERE_ICpossible	0	0	0	0	0	0	0	1	0
22	Age_40_49	INFECTED_SYMPTOMS_SEVERE_ICnotpossible	0	0	0	0	0	0	0	0	0
22	Age_40_49	INFECTED_SYMPTOMS_SEVERE_QUEUE	0	0	0	0	0	0	0	0	0
22	Age_40_49	CURED	0	0	0	0	0	0	0	13139	0
22	Age_40_49	DEAD	0	0	0	0	0	0	0	0	0
22	Age_50_59	HEALTHY	2462813	4322	0	0	0	0	0	0	0
22	Age_50_59	INFECTED_NOSYMPTOMS_NOTCONTAGIOUS	0	17223	1656	0	0	0	0	622	0
22	Age_50_59	INFECTED_NOSYMPTOMS_ISCONTAGIOUS	0	0	2510	662	0	0	0	633	0
22	Age_50_59	INFECTED_SYMPTOMS_MILD	0	0	0	3487	0	0	0	285	0
22	Age_50_59	INFECTED_SYMPTOMS_SEVERE_ICpossible	0	0	0	0	7	0	0	1	0
22	Age_50_59	INFECTED_SYMPTOMS_SEVERE_ICnotpossible	0	0	0	0	0	0	0	0	0
22	Age_50_59	INFECTED_SYMPTOMS_SEVERE_QUEUE	0	0	0	0	0	0	0	0	0
22	Age_50_59	CURED	0	0	0	0	0	0	0	14166	0
22	Age_50_59	DEAD	0	0	0	0	0	0	0	0	1
22	Age_60_69	HEALTHY	2067504	1904	0	0	0	0	0	0	0
22	Age_60_69	INFECTED_NOSYMPTOMS_NOTCONTAGIOUS	0	7813	789	0	0	0	0	256	0
22	Age_60_69	INFECTED_NOSYMPTOMS_ISCONTAGIOUS	0	0	1163	299	0	0	0	305	0
22	Age_60_69	INFECTED_SYMPTOMS_MILD	0	0	0	1743	2	2	0	123	0
22	Age_60_69	INFECTED_SYMPTOMS_SEVERE_ICpossible	0	0	0	0	7	0	0	0	2
22	Age_60_69	INFECTED_SYMPTOMS_SEVERE_ICnotpossible	0	0	0	0	0	0	0	0	0
22	Age_60_69	INFECTED_SYMPTOMS_SEVERE_QUEUE	0	0	0	0	0	0	0	0	0
22	Age_60_69	CURED	0	0	0	0	0	0	0	7999	0
22	Age_60_69	DEAD	0	0	0	0	0	0	0	0	2
22	Age_70_79	HEALTHY	1510484	913	0	0	0	0	0	0	0
22	Age_70_79	INFECTED_NOSYMPTOMS_NOTCONTAGIOUS	0	3716	342	0	0	0	0	132	0
22	Age_70_79	INFECTED_NOSYMPTOMS_ISCONTAGIOUS	0	0	570	150	0	0	0	117	0
22	Age_70_79	INFECTED_SYMPTOMS_MILD	0	0	0	956	1	3	0	67	0
22	Age_70_79	INFECTED_SYMPTOMS_SEVERE_ICpossible	0	0	0	0	10	0	0	0	0
22	Age_70_79	INFECTED_SYMPTOMS_SEVERE_ICnotpossible	0	0	0	0	0	23	0	0	1
22	Age_70_79	INFECTED_SYMPTOMS_SEVERE_QUEUE	0	0	0	0	0	0	0	0	0
22	Age_70_79	CURED	0	0	0	0	0	0	0	4602	0
22	Age_70_79	DEAD	0	0	0	0	0	0	0	0	23
22	Age_80_150	HEALTHY	793043	454	0	0	0	0	0	0	0
22	Age_80_150	INFECTED_NOSYMPTOMS_NOTCONTAGIOUS	0	1768	187	0	0	0	0	66	0
22	Age_80_150	INFECTED_NOSYMPTOMS_ISCONTAGIOUS	0	0	325	76	0	0	0	89	0
22	Age_80_150	INFECTED_SYMPTOMS_MILD	0	0	0	497	0	6	0	28	0
22	Age_80_150	INFECTED_SYMPTOMS_SEVERE_ICpossible	0	0	0	0	0	0	0	0	0
22	Age_80_150	INFECTED_SYMPTOMS_SEVERE_ICnotpossible	0	0	0	0	0	57	0	0	4
22	Age_80_150	INFECTED_SYMPTOMS_SEVERE_QUEUE	0	0	0	0	0	0	0	0	0
22	Age_80_150	CURED	0	0	0	0	0	0	0	2170	0
22	Age_80_150	DEAD	0	0	0	0	0	0	0	0	50
23	Age_0_9	HEALTHY	1717290	7348	0	0	0	0	0	0	0
23	Age_0_9	INFECTED_NOSYMPTOMS_NOTCONTAGIOUS	0	27144	2597	0	0	0	0	932	0
23	Age_0_9	INFECTED_NOSYMPTOMS_ISCONTAGIOUS	0	0	3863	956	0	0	0	958	0
23	Age_0_9	INFECTED_SYMPTOMS_MILD	0	0	0	4687	0	0	0	354	0
23	Age_0_9	INFECTED_SYMPTOMS_SEVERE_ICpossible	0	0	0	0	0	0	0	0	0
23	Age_0_9	INFECTED_SYMPTOMS_SEVERE_ICnotpossible	0	0	0	0	0	0	0	0	0
23	Age_0_9	INFECTED_SYMPTOMS_SEVERE_QUEUE	0	0	0	0	0	0	0	0	0
23	Age_0_9	CURED	0	0	0	0	0	0	0	17375	0
23	Age_0_9	DEAD	0	0	0	0	0	0	0	0	0
23	Age_10_19	HEALTHY	1959012	4995	0	0	0	0	0	0	0
23	Age_10_19	INFECTED_NOSYMPTOMS_NOTCONTAGIOUS	0	19502	1926	0	0	0	0	671	0
23	Age_10_19	INFECTED_NOSYMPTOMS_ISCONTAGIOUS	0	0	2944	709	0	0	0	656	0
23	Age_10_19	INFECTED_SYMPTOMS_MILD	0	0	0	3605	0	0	0	253	0
23	Age_10_19	INFECTED_SYMPTOMS_SEVERE_ICpossible	0	0	0	0	0	0	0	0	0
23	Age_10_19	INFECTED_SYMPTOMS_SEVERE_ICnotpossible	0	0	0	0	0	0	0	0	0
23	Age_10_19	INFECTED_SYMPTOMS_SEVERE_QUEUE	0	0	0	0	0	0	0	0	0
23	Age_10_19	CURED	0	0	0	0	0	0	0	14061	0
23	Age_10_19	DEAD	0	0	0	0	0	0	0	0	0
23	Age_20_29	HEALTHY	2150714	5171	0	0	0	0	0	0	0
23	Age_20_29	INFECTED_NOSYMPTOMS_NOTCONTAGIOUS	0	19727	1963	0	0	0	0	726	0
23	Age_20_29	INFECTED_NOSYMPTOMS_ISCONTAGIOUS	0	0	2886	728	0	0	0	720	0
23	Age_20_29	INFECTED_SYMPTOMS_MILD	0	0	0	3868	0	0	0	281	0
23	Age_20_29	INFECTED_SYMPTOMS_SEVERE_ICpossible	0	0	0	0	0	0	0	0	0
23	Age_20_29	INFECTED_SYMPTOMS_SEVERE_ICnotpossible	0	0	0	0	0	0	0	0	0
23	Age_20_29	INFECTED_SYMPTOMS_SEVERE_QUEUE	0	0	0	0	0	0	0	0	0
23	Age_20_29	CURED	0	0	0	0	0	0	0	15004	0
23	Age_20_29	DEAD	0	0	0	0	0	0	0	0	0
23	Age_30_39	HEALTHY	2057800	5101	0	0	0	0	0	0	0
23	Age_30_39	INFECTED_NOSYMPTOMS_NOTCONTAGIOUS	0	19640	1851	0	0	0	0	697	0
23	Age_30_39	INFECTED_NOSYMPTOMS_ISCONTAGIOUS	0	0	2828	706	0	0	0	674	0
23	Age_30_39	INFECTED_SYMPTOMS_MILD	0	0	0	3817	1	0	0	271	0
23	Age_30_39	INFECTED_SYMPTOMS_SEVERE_ICpossible	0	0	0	0	2	0	0	0	0
23	Age_30_39	INFECTED_SYMPTOMS_SEVERE_ICnotpossible	0	0	0	0	0	0	0	0	0
23	Age_30_39	INFECTED_SYMPTOMS_SEVERE_QUEUE	0	0	0	0	0	0	0	0	0
23	Age_30_39	CURED	0	0	0	0	0	0	0	14811	0
23	Age_30_39	DEAD	0	0	0	0	0	0	0	0	0
23	Age_40_49	HEALTHY	2214061	4487	0	0	0	0	0	0	0
23	Age_40_49	INFECTED_NOSYMPTOMS_NOTCONTAGIOUS	0	17784	1778	0	0	0	0	641	0
23	Age_40_49	INFECTED_NOSYMPTOMS_ISCONTAGIOUS	0	0	2588	683	0	0	0	633	0
23	Age_40_49	INFECTED_SYMPTOMS_MILD	0	0	0	3623	0	0	0	274	0
23	Age_40_49	INFECTED_SYMPTOMS_SEVERE_ICpossible	0	0	0	0	1	0	0	0	0
23	Age_40_49	INFECTED_SYMPTOMS_SEVERE_ICnotpossible	0	0	0	0	0	0	0	0	0
23	Age_40_49	INFECTED_SYMPTOMS_SEVERE_QUEUE	0	0	0	0	0	0	0	0	0
23	Age_40_49	CURED	0	0	0	0	0	0	0	14554	0
23	Age_40_49	DEAD	0	0	0	0	0	0	0	0	0
23	Age_50_59	HEALTHY	2457971	4842	0	0	0	0	0	0	0
23	Age_50_59	INFECTED_NOSYMPTOMS_NOTCONTAGIOUS	0	18947	1923	0	0	0	0	675	0
23	Age_50_59	INFECTED_NOSYMPTOMS_ISCONTAGIOUS	0	0	2780	676	0	0	0	710	0
23	Age_50_59	INFECTED_SYMPTOMS_MILD	0	0	0	3859	3	0	0	287	0
23	Age_50_59	INFECTED_SYMPTOMS_SEVERE_ICpossible	0	0	0	0	7	0	0	0	0
23	Age_50_59	INFECTED_SYMPTOMS_SEVERE_ICnotpossible	0	0	0	0	0	0	0	0	0
23	Age_50_59	INFECTED_SYMPTOMS_SEVERE_QUEUE	0	0	0	0	0	0	0	0	0
23	Age_50_59	CURED	0	0	0	0	0	0	0	15707	0
23	Age_50_59	DEAD	0	0	0	0	0	0	0	0	1
23	Age_60_69	HEALTHY	2065385	2119	0	0	0	0	0	0	0
23	Age_60_69	INFECTED_NOSYMPTOMS_NOTCONTAGIOUS	0	8577	821	0	0	0	0	319	0
23	Age_60_69	INFECTED_NOSYMPTOMS_ISCONTAGIOUS	0	0	1326	322	0	0	0	304	0
23	Age_60_69	INFECTED_SYMPTOMS_MILD	0	0	0	1894	1	1	0	146	0
23	Age_60_69	INFECTED_SYMPTOMS_SEVERE_ICpossible	0	0	0	0	8	0	0	1	0
23	Age_60_69	INFECTED_SYMPTOMS_SEVERE_ICnotpossible	0	0	0	0	0	2	0	0	0
23	Age_60_69	INFECTED_SYMPTOMS_SEVERE_QUEUE	0	0	0	0	0	0	0	0	0
23	Age_60_69	CURED	0	0	0	0	0	0	0	8683	0
23	Age_60_69	DEAD	0	0	0	0	0	0	0	0	4
23	Age_70_79	HEALTHY	1509503	981	0	0	0	0	0	0	0
23	Age_70_79	INFECTED_NOSYMPTOMS_NOTCONTAGIOUS	0	4082	417	0	0	0	0	130	0
23	Age_70_79	INFECTED_NOSYMPTOMS_ISCONTAGIOUS	0	0	614	154	0	0	0	144	0
23	Age_70_79	INFECTED_SYMPTOMS_MILD	0	0	0	1035	2	0	0	69	0
23	Age_70_79	INFECTED_SYMPTOMS_SEVERE_ICpossible	0	0	0	0	11	0	0	0	0
23	Age_70_79	INFECTED_SYMPTOMS_SEVERE_ICnotpossible	0	0	0	0	0	24	0	0	2
23	Age_70_79	INFECTED_SYMPTOMS_SEVERE_QUEUE	0	0	0	0	0	0	0	0	0
23	Age_70_79	CURED	0	0	0	0	0	0	0	4918	0
23	Age_70_79	DEAD	0	0	0	0	0	0	0	0	24
23	Age_80_150	HEALTHY	792530	513	0	0	0	0	0	0	0
23	Age_80_150	INFECTED_NOSYMPTOMS_NOTCONTAGIOUS	0	1947	203	0	0	0	0	72	0
23	Age_80_150	INFECTED_NOSYMPTOMS_ISCONTAGIOUS	0	0	349	92	0	0	0	71	0
23	Age_80_150	INFECTED_SYMPTOMS_MILD	0	0	0	537	0	12	0	24	0
23	Age_80_150	INFECTED_SYMPTOMS_SEVERE_ICpossible	0	0	0	0	0	0	0	0	0
23	Age_80_150	INFECTED_SYMPTOMS_SEVERE_ICnotpossible	0	0	0	0	0	54	0	0	9
23	Age_80_150	INFECTED_SYMPTOMS_SEVERE_QUEUE	0	0	0	0	0	0	0	0	0
23	Age_80_150	CURED	0	0	0	0	0	0	0	2353	0
23	Age_80_150	DEAD	0	0	0	0	0	0	0	0	54
24	Age_0_9	HEALTHY	1709155	8135	0	0	0	0	0	0	0
24	Age_0_9	INFECTED_NOSYMPTOMS_NOTCONTAGIOUS	0	30400	2992	0	0	0	0	1100	0
24	Age_0_9	INFECTED_NOSYMPTOMS_ISCONTAGIOUS	0	0	4339	1071	0	0	0	1050	0
24	Age_0_9	INFECTED_SYMPTOMS_MILD	0	0	0	5219	0	0	0	424	0
24	Age_0_9	INFECTED_SYMPTOMS_SEVERE_ICpossible	0	0	0	0	0	0	0	0	0
24	Age_0_9	INFECTED_SYMPTOMS_SEVERE_ICnotpossible	0	0	0	0	0	0	0	0	0
24	Age_0_9	INFECTED_SYMPTOMS_SEVERE_QUEUE	0	0	0	0	0	0	0	0	0
24	Age_0_9	CURED	0	0	0	0	0	0	0	19619	0
24	Age_0_9	DEAD	0	0	0	0	0	0	0	0	0
24	Age_10_19	HEALTHY	1953340	5672	0	0	0	0	0	0	0
24	Age_10_19	INFECTED_NOSYMPTOMS_NOTCONTAGIOUS	0	21638	2118	0	0	0	0	741	0
24	Age_10_19	INFECTED_NOSYMPTOMS_ISCONTAGIOUS	0	0	3266	807	0	0	0	797	0
24	Age_10_19	INFECTED_SYMPTOMS_MILD	0	0	0	3990	0	0	0	324	0
24	Age_10_19	INFECTED_SYMPTOMS_SEVERE_ICpossible	0	0	0	0	0	0	0	0	0
24	Age_10_19	INFECTED_SYMPTOMS_SEVERE_ICnotpossible	0	0	0	0	0	0	0	0	0
24	Age_10_19	INFECTED_SYMPTOMS_SEVERE_QUEUE	0	0	0	0	0	0	0	0	0
24	Age_10_19	CURED	0	0	0	0	0	0	0	15641	0
24	Age_10_19	DEAD	0	0	0	0	0	0	0	0	0
24	Age_20_29	HEALTHY	2144918	5796	0	0	0	0	0	0	0
24	Age_20_29	INFECTED_NOSYMPTOMS_NOTCONTAGIOUS	0	22015	2124	0	0	0	0	759	0
24	Age_20_29	INFECTED_NOSYMPTOMS_ISCONTAGIOUS	0	0	3178	875	0	0	0	796	0
24	Age_20_29	INFECTED_SYMPTOMS_MILD	0	0	0	4279	0	0	0	317	0
24	Age_20_29	INFECTED_SYMPTOMS_SEVERE_ICpossible	0	0	0	0	0	0	0	0	0
24	Age_20_29	INFECTED_SYMPTOMS_SEVERE_ICnotpossible	0	0	0	0	0	0	0	0	0
24	Age_20_29	INFECTED_SYMPTOMS_SEVERE_QUEUE	0	0	0	0	0	0	0	0	0
24	Age_20_29	CURED	0	0	0	0	0	0	0	16731	0
24	Age_20_29	DEAD	0	0	0	0	0	0	0	0	0
24	Age_30_39	HEALTHY	2052225	5575	0	0	0	0	0	0	0
24	Age_30_39	INFECTED_NOSYMPTOMS_NOTCONTAGIOUS	0	21758	2164	0	0	0	0	819	0
24	Age_30_39	INFECTED_NOSYMPTOMS_ISCONTAGIOUS	0	0	3099	818	0	0	0	762	0
24	Age_30_39	INFECTED_SYMPTOMS_MILD	0	0	0	4207	0	0	0	316	0
24	Age_30_39	INFECTED_SYMPTOMS_SEVERE_ICpossible	0	0	0	0	3	0	0	0	0
24	Age_30_39	INFECTED_SYMPTOMS_SEVERE_ICnotpossible	0	0	0	0	0	0	0	0	0
24	Age_30_39	INFECTED_SYMPTOMS_SEVERE_QUEUE	0	0	0	0	0	0	0	0	0
24	Age_30_39	CURED	0	0	0	0	0	0	0	16453	0
24	Age_30_39	DEAD	0	0	0	0	0	0	0	0	0
24	Age_40_49	HEALTHY	2209091	4970	0	0	0	0	0	0	0
24	Age_40_49	INFECTED_NOSYMPTOMS_NOTCONTAGIOUS	0	19499	1994	0	0	0	0	778	0
24	Age_40_49	INFECTED_NOSYMPTOMS_ISCONTAGIOUS	0	0	2898	766	0	0	0	702	0
24	Age_40_49	INFECTED_SYMPTOMS_MILD	0	0	0	3985	0	0	0	321	0
24	Age_40_49	INFECTED_SYMPTOMS_SEVERE_ICpossible	0	0	0	0	1	0	0	0	0
24	Age_40_49	INFECTED_SYMPTOMS_SEVERE_ICnotpossible	0	0	0	0	0	0	0	0	0
24	Age_40_49	INFECTED_SYMPTOMS_SEVERE_QUEUE	0	0	0	0	0	0	0	0	0
24	Age_40_49	CURED	0	0	0	0	0	0	0	16102	0
24	Age_40_49	DEAD	0	0	0	0	0	0	0	0	0
24	Age_50_59	HEALTHY	2452458	5513	0	0	0	0	0	0	0
24	Age_50_59	INFECTED_NOSYMPTOMS_NOTCONTAGIOUS	0	20946	2125	0	0	0	0	718	0
24	Age_50_59	INFECTED_NOSYMPTOMS_ISCONTAGIOUS	0	0	3120	835	0	0	0	748	0
24	Age_50_59	INFECTED_SYMPTOMS_MILD	0	0	0	4204	0	0	0	331	0
24	Age_50_59	INFECTED_SYMPTOMS_SEVERE_ICpossible	0	0	0	0	9	0	0	1	0
24	Age_50_59	INFECTED_SYMPTOMS_SEVERE_ICnotpossible	0	0	0	0	0	0	0	0	0
24	Age_50_59	INFECTED_SYMPTOMS_SEVERE_QUEUE	0	0	0	0	0	0	0	0	0
24	Age_50_59	CURED	0	0	0	0	0	0	0	17379	0
24	Age_50_59	DEAD	0	0	0	0	0	0	0	0	1
24	Age_60_69	HEALTHY	2063119	2266	0	0	0	0	0	0	0
[truncated: 1,326 more rows]
