# Supplementary material for: Forecasting the spread of SARS-CoV-2 is inherently ambiguous given the current state of virus research
Source: PLoS One. 2021 Mar 3;16(3):e0245519. doi: 10.1371/journal.pone.0245519 (PMC7928451; doi:10.1371/journal.pone.0245519)
Supplement: S1 Data — It contains the data files in the input folder and the source code of the model in the src folder. Furthermore, in order to understand the input data please read the Readme file. Finally, in case you are unable to work with java, there is a .jar file included that runs our code without having to understand java. (ZIP) [file pone.0245519.s002.zip › Data to duplicate research/covid-paper-supplement-master/output/testfolder/totalInfection_matrix-1_0.394_1.txt]

Time	HEALTHY	INFECTED_NOSYMPTOMS_NOTCONTAGIOUS	INFECTED_NOSYMPTOMS_ISCONTAGIOUS	INFECTED_SYMPTOMS_MILD	INFECTED_SYMPTOMS_SEVERE_ICpossible	INFECTED_SYMPTOMS_SEVERE_ICnotpossible	INFECTED_SYMPTOMS_SEVERE_QUEUE	CURED	DEAD
0	17252015	15665	3911	2623	0	0	0	7949	0
1	17248563	17298	3994	3044	1	1	0	9262	0
2	17244921	18955	4146	3495	1	2	0	10643	0
3	17241108	20497	4457	3922	1	7	0	12171	0
4	17236825	22378	4703	4367	5	9	0	13876	0
5	17232084	24411	5105	4840	5	9	0	15707	2
6	17226837	26764	5448	5378	6	13	0	17715	2
7	17221051	29382	5967	5948	6	21	0	19786	2
8	17214618	32309	6535	6537	10	26	0	22123	5
9	17207545	35639	7012	7239	10	34	0	24676	8
10	17199623	39374	7772	7961	13	35	0	27373	12
11	17190939	43352	8614	8733	14	33	0	30461	17
12	17181198	47956	9502	9594	15	34	0	33842	22
13	17170381	53236	10242	10582	17	33	0	37646	26
14	17158417	58841	11464	11536	18	40	0	41819	28
15	17145188	65143	12774	12673	18	45	0	46293	29
16	17130334	72352	14152	13889	21	52	0	51331	32
17	17113891	80229	15683	15329	18	53	0	56920	40
18	17095772	88832	17353	16902	20	53	0	63182	49
19	17075564	98827	19010	18707	21	59	0	69921	54
20	17052777	109880	21195	20661	22	61	0	77506	61
21	17027746	122146	23335	22926	23	66	0	85852	69
22	17000039	135441	26205	25337	30	71	0	94961	79
23	16968995	150337	29382	28033	35	76	0	105221	84
24	16934431	167406	32392	31082	37	80	0	116643	92
25	16896465	185534	36187	34471	39	89	0	129280	98
26	16853907	206294	40004	38238	37	95	0	143479	109
27	16806579	229179	44450	42465	43	107	0	159223	117
28	16754155	254813	49236	47107	50	114	0	176562	126
29	16696093	283045	54731	52257	52	117	0	195729	139
30	16631530	314381	60953	57948	57	128	0	217012	154
31	16560535	348646	67810	64271	67	132	0	240533	169
32	16481355	386608	75354	71334	74	136	0	267115	187
33	16394676	427862	83230	79189	77	154	0	296770	205
34	16298641	473621	92501	87784	82	176	0	329136	222
35	16193443	522953	102556	97187	89	183	0	365502	250
36	16077833	576875	113337	107839	91	199	0	405717	272
37	15951238	635636	125294	119675	94	219	0	449715	292
38	15811937	700323	137877	132674	101	240	0	498697	314
39	15660641	769110	152525	146769	114	246	0	552412	346
40	15494871	844285	168260	162261	122	263	0	611727	374
41	15316051	923869	184761	179780	137	273	0	676879	413
42	15122463	1009563	202153	198789	154	283	0	748317	441
43	14913350	1099758	222212	219675	172	311	0	826210	475
44	14687328	1196893	242533	242535	194	331	0	911839	510
45	14446666	1296645	265267	266407	218	374	0	1006041	545
46	14189410	1401613	288640	293138	241	426	0	1108110	585
47	13916342	1509979	313019	321525	270	476	0	1219922	630
48	13627065	1621813	338376	352390	295	541	0	1340998	685
49	13323331	1735408	365131	385184	331	592	0	1471433	753
50	13003578	1851567	392881	420338	353	628	0	1611980	838
51	12669531	1967741	421517	457883	385	699	0	1763491	916
52	12321908	2083945	450203	498170	424	769	0	1925743	1001
53	11962419	2198948	478912	540406	469	858	0	2099058	1093
54	11592939	2310272	508405	584178	509	942	0	2283729	1189
55	11213479	2419473	536519	630787	561	1031	0	2479016	1297
56	10827707	2521227	565540	678781	612	1143	0	2685740	1413
57	10435656	2617466	594021	727696	684	1281	0	2903823	1536
58	10039983	2705635	620650	778388	728	1415	0	3133676	1688
59	9640470	2787121	647291	829059	782	1559	0	3374057	1824
60	9242510	2857788	671643	881922	855	1698	0	3623759	1988
61	8845402	2918795	693859	935200	925	1872	0	3883920	2190
62	8453711	2967946	713610	987801	1027	1986	0	4153666	2416
63	8067983	3005344	730639	1040392	1113	2184	0	4431836	2672
64	7689424	3031585	745179	1092827	1199	2392	0	4716654	2903
65	7318762	3045807	757925	1143701	1292	2579	0	5008931	3166
66	6959496	3047230	768434	1192935	1390	2783	0	5306454	3441
67	6611691	3036964	774655	1240746	1475	2994	0	5609887	3751
68	6277016	3015336	777250	1286471	1573	3224	0	5917231	4062
69	5954548	2983701	776921	1329232	1688	3442	0	6228210	4421
70	5647274	2940563	774087	1368495	1809	3718	0	6541430	4787
71	5353218	2889188	769112	1404716	1957	3935	0	6854819	5218
72	5073687	2830201	760952	1437397	2099	4182	0	7167980	5665
73	4808588	2762030	751684	1465820	2274	4488	0	7481173	6106
74	4557601	2688871	739585	1491318	2393	4796	0	7791014	6585
75	4320156	2610163	724957	1512681	2507	5035	0	8099539	7125
76	4097044	2527780	706945	1530096	2654	5309	0	8404617	7718
77	3886674	2440461	688688	1544236	2788	5637	0	8705315	8364
78	3689906	2351395	668285	1553516	2922	5938	0	9001208	8993
79	3504443	2260139	648243	1558937	3049	6276	0	9291419	9657
