# Supplementary material for: Forecasting the spread of SARS-CoV-2 is inherently ambiguous given the current state of virus research
Source: PLoS One. 2021 Mar 3;16(3):e0245519. doi: 10.1371/journal.pone.0245519 (PMC7928451; doi:10.1371/journal.pone.0245519)
Supplement: S1 Data — It contains the data files in the input folder and the source code of the model in the src folder. Furthermore, in order to understand the input data please read the Readme file. Finally, in case you are unable to work with java, there is a .jar file included that runs our code without having to understand java. (ZIP) [file pone.0245519.s002.zip › Data to duplicate research/covid-paper-supplement-master/output/testfolder/totalInfectionPerAgeGroupPerCity_matrix-1_0.394_1.txt]

	Achterhoek	Achterhoek	Achterhoek	Achterhoek	Achterhoek	Achterhoek	Achterhoek	Achterhoek	Achterhoek	Achterhoek	Agglomeratie_s_Gravenhage	Agglomeratie_s_Gravenhage	Agglomeratie_s_Gravenhage	Agglomeratie_s_Gravenhage	Agglomeratie_s_Gravenhage	Agglomeratie_s_Gravenhage	Agglomeratie_s_Gravenhage	Agglomeratie_s_Gravenhage	Agglomeratie_s_Gravenhage	Agglomeratie_s_Gravenhage	AgglomeratieHaarlem	AgglomeratieHaarlem	AgglomeratieHaarlem	AgglomeratieHaarlem	AgglomeratieHaarlem	AgglomeratieHaarlem	AgglomeratieHaarlem	AgglomeratieHaarlem	AgglomeratieHaarlem	AgglomeratieHaarlem	AgglomeratieLeidenenBollenstreek	AgglomeratieLeidenenBollenstreek	AgglomeratieLeidenenBollenstreek	AgglomeratieLeidenenBollenstreek	AgglomeratieLeidenenBollenstreek	AgglomeratieLeidenenBollenstreek	AgglomeratieLeidenenBollenstreek	AgglomeratieLeidenenBollenstreek	AgglomeratieLeidenenBollenstreek	AgglomeratieLeidenenBollenstreek	Alkmaarenomgeving	Alkmaarenomgeving	Alkmaarenomgeving	Alkmaarenomgeving	Alkmaarenomgeving	Alkmaarenomgeving	Alkmaarenomgeving	Alkmaarenomgeving	Alkmaarenomgeving
Agegroup	Time	HEALTHY	INFECTED_NOSYMPTOMS_NOTCONTAGIOUS	INFECTED_NOSYMPTOMS_ISCONTAGIOUS	INFECTED_SYMPTOMS_MILD	INFECTED_SYMPTOMS_SEVERE_ICpossible	INFECTED_SYMPTOMS_SEVERE_ICnotpossible	INFECTED_SYMPTOMS_SEVERE_QUEUE	CURED	DEAD	Time	HEALTHY	INFECTED_NOSYMPTOMS_NOTCONTAGIOUS	INFECTED_NOSYMPTOMS_ISCONTAGIOUS	INFECTED_SYMPTOMS_MILD	INFECTED_SYMPTOMS_SEVERE_ICpossible	INFECTED_SYMPTOMS_SEVERE_ICnotpossible	INFECTED_SYMPTOMS_SEVERE_QUEUE	CURED	DEAD	Time	HEALTHY	INFECTED_NOSYMPTOMS_NOTCONTAGIOUS	INFECTED_NOSYMPTOMS_ISCONTAGIOUS	INFECTED_SYMPTOMS_MILD	INFECTED_SYMPTOMS_SEVERE_ICpossible	INFECTED_SYMPTOMS_SEVERE_ICnotpossible	INFECTED_SYMPTOMS_SEVERE_QUEUE	CURED	DEAD	Time	HEALTHY	INFECTED_NOSYMPTOMS_NOTCONTAGIOUS	INFECTED_NOSYMPTOMS_ISCONTAGIOUS	INFECTED_SYMPTOMS_MILD	INFECTED_SYMPTOMS_SEVERE_ICpossible	INFECTED_SYMPTOMS_SEVERE_ICnotpossible	INFECTED_SYMPTOMS_SEVERE_QUEUE	CURED	DEAD	Time	HEALTHY	INFECTED_NOSYMPTOMS_NOTCONTAGIOUS	INFECTED_NOSYMPTOMS_ISCONTAGIOUS	INFECTED_SYMPTOMS_MILD	INFECTED_SYMPTOMS_SEVERE_ICpossible	INFECTED_SYMPTOMS_SEVERE_ICnotpossible	INFECTED_SYMPTOMS_SEVERE_QUEUE	CURED
Age_0_9	0	35564	48	12	8	0	0	0	24	0	0	100454	49	12	8	0	0	0	25	0	0	25747	29	7	5	0	0	0	15	0	0	43498	49	12	8	0	0	0	25	0	0	25058	29	7	5	0	0	0	15
Age_10_19	0	49172	54	13	9	0	0	0	27	0	0	99525	55	14	9	0	0	0	28	0	0	25004	33	8	6	0	0	0	17	0	0	49283	55	14	9	0	0	0	28	0	0	29143	33	8	6	0	0	0	17
Age_20_29	0	38839	59	15	10	0	0	0	30	0	0	112712	61	15	10	0	0	0	31	0	0	24591	36	9	6	0	0	0	18	0	0	60198	61	15	10	0	0	0	31	0	0	26329	36	9	6	0	0	0	18
Age_30_39	0	38053	56	14	10	0	0	0	29	0	0	122842	58	15	10	0	0	0	29	0	0	29666	35	9	6	0	0	0	18	0	0	50904	58	15	10	0	0	0	29	0	0	28091	35	9	6	0	0	0	18
Age_40_49	0	51104	61	15	10	0	0	0	31	0	0	122891	62	16	10	0	0	0	32	0	0	32287	37	9	6	0	0	0	19	0	0	54357	62	16	10	0	0	0	32	0	0	33140	37	9	6	0	0	0	19
Age_50_59	0	64814	67	17	11	0	0	0	34	0	0	118335	69	17	12	0	0	0	35	0	0	32117	41	10	7	0	0	0	21	0	0	61078	69	17	12	0	0	0	35	0	0	36021	41	10	7	0	0	0	21
Age_60_69	0	56730	56	14	9	0	0	0	28	0	0	93687	57	14	10	0	0	0	29	0	0	26338	34	9	6	0	0	0	17	0	0	50460	57	14	10	0	0	0	29	0	0	31672	34	9	6	0	0	0	17
Age_70_79	0	43100	41	10	7	0	0	0	21	0	0	64820	42	10	7	0	0	0	21	0	0	20697	25	6	4	0	0	0	13	0	0	36968	42	10	7	0	0	0	21	0	0	24936	25	6	4	0	0	0	13
Age_80_150	0	22418	21	5	4	0	0	0	11	0	0	36031	22	5	4	0	0	0	11	0	0	11980	13	3	2	0	0	0	6	0	0	19557	22	5	4	0	0	0	11	0	0	11795	13	3	2	0	0	0	6
Age_0_9	1	35539	69	11	8	0	0	0	29	0	1	100440	56	13	8	0	0	0	31	0	1	25740	32	9	7	0	0	0	15	0	1	43481	64	8	10	0	0	0	29	0	1	25046	37	5	7	0	0	0	19
Age_10_19	1	49155	67	11	12	0	0	0	30	0	1	99511	64	15	10	0	0	0	31	0	1	24999	33	9	7	0	0	0	20	0	1	49272	59	16	9	0	0	0	33	0	1	29135	36	10	6	0	0	0	20
Age_20_29	1	38821	69	19	11	0	0	0	33	0	1	112689	75	15	11	0	0	0	39	0	1	24584	38	8	8	0	0	0	22	0	1	60187	60	21	10	0	0	0	37	0	1	26322	34	13	8	0	0	0	21
Age_30_39	1	38043	60	20	9	0	0	0	30	0	1	122822	69	14	16	0	0	0	33	0	1	29659	40	6	7	0	0	0	22	0	1	50897	57	12	11	0	0	0	39	0	1	28086	35	10	7	0	0	0	21
Age_40_49	1	51094	64	18	9	0	0	0	36	0	1	122872	70	20	13	0	0	0	36	0	1	32281	41	8	8	0	0	0	20	0	1	54344	68	14	14	0	0	0	37	0	1	33130	45	8	6	0	0	0	22
Age_50_59	1	64796	75	20	12	0	0	0	40	0	1	118316	84	15	12	0	0	0	41	0	1	32110	45	9	9	0	0	0	23	0	1	61059	82	20	11	0	0	0	39	0	1	36016	37	13	7	0	0	0	27
Age_60_69	1	56722	58	16	12	0	0	0	29	0	1	93683	54	15	11	0	0	0	34	0	1	26334	35	8	8	0	0	0	19	0	1	50451	59	15	12	0	0	0	33	0	1	31669	31	10	7	0	0	0	21
Age_70_79	1	43098	41	9	7	0	0	0	24	0	1	64817	41	11	8	0	0	0	23	0	1	20696	25	5	5	0	0	0	14	0	1	36964	41	13	8	0	0	0	22	0	1	24932	27	6	5	0	0	0	14
Age_80_150	1	22416	23	3	5	0	0	0	12	0	1	36025	26	3	5	0	0	0	14	0	1	11980	11	5	2	0	0	0	6	0	1	19555	22	4	5	0	0	0	13	0	1	11794	13	3	2	0	0	0	7
Age_0_9	2	35530	71	11	9	0	0	0	35	0	2	100425	62	12	10	0	0	0	39	0	2	25729	38	11	7	0	0	0	18	0	2	43460	77	11	9	0	0	0	35	0	2	25033	48	7	7	0	0	0	19
Age_10_19	2	49131	87	7	15	0	0	0	35	0	2	99499	70	17	12	0	0	0	33	0	2	24993	36	7	9	0	0	0	23	0	2	49259	62	14	12	0	0	0	42	0	2	29128	38	11	7	0	0	0	23
Age_20_29	2	38801	81	21	12	0	0	0	38	0	2	112669	83	17	15	0	0	0	45	0	2	24576	39	8	8	0	0	0	29	0	2	60173	66	18	13	0	0	0	45	0	2	26314	38	11	10	0	0	0	25
Age_30_39	2	38031	67	16	12	0	0	0	36	0	2	122804	79	15	15	0	0	0	41	0	2	29646	43	15	6	0	0	0	24	0	2	50884	64	16	12	0	0	0	40	0	2	28077	42	12	7	0	0	0	21
Age_40_49	2	51080	68	17	10	0	0	0	46	0	2	122855	79	21	15	0	0	0	41	0	2	32270	46	11	10	0	0	0	21	0	2	54333	71	15	17	0	0	0	41	0	2	33123	45	11	7	0	0	0	25
Age_50_59	2	64769	90	23	13	0	0	0	48	0	2	118307	84	17	12	0	0	0	48	0	2	32099	50	11	10	0	0	0	26	0	2	61044	86	29	11	0	0	0	41	0	2	36004	46	7	10	0	0	0	33
Age_60_69	2	56715	59	16	12	0	0	0	35	0	2	93676	56	14	9	0	0	0	42	0	2	26330	32	13	10	0	0	0	19	0	2	50439	64	14	14	0	0	0	39	0	2	31667	29	8	7	0	0	0	27
Age_70_79	2	43090	47	6	8	0	0	0	28	0	2	64814	37	12	10	0	0	0	27	0	2	20694	25	4	6	0	0	0	16	0	2	36956	44	16	9	0	0	0	23	0	2	24930	28	3	8	0	0	0	15
Age_80_150	2	22416	22	3	6	0	0	0	12	0	2	36020	28	5	5	0	0	0	15	0	2	11979	10	5	2	0	0	0	8	0	2	19553	23	2	6	0	1	0	14	0	2	11793	12	3	3	0	0	0	8
Age_0_9	3	35515	75	18	11	0	0	0	37	0	3	100406	73	14	9	0	0	0	46	0	3	25717	48	8	6	0	0	0	24	0	3	43448	71	21	9	0	0	0	43	0	3	25027	49	9	8	0	0	0	21
Age_10_19	3	49123	85	12	17	0	0	0	38	0	3	99486	75	16	16	0	0	0	38	0	3	24989	35	8	10	0	0	0	26	0	3	49246	63	19	14	0	0	0	47	0	3	29117	45	11	7	0	0	0	27
Age_20_29	3	38789	83	24	14	0	0	0	43	0	3	112637	95	27	16	0	0	0	54	0	3	24568	43	8	6	0	0	0	35	0	3	60156	77	17	16	0	0	0	49	0	3	26303	42	16	10	0	0	0	27
Age_30_39	3	38017	70	18	13	0	0	0	44	0	3	122775	98	18	13	0	0	0	50	0	3	29635	48	19	6	0	0	0	26	0	3	50876	66	18	14	0	0	0	42	0	3	28070	45	13	7	0	0	0	24
Age_40_49	3	51067	74	14	10	0	0	0	56	0	3	122833	86	24	16	0	0	0	52	0	3	32263	50	10	8	0	0	0	27	0	3	54319	71	25	18	0	0	0	44	0	3	33116	46	15	8	0	0	0	26
Age_50_59	3	64754	97	24	16	0	0	0	52	0	3	118286	98	19	13	0	0	0	52	0	3	32095	51	8	12	0	0	0	30	0	3	61023	96	31	11	0	0	0	50	0	3	35993	52	6	12	0	0	0	37
Age_60_69	3	56707	59	14	12	0	0	0	45	0	3	93673	49	20	11	0	0	0	44	0	3	26321	32	15	13	0	0	0	23	0	3	50434	65	14	15	0	0	0	42	0	3	31664	28	6	8	0	0	0	32
Age_70_79	3	43087	39	11	8	0	0	0	34	0	3	64810	39	12	12	0	0	0	27	0	3	20692	24	6	5	0	0	0	18	0	3	36954	39	16	10	0	0	0	29	0	3	24930	23	6	7	0	0	0	18
Age_80_150	3	22414	18	6	6	0	0	0	15	0	3	36019	24	8	5	0	0	0	17	0	3	11976	11	4	4	0	0	0	9	0	3	19551	23	2	5	0	1	0	17	0	3	11792	12	4	3	0	0	0	8
Age_0_9	4	35498	82	18	13	0	0	0	45	0	4	100389	75	21	13	0	0	0	50	0	4	25707	54	9	7	0	0	0	26	0	4	43432	81	14	14	0	0	0	51	0	4	25012	57	14	9	0	0	0	22
Age_10_19	4	49107	92	14	17	0	0	0	45	0	4	99474	75	17	18	0	0	0	47	0	4	24981	38	9	9	0	0	0	31	0	4	49226	77	16	18	0	0	0	52	0	4	29109	46	15	7	0	0	0	30
Age_20_29	4	38776	83	21	19	0	0	0	54	0	4	112619	103	26	20	0	0	0	61	0	4	24557	45	11	6	0	0	0	41	0	4	60136	84	18	18	0	0	0	59	0	4	26286	53	16	12	0	0	0	31
Age_30_39	4	38005	72	22	13	0	0	0	50	0	4	122748	111	23	14	0	0	0	58	0	4	29627	47	19	9	0	0	0	32	0	4	50856	81	14	16	0	0	0	49	0	4	28058	52	12	10	0	0	0	27
Age_40_49	4	51055	79	15	10	0	0	0	62	0	4	122817	95	25	17	0	0	0	57	0	4	32251	52	18	8	0	0	0	29	0	4	54295	87	24	21	0	0	0	50	0	4	33100	56	14	10	0	0	0	31
Age_50_59	4	64732	106	22	20	0	0	0	63	0	4	118262	113	24	12	0	0	0	57	0	4	32082	58	7	11	0	0	0	38	0	4	61003	110	25	13	0	0	0	60	0	4	35982	56	9	11	0	0	0	42
Age_60_69	4	56694	63	13	14	0	0	0	53	0	4	93662	55	17	12	0	0	0	51	0	4	26314	35	10	17	0	0	0	28	0	4	50422	64	16	19	0	0	0	49	0	4	31659	26	13	7	0	0	0	33
Age_70_79	4	43083	37	14	10	0	0	0	35	0	4	64805	42	8	13	0	0	0	32	0	4	20688	26	5	7	0	0	0	19	0	4	36947	42	12	13	0	0	0	34	0	4	24926	24	8	7	0	0	0	19
Age_80_150	4	22410	19	6	9	0	0	0	15	0	4	36019	23	7	7	0	0	0	17	0	4	11974	10	5	4	0	0	0	11	0	4	19544	26	3	6	0	1	0	19	0	4	11791	13	4	3	0	0	0	8
Age_0_9	5	35482	93	14	17	0	0	0	50	0	5	100361	88	28	15	0	0	0	56	0	5	25695	61	9	7	0	0	0	31	0	5	43404	101	16	14	0	0	0	57	0	5	24996	68	12	11	0	0	0	27
Age_10_19	5	49086	102	16	13	0	0	0	58	0	5	99457	83	17	19	0	0	0	55	0	5	24973	43	7	10	0	0	0	35	0	5	49209	84	13	23	0	0	0	60	0	5	29094	57	13	10	0	0	0	33
Age_20_29	5	38756	92	22	23	0	0	0	60	0	5	112592	121	25	21	0	0	0	70	0	5	24550	47	11	7	0	0	0	45	0	5	60111	99	20	20	0	0	0	65	0	5	26278	55	14	16	0	0	0	35
Age_30_39	5	37988	82	21	16	0	0	0	55	0	5	122722	123	27	19	0	0	0	63	0	5	29615	53	17	14	0	0	0	35	0	5	50834	92	15	17	0	0	0	58	0	5	28045	63	9	14	0	0	0	28
Age_40_49	5	51041	86	12	12	0	0	0	70	0	5	122789	111	20	20	0	0	0	71	0	5	32241	56	13	13	0	0	0	35	0	5	54281	90	20	26	0	0	0	60	0	5	33086	65	14	13	0	0	0	33
Age_50_59	5	64717	111	20	23	0	0	0	72	0	5	118238	118	29	15	0	0	0	68	0	5	32073	63	6	13	0	0	0	41	0	5	60978	126	23	15	0	0	0	69	0	5	35970	58	11	13	0	0	0	48
Age_60_69	5	56681	70	16	14	0	0	0	56	0	5	93650	56	20	14	0	0	0	57	0	5	26306	39	10	17	0	0	0	32	0	5	50404	70	20	19	0	0	0	57	0	5	31652	30	14	7	0	0	0	35
Age_70_79	5	43076	42	9	10	0	0	0	42	0	5	64800	42	7	14	0	0	0	37	0	5	20685	29	5	6	0	0	0	20	0	5	36944	41	10	13	0	0	0	40	0	5	24924	23	7	7	0	0	0	23
Age_80_150	5	22409	19	6	8	0	1	0	16	0	5	36018	20	7	9	0	0	0	19	0	5	11972	12	4	4	0	0	0	12	0	5	19544	23	4	6	0	0	0	21	1	5	11789	13	5	3	0	0	0	9
Age_0_9	6	35456	111	12	21	0	0	0	56	0	6	100329	112	22	15	0	0	0	70	0	6	25679	68	11	10	0	0	0	35	0	6	43382	114	19	14	0	0	0	63	0	6	24974	84	14	13	0	0	0	29
Age_10_19	6	49061	119	17	15	0	0	0	63	0	6	99437	90	22	19	0	0	0	63	0	6	24962	53	5	9	0	0	0	39	0	6	49192	89	17	23	0	0	0	68	0	6	29077	60	22	10	0	0	0	38
Age_20_29	6	38732	107	22	26	0	0	0	66	0	6	112562	141	23	23	0	0	0	80	0	6	24540	51	11	6	0	0	0	52	0	6	60096	105	24	24	0	0	0	66	0	6	26266	60	10	20	0	0	0	42
Age_30_39	6	37974	84	24	18	0	0	0	62	0	6	122695	137	29	19	0	0	0	74	0	6	29600	63	10	20	0	0	0	41	0	6	50819	95	19	19	0	0	0	64	0	6	28029	70	15	13	0	0	0	32
Age_40_49	6	51011	103	15	14	0	0	0	78	0	6	122773	113	19	21	0	0	0	85	0	6	32225	66	14	14	0	0	0	39	0	6	54253	108	21	26	0	0	0	69	0	6	33069	74	15	15	0	0	0	38
Age_50_59	6	64694	126	21	22	0	0	0	80	0	6	118219	119	37	19	0	0	0	74	0	6	32064	68	7	12	0	0	0	45	0	6	60952	136	26	17	0	0	0	80	0	6	35953	68	11	14	0	0	0	54
Age_60_69	6	56674	67	17	18	0	0	0	61	0	6	93640	60	17	18	0	0	0	62	0	6	26299	41	11	13	0	0	0	40	0	6	50389	80	18	20	0	0	0	63	0	6	31648	31	9	10	0	0	0	40
Age_70_79	6	43069	43	9	10	0	0	0	48	0	6	64797	39	10	14	0	0	0	40	0	6	20678	32	8	6	0	0	0	21	0	6	36942	42	5	14	0	0	0	45	0	6	24922	24	4	9	0	0	0	25
Age_80_150	6	22406	21	5	9	0	1	0	17	0	6	36015	20	3	10	0	0	0	25	0	6	11971	13	2	4	0	0	0	14	0	6	19542	22	6	6	0	0	0	22	1	6	11787	14	5	4	0	0	0	9
Age_0_9	7	35432	124	17	21	0	0	0	62	0	7	100297	132	24	17	0	0	0	78	0	7	25670	60	17	11	0	0	0	45	0	7	43365	120	22	19	0	0	0	66	0	7	24950	92	23	14	0	0	0	35
Age_10_19	7	49030	143	18	18	0	0	0	66	0	7	99417	101	20	25	0	0	0	68	0	7	24953	53	10	10	0	0	0	42	0	7	49180	89	20	23	0	0	0	77	0	7	29063	69	13	14	0	0	0	48
Age_20_29	7	38719	114	19	27	0	0	0	74	0	7	112524	163	32	23	0	0	0	87	0	7	24530	57	14	5	0	0	0	54	0	7	60074	112	25	27	0	0	0	77	0	7	26250	73	10	21	0	0	0	44
Age_30_39	7	37963	80	23	23	0	0	0	73	0	7	122665	156	27	21	0	0	0	85	0	7	29591	65	14	18	0	0	0	46	0	7	50803	105	13	20	0	0	0	75	0	7	28017	77	10	16	0	0	0	39
Age_40_49	7	50994	103	25	15	0	0	0	84	0	7	122744	126	23	25	0	0	0	93	0	7	32215	66	19	14	0	0	0	44	0	7	54235	114	24	28	0	0	0	76	0	7	33053	83	18	13	0	0	0	44
Age_50_59	7	64663	134	34	24	0	0	0	88	0	7	118194	138	29	26	0	0	0	81	0	7	32055	71	5	12	0	0	0	53	0	7	60935	139	29	21	0	0	0	87	0	7	35936	79	10	11	0	0	0	64
Age_60_69	7	56662	72	15	21	0	0	0	67	0	7	93624	70	19	21	0	0	0	63	0	7	26294	40	11	16	0	0	0	43	0	7	50378	81	16	25	0	0	0	70	0	7	31639	38	6	10	0	0	0	45
Age_70_79	7	43064	41	12	10	0	0	0	52	0	7	64792	40	12	15	0	0	0	41	0	7	20676	32	4	8	0	0	0	25	0	7	36938	45	3	13	0	0	0	49	0	7	24917	25	6	8	0	0	0	28
Age_80_150	7	22404	21	7	9	0	1	0	17	0	7	36014	17	3	11	0	0	0	28	0	7	11968	15	2	4	0	0	0	15	0	7	19538	24	6	6	0	1	0	23	1	7	11786	12	5	3	0	1	0	12
Age_0_9	8	35398	143	23	25	0	0	0	67	0	8	100270	140	31	18	0	0	0	89	0	8	25649	77	15	11	0	0	0	51	0	8	43325	147	25	23	0	0	0	72	0	8	24921	112	20	18	0	0	0	43
Age_10_19	8	49006	154	24	18	0	0	0	73	0	8	99401	103	23	29	0	0	0	75	0	8	24937	62	12	9	0	0	0	48	0	8	49154	110	21	21	0	0	0	83	0	8	29036	88	16	16	0	0	0	51
Age_20_29	8	38691	131	24	25	0	0	0	82	0	8	112500	172	34	22	0	0	0	101	0	8	24516	65	13	6	0	0	0	60	0	8	60046	124	28	30	0	0	0	87	0	8	26233	84	15	19	0	0	0	47
Age_30_39	8	37936	92	29	22	0	0	0	83	0	8	122621	187	28	23	0	0	0	95	0	8	29580	62	19	21	0	0	0	52	0	8	50781	116	16	20	0	0	0	83	0	8	28000	88	12	16	0	0	0	43
Age_40_49	8	50960	126	29	16	0	0	0	90	0	8	122720	138	27	26	0	0	0	100	0	8	32201	75	20	15	0	0	0	47	0	8	54214	124	27	25	0	0	0	87	0	8	33038	89	20	13	0	0	0	51
Age_50_59	8	64639	139	35	30	0	0	0	100	0	8	118173	141	27	32	0	0	0	95	0	8	32036	78	10	11	0	0	0	61	0	8	60901	155	25	26	0	0	0	104	0	8	35919	86	12	15	0	0	0	68
Age_60_69	8	56650	76	21	19	1	0	0	70	0	8	93608	81	16	26	0	0	0	66	0	8	26289	41	10	18	0	0	0	46	0	8	50367	80	16	27	0	0	0	80	0	8	31635	35	10	10	0	0	0	48
Age_70_79	8	43059	43	12	11	0	0	0	54	0	8	64788	40	13	15	0	0	0	44	0	8	20673	32	6	8	0	0	0	26	0	8	36932	49	4	11	0	0	0	52	0	8	24910	30	7	8	0	0	0	29
Age_80_150	8	22400	22	7	11	0	1	0	18	0	8	36011	18	4	10	0	1	0	29	0	8	11966	16	2	4	0	0	0	16	0	8	19537	24	4	6	0	1	0	26	1	8	11784	13	4	4	0	1	0	13
Age_0_9	9	35362	166	25	28	0	0	0	75	0	9	100231	162	37	21	0	0	0	97	0	9	25630	86	21	13	0	0	0	53	0	9	43298	162	26	28	0	0	0	78	0	9	24898	125	15	21	0	0	0	55
Age_10_19	9	48973	175	23	22	0	0	0	82	0	9	99371	120	22	30	0	0	0	88	0	9	24928	64	15	9	0	0	0	52	0	9	49127	127	22	20	0	0	0	93	0	9	29025	88	20	19	0	0	0	55
Age_20_29	9	38668	140	29	30	0	0	0	86	0	9	112463	191	32	25	0	0	0	118	0	9	24503	71	13	8	0	0	0	65	0	9	60016	136	30	34	0	0	0	99	0	9	26222	89	20	20	0	0	0	47
Age_30_39	9	37916	99	27	22	0	0	0	98	0	9	122570	220	32	28	0	0	0	104	0	9	29565	67	19	22	0	0	0	61	0	9	50752	133	18	19	0	0	0	94	0	9	27989	90	14	19	0	0	0	47
Age_40_49	9	50934	142	21	24	0	0	0	100	0	9	122666	176	28	31	0	0	0	110	0	9	32190	79	22	17	0	0	0	50	0	9	54192	133	23	33	0	0	0	96	0	9	33020	97	22	16	0	0	0	56
Age_50_59	9	64605	157	37	35	0	0	0	109	0	9	118135	171	26	36	0	0	0	100	0	9	32021	84	12	12	0	0	0	67	0	9	60883	157	24	28	0	0	0	119	0	9	35906	95	13	16	0	0	0	70
Age_60_69	9	56635	84	20	19	1	0	0	78	0	9	93592	93	15	25	0	0	0	72	0	9	26279	49	10	19	0	0	0	47	0	9	50355	87	11	27	0	0	0	90	0	9	31625	42	10	12	0	0	0	49
Age_70_79	9	43048	48	11	13	0	0	0	59	0	9	64782	43	12	16	0	0	0	47	0	9	20669	33	6	10	0	0	0	27	0	9	36927	49	4	11	0	0	0	57	0	9	24907	30	8	9	0	0	0	30
Age_80_150	9	22398	21	8	12	0	1	0	19	0	9	36005	22	3	10	0	1	0	32	0	9	11964	16	3	4	0	0	0	17	0	9	19534	24	3	7	0	1	0	29	1	9	11782	13	5	4	0	1	0	14
Age_0_9	10	35315	190	30	31	0	0	0	90	0	10	100205	172	39	20	0	0	0	112	0	10	25602	104	23	15	0	0	0	59	0	10	43261	178	27	30	0	0	0	96	0	10	24880	128	22	21	0	0	0	63
Age_10_19	10	48943	186	31	24	0	0	0	91	0	10	99337	142	26	29	0	0	0	97	0	10	24914	66	19	7	0	0	0	62	0	10	49109	127	35	21	0	0	0	97	0	10	29002	99	22	22	0	0	0	62
Age_20_29	10	38651	148	26	34	0	0	0	94	0	10	112429	198	37	27	0	0	0	138	0	10	24488	78	17	9	0	0	0	68	0	10	59977	158	29	35	0	0	0	116	0	10	26198	99	27	22	0	0	0	52
Age_30_39	10	37890	116	29	23	0	0	0	104	0	10	122539	225	42	34	0	0	0	114	0	10	29541	87	17	24	0	0	0	65	0	10	50714	159	22	20	0	0	0	101	0	10	27961	112	16	18	0	0	0	52
Age_40_49	10	50903	163	25	25	0	0	0	105	0	10	122624	203	31	30	0	0	0	123	0	10	32169	89	19	22	0	0	0	59	0	10	54169	142	28	36	0	0	0	102	0	10	33001	105	26	15	0	0	0	64
Age_50_59	10	64568	173	42	39	0	0	0	121	0	10	118103	184	32	41	0	0	0	108	0	10	32002	95	15	13	0	0	0	71	0	10	60849	177	26	30	0	0	0	129	0	10	35885	102	18	16	0	0	0	79
Age_60_69	10	56619	87	17	22	1	0	0	91	0	10	93575	96	21	29	0	0	0	76	0	10	26269	51	13	14	0	0	0	57	0	10	50338	97	12	26	0	0	0	97	0	10	31619	44	10	14	0	0	0	51
Age_70_79	10	43040	52	10	14	0	0	0	63	0	10	64777	43	12	18	0	0	0	50	0	10	20663	37	6	10	0	0	0	29	0	10	36917	53	9	12	0	0	0	57	0	10	24900	36	5	7	1	0	0	35
Age_80_150	10	22392	26	8	12	0	2	0	19	0	10	36002	21	4	9	0	2	0	35	0	10	11961	17	2	5	0	0	0	19	0	10	19531	24	4	8	0	0	0	30	2	10	11779	15	2	7	0	0	0	15
Age_0_9	11	35271	215	39	32	0	0	0	99	0	11	100160	202	37	25	0	0	0	124	0	11	25573	114	29	17	0	0	0	70	0	11	43228	188	33	35	0	0	0	108	0	11	24846	147	25	25	0	0	0	71
Age_10_19	11	48908	206	37	28	0	0	0	96	0	11	99306	165	27	31	0	0	0	102	0	11	24896	72	19	11	0	0	0	70	0	11	49081	138	38	23	0	0	0	109	0	11	28981	111	24	21	0	0	0	70
Age_20_29	11	38625	166	23	35	0	0	0	104	0	11	112385	213	48	30	0	0	0	153	0	11	24479	74	20	14	0	0	0	73	0	11	59935	183	37	36	0	0	0	124	0	11	26191	96	25	25	0	0	0	61
Age_30_39	11	37863	125	35	27	0	0	0	112	0	11	122500	237	49	43	0	0	0	125	0	11	29520	99	17	23	0	0	0	75	0	11	50684	173	24	21	0	0	0	114	0	11	27940	117	22	16	0	0	0	64
Age_40_49	11	50878	167	34	25	0	0	0	117	0	11	122580	224	40	33	0	0	0	134	0	11	32154	96	19	25	0	0	0	64	0	11	54147	154	27	38	0	0	0	111	0	11	32978	116	27	17	0	0	0	73
Age_50_59	11	64529	190	52	43	0	0	0	129	0	11	118058	211	28	50	0	0	0	121	0	11	31990	97	21	14	0	0	0	74	0	11	60818	185	38	27	0	0	0	143	0	11	35860	113	21	19	0	0	0	87
Age_60_69	11	56595	97	19	22	1	0	0	103	0	11	93555	97	29	32	0	0	0	84	0	11	26259	51	14	16	0	0	0	64	0	11	50330	95	16	27	0	0	0	102	0	11	31610	48	10	15	0	0	0	55
Age_70_79	11	43030	57	12	14	0	0	0	66	0	11	64770	47	9	20	0	0	0	54	0	11	20659	37	7	10	0	0	0	32	0	11	36910	55	5	16	0	0	0	62	0	11	24890	41	7	8	1	0	0	37
Age_80_150	11	22391	26	7	13	0	2	0	20	0	11	36001	20	5	10	0	2	0	35	0	11	11958	18	3	5	0	0	0	20	0	11	19530	21	5	7	0	0	0	34	2	11	11773	19	2	8	0	0	0	16
Age_0_9	12	35230	236	42	34	0	0	0	114	0	12	100111	226	53	23	0	0	0	135	0	12	25549	127	29	21	0	0	0	77	0	12	43194	196	37	38	0	0	0	127	0	12	24820	148	34	29	0	0	0	83
Age_10_19	12	48850	236	51	29	0	0	0	109	0	12	99268	183	36	35	0	0	0	109	0	12	24873	84	17	16	0	0	0	78	0	12	49041	159	42	28	0	0	0	119	0	12	28958	124	22	23	0	0	0	80
Age_20_29	12	38590	185	26	37	0	0	0	115	0	12	112342	234	51	35	0	0	0	167	0	12	24454	91	20	13	0	0	0	82	0	12	59897	197	47	38	0	0	0	136	0	12	26170	108	24	27	0	0	0	69
Age_30_39	12	37821	146	37	30	0	0	0	128	0	12	122437	279	50	51	0	0	0	137	0	12	29496	110	17	24	0	0	0	87	0	12	50647	189	27	23	0	0	0	130	0	12	27909	128	31	20	0	0	0	71
Age_40_49	12	50845	180	40	29	0	0	0	127	0	12	122547	227	45	39	0	0	0	153	0	12	32129	109	21	26	0	0	0	73	0	12	54114	168	33	44	0	0	0	118	0	12	32961	121	26	22	0	0	0	81
Age_50_59	12	64479	221	55	47	0	0	0	141	0	12	118019	224	37	54	0	0	0	134	0	12	31969	105	23	18	0	0	0	81	0	12	60777	203	46	27	0	0	0	158	0	12	35842	115	26	19	0	0	0	98
Age_60_69	12	56574	110	17	24	1	0	0	111	0	12	93539	102	26	35	0	0	0	95	0	12	26247	56	11	18	0	0	0	72	0	12	50312	106	19	30	0	0	0	103	0	12	31604	50	12	15	0	0	0	57
Age_70_79	12	43017	58	18	15	0	0	0	71	0	12	64764	49	7	21	0	0	0	59	0	12	20654	38	9	11	0	0	0	33	0	12	36905	51	7	15	0	0	0	70	0	12	24884	44	7	7	1	0	0	41
Age_80_150	12	22386	28	7	13	0	2	0	23	0	12	35995	24	7	9	0	3	0	35	0	12	11956	17	3	5	0	0	0	23	0	12	19525	26	3	9	0	0	0	34	2	12	11771	19	2	7	0	0	0	19
Age_0_9	13	35171	275	41	37	0	0	0	132	0	13	100048	263	54	24	0	0	0	159	0	13	25517	146	29	24	0	0	0	87	0	13	43137	233	43	45	0	0	0	134	0	13	24774	174	38	27	0	0	0	101
Age_10_19	13	48797	251	57	41	0	0	0	129	0	13	99231	200	40	36	0	0	0	124	0	13	24845	103	16	18	0	0	0	86	0	13	49001	181	37	33	0	0	0	137	0	13	28931	133	23	29	0	0	0	91
Age_20_29	13	38565	193	29	35	0	0	0	131	0	13	112280	274	53	40	0	0	0	182	0	13	24436	100	20	15	0	0	0	89	0	13	59854	226	46	40	0	0	0	149	0	13	26152	108	33	29	0	0	0	76
Age_30_39	13	37781	160	44	39	0	0	0	138	0	13	122373	311	48	58	0	0	0	164	0	13	29478	117	16	29	0	0	0	94	0	13	50615	197	35	23	0	0	0	146	0	13	27887	138	26	28	0	0	0	80
Age_40_49	13	50808	197	46	30	0	0	0	140	0	13	122474	270	50	40	0	0	0	177	0	13	32115	106	27	24	0	0	0	86	0	13	54079	185	32	45	0	0	0	136	0	13	32936	130	32	19	0	0	0	94
Age_50_59	13	64436	241	56	51	0	0	0	159	0	13	117969	247	52	59	0	0	0	141	0	13	31949	117	22	23	0	0	0	85	0	13	60736	225	43	30	0	0	0	177	0	13	35822	121	27	20	0	0	0	110
Age_60_69	13	56548	116	25	22	1	0	0	125	0	13	93513	115	30	33	0	0	0	106	0	13	26238	59	11	21	0	0	0	75	0	13	50293	115	22	26	0	0	0	114	0	13	31592	56	9	19	0	0	0	62
Age_70_79	13	43006	63	18	16	0	0	0	76	0	13	64757	50	12	17	0	0	0	64	0	13	20647	39	9	12	0	0	0	38	0	13	36901	52	8	16	0	0	0	71	0	13	24876	44	9	9	1	0	0	45
Age_80_150	13	22381	29	8	12	0	2	0	27	0	13	35989	26	7	10	0	4	0	37	0	13	11952	21	3	5	0	0	0	23	0	13	19521	27	5	8	0	0	0	36	2	13	11770	19	1	6	0	0	0	22
Age_0_9	14	35120	287	56	40	0	0	0	153	0	14	99984	291	61	37	0	0	0	175	0	14	25480	165	35	25	0	0	0	98	0	14	43076	270	42	52	0	0	0	152	0	14	24735	194	38	32	0	0	0	115
Age_10_19	14	48744	275	53	49	0	0	0	154	0	14	99197	210	36	37	0	0	0	151	0	14	24828	111	18	21	0	0	0	90	0	14	48960	204	43	37	0	0	0	145	0	14	28883	170	22	36	0	0	0	96
Age_20_29	14	38515	220	35	36	0	0	0	147	0	14	112226	299	58	49	0	0	0	197	0	14	24416	108	24	14	0	0	0	98	0	14	59815	241	38	47	0	0	0	174	0	14	26117	129	37	31	0	0	0	84
Age_30_39	14	37752	169	41	40	0	0	0	160	0	14	122316	327	66	56	0	0	0	189	0	14	29452	132	20	27	0	0	0	103	0	14	50582	212	35	28	0	0	0	159	0	14	27853	156	28	32	0	0	0	90
Age_40_49	14	50762	217	46	38	0	0	0	158	0	14	122418	291	64	51	0	0	0	187	0	14	32073	141	21	29	0	0	0	94	0	14	54021	222	37	48	0	0	0	149	0	14	32904	148	35	22	0	0	0	102
Age_50_59	14	64367	283	55	56	0	0	0	182	0	14	117920	263	62	58	0	0	0	165	0	14	31921	133	27	27	0	0	0	88	0	14	60707	232	39	37	0	0	0	196	0	14	35794	131	25	26	0	0	0	124
Age_60_69	14	56515	139	24	26	1	0	0	132	0	14	93488	130	25	39	0	0	0	115	0	14	26227	59	19	22	0	0	0	77	0	14	50274	124	23	27	0	0	0	122	0	14	31577	64	11	21	0	0	0	65
Age_70_79	14	42997	67	14	19	0	0	0	82	0	14	64749	51	13	17	0	0	0	70	0	14	20643	41	7	15	0	0	0	39	0	14	36891	53	10	13	0	0	0	81	0	14	24870	46	8	11	1	0	0	48
Age_80_150	14	22375	28	10	12	0	2	0	32	0	14	35985	29	6	11	0	4	0	38	0	14	11947	22	5	6	0	0	0	24	0	14	19520	26	5	9	0	0	0	37	2	14	11770	18	1	6	0	0	0	23
Age_0_9	15	35059	314	63	49	0	0	0	171	0	15	99900	343	66	43	0	0	0	196	0	15	25435	192	36	26	0	0	0	114	0	15	43005	307	60	54	0	0	0	166	0	15	24691	216	38	40	0	0	0	129
Age_10_19	15	48692	294	58	51	0	0	0	180	0	15	99130	250	42	45	0	0	0	164	0	15	24803	122	19	27	0	0	0	97	0	15	48908	229	46	43	0	0	0	163	0	15	28840	192	33	35	0	0	0	107
Age_20_29	15	38474	242	34	45	0	0	0	158	0	15	112162	325	63	58	0	0	0	221	0	15	24400	112	22	17	0	0	0	109	0	15	59756	269	51	51	0	0	0	188	0	15	26094	142	35	35	0	0	0	92
Age_30_39	15	37705	193	46	46	0	0	0	172	0	15	122236	365	79	61	0	0	0	213	0	15	29432	136	23	30	0	0	0	113	0	15	50534	232	46	34	0	0	0	170	0	15	27826	163	38	31	0	0	0	101
Age_40_49	15	50715	233	52	43	0	0	0	178	0	15	122357	312	73	58	0	0	0	211	0	15	32058	146	21	30	0	0	0	103	0	15	53979	244	46	51	0	0	0	157	0	15	32867	166	43	27	0	0	0	108
Age_50_59	15	64304	315	54	70	0	0	0	200	0	15	117846	313	62	61	0	0	0	186	0	15	31897	139	32	29	0	0	0	99	0	15	60659	250	47	43	0	0	0	212	0	15	35767	143	30	28	0	0	0	132
Age_60_69	15	56492	142	31	29	1	0	0	142	0	15	93457	148	22	44	0	0	0	126	0	15	26214	66	19	21	0	0	0	84	0	15	50256	126	31	25	0	0	0	132	0	15	31557	74	20	21	0	0	0	66
Age_70_79	15	42984	72	13	18	0	0	0	92	0	15	64741	53	16	16	0	0	0	74	0	15	20635	44	9	16	0	0	0	41	0	15	36881	51	15	13	0	0	0	88	0	15	24861	45	9	8	1	0	0	60
Age_80_150	15	22367	33	10	12	0	3	0	34	0	15	35981	32	4	9	0	4	0	43	0	15	11942	25	5	6	0	0	0	26	0	15	19516	29	5	8	0	1	0	38	2	15	11764	19	5	6	0	0	0	24
Age_0_9	16	34992	344	74	58	0	0	0	188	0	16	99808	395	63	55	0	0	0	227	0	16	25387	211	45	27	0	0	0	133	0	16	42912	370	59	62	0	0	0	189	0	16	24635	243	46	47	0	0	0	143
Age_10_19	16	48617	330	70	55	0	0	0	203	0	16	99075	284	41	51	0	0	0	180	0	16	24783	130	15	29	0	0	0	111	0	16	48858	249	53	47	0	0	0	182	0	16	28783	214	53	36	0	0	0	121
Age_20_29	16	38427	255	54	48	0	0	0	169	0	16	112095	354	65	71	0	0	0	244	0	16	24375	119	30	16	0	0	0	120	0	16	59698	290	57	55	0	0	0	215	0	16	26057	159	42	37	0	0	0	103
Age_30_39	16	37660	213	50	49	0	0	0	190	0	16	122165	395	82	63	0	0	0	249	0	16	29391	155	38	30	0	0	0	120	0	16	50478	262	46	44	0	0	0	186	0	16	27776	191	45	38	0	0	0	109
Age_40_49	16	50658	268	51	48	0	0	0	196	0	16	122282	351	82	61	0	0	0	235	0	16	32034	155	26	28	0	0	0	115	0	16	53921	274	56	54	0	0	0	172	0	16	32826	183	49	32	0	0	0	121
Age_50_59	16	64242	337	63	80	0	0	0	221	0	16	117789	320	82	67	0	0	0	210	0	16	31864	153	36	32	0	0	0	111	0	16	60600	274	58	46	0	0	0	233	0	16	35725	171	32	34	0	0	0	138
Age_60_69	16	56445	174	31	33	1	0	0	153	0	16	93424	165	25	38	0	0	0	145	0	16	26204	76	14	23	0	0	0	87	0	16	50235	135	35	26	0	0	0	139	0	16	31540	79	24	22	0	0	0	73
Age_70_79	16	42969	78	17	17	0	0	0	98	0	16	64736	48	20	15	0	0	0	81	0	16	20630	41	14	15	0	0	0	45	0	16	36874	48	17	14	0	0	0	95	0	16	24852	51	9	10	1	0	0	61
Age_80_150	16	22362	34	9	13	0	4	0	37	0	16	35971	38	6	10	0	4	0	44	0	16	11936	24	10	6	0	0	0	28	0	16	19512	29	4	8	0	2	0	42	2	16	11759	22	4	7	0	0	0	26
Age_0_9	17	34915	383	78	67	0	0	0	213	0	17	99722	432	80	59	0	0	0	255	0	17	25346	226	44	33	0	0	0	154	0	17	42808	439	68	66	0	0	0	211	0	17	24549	307	52	53	0	0	0	153
Age_10_19	17	48532	387	69	63	0	0	0	224	0	17	99002	333	46	53	0	0	0	197	0	17	24755	147	17	30	0	0	0	119	0	17	48799	271	63	53	0	0	0	203	0	17	28744	230	55	42	0	0	0	136
Age_20_29	17	38371	278	56	58	0	0	0	190	0	17	112011	399	71	80	0	0	0	268	0	17	24344	135	29	23	0	0	0	129	0	17	59635	316	63	67	0	0	0	234	0	17	26013	182	46	41	0	0	0	116
Age_30_39	17	37596	254	48	51	0	0	0	213	0	17	122065	450	81	72	0	0	0	286	0	17	29362	171	32	37	0	0	0	132	0	17	50428	283	52	52	0	0	0	201	0	17	27740	206	44	44	0	0	0	125
Age_40_49	17	50604	292	55	53	0	0	0	217	0	17	122195	403	76	73	0	0	0	264	0	17	32010	151	41	34	0	0	0	122	0	17	53880	284	58	63	0	0	0	192	0	17	32784	203	50	33	0	0	0	141
Age_50_59	17	64175	365	67	80	0	0	0	256	0	17	117712	352	90	80	0	0	0	234	0	17	31830	167	40	35	0	0	0	124	0	17	60544	303	61	47	0	0	0	256	0	17	35697	169	47	37	0	0	0	150
Age_60_69	17	56418	180	38	33	0	0	0	167	1	17	93385	186	34	40	0	1	0	151	0	17	26190	80	19	25	0	0	0	90	0	17	50214	143	32	29	0	0	0	152	0	17	31524	83	23	22	0	0	0	86
Age_70_79	17	42951	82	25	16	0	0	0	105	0	17	64721	57	23	15	0	0	0	84	0	17	20623	41	15	16	0	0	0	50	0	17	36864	48	22	15	0	0	0	99	0	17	24845	56	9	10	1	0	0	63
Age_80_150	17	22355	36	12	14	0	3	0	38	1	17	35961	46	5	9	0	3	0	48	1	17	11931	27	8	6	0	0	0	32	0	17	19507	25	10	8	0	2	0	45	2	17	11755	26	4	6	0	0	0	27
Age_0_9	18	34812	435	99	68	0	0	0	242	0	18	99609	495	87	67	0	0	0	290	0	18	25285	258	50	40	0	0	0	170	0	18	42702	488	96	68	0	0	0	238	0	18	24468	353	63	58	0	0	0	172
Age_10_19	18	48443	426	87	70	0	0	0	249	0	18	98945	335	79	56	0	0	0	216	0	18	24723	159	31	32	0	0	0	123	0	18	48742	301	67	61	0	0	0	218	0	18	28687	253	69	48	0	0	0	150
Age_20_29	18	38313	317	51	65	0	0	0	207	0	18	111938	435	76	88	0	0	0	292	0	18	24315	151	34	27	0	0	0	133	0	18	59557	357	67	69	0	0	0	265	0	18	25970	201	56	44	0	0	0	127
Age_30_39	18	37524	303	46	54	0	0	0	235	0	18	121974	496	88	78	0	0	0	318	0	18	29332	181	35	40	0	0	0	146	0	18	50355	313	65	59	0	0	0	224	0	18	27682	241	43	47	0	0	0	146
Age_40_49	18	50527	335	67	57	0	0	0	235	0	18	122116	431	84	82	0	0	0	298	0	18	31974	166	39	36	0	0	0	143	0	18	53803	332	66	63	0	0	0	213	0	18	32727	235	51	38	0	0	0	160
Age_50_59	18	64092	416	71	84	0	0	0	280	0	18	117650	383	80	87	0	0	0	268	0	18	31787	192	40	40	0	0	0	137	0	18	60478	335	66	52	0	0	0	280	0	18	35650	191	44	47	0	0	0	168
Age_60_69	18	56388	189	40	39	0	0	0	180	1	18	93363	190	36	43	0	1	0	164	0	18	26178	76	23	29	0	0	0	98	0	18	50183	157	33	31	0	0	0	166	0	18	31502	98	21	20	0	0	0	97
Age_70_79	18	42933	91	27	17	0	0	0	111	0	18	64709	64	18	17	0	0	0	92	0	18	20611	49	14	16	0	0	0	55	0	18	36850	57	21	19	0	0	0	101	0	18	24836	58	11	10	1	0	0	68
Age_80_150	18	22352	33	10	15	0	1	0	45	3	18	35953	47	7	9	0	3	0	53	1	18	11925	30	8	8	0	0	0	33	0	18	19502	29	8	9	0	1	0	47	3	18	11747	32	4	8	0	0	0	27
Age_0_9	19	34710	475	115	84	0	0	0	272	0	19	99529	521	99	78	0	0	0	321	0	19	25209	299	50	43	0	0	0	202	0	19	42593	549	89	86	0	0	0	275	0	19	24384	392	76	63	0	0	0	199
Age_10_19	19	48323	501	90	76	0	0	0	285	0	19	98872	369	78	68	0	0	0	244	0	19	24692	178	27	36	0	0	0	135	0	19	48664	343	66	65	0	0	0	251	0	19	28628	277	74	51	0	0	0	177
Age_20_29	19	38252	337	66	69	0	0	0	229	0	19	111827	488	103	90	0	0	0	321	0	19	24293	158	33	31	0	0	0	145	0	19	59488	389	68	81	0	0	0	289	0	19	25925	217	50	55	0	0	0	151
Age_30_39	19	37446	347	59	61	0	0	0	249	0	19	121854	557	99	94	0	0	0	350	0	19	29295	199	44	38	0	0	0	158	0	19	50282	358	64	68	0	0	0	244	0	19	27626	272	45	47	0	0	0	169
Age_40_49	19	50466	350	72	61	0	0	0	272	0	19	122005	503	82	89	0	0	0	332	0	19	31945	176	45	37	0	0	0	155	0	19	53745	355	71	65	0	0	0	241	0	19	32674	257	56	44	0	0	0	180
Age_50_59	19	64013	448	86	90	0	0	0	306	0	19	117552	445	88	91	0	0	0	292	0	19	31752	210	37	43	0	0	0	154	0	19	60416	353	73	62	0	0	0	307	0	19	35601	216	51	53	0	0	0	179
Age_60_69	19	56350	207	40	49	0	0	0	190	1	19	93323	202	41	46	0	1	0	184	0	19	26161	82	23	30	0	0	0	108	0	19	50162	159	36	34	0	0	0	179	0	19	31480	105	25	21	0	0	0	107
Age_70_79	19	42915	96	22	20	0	0	0	126	0	19	64696	73	14	20	0	0	0	97	0	19	20601	50	14	17	0	0	0	63	0	19	36835	61	17	20	0	0	0	115	0	19	24820	68	13	12	1	0	0	70
Age_80_150	19	22346	39	8	17	0	0	0	45	4	19	35944	48	12	6	0	3	0	59	1	19	11919	31	6	10	0	0	0	38	0	19	19496	31	9	7	0	1	0	51	4	19	11741	36	4	9	0	0	0	28
Age_0_9	20	34560	570	117	95	0	0	0	314	0	20	99399	586	109	95	0	0	0	359	0	20	25139	327	71	49	0	0	0	217	0	20	42479	603	93	98	0	0	0	319	0	20	24276	447	89	68	0	0	0	234
Age_10_19	20	48208	547	106	86	0	0	0	328	0	20	98788	413	75	88	0	0	0	267	0	20	24649	192	33	40	0	0	0	154	0	20	48578	383	81	72	0	0	0	275	0	20	28557	325	66	56	0	0	0	203
Age_20_29	20	38167	377	83	68	0	0	0	258	0	20	111727	526	110	98	0	0	0	368	0	20	24264	168	36	34	0	0	0	158	0	20	59396	438	74	88	0	0	0	319	0	20	25864	251	51	62	0	0	0	170
Age_30_39	20	37356	401	60	65	0	0	0	280	0	20	121730	631	108	106	0	0	0	379	0	20	29232	243	43	45	0	0	0	171	0	20	50195	399	82	73	0	0	0	267	0	20	27560	306	62	48	0	0	0	183
Age_40_49	20	50376	412	63	73	0	0	0	297	0	20	121892	548	100	96	0	0	0	375	0	20	31908	194	47	40	0	0	0	169	0	20	53665	399	64	74	0	0	0	275	0	20	32607	281	58	54	0	0	0	211
Age_50_59	20	63909	498	105	94	0	0	0	337	0	20	117468	482	89	106	0	0	0	323	0	20	31712	221	49	45	0	0	0	169	0	20	60350	376	84	74	0	0	0	327	0	20	35539	257	51	60	0	0	0	193
Age_60_69	20	56309	219	54	48	0	0	0	206	1	20	93281	219	47	45	0	1	0	204	0	20	26124	114	19	34	0	0	0	113	0	20	50127	180	36	38	0	0	0	189	0	20	31448	122	30	22	0	0	0	116
Age_70_79	20	42890	108	32	21	0	0	0	128	0	20	64683	78	11	20	0	0	0	108	0	20	20595	44	18	16	0	0	0	72	0	20	36819	70	18	22	0	0	0	119	0	20	24805	76	14	14	1	0	0	74
Age_80_150	20	22336	45	8	15	0	0	0	51	4	20	35938	48	10	9	0	3	0	64	1	20	11911	35	7	12	0	0	0	39	0	20	19486	37	8	8	0	1	0	55	4	20	11733	37	9	10	0	0	0	29
Age_0_9	21	34408	649	125	109	0	0	0	365	0	21	99228	693	114	104	0	0	0	409	0	21	25061	359	81	62	0	0	0	240	0	21	42345	664	119	101	0	0	0	363	0	21	24155	520	101	69	0	0	0	269
Age_10_19	21	48069	631	105	99	0	0	0	371	0	21	98687	476	82	92	0	0	0	294	0	21	24604	219	35	42	0	0	0	168	0	21	48472	440	75	83	0	0	0	319	0	21	28479	364	77	71	0	0	0	216
Age_20_29	21	38089	409	90	79	0	0	0	286	0	21	111589	606	105	117	0	0	0	412	0	21	24232	175	44	36	0	0	0	173	0	21	59303	484	90	98	0	0	0	340	0	21	25820	263	55	67	0	0	0	193
Age_30_39	21	37265	451	64	71	0	0	0	311	0	21	121575	710	140	111	0	0	0	418	0	21	29186	264	43	54	0	0	0	187	0	21	50117	431	83	86	0	0	0	299	0	21	27502	330	66	54	0	0	0	207
Age_40_49	21	50296	444	74	84	0	0	0	323	0	21	121757	620	119	100	0	0	0	415	0	21	31874	201	45	39	0	0	0	199	0	21	53586	437	73	79	0	0	0	302	0	21	32553	308	61	60	0	0	0	229
Age_50_59	21	63798	561	98	107	0	0	0	379	0	21	117337	556	103	111	0	0	0	361	0	21	31678	226	53	47	0	0	0	192	0	21	60274	406	91	79	0	0	0	361	0	21	35482	283	58	65	0	0	0	212
Age_60_69	21	56256	245	61	51	0	0	0	223	1	21	93238	245	39	50	0	1	0	224	0	21	26101	123	25	33	0	0	0	122	0	21	50095	191	39	42	0	0	0	203	0	21	31424	129	33	27	0	0	0	125
Age_70_79	21	42859	127	30	24	0	0	0	139	0	21	64663	91	11	19	0	0	0	116	0	21	20582	54	14	16	0	0	0	79	0	21	36806	74	16	24	0	0	0	128	0	21	24792	79	17	17	1	0	0	78
Age_80_150	21	22325	49	11	16	0	0	0	54	4	21	35931	54	3	12	0	2	0	69	2	21	11906	37	7	12	0	0	0	42	0	21	19475	42	10	8	0	1	0	59	4	21	11721	42	11	11	0	0	0	33
Age_0_9	22	34272	716	137	122	0	0	0	409	0	22	99062	763	141	114	0	0	0	468	0	22	24969	405	95	67	0	0	0	267	0	22	42194	738	145	103	0	0	0	412	0	22	24018	588	122	85	0	0	0	301
Age_10_19	22	47926	700	125	112	0	0	0	412	0	22	98581	528	97	96	0	0	0	329	0	22	24554	251	35	44	0	0	0	184	0	22	48378	482	97	90	0	0	0	342	0	22	28405	409	85	76	0	0	0	232
Age_20_29	22	37996	450	96	89	0	0	0	322	0	22	111463	666	122	128	0	0	0	450	0	22	24184	199	42	45	0	0	0	190	0	22	59190	534	103	110	0	0	0	378	0	22	25725	328	63	71	0	0	0	211
Age_30_39	22	37158	483	94	78	0	0	0	349	0	22	121425	798	146	122	0	0	0	463	0	22	29133	292	41	63	0	0	0	205	0	22	50017	488	90	94	0	0	0	327	0	22	27418	369	82	59	0	0	0	231
Age_40_49	22	50192	491	91	92	0	0	0	355	0	22	121644	669	121	113	0	0	0	464	0	22	31819	225	49	44	0	0	0	221	0	22	53486	483	98	85	0	0	0	325	0	22	32472	360	58	67	0	0	0	254
Age_50_59	22	63682	616	111	110	0	0	0	424	0	22	117234	594	119	123	0	0	0	398	0	22	31627	254	55	53	0	0	0	207	0	22	60162	469	92	91	0	0	0	397	0	22	35408	322	63	70	1	0	0	236
Age_60_69	22	56193	280	61	63	0	0	0	239	1	22	93196	259	43	49	0	1	0	249	0	22	26084	121	32	33	0	0	0	134	0	22	50062	198	44	46	0	0	0	220	0	22	31385	154	30	34	0	0	0	135
Age_70_79	22	42830	146	28	25	0	0	0	150	0	22	64653	96	10	21	0	0	0	120	0	22	20578	51	15	16	0	0	0	85	0	22	36793	76	16	25	0	0	0	138	0	22	24780	78	22	19	1	0	0	84
Age_80_150	22	22311	60	12	16	0	0	0	56	4	22	35926	52	7	12	0	3	0	71	2	22	11897	45	6	13	0	0	0	43	0	22	19467	44	13	8	0	1	0	62	4	22	11715	42	10	14	0	0	0	37
Age_0_9	23	34086	814	153	138	0	0	0	465	0	23	98872	869	151	135	0	0	0	521	0	23	24865	467	103	77	0	0	0	291	0	23	42008	838	146	132	0	0	0	468	0	23	23861	675	135	103	0	0	0	340
Age_10_19	23	47801	727	159	122	0	0	0	466	0	23	98444	599	115	102	0	0	0	371	0	23	24492	284	40	55	0	0	0	197	0	23	48270	525	112	106	0	0	0	376	0	23	28320	450	92	84	0	0	0	261
Age_20_29	23	37877	522	110	92	0	0	0	352	0	23	111270	785	134	146	0	0	0	494	0	23	24147	216	39	56	0	0	0	202	0	23	59059	607	101	126	0	0	0	422	0	23	25662	347	72	76	0	0	0	241
Age_30_39	23	37055	528	102	91	0	0	0	386	0	23	121249	892	166	130	0	0	0	517	0	23	29084	311	52	62	0	0	0	225	0	23	49916	529	99	105	0	0	0	367	0	23	27356	385	98	66	0	0	0	254
Age_40_49	23	50085	542	107	101	0	0	0	386	0	23	121463	774	138	125	0	0	0	511	0	23	31764	254	54	47	0	0	0	239	0	23	53383	524	121	89	0	0	0	360	0	23	32412	384	65	65	0	0	0	285
Age_50_59	23	63557	673	125	122	0	0	0	466	0	23	117104	643	142	128	0	0	0	451	0	23	31580	283	56	56	1	0	0	220	0	23	60058	510	101	110	0	0	0	432	0	23	35334	356	83	71	0	0	0	256
Age_60_69	23	56115	325	68	75	0	0	0	253	1	23	93139	288	52	53	0	1	0	264	0	23	26066	119	39	34	0	0	0	146	0	23	50009	227	55	51	0	0	0	228	0	23	31343	173	37	37	0	0	0	148
Age_70_79	23	42804	153	31	26	0	0	0	165	0	23	64628	109	16	22	0	0	0	125	0	23	20566	55	16	17	0	0	0	91	0	23	36772	87	16	29	0	0	0	144	0	23	24760	89	21	21	1	0	0	92
Age_80_150	23	22299	59	21	16	0	0	0	60	4	23	35915	59	7	10	0	2	0	77	3	23	11885	52	5	11	0	1	0	50	0	23	19462	46	5	12	0	1	0	69	4	23	11705	46	11	13	0	0	0	43
Age_0_9	24	33878	936	163	155	0	0	0	524	0	24	98667	963	190	145	0	0	0	583	0	24	24751	533	95	93	0	0	0	331	0	24	41812	929	178	139	0	0	0	534	0	24	23690	770	145	121	0	0	0	388
Age_10_19	24	47650	802	161	142	0	0	0	520	0	24	98304	665	133	116	0	0	0	413	0	24	24409	331	51	57	0	0	0	220	0	24	48145	592	116	113	0	0	0	423	0	24	28230	486	98	96	0	0	0	297
Age_20_29	24	37746	593	121	102	0	0	0	391	0	24	111101	870	157	147	0	0	0	554	0	24	24087	249	46	61	0	0	0	217	0	24	58926	665	132	128	0	0	0	464	0	24	25587	389	58	87	0	0	0	277
Age_30_39	24	36933	599	105	103	0	0	0	422	0	24	121079	959	182	149	0	0	0	585	0	24	29022	343	54	69	0	0	0	246	0	24	49767	605	115	107	0	0	0	422	0	24	27253	439	95	79	0	0	0	293
Age_40_49	24	49949	618	111	119	0	0	0	424	0	24	121317	827	153	148	0	0	0	566	0	24	31698	288	61	49	0	0	0	262	0	24	53269	585	120	111	0	0	0	392	0	24	32320	425	82	73	0	0	0	311
Age_50_59	24	63413	754	134	139	0	0	0	503	0	24	116987	683	158	142	0	0	0	498	0	24	31506	327	62	62	1	0	0	238	0	24	59913	599	106	130	0	0	0	463	0	24	35248	395	80	79	0	0	0	298
Age_60_69	24	56046	360	63	84	0	0	0	283	1	24	93083	313	55	57	0	1	0	288	0	24	26040	129	45	37	0	0	0	153	0	24	49967	245	62	55	0	0	0	241	0	24	31297	203	35	40	1	0	0	162
Age_70_79	24	42772	167	37	29	0	0	0	174	0	24	64607	121	17	25	0	0	0	130	0	24	20553	64	12	20	0	0	0	96	0	24	36744	107	14	34	0	0	0	149	0	24	24738	98	18	24	1	0	0	105
Age_80_150	24	22288	59	20	19	0	0	0	69	4	24	35904	62	11	10	0	2	0	80	4	24	11881	51	7	10	0	1	0	54	0	24	19453	51	5	12	0	1	0	73	4	24	11695	54	12	13	0	0	0	44
Age_0_9	25	33635	1083	185	154	0	0	0	599	0	25	98449	1063	213	172	0	0	0	651	0	25	24635	594	106	105	0	0	0	363	0	25	41603	1047	182	163	0	0	0	597	0	25	23521	853	163	130	0	0	0	447
Age_10_19	25	47485	892	156	160	0	0	0	582	0	25	98125	772	153	126	0	0	0	455	0	25	24340	371	53	64	0	0	0	240	0	25	47997	669	133	121	0	0	0	469	0	25	28088	580	106	98	0	0	0	335
Age_20_29	25	37602	662	139	118	0	0	0	432	0	25	110868	995	181	164	0	0	0	621	0	25	24031	267	64	64	0	0	0	234	0	25	58796	726	135	146	0	0	0	512	0	25	25524	406	68	85	0	0	0	315
Age_30_39	25	36802	662	128	119	0	0	0	451	0	25	120810	1127	192	172	0	0	0	653	0	25	28971	343	80	72	0	0	0	268	0	25	49645	649	129	122	0	0	0	471	0	25	27173	474	93	87	0	0	0	332
Age_40_49	25	49812	687	125	127	0	0	0	470	0	25	121117	915	190	160	0	0	0	629	0	25	31631	317	67	58	0	0	0	285	0	25	53134	651	126	121	0	0	0	445	0	25	32249	447	90	81	0	0	0	344
Age_50_59	25	63229	848	163	152	0	0	0	551	0	25	116815	781	150	162	0	0	0	560	0	25	31454	341	65	72	1	0	0	263	0	25	59782	663	117	143	0	0	0	506	0	25	35173	428	83	89	0	0	0	327
Age_60_69	25	55968	388	77	93	0	0	0	310	1	25	93008	348	69	64	0	1	0	307	0	25	26016	139	36	43	0	0	0	170	0	25	49912	267	59	57	0	0	0	275	0	25	31252	229	32	45	1	0	0	179
Age_70_79	25	42736	181	43	32	0	0	0	187	0	25	64576	127	28	28	0	0	0	141	0	25	20535	74	16	21	0	0	0	99	0	25	36721	118	19	35	0	0	0	155	0	25	24720	105	19	26	1	0	0	113
Age_80_150	25	22265	75	14	24	0	0	0	77	4	25	35886	70	15	13	0	2	0	83	4	25	11874	49	11	8	0	2	0	60	0	25	19439	59	7	11	0	1	0	78	4	25	11680	60	15	15	0	0	0	48
Age_0_9	26	33376	1212	223	177	0	0	0	668	0	26	98197	1185	233	203	0	0	0	730	0	26	24483	673	115	114	0	0	0	418	0	26	41360	1173	202	182	0	0	0	675	0	26	23319	958	191	142	0	0	0	504
Age_10_19	26	47291	988	183	177	0	0	0	636	0	26	97972	828	185	145	0	0	0	501	0	26	24266	400	66	71	0	0	0	265	0	26	47833	755	137	139	0	0	0	525	0	26	27951	652	120	104	0	0	0	380
Age_20_29	26	37468	728	137	133	0	0	0	487	0	26	110698	1031	214	192	0	0	0	694	0	26	23951	316	66	73	0	0	0	254	0	26	58624	803	156	164	0	0	0	568	0	26	25394	481	73	102	0	0	0	348
Age_30_39	26	36663	717	141	127	0	0	0	514	0	26	120604	1204	231	184	0	0	0	731	0	26	28882	392	90	83	0	0	0	287	0	26	49488	731	145	131	0	0	0	521	0	26	27062	517	121	91	0	0	0	368
Age_40_49	26	49631	797	141	137	0	0	0	515	0	26	120935	1009	201	172	0	0	0	694	0	26	31561	357	61	71	0	0	0	308	0	26	52996	716	144	123	0	0	0	498	0	26	32137	504	106	92	0	0	0	372
Age_50_59	26	63055	924	184	166	0	0	0	614	0	26	116636	866	158	182	0	0	0	626	0	26	31389	359	80	69	1	0	0	298	0	26	59627	740	138	147	0	0	0	559	0	26	35061	486	86	98	0	0	0	369
Age_60_69	26	55872	433	85	100	1	0	0	345	1	26	92936	379	74	72	0	1	0	335	0	26	25978	161	34	48	0	0	0	183	0	26	49866	284	59	63	0	0	0	298	0	26	31196	261	38	49	1	0	0	193
Age_70_79	26	42709	192	40	44	0	0	0	194	0	26	64533	161	25	29	0	0	0	152	0	26	20508	89	15	25	0	0	0	108	0	26	36692	134	21	33	0	0	0	168	0	26	24696	111	28	27	1	0	0	121
Age_80_150	26	22248	85	10	27	0	0	0	85	4	26	35877	70	15	14	0	2	0	91	4	26	11862	50	13	10	0	2	0	67	0	26	19415	77	10	10	0	1	0	81	5	26	11661	74	14	14	0	1	0	54
Age_0_9	27	33125	1301	268	208	0	0	0	754	0	27	97875	1351	266	229	0	0	0	827	0	27	24352	730	120	120	0	0	0	481	0	27	41087	1310	218	210	0	0	0	767	0	27	23111	1053	218	156	0	0	0	576
Age_10_19	27	47079	1094	201	194	0	0	0	707	0	27	97770	941	202	161	0	0	0	557	0	27	24171	443	82	79	0	0	0	293	0	27	47650	839	168	151	0	0	0	581	0	27	27807	714	140	121	0	0	0	425
Age_20_29	27	37320	787	157	149	0	0	0	540	0	27	110443	1163	226	208	0	0	0	789	0	27	23874	353	70	83	0	0	0	280	0	27	58427	898	188	172	0	0	0	630	0	27	25294	522	97	104	0	0	0	381
Age_30_39	27	36515	778	150	148	0	0	0	571	0	27	120300	1355	277	211	0	0	0	811	0	27	28785	444	84	102	0	0	0	319	0	27	49314	815	149	154	0	0	0	584	0	27	26944	572	126	107	0	0	0	410
Age_40_49	27	49460	864	163	151	0	0	0	583	0	27	120670	1153	234	190	0	0	0	764	0	27	31481	391	69	78	0	0	0	339	0	27	52876	758	162	126	0	0	0	555	0	27	32043	534	120	95	0	0	0	419
Age_50_59	27	62883	983	213	177	0	0	0	687	0	27	116401	999	183	195	0	0	0	690	0	27	31323	376	86	75	1	0	0	335	0	27	59492	778	161	168	0	0	0	612	0	27	34942	545	104	105	0	0	0	404
Age_60_69	27	55776	481	94	105	1	0	0	379	1	27	92878	394	87	74	1	1	0	362	0	27	25944	173	38	56	0	0	0	193	0	27	49811	311	65	67	0	0	0	316	0	27	31140	297	35	58	1	0	0	207
Age_70_79	27	42657	216	48	46	0	0	0	212	0	27	64501	169	31	29	0	0	0	170	0	27	20487	105	14	26	0	0	0	113	0	27	36665	144	26	36	0	0	0	177	0	27	24677	118	27	28	1	0	0	133
Age_80_150	27	22238	81	16	25	0	1	0	94	4	27	35856	86	15	16	0	2	0	94	4	27	11856	53	8	12	0	1	0	73	1	27	19400	86	10	9	0	1	0	88	5	27	11649	77	15	15	0	1	0	61
Age_0_9	28	32831	1443	286	232	0	0	0	864	0	28	97530	1539	289	249	0	0	0	941	0	28	24185	814	133	135	0	0	0	536	0	28	40799	1456	258	235	0	0	0	844	0	28	22874	1169	223	197	0	0	0	651
Age_10_19	28	46830	1209	245	215	0	0	0	776	0	28	97540	1071	203	187	0	0	0	630	0	28	24072	484	89	82	0	0	0	341	0	28	47466	933	181	164	0	0	0	645	0	28	27627	806	154	126	0	0	0	494
Age_20_29	28	37136	872	181	167	0	0	0	597	0	28	110217	1243	263	227	0	0	0	879	0	28	23775	409	78	91	0	0	0	307	0	28	58221	997	193	198	0	0	0	706	0	28	25174	583	102	114	0	0	0	425
Age_30_39	28	36318	897	164	161	0	0	0	622	0	28	120036	1453	298	257	0	0	0	910	0	28	28679	512	80	106	0	0	0	357	0	28	49120	889	184	178	0	0	0	645	0	28	26811	630	132	119	0	0	0	467
Age_40_49	28	49262	957	192	166	0	0	0	644	0	28	120433	1262	250	220	0	0	0	846	0	28	31368	469	66	88	0	0	0	367	0	28	52706	820	189	143	0	0	0	619	0	28	31904	615	121	114	0	0	0	457
Age_50_59	28	62635	1110	237	205	0	0	0	756	0	28	116168	1111	207	205	0	0	0	777	0	28	31226	423	99	81	1	0	0	366	0	28	59325	860	163	192	0	0	0	671	0	28	34814	617	113	115	0	0	0	441
Age_60_69	28	55683	517	93	120	1	0	0	422	1	28	92786	448	91	85	1	1	0	385	0	28	25922	176	38	55	0	0	0	213	0	28	49723	364	69	72	0	0	0	342	0	28	31065	344	47	61	1	0	0	220
Age_70_79	28	42603	242	54	51	1	1	0	227	0	28	64470	184	26	34	0	0	0	186	0	28	20470	108	22	26	0	0	0	119	0	28	36627	167	28	38	0	0	0	188	0	28	24648	138	26	32	1	0	0	139
Age_80_150	28	22213	98	17	27	0	1	0	99	4	28	35836	91	18	17	0	2	0	105	4	28	11848	58	9	12	0	1	0	75	1	28	19379	97	14	9	0	1	0	94	5	28	11632	85	16	17	0	1	0	67
Age_0_9	29	32517	1575	332	269	0	0	0	963	0	29	97148	1736	304	293	0	0	0	1067	0	29	24002	898	151	150	0	0	0	602	0	29	40481	1596	307	254	0	0	0	954	0	29	22598	1302	265	218	0	0	0	731
Age_10_19	29	46552	1356	265	239	0	0	0	863	0	29	97304	1170	233	199	0	0	0	725	0	29	23985	516	91	97	0	0	0	379	0	29	47286	1019	205	180	0	0	0	699	0	29	27451	891	163	142	0	0	0	560
Age_20_29	29	36940	957	206	182	0	0	0	668	0	29	109865	1460	269	270	0	0	0	965	0	29	23689	435	103	98	0	0	0	335	0	29	58003	1108	213	211	0	0	0	780	0	29	25062	628	111	129	0	0	0	468
Age_30_39	29	36105	1018	189	176	0	0	0	674	0	29	119632	1698	322	286	0	0	0	1016	0	29	28583	537	106	108	0	0	0	400	0	29	48919	992	203	196	0	0	0	706	0	29	26686	681	135	133	0	0	0	524
Age_40_49	29	49057	1036	216	194	0	0	0	718	0	29	120116	1423	271	258	0	0	0	943	0	29	31258	525	90	92	0	0	0	393	0	29	52554	884	168	183	0	0	0	688	0	29	31785	645	141	129	0	0	0	511
Age_50_59	29	62406	1221	241	239	0	0	0	836	0	29	115883	1276	218	236	0	0	0	855	0	29	31138	466	99	98	1	0	0	394	0	29	59136	942	182	204	0	0	0	747	0	29	34690	674	132	126	0	0	0	478
Age_60_69	29	55566	564	117	124	1	0	0	464	1	29	92709	474	106	87	1	1	0	419	0	29	25884	197	43	56	0	0	0	224	0	29	49657	394	75	78	0	0	0	366	0	29	31009	364	64	63	1	0	0	237
Age_70_79	29	42537	282	54	57	1	1	0	247	0	29	64426	204	40	39	0	0	0	191	0	29	20444	115	30	29	0	0	0	127	0	29	36596	182	34	39	0	0	0	197	0	29	24615	157	26	38	1	0	0	147
Age_80_150	29	22169	129	22	25	0	3	0	107	4	29	35812	107	17	19	0	2	0	112	4	29	11842	59	10	15	0	0	0	76	2	29	19363	96	19	12	0	2	0	102	5	29	11622	83	16	18	0	1	0	78
Age_0_9	30	32148	1757	356	313	0	0	0	1082	0	30	96708	1958	375	310	0	0	0	1197	0	30	23833	966	175	170	0	0	0	659	0	30	40076	1823	339	281	0	0	0	1073	0	30	22317	1429	280	246	0	0	0	842
Age_10_19	30	46229	1513	304	255	0	0	0	974	0	30	97031	1315	259	229	0	0	0	797	0	30	23860	561	120	102	0	0	0	425	0	30	47038	1156	210	208	0	0	0	777	0	30	27268	970	180	158	0	0	0	631
Age_20_29	30	36701	1091	210	202	0	0	0	749	0	30	109534	1600	328	294	0	0	0	1073	0	30	23571	493	117	108	0	0	0	371	0	30	57726	1264	214	231	0	0	0	880	0	30	24912	702	122	147	0	0	0	515
Age_30_39	30	35878	1136	197	192	0	0	0	759	0	30	119307	1822	360	317	0	0	0	1148	0	30	28423	644	105	121	0	0	0	441	0	30	48693	1087	219	217	0	0	0	800	0	30	26508	779	151	148	0	0	0	573
Age_40_49	30	48805	1168	227	220	0	0	0	801	0	30	119860	1525	290	277	0	0	0	1059	0	30	31135	584	105	106	0	0	0	428	0	30	52371	946	201	200	0	0	0	759	0	30	31633	722	153	135	0	0	0	568
Age_50_59	30	62090	1395	256	272	1	0	0	929	0	30	115626	1380	242	253	0	0	0	967	0	30	31035	510	103	109	1	0	0	438	0	30	58908	1064	213	210	0	0	0	816	0	30	34557	725	146	137	0	0	0	535
Age_60_69	30	55422	647	118	143	1	0	0	505	1	30	92602	519	112	107	1	1	0	455	0	30	25841	219	40	61	0	0	0	243	0	30	49569	439	85	81	0	0	0	396	0	30	30936	395	78	72	1	0	0	256
Age_70_79	30	42483	297	56	66	1	1	0	275	0	30	64381	230	34	48	0	0	0	207	0	30	20413	135	28	32	0	0	0	137	0	30	36552	202	40	43	0	0	0	211	0	30	24586	164	34	41	1	0	0	158
Age_80_150	30	22138	148	28	23	0	4	0	114	4	30	35788	115	20	22	0	2	0	122	4	30	11833	62	14	14	0	0	0	79	2	30	19349	97	20	16	0	2	0	110	5	30	11605	85	26	19	0	1	0	82
Age_0_9	31	31757	1969	346	362	0	0	0	1222	0	31	96225	2227	410	353	0	0	0	1333	0	31	23603	1096	190	194	0	0	0	720	0	31	39695	2018	371	316	0	0	0	1192	0	31	21989	1583	305	281	0	0	0	956
Age_10_19	31	45859	1712	327	290	0	0	0	1087	0	31	96723	1486	288	241	0	0	0	893	0	31	23729	630	126	124	0	0	0	459	0	31	46785	1272	245	225	0	0	0	862	0	31	27064	1061	187	186	0	0	0	709
Age_20_29	31	36470	1188	228	224	0	0	0	843	0	31	109105	1846	357	338	0	0	0	1183	0	31	23454	559	109	121	0	0	0	417	0	31	57457	1390	246	246	0	0	0	976	0	31	24744	797	143	159	0	0	0	555
Age_30_39	31	35642	1248	213	227	0	0	0	832	0	31	118854	2032	446	343	0	0	0	1279	0	31	28301	692	117	137	0	0	0	487	0	31	48453	1210	220	241	0	0	0	892	0	31	26355	831	159	167	0	0	0	647
Age_40_49	31	48561	1263	257	242	1	0	0	897	0	31	119500	1700	333	302	0	0	0	1176	0	31	31020	637	114	119	0	0	0	468	0	31	52182	1025	219	223	0	0	0	828	0	31	31487	789	161	150	0	0	0	624
Age_50_59	31	61763	1558	286	295	1	0	0	1040	0	31	115281	1555	287	264	0	0	0	1081	0	31	30935	553	112	120	1	0	0	475	0	31	58686	1145	256	231	0	0	0	893	0	31	34388	818	170	154	0	0	0	570
Age_60_69	31	55291	709	126	158	1	1	0	550	1	31	92484	581	118	116	0	1	0	496	1	31	25797	234	49	65	0	0	0	259	0	31	49488	469	95	91	0	0	0	427	0	31	30848	443	88	79	1	0	0	279
Age_70_79	31	42405	337	64	72	1	2	0	298	0	31	64337	249	42	55	0	0	0	217	0	31	20383	150	30	33	1	0	0	148	0	31	36505	231	39	51	0	0	0	222	0	31	24543	188	37	44	1	0	0	171
Age_80_150	31	22107	157	31	27	0	4	0	129	4	31	35760	132	18	23	0	3	0	133	4	31	11817	70	14	17	0	0	0	84	2	31	19315	125	18	20	0	1	0	114	6	31	11590	93	25	23	0	1	0	86
Age_0_9	32	31334	2167	388	405	0	0	0	1362	0	32	95738	2463	457	399	0	0	0	1491	0	32	23354	1205	222	218	0	0	0	804	0	32	39271	2205	443	344	0	0	0	1329	0	32	21641	1754	325	314	0	0	0	1080
Age_10_19	32	45503	1887	344	327	0	0	0	1214	0	32	96396	1623	318	279	0	0	0	1015	0	32	23567	716	146	140	0	0	0	499	0	32	46489	1406	283	249	0	0	0	962	0	32	26840	1164	211	203	0	0	0	789
Age_20_29	32	36149	1385	251	237	0	0	0	931	0	32	108726	2013	389	371	0	0	0	1330	0	32	23328	604	130	127	0	0	0	471	0	32	57113	1565	276	275	0	0	0	1086	0	32	24554	891	151	177	0	0	0	625
Age_30_39	32	35359	1377	247	261	0	0	0	918	0	32	118379	2248	484	377	0	0	0	1466	0	32	28136	780	138	142	0	0	0	538	0	32	48137	1379	258	256	0	0	0	986	0	32	26146	945	191	179	0	0	0	698
Age_40_49	32	48273	1403	281	280	1	0	0	983	0	32	119140	1854	357	338	0	0	0	1322	0	32	30878	706	135	125	0	0	0	514	0	32	51944	1129	240	248	0	0	0	916	0	32	31287	887	189	169	0	0	0	679
Age_50_59	32	61402	1740	338	316	1	0	0	1146	0	32	114951	1721	295	296	0	0	0	1205	0	32	30769	659	112	143	1	0	0	512	0	32	58402	1291	257	250	0	0	0	1011	0	32	34194	920	176	174	0	0	0	636
Age_60_69	32	55157	766	136	176	1	1	0	599	1	32	92356	645	121	132	0	1	0	541	1	32	25743	264	49	70	0	0	0	278	0	32	49358	544	112	99	0	0	0	457	0	32	30735	508	94	96	1	0	0	304
Age_70_79	32	42329	358	85	77	2	2	0	325	1	32	64283	271	53	57	0	0	0	236	0	32	20355	167	20	36	2	0	0	165	0	32	36466	249	42	53	0	0	0	238	0	32	24507	198	42	48	1	0	0	188
Age_80_150	32	22064	186	31	30	0	3	0	140	5	32	35733	146	24	24	0	3	0	139	4	32	11803	76	13	17	0	0	0	93	2	32	19298	131	25	20	0	2	0	117	6	32	11561	111	22	26	0	2	0	96
Age_0_9	33	30833	2425	451	447	0	0	0	1500	0	33	95153	2738	538	440	0	0	0	1679	0	33	23063	1373	229	243	0	0	0	895	0	33	38783	2443	469	400	0	0	0	1497	0	33	21274	1913	379	357	0	0	0	1191
Age_10_19	33	45110	2082	392	351	0	0	0	1340	0	33	95972	1851	356	315	0	0	0	1137	0	33	23412	785	154	157	0	0	0	560	0	33	46174	1543	318	284	0	0	0	1070	0	33	26629	1241	242	227	0	0	0	868
Age_20_29	33	35903	1455	287	273	0	0	0	1035	0	33	108238	2247	450	412	0	0	0	1482	0	33	23197	661	139	142	0	0	0	521	0	33	56777	1702	321	305	0	0	0	1210	0	33	24369	975	160	200	0	0	0	694
Age_30_39	33	35080	1506	275	291	0	0	0	1010	0	33	117843	2477	558	428	0	0	0	1648	0	33	27985	831	159	162	0	0	0	597	0	33	47853	1511	308	268	0	0	0	1076	0	33	25957	1026	197	200	0	0	0	779
Age_40_49	33	47993	1510	323	306	1	0	0	1088	0	33	118662	2136	399	381	0	0	0	1433	0	33	30735	759	164	138	0	0	0	562	0	33	51678	1281	245	276	0	0	0	997	0	33	31093	968	209	180	0	0	0	761
Age_50_59	33	61049	1893	378	348	1	0	0	1274	0	33	114518	1943	367	322	0	0	0	1318	0	33	30636	716	128	154	1	0	0	561	0	33	58143	1403	269	289	0	0	0	1107	0	33	34016	1001	168	187	0	0	0	728
Age_60_69	33	54989	838	159	187	1	1	0	661	1	33	92201	739	120	146	0	1	0	589	1	33	25688	280	58	75	0	0	0	303	0	33	49239	603	122	111	0	0	0	495	0	33	30643	545	86	112	1	0	0	351
Age_70_79	33	42246	404	93	87	2	1	0	344	2	33	64216	309	57	64	0	0	0	254	0	33	20322	178	26	38	2	0	0	179	0	33	36407	274	53	58	1	0	0	255	0	33	24461	223	41	51	1	0	0	207
Age_80_150	33	22017	208	38	34	0	4	0	153	5	33	35702	168	19	24	0	3	0	153	4	33	11786	82	22	15	0	0	0	97	2	33	19268	147	35	20	0	2	0	121	6	33	11539	120	25	27	0	2	0	105
Age_0_9	34	30323	2636	520	496	0	0	0	1681	0	34	94491	3079	604	501	0	0	0	1873	0	34	22778	1484	270	271	0	0	0	1000	0	34	38224	2728	521	445	0	0	0	1674	0	34	20843	2104	424	394	0	0	0	1349
Age_10_19	34	44653	2299	419	389	0	0	0	1515	0	34	95536	2086	369	349	0	0	0	1291	0	34	23239	866	170	164	0	0	0	629	0	34	45780	1764	329	318	0	0	0	1198	0	34	26323	1379	273	256	0	0	0	976
Age_20_29	34	35578	1622	309	296	0	0	0	1148	0	34	107757	2452	493	475	0	0	0	1652	0	34	23025	745	151	154	0	0	0	585	0	34	56363	1936	338	336	0	0	0	1342	0	34	24146	1072	193	213	0	0	0	774
Age_30_39	34	34745	1659	313	326	0	0	0	1119	0	34	117272	2758	604	479	0	0	0	1841	0	34	27786	932	168	172	0	0	0	676	0	34	47499	1694	332	302	0	0	0	1189	0	34	25698	1159	223	218	0	0	0	861
Age_40_49	34	47629	1698	348	342	1	0	0	1203	0	34	118225	2306	465	432	0	0	0	1583	0	34	30586	829	174	151	1	0	0	617	0	34	51373	1423	287	296	0	0	0	1098	0	34	30879	1074	206	213	0	0	0	839
Age_50_59	34	60601	2110	439	389	1	0	0	1403	0	34	114125	2112	417	364	0	0	0	1450	0	34	30457	797	158	168	1	0	0	615	0	34	57819	1560	310	318	0	0	0	1204	0	34	33758	1136	202	197	0	0	0	807
Age_60_69	34	54787	939	169	198	1	1	0	741	1	34	92059	785	152	153	0	1	0	646	1	34	25606	323	70	83	0	0	0	322	0	34	49111	665	123	132	0	0	0	539	0	34	30527	599	101	118	1	0	0	392
Age_70_79	34	42151	457	87	97	2	1	0	382	2	34	64140	351	69	66	0	0	0	274	0	34	20287	191	39	41	2	0	0	185	0	34	36335	307	64	64	1	1	0	275	1	34	24394	269	45	55	1	0	0	220
Age_80_150	34	21960	243	39	42	0	4	0	166	5	34	35661	189	33	23	0	4	0	159	4	34	11771	90	16	15	0	0	0	110	2	34	19236	154	42	23	0	2	0	136	6	34	11509	133	29	29	0	2	0	116
Age_0_9	35	29700	2954	560	554	0	0	0	1888	0	35	93687	3509	668	579	0	0	0	2105	0	35	22419	1661	301	298	0	0	0	1124	0	35	37616	3019	585	514	0	0	0	1858	0	35	20375	2324	460	440	0	0	0	1515
Age_10_19	35	44135	2539	484	448	0	0	0	1669	0	35	95001	2355	439	374	0	0	0	1462	0	35	23048	962	172	187	0	0	0	699	0	35	45372	1951	374	350	0	0	0	1342	0	35	25993	1555	279	289	0	0	0	1091
Age_20_29	35	35255	1742	347	326	0	0	0	1283	0	35	107109	2838	512	540	0	0	0	1830	0	35	22884	802	157	175	0	0	0	642	0	35	55991	2082	411	363	0	0	0	1468	0	35	23892	1215	200	242	0	0	0	849
Age_30_39	35	34391	1843	330	364	0	0	0	1234	0	35	116588	3087	655	552	0	0	0	2072	0	35	27603	987	210	192	0	0	0	742	0	35	47146	1849	364	329	0	0	0	1328	0	35	25453	1269	255	241	0	0	0	941
Age_40_49	35	47283	1848	379	383	2	0	0	1326	0	35	117668	2589	537	476	0	0	0	1741	0	35	30413	889	202	166	1	0	0	687	0	35	51078	1547	327	329	0	0	0	1196	0	35	30643	1185	238	230	0	0	0	915
Age_50_59	35	60161	2275	494	432	1	0	0	1580	0	35	113613	2376	464	394	0	0	0	1621	0	35	30304	844	186	181	1	0	0	680	0	35	57492	1680	352	353	1	0	0	1333	0	35	33515	1258	220	237	0	0	0	870
Age_60_69	35	54578	1039	190	213	1	1	0	814	1	35	91892	856	176	160	0	1	0	711	1	35	25534	362	81	85	0	0	0	342	0	35	48960	735	151	149	0	0	0	575	0	35	30423	620	130	127	1	0	0	437
Age_70_79	35	42055	499	100	97	2	1	0	423	2	35	64055	397	75	74	0	0	0	299	0	35	20236	228	35	48	2	0	0	196	0	35	36265	334	72	68	1	1	0	306	1	35	24347	292	51	61	1	0	0	232
Age_80_150	35	21916	258	49	44	0	6	0	181	5	35	35610	218	39	29	0	4	0	168	5	35	11751	103	14	19	0	0	0	115	2	35	19208	161	48	30	0	2	0	144	6	35	11480	155	24	36	0	2	0	121
Age_0_9	36	29053	3262	621	613	0	0	0	2107	0	36	92891	3876	732	667	0	0	0	2382	0	36	22048	1844	346	335	0	0	0	1230	0	36	36985	3282	680	554	0	0	0	2091	0	36	19884	2548	507	475	0	0	0	1700
Age_10_19	36	43571	2788	548	502	0	0	0	1866	0	36	94498	2572	513	403	0	0	0	1645	0	36	22817	1079	190	208	0	0	0	774	0	36	44918	2157	428	381	0	0	0	1505	0	36	25637	1750	307	323	0	0	0	1190
Age_20_29	36	34837	1959	371	365	0	0	0	1421	0	36	106535	3053	599	593	0	0	0	2049	0	36	22691	895	179	196	0	0	0	699	0	36	55484	2362	442	383	0	0	0	1644	0	36	23625	1343	244	260	0	0	0	926
Age_30_39	36	33938	2073	398	396	0	0	0	1357	0	36	115926	3397	728	618	0	0	0	2285	0	36	27362	1118	217	204	0	0	0	833	0	36	46693	2071	397	371	0	0	0	1484	0	36	25126	1423	294	261	0	0	0	1055
Age_40_49	36	46824	2075	425	412	2	0	0	1483	0	36	117104	2840	575	536	0	0	0	1956	0	36	30217	984	208	193	1	0	0	755	0	36	50714	1735	342	364	1	0	0	1321	0	36	30364	1328	252	243	0	0	0	1024
Age_50_59	36	59624	2521	555	483	1	0	0	1759	0	36	113091	2586	531	462	0	0	0	1798	0	36	30085	974	198	201	1	0	0	737	0	36	57113	1851	368	393	2	0	0	1484	0	36	33229	1397	251	247	0	0	0	976
Age_60_69	36	54368	1126	210	230	1	1	0	900	1	36	91698	950	199	169	0	1	0	779	1	36	25454	402	84	92	0	0	0	372	0	36	48797	815	144	168	0	0	0	646	0	36	30300	668	138	139	1	0	0	492
Age_70_79	36	41945	556	112	99	1	1	0	463	2	36	63981	425	79	85	0	0	0	330	0	36	20187	251	38	44	2	0	0	223	0	36	36178	374	82	71	1	1	0	340	1	36	24275	329	57	66	1	0	0	256
Age_80_150	36	21862	271	63	50	0	6	0	201	6	36	35571	229	48	32	0	6	0	182	5	36	11722	119	19	20	0	0	0	122	2	36	19161	191	39	31	0	1	0	169	7	36	11441	173	25	42	0	2	0	135
Age_0_9	37	28326	3605	652	697	0	0	0	2376	0	37	91936	4381	809	739	0	0	0	2683	0	37	21591	2090	385	389	0	0	0	1348	0	37	36278	3593	755	609	0	0	0	2357	0	37	19337	2785	557	542	0	0	0	1893
Age_10_19	37	42968	3070	589	566	0	0	0	2082	0	37	93835	2931	578	441	0	0	0	1846	0	37	22577	1188	222	232	0	0	0	849	0	37	44418	2380	481	445	0	0	0	1665	0	37	25290	1917	356	338	0	0	0	1306
Age_20_29	37	34406	2159	431	389	0	0	0	1568	0	37	105749	3475	668	662	0	0	0	2275	0	37	22511	973	201	209	0	0	0	766	0	37	54970	2572	519	432	0	0	0	1822	0	37	23370	1416	287	283	0	0	0	1042
Age_30_39	37	33588	2171	449	436	0	0	0	1518	0	37	115070	3865	763	718	0	0	0	2538	0	37	27138	1211	244	220	0	0	0	921	0	37	46235	2294	439	423	0	0	0	1625	0	37	24837	1523	338	282	0	0	0	1179
Age_40_49	37	46404	2233	482	439	2	0	0	1661	0	37	116411	3198	621	613	0	0	0	2168	0	37	30015	1065	226	225	1	0	0	826	0	37	50356	1890	383	400	1	0	0	1447	0	37	30107	1410	300	277	0	0	0	1117
Age_50_59	37	59101	2729	599	540	1	0	0	1973	0	37	112427	2942	580	523	0	0	0	1996	0	37	29902	1032	225	221	0	0	0	816	0	37	56734	2015	415	412	2	0	0	1633	0	37	32975	1470	306	268	0	0	0	1081
Age_60_69	37	54123	1238	241	244	1	1	0	988	1	37	91448	1098	198	193	0	0	0	858	2	37	25379	431	86	109	0	0	0	399	0	37	48645	870	153	192	0	0	0	710	0	37	30180	712	139	161	1	0	0	545
Age_70_79	37	41833	604	124	111	1	1	0	503	2	37	63858	499	98	91	0	0	0	354	0	37	20146	265	42	55	2	0	0	235	0	37	36086	423	87	83	1	1	0	366	1	37	24191	374	64	77	1	0	0	277
Age_80_150	37	21807	302	57	59	0	6	0	222	6	37	35526	243	63	35	0	7	0	194	5	37	11699	130	21	24	0	0	0	128	2	37	19127	201	41	39	0	1	0	183	7	37	11418	180	28	42	0	2	0	147
Age_0_9	38	27557	3940	731	766	0	0	0	2662	0	38	90954	4852	894	832	0	0	0	3016	0	38	21152	2303	406	439	0	0	0	1503	0	38	35485	3943	802	710	0	0	0	2652	0	38	18755	3038	604	603	0	0	0	2114
Age_10_19	38	42337	3357	640	639	0	0	0	2302	0	38	93201	3224	629	518	0	0	0	2059	0	38	22272	1348	262	249	0	0	0	937	0	38	43821	2716	523	495	0	0	0	1834	0	38	24840	2146	420	379	0	0	0	1422
Age_20_29	38	33913	2389	497	435	0	0	0	1719	0	38	105030	3766	750	734	0	0	0	2549	0	38	22270	1112	219	221	0	0	0	838	0	38	54374	2858	553	510	0	0	0	2020	0	38	23016	1610	304	305	0	0	0	1163
Age_30_39	38	33125	2356	503	486	0	0	0	1692	0	38	114208	4282	833	787	0	0	0	2844	0	38	26829	1366	266	254	0	0	0	1019	0	38	45705	2576	455	485	0	0	0	1795	0	38	24498	1672	349	319	0	0	0	1321
Age_40_49	38	45876	2486	527	497	2	0	0	1833	0	38	115706	3556	672	678	0	0	0	2399	0	38	29722	1229	259	246	1	0	0	901	0	38	49914	2116	397	432	1	0	0	1617	0	38	29775	1570	312	304	0	0	0	1250
Age_50_59	38	58484	3049	616	610	1	0	0	2183	0	38	111822	3200	635	591	0	0	0	2220	0	38	29646	1166	234	250	0	0	0	900	0	38	56228	2291	417	467	2	0	0	1806	0	38	32641	1640	326	304	0	0	0	1189
Age_60_69	38	53811	1396	280	267	3	1	0	1078	1	38	91193	1231	218	200	0	0	0	953	2	38	25287	474	98	113	0	0	0	432	0	38	48449	970	171	216	0	0	0	764	0	38	30019	804	135	177	1	0	0	602
Age_70_79	38	41684	679	127	123	1	2	0	561	2	38	63755	549	108	103	0	0	0	385	0	38	20094	283	51	54	2	0	0	261	0	38	35993	467	97	95	1	1	0	393	1	38	24115	401	84	79	1	0	0	304
Age_80_150	38	21734	333	77	65	0	6	0	238	6	38	35467	276	65	40	0	8	0	212	5	38	11677	138	24	25	0	0	0	138	2	38	19086	220	40	43	0	3	0	200	7	38	11373	208	32	45	0	2	0	157
Age_0_9	39	26716	4323	804	848	0	0	0	2965	0	39	89859	5368	1021	919	0	0	0	3381	0	39	20621	2581	447	474	0	0	0	1680	0	39	34604	4373	842	804	0	0	0	2969	0	39	18147	3295	661	666	0	0	0	2345
Age_10_19	39	41599	3745	684	712	0	0	0	2535	0	39	92391	3631	718	575	0	0	0	2316	0	39	21981	1474	297	281	0	0	0	1035	0	39	43196	2997	594	549	0	0	0	2053	0	39	24376	2359	467	423	0	0	0	1582
Age_20_29	39	33400	2632	514	497	0	0	0	1910	0	39	104066	4307	837	806	0	0	0	2813	0	39	22061	1175	241	246	0	0	0	937	0	39	53819	3052	663	549	0	0	0	2232	0	39	22707	1741	329	344	0	0	0	1277
Age_30_39	39	32635	2585	520	550	0	0	0	1872	0	39	113180	4795	916	875	0	0	0	3188	0	39	26551	1469	320	276	0	0	0	1118	0	39	45203	2802	501	539	0	0	0	1971	0	39	24180	1794	366	366	0	0	0	1453
Age_40_49	39	45328	2750	544	568	2	0	0	2029	0	39	114843	3953	799	742	0	0	0	2674	0	39	29474	1335	285	269	1	0	0	994	0	39	49502	2275	467	464	1	0	0	1768	0	39	29455	1710	352	326	0	0	0	1368
Age_50_59	39	57802	3373	675	672	1	0	0	2420	0	39	111069	3588	679	658	0	0	0	2474	0	39	29414	1263	254	263	0	0	0	1002	0	39	55769	2449	489	501	1	0	0	2002	0	39	32315	1782	373	322	1	0	0	1307
Age_60_69	39	53560	1497	306	302	2	1	0	1168	1	39	90931	1353	246	217	0	0	0	1048	2	39	25183	519	106	128	0	1	0	467	0	39	48253	1043	213	219	1	0	0	841	0	39	29863	850	176	196	1	0	0	652
Age_70_79	39	41533	745	143	129	1	2	0	623	3	39	63628	622	121	106	0	1	0	422	0	39	20043	286	70	62	3	0	0	281	0	39	35897	498	108	98	1	1	0	444	1	39	24024	451	86	84	1	0	0	338
Age_80_150	39	21654	383	74	71	0	7	0	263	7	39	35402	314	62	49	0	9	0	232	5	39	11646	154	26	27	0	0	0	149	2	39	19036	250	41	46	0	3	0	216	7	39	11338	230	35	46	0	2	0	166
Age_0_9	40	25823	4717	909	909	0	0	0	3298	0	40	88539	6061	1131	1037	0	0	0	3780	0	40	20104	2773	526	515	0	0	0	1885	0	40	33670	4739	959	877	0	0	0	3347	0	40	17486	3551	735	731	0	0	0	2611
Age_10_19	40	40749	4145	778	791	0	0	0	2812	0	40	91609	3978	815	657	0	0	0	2572	0	40	21645	1663	311	304	0	0	0	1145	0	40	42553	3280	630	598	0	0	0	2328	0	40	23844	2603	543	486	0	0	0	1731
Age_20_29	40	32813	2925	590	527	0	0	0	2098	0	40	103227	4614	957	902	0	0	0	3129	0	40	21788	1317	240	283	0	0	0	1032	0	40	53098	3433	682	623	0	0	0	2479	0	40	22292	1954	360	374	0	0	0	1418
Age_30_39	40	32040	2885	538	606	0	0	0	2093	0	40	112175	5202	1079	962	0	0	0	3536	0	40	26181	1667	348	311	0	0	0	1227	0	40	44593	3044	609	590	0	0	0	2180	0	40	23703	2035	412	383	0	0	0	1626
Age_40_49	40	44681	3089	550	630	2	0	0	2269	0	40	114030	4309	900	830	0	0	0	2942	0	40	29139	1524	294	295	1	0	0	1105	0	40	48959	2553	520	509	1	0	0	1935	0	40	29024	1916	420	366	0	0	0	1485
Age_50_59	40	57063	3736	721	748	1	0	0	2674	0	40	110353	3912	730	732	0	0	0	2741	0	40	29112	1429	251	289	1	0	0	1114	0	40	55163	2732	560	557	1	0	0	2198	0	40	31883	2003	409	367	1	0	0	1437
Age_60_69	40	53247	1639	325	327	2	1	0	1295	1	40	90632	1485	289	255	0	0	0	1134	2	40	25051	584	119	145	0	1	0	504	0	40	47998	1181	240	225	1	0	0	925	0	40	29666	945	188	206	2	0	0	731
Age_70_79	40	41360	843	146	139	1	4	0	683	3	40	63512	664	143	111	0	1	0	469	0	40	19976	325	64	68	4	0	0	308	0	40	35774	553	126	110	1	0	0	482	2	40	23914	513	91	93	1	0	0	372
Age_80_150	40	21560	421	91	81	0	6	0	292	8	40	35343	332	70	56	0	9	0	256	7	40	11613	170	30	30	0	2	0	157	2	40	18972	288	49	53	0	3	0	227	7	40	11301	238	46	47	0	3	0	182
Age_0_9	41	24856	5148	997	1000	0	0	0	3655	0	41	87101	6736	1326	1170	0	0	0	4215	0	41	19496	3058	579	582	0	0	0	2088	0	41	32640	5228	1023	974	0	0	0	3727	0	41	16806	3795	835	796	0	0	0	2882
Age_10_19	41	39889	4564	840	845	0	0	0	3137	0	41	90646	4475	898	743	0	0	0	2869	0	41	21281	1834	366	345	0	0	0	1242	0	41	41838	3609	723	650	0	0	0	2569	0	41	23334	2837	550	554	0	0	0	1932
Age_20_29	41	32238	3156	641	586	0	0	0	2332	0	41	102105	5209	1009	1025	0	0	0	3481	0	41	21505	1459	274	297	0	0	0	1125	0	41	52349	3778	737	693	0	0	0	2758	0	41	21926	2098	407	408	0	0	0	1559
Age_30_39	41	31485	3098	628	649	0	0	0	2302	0	41	110880	5875	1173	1077	0	0	0	3949	0	41	25851	1813	363	343	0	0	0	1364	0	41	44013	3295	625	666	0	0	0	2417	0	41	23302	2174	480	431	0	0	0	1772
Age_40_49	41	44034	3376	638	686	1	0	0	2486	0	41	112958	4879	978	919	0	0	0	3277	0	41	28821	1661	328	332	1	0	0	1215	0	41	48415	2787	569	571	1	0	0	2134	0	41	28650	2051	450	411	0	0	0	1649
Age_50_59	41	56344	4013	819	812	1	0	0	2954	0	41	109442	4355	824	819	1	0	0	3027	0	41	28840	1537	291	304	1	0	0	1223	0	41	54632	2940	625	612	1	0	0	2401	0	41	31474	2195	426	407	1	0	0	1597
Age_60_69	41	52917	1781	352	353	3	1	0	1429	1	41	90257	1681	312	288	0	0	0	1257	2	41	24935	634	124	159	1	1	0	550	0	41	47756	1262	283	247	1	0	0	1021	0	41	29476	1023	200	220	3	0	0	816
Age_70_79	41	41177	922	179	158	1	4	0	735	3	41	63366	731	153	130	0	1	0	519	0	41	19913	346	76	75	4	0	0	331	0	41	35651	604	132	131	1	0	0	527	2	41	23826	545	98	109	1	0	0	405
Age_80_150	41	21485	444	103	90	0	5	0	321	11	41	35271	354	79	65	0	9	0	287	8	41	11571	194	30	33	0	1	0	172	3	41	18913	315	53	56	0	2	0	252	8	41	11271	239	52	51	0	4	0	200
Age_0_9	42	23888	5526	1076	1106	0	0	0	4060	0	42	85605	7432	1415	1343	0	0	0	4753	0	42	18890	3324	638	654	0	0	0	2297	0	42	31586	5653	1131	1070	0	0	0	4152	0	42	16069	4109	863	880	0	0	0	3193
Age_10_19	42	38969	4957	921	943	0	0	0	3485	0	42	89596	5006	972	836	0	0	0	3221	0	42	20905	2010	397	378	0	0	0	1378	0	42	41110	3912	777	736	0	0	0	2854	0	42	22741	3099	613	604	0	0	0	2150
Age_20_29	42	31587	3438	705	667	0	0	0	2556	0	42	101028	5734	1084	1106	0	0	0	3877	0	42	21159	1654	275	317	0	0	0	1255	0	42	51492	4198	826	754	0	0	0	3045	0	42	21421	2393	437	451	0	0	0	1696
Age_30_39	42	30802	3404	702	698	0	0	0	2556	0	42	109634	6440	1269	1213	0	0	0	4398	0	42	25416	2037	401	381	0	0	0	1499	0	42	43298	3644	665	736	0	0	0	2673	0	42	22720	2504	528	471	0	0	0	1936
Age_40_49	42	43299	3715	748	734	1	0	0	2724	0	42	111952	5328	1026	1009	0	0	0	3696	0	42	28434	1840	373	358	0	0	0	1353	0	42	47756	3126	616	625	1	0	0	2353	0	42	28163	2310	491	451	0	0	0	1796
Age_50_59	42	55508	4356	896	913	1	0	0	3269	0	42	108514	4781	908	900	1	0	0	3364	0	42	28491	1726	315	316	1	0	0	1347	0	42	53937	3296	669	692	1	0	0	2616	0	42	31000	2414	455	457	1	0	0	1773
Age_60_69	42	52527	1975	385	395	3	0	0	1550	2	42	89925	1819	348	323	0	0	0	1380	2	42	24779	725	137	167	1	1	0	594	0	42	47466	1424	297	279	1	0	0	1103	0	42	29252	1111	232	246	3	0	0	894
Age_70_79	42	40987	996	203	183	1	5	0	801	3	42	63212	788	175	140	0	1	0	584	0	42	19836	388	72	80	5	0	0	364	0	42	35518	658	156	147	1	0	0	566	2	42	23703	602	121	121	1	0	0	436
Age_80_150	42	21386	487	112	103	0	5	0	355	11	42	35193	382	92	74	0	10	0	314	8	42	11527	220	27	36	0	1	0	190	3	42	18840	345	60	63	0	2	0	281	8	42	11223	250	59	56	0	4	0	225
Age_0_9	43	22812	5932	1213	1221	0	0	0	4478	0	43	83865	8325	1569	1479	0	0	0	5310	0	43	18269	3535	722	715	0	0	0	2562	0	43	30457	6095	1230	1193	0	0	0	4617	0	43	15294	4388	901	992	0	0	0	3539
Age_10_19	43	37996	5338	1042	1037	0	0	0	3862	0	43	88417	5620	1065	933	0	0	0	3596	0	43	20478	2194	457	422	0	0	0	1517	0	43	40258	4274	887	822	0	0	0	3148	0	43	22171	3249	704	666	0	0	0	2417
Age_20_29	43	30839	3766	788	730	0	0	0	2830	0	43	99629	6409	1292	1208	0	0	0	4291	0	43	20867	1759	316	342	0	0	0	1376	0	43	50613	4567	921	842	0	0	0	3372	0	43	20999	2512	524	486	0	0	0	1877
Age_30_39	43	30170	3595	793	770	0	0	0	2834	0	43	108107	7221	1380	1330	0	0	0	4916	0	43	25045	2165	434	422	0	0	0	1668	0	43	42574	3933	735	821	0	0	0	2953	0	43	22259	2667	541	530	0	0	0	2162
Age_40_49	43	42582	3967	839	829	1	0	0	3003	0	43	110694	5929	1149	1126	0	0	0	4113	0	43	28113	1943	393	388	0	0	0	1521	0	43	47112	3389	699	680	1	0	0	2596	0	43	27714	2474	550	490	0	0	0	1983
Age_50_59	43	54594	4794	940	991	1	0	0	3623	0	43	107357	5406	1020	999	1	0	0	3685	0	43	28156	1866	351	347	1	0	0	1475	0	43	53266	3571	732	767	1	0	0	2874	0	43	30528	2617	518	499	1	0	0	1937
Age_60_69	43	52079	2200	442	433	3	1	0	1677	2	43	89513	2007	398	363	0	0	0	1514	2	43	24641	783	153	172	1	1	0	653	0	43	47166	1549	329	312	1	0	0	1213	0	43	29013	1211	246	266	3	0	0	999
Age_70_79	43	40757	1108	223	201	2	4	0	880	4	43	63024	875	199	161	0	2	0	639	0	43	19757	412	90	89	5	0	0	392	0	43	35381	709	161	178	1	0	0	616	2	43	23553	680	134	132	1	1	0	483
Age_80_150	43	21271	548	122	116	0	7	0	383	12	43	35092	444	91	80	0	12	0	345	9	43	11488	234	39	37	0	1	0	202	3	43	18767	370	72	72	0	1	0	308	9	43	11165	279	57	67	0	4	0	245
Age_0_9	44	21689	6374	1313	1369	0	0	0	4911	0	44	82049	9190	1732	1651	0	0	0	5926	0	44	17539	3839	802	783	0	0	0	2840	0	44	29330	6521	1347	1347	0	0	0	5047	0	44	14503	4665	978	1051	0	0	0	3917
Age_10_19	44	36928	5772	1178	1145	0	0	0	4252	0	44	87202	6159	1257	1003	0	0	0	4010	0	44	20046	2344	526	461	0	0	0	1691	0	44	39332	4710	966	924	0	0	0	3457	0	44	21446	3550	826	726	0	0	0	2659
Age_20_29	44	30089	4090	855	803	0	0	0	3116	0	44	98418	6871	1391	1332	0	0	0	4817	0	44	20476	1957	359	376	0	0	0	1492	0	44	49606	4988	1050	946	0	0	0	3725	0	44	20456	2778	554	531	0	0	0	2079
Age_30_39	44	29361	3974	847	857	0	0	0	3123	0	44	106676	7776	1599	1454	0	0	0	5449	0	44	24535	2418	495	453	0	0	0	1833	0	44	41725	4318	830	888	0	0	0	3255	0	44	21614	3025	564	590	0	0	0	2366
Age_40_49	44	41719	4405	854	908	1	0	0	3334	0	44	109532	6422	1230	1261	0	0	0	4566	0	44	27673	2174	425	419	0	0	0	1667	0	44	46373	3734	740	756	1	0	0	2873	0	44	27151	2763	552	548	0	0	0	2197
Age_50_59	44	53621	5242	1018	1087	1	0	0	3974	0	44	106255	5907	1090	1135	1	0	0	4080	0	44	27754	2043	394	390	1	0	0	1614	0	44	52454	3964	800	841	2	0	0	3150	0	44	29883	2969	576	526	1	0	0	2145
Age_60_69	44	51597	2414	482	480	2	0	0	1859	3	44	89090	2203	439	414	0	0	0	1649	2	44	24446	886	178	178	1	1	0	714	0	44	46839	1699	350	346	1	0	0	1335	0	44	28723	1367	257	294	3	1	0	1093
Age_70_79	44	40519	1215	231	234	2	3	0	970	5	44	62827	962	207	190	0	2	0	712	0	44	19680	437	101	91	5	0	0	431	0	44	35224	782	164	201	1	1	0	673	2	44	23403	754	136	137	1	2	0	551
Age_80_150	44	21167	590	120	137	0	9	0	424	12	44	34983	496	106	88	0	11	0	379	10	44	11447	250	44	40	0	1	0	219	3	44	18653	436	86	84	0	1	0	330	9	44	11084	327	72	72	0	3	0	258
Age_0_9	45	20532	6764	1425	1517	0	0	0	5418	0	45	80080	10088	1955	1815	0	0	0	6610	0	45	16803	4132	857	868	0	0	0	3143	0	45	28070	6982	1472	1481	0	0	0	5587	0	45	13682	4923	1086	1143	0	0	0	4280
Age_10_19	45	35847	6177	1275	1282	0	0	0	4694	0	45	85838	6832	1339	1138	0	0	0	4484	0	45	19530	2578	561	501	0	0	0	1898	0	45	38396	5088	1052	1019	0	0	0	3834	0	45	20779	3815	828	831	0	0	0	2954
Age_20_29	45	29258	4427	910	907	0	0	0	3451	0	45	96677	7759	1534	1454	0	0	0	5405	0	45	20132	2077	409	412	0	0	0	1630	0	45	48582	5388	1158	1052	0	0	0	4135	0	45	19976	2954	568	609	0	0	0	2291
Age_30_39	45	28618	4244	894	931	0	0	0	3475	0	45	104824	8724	1737	1640	0	0	0	6029	0	45	24083	2577	546	513	0	0	0	2015	0	45	40852	4694	886	964	0	0	0	3620	0	45	21118	3166	645	628	0	0	0	2602
Age_40_49	45	40838	4766	954	995	1	0	0	3667	0	45	108123	7081	1371	1401	0	0	0	5035	0	45	27265	2316	474	476	0	0	0	1827	0	45	45672	3990	858	811	0	0	0	3146	0	45	26683	2903	627	595	0	0	0	2403
Age_50_59	45	52558	5689	1120	1179	1	0	0	4396	0	45	104833	6641	1237	1244	1	0	0	4512	0	45	27364	2174	464	423	1	0	0	1770	0	45	51626	4369	846	910	1	0	0	3458	1	45	29356	3114	650	574	1	0	0	2405
Age_60_69	45	51049	2662	539	544	2	0	0	2038	3	45	88554	2489	474	472	1	0	0	1805	2	45	24238	984	211	195	1	0	0	774	1	45	46513	1810	384	373	1	1	0	1488	0	45	28420	1502	300	327	3	1	0	1185
Age_70_79	45	40265	1336	250	258	2	2	0	1060	6	45	62593	1079	222	211	0	3	0	792	0	45	19581	484	111	88	5	0	0	476	0	45	35026	894	177	212	1	1	0	735	2	45	23247	819	153	155	1	2	0	606
Age_80_150	45	21047	641	136	153	0	10	0	459	13	45	34863	555	121	102	1	10	0	410	11	45	11402	257	65	44	0	2	0	231	3	45	18560	485	88	92	0	2	0	363	9	45	11014	359	68	86	0	4	0	285
Age_0_9	46	19352	7161	1524	1664	0	0	0	5955	0	46	78030	10956	2166	2030	0	0	0	7366	0	46	15976	4494	938	939	0	0	0	3456	0	46	26767	7482	1579	1616	0	0	0	6148	0	46	12826	5178	1150	1249	0	0	0	4711
Age_10_19	46	34652	6628	1381	1399	0	0	0	5215	0	46	84474	7400	1462	1284	0	0	0	5011	0	46	19023	2774	582	556	0	0	0	2133	0	46	37304	5547	1201	1115	0	0	0	4222	0	46	19999	4191	840	907	0	0	0	3270
Age_20_29	46	28374	4814	954	1003	0	0	0	3808	0	46	95156	8323	1759	1596	0	0	0	5995	0	46	19660	2307	470	432	0	0	0	1791	0	46	47397	5955	1238	1184	0	0	0	4541	0	46	19348	3260	586	668	0	0	0	2536
Age_30_39	46	27739	4608	979	1035	0	0	0	3801	0	46	103079	9398	1948	1828	0	0	0	6701	0	46	23454	2881	604	566	0	0	0	2229	0	46	39823	5185	959	1074	0	0	0	3975	0	46	20415	3489	705	706	0	0	0	2844
Age_40_49	46	39815	5231	1049	1072	1	0	0	4053	0	46	106680	7695	1509	1551	0	0	0	5576	0	46	26766	2554	519	526	0	0	0	1993	0	46	44748	4437	909	901	0	0	0	3482	0	46	26045	3222	627	661	0	0	0	2656
Age_50_59	46	51347	6253	1187	1289	1	0	0	4866	0	46	103520	7182	1414	1386	1	0	0	4965	0	46	26839	2434	508	462	1	0	0	1952	0	46	50677	4803	928	994	1	0	0	3807	1	46	28689	3408	720	634	1	0	0	2648
Age_60_69	46	50460	2982	555	589	3	0	0	2245	3	46	88017	2757	496	530	1	0	0	1994	2	46	24027	1082	228	213	2	0	0	851	1	46	46120	1979	421	414	1	1	0	1634	0	46	28081	1681	319	360	3	1	0	1293
Age_70_79	46	39986	1441	292	283	2	4	0	1165	6	46	62368	1172	239	238	0	2	0	880	1	46	19473	528	123	101	6	0	0	513	1	46	34801	1028	179	223	1	1	0	813	2	46	23082	890	182	172	1	2	0	654
Age_80_150	46	20928	677	156	173	0	14	0	498	13	46	34711	646	123	115	1	12	0	454	11	46	11336	298	72	48	0	2	0	245	3	46	18451	536	109	97	0	4	0	393	9	46	10935	401	76	94	0	5	0	305
Age_0_9	47	18175	7504	1657	1778	0	0	0	6542	0	47	75626	12030	2426	2225	0	0	0	8241	0	47	15205	4701	1047	1023	0	0	0	3827	0	47	25420	7970	1699	1769	0	0	0	6734	0	47	12003	5401	1225	1346	0	0	0	5139
Age_10_19	47	33421	7118	1475	1550	0	0	0	5711	0	47	82795	8238	1594	1454	0	0	0	5550	0	47	18468	2986	645	606	0	0	0	2363	0	47	36253	5956	1238	1243	0	0	0	4699	0	47	19306	4368	955	979	0	0	0	3599
Age_20_29	47	27492	5163	1019	1081	0	0	0	4198	0	47	93231	9282	1914	1764	0	0	0	6638	0	47	19235	2434	531	486	0	0	0	1974	0	47	46316	6335	1324	1305	0	0	0	5035	0	47	18778	3459	648	718	0	0	0	2795
Age_30_39	47	26840	4978	1028	1160	0	0	0	4156	0	47	101019	10368	2115	2007	0	0	0	7445	0	47	22955	3047	659	631	0	0	0	2442	0	47	38902	5481	1097	1165	0	0	0	4371	0	47	19873	3634	766	784	0	0	0	3102
Age_40_49	47	38847	5567	1149	1171	1	0	0	4486	0	47	104896	8585	1704	1688	0	0	0	6138	0	47	26304	2684	593	588	0	0	0	2189	0	47	43915	4739	991	988	0	0	0	3844	0	47	25452	3423	727	723	0	0	0	2886
Age_50_59	47	50129	6727	1362	1374	1	0	0	5350	0	47	101899	7884	1635	1530	2	0	0	5518	0	47	26301	2700	533	524	1	0	0	2137	0	47	49738	5185	1023	1059	2	0	0	4203	1	47	28030	3669	762	698	1	0	0	2940
Age_60_69	47	49835	3284	625	627	3	0	0	2460	3	47	87413	3044	553	590	2	0	0	2193	2	47	23804	1179	240	231	4	0	0	945	1	47	45693	2174	452	450	2	0	0	1798	1	47	27757	1805	371	385	3	1	0	1416
Age_70_79	47	39681	1602	305	304	2	5	0	1274	6	47	62084	1333	239	281	2	2	0	958	1	47	19360	577	125	117	5	0	0	559	2	47	34585	1130	190	247	0	1	0	892	3	47	22908	967	177	190	1	1	0	738
Age_80_150	47	20759	753	184	190	0	14	0	545	14	47	34560	719	141	135	1	10	0	493	14	47	11281	325	71	53	0	3	0	268	3	47	18344	582	114	109	0	6	0	435	9	47	10852	438	76	102	0	5	0	342
Age_0_9	48	16981	7815	1739	1917	0	0	0	7204	0	48	73162	13069	2675	2465	0	0	0	9177	0	48	14355	4996	1103	1115	0	0	0	4234	0	48	24037	8371	1850	1905	0	0	0	7429	0	48	11168	5566	1312	1445	0	0	0	5623
Age_10_19	48	32130	7592	1577	1700	0	0	0	6276	0	48	81065	8931	1852	1631	0	0	0	6152	0	48	17882	3247	655	685	0	0	0	2599	0	48	35012	6506	1325	1392	0	0	0	5154	0	48	18574	4604	990	1089	0	0	0	3950
Age_20_29	48	26542	5492	1147	1185	0	0	0	4587	0	48	91430	9977	2108	1921	0	0	0	7393	0	48	18683	2723	548	558	0	0	0	2148	0	48	44997	6926	1441	1408	0	0	0	5543	0	48	18097	3764	702	780	0	0	0	3055
Age_30_39	48	25811	5457	1085	1270	0	0	0	4539	0	48	98932	11243	2265	2215	0	0	0	8299	0	48	22308	3313	722	711	0	0	0	2680	0	48	37710	6016	1177	1272	1	0	0	4840	0	48	19087	3992	817	862	0	0	0	3401
Age_40_49	48	37772	5955	1273	1313	1	0	0	4907	0	48	103134	9339	1897	1887	0	0	0	6754	0	48	25690	2953	664	664	0	0	0	2387	0	48	42894	5184	1072	1083	0	0	0	4244	0	48	24715	3769	774	799	0	0	0	3154
Age_50_59	48	48755	7307	1497	1483	1	0	0	5900	0	48	100317	8566	1794	1691	2	0	0	6098	0	48	25738	2936	599	586	1	0	0	2336	0	48	48687	5618	1169	1166	2	0	0	4568	1	48	27310	3928	850	783	1	0	0	3228
Age_60_69	48	49194	3546	678	708	3	0	0	2705	3	48	86773	3338	620	657	2	0	0	2405	2	48	23543	1300	264	261	4	0	0	1031	1	48	45194	2427	490	469	2	0	0	1987	1	48	27382	1962	420	407	1	1	0	1563
Age_70_79	48	39322	1765	341	335	2	6	0	1402	6	48	61753	1494	273	307	2	3	0	1066	2	48	19232	619	139	137	4	0	0	611	3	48	34337	1240	231	271	0	1	0	965	3	48	22722	1039	195	216	1	1	0	808
Age_80_150	48	20579	841	194	210	0	18	0	602	15	48	34397	802	143	149	1	13	0	553	15	48	11207	361	73	60	0	5	0	295	3	48	18212	643	122	123	0	8	0	482	9	48	10782	451	100	106	0	5	0	371
Age_0_9	49	15787	8081	1820	2095	0	0	0	7873	0	49	70495	14203	2915	2789	0	0	0	10146	0	49	13479	5268	1180	1204	0	0	0	4672	0	49	22592	8794	1919	2126	0	0	0	8161	0	49	10339	5694	1390	1547	0	0	0	6144
Age_10_19	49	30874	7948	1699	1845	0	0	0	6909	0	49	79153	9747	2072	1817	0	0	0	6842	0	49	17266	3486	695	762	0	0	0	2859	0	49	33845	6894	1479	1515	0	0	0	5656	0	49	17785	4842	1076	1195	0	0	0	4309
Age_20_29	49	25595	5804	1240	1279	0	0	0	5035	0	49	89256	11008	2281	2137	0	0	0	8147	0	49	18231	2838	603	608	0	0	0	2380	0	49	43635	7514	1545	1535	0	0	0	6086	0	49	17454	3943	823	827	0	0	0	3351
Age_30_39	49	24820	5856	1174	1364	0	0	0	4948	0	49	96459	12343	2535	2434	0	0	0	9183	0	49	21728	3509	775	783	0	0	0	2939	0	49	36652	6381	1290	1376	1	0	0	5316	0	49	18428	4189	875	927	0	0	0	3740
Age_40_49	49	36637	6365	1369	1435	1	0	0	5414	0	49	101064	10309	2034	2134	0	0	0	7470	0	49	25165	3150	669	737	0	0	0	2637	0	49	41932	5510	1220	1174	0	0	0	4641	0	49	24061	3983	818	902	0	0	0	3447
Age_50_59	49	47426	7767	1623	1614	1	0	0	6512	0	49	98504	9399	1951	1891	1	0	0	6722	0	49	25231	3105	656	662	1	0	0	2541	0	49	47573	6065	1258	1298	2	0	0	5014	1	49	26567	4265	873	877	1	0	0	3517
Age_60_69	49	48487	3829	761	781	3	0	0	2973	3	49	86014	3699	693	726	4	0	0	2659	2	49	23270	1432	284	272	4	1	0	1140	1	49	44651	2693	523	537	2	0	0	2163	1	49	27006	2130	442	456	1	0	0	1700
Age_70_79	49	38976	1897	387	351	2	6	0	1553	7	49	61412	1659	300	351	2	5	0	1169	2	49	19078	704	147	151	4	0	0	658	3	49	34104	1315	269	284	0	3	0	1069	4	49	22524	1109	230	236	1	1	0	881
Age_80_150	49	20415	911	208	220	0	20	0	668	17	49	34228	868	170	164	1	17	0	609	16	49	11134	387	87	65	0	3	0	323	5	49	18086	694	136	130	0	7	0	536	10	49	10696	485	99	124	0	6	0	405
Age_0_9	50	14614	8284	1927	2268	0	0	0	8563	0	50	67608	15369	3187	3100	0	0	0	11284	0	50	12588	5536	1247	1329	0	0	0	5103	0	50	21143	9199	2017	2298	0	0	0	8935	0	50	9496	5830	1458	1665	0	0	0	6665
Age_10_19	50	29477	8429	1868	1955	0	0	0	7546	0	50	77231	10581	2170	2040	0	0	0	7609	0	50	16600	3730	773	819	0	0	0	3146	0	50	32567	7415	1545	1664	0	0	0	6198	0	50	16989	5084	1132	1314	0	0	0	4688
Age_20_29	50	24509	6190	1335	1391	0	0	0	5528	0	50	87188	11798	2473	2415	0	0	0	8955	0	50	17615	3143	611	665	0	0	0	2626	0	50	42133	8135	1683	1704	0	0	0	6660	0	50	16718	4230	863	918	0	0	0	3669
Age_30_39	50	23776	6177	1348	1453	0	0	0	5408	0	50	94117	13208	2787	2690	0	0	0	10152	0	50	21005	3825	804	861	0	0	0	3239	0	50	35387	6897	1392	1495	1	0	0	5844	0	50	17617	4542	920	1021	0	0	0	4059
Age_40_49	50	35404	6877	1443	1568	1	0	0	5928	0	50	99056	11108	2220	2327	0	0	0	8300	0	50	24430	3528	727	769	0	0	0	2904	0	50	40806	5939	1283	1307	0	0	0	5142	0	50	23223	4336	926	980	0	0	0	3746
Age_50_59	50	45851	8445	1735	1779	2	0	0	7131	0	50	96638	10167	2123	2105	1	0	0	7434	0	50	24594	3394	664	729	1	0	0	2814	0	50	46339	6583	1374	1398	2	0	0	5514	1	50	25712	4673	898	969	2	0	0	3846
Age_60_69	50	47737	4136	835	875	2	0	0	3249	3	50	85203	4078	767	794	5	0	0	2948	2	50	22962	1579	301	321	4	1	0	1235	1	50	44020	2973	602	599	2	0	0	2373	1	50	26593	2301	483	489	1	0	0	1868
Age_70_79	50	38588	2075	414	392	2	5	0	1695	8	50	61068	1828	322	382	2	6	0	1289	3	50	18923	777	159	166	4	0	0	713	3	50	33822	1436	306	313	0	3	0	1164	4	50	22316	1191	256	257	1	1	0	960
Age_80_150	50	20232	998	201	249	0	17	0	740	22	50	34050	939	182	180	1	15	0	687	19	50	11045	435	92	70	0	4	0	353	5	50	17973	724	158	133	0	13	0	588	10	50	10588	534	99	137	0	7	0	449
Age_0_9	51	13479	8440	2005	2396	0	0	0	9336	0	51	64585	16616	3470	3454	0	0	0	12423	0	51	11721	5765	1263	1460	0	0	0	5594	0	51	19695	9540	2153	2508	0	0	0	9696	0	51	8707	5937	1498	1810	0	0	0	7162
Age_10_19	51	28066	8832	1978	2141	0	0	0	8258	0	51	75013	11597	2354	2229	0	0	0	8438	0	51	15944	3912	885	889	0	0	0	3438	0	51	31269	7808	1679	1812	0	0	0	6821	0	51	16187	5284	1198	1401	0	0	0	5137
Age_20_29	51	23468	6499	1414	1513	0	0	0	6059	0	51	84759	12883	2655	2640	0	0	0	9892	0	51	17101	3270	706	723	0	0	0	2860	0	51	40656	8617	1882	1808	0	0	0	7352	0	51	16069	4400	913	1006	0	0	0	4010
Age_30_39	51	22799	6410	1413	1567	0	0	0	5973	0	51	91365	14351	3026	2978	0	0	0	11234	0	51	20375	3955	904	936	0	0	0	3564	0	51	34165	7260	1573	1612	1	0	0	6405	0	51	16906	4709	989	1117	0	0	0	4438
Age_40_49	51	34216	7315	1503	1675	1	0	0	6511	0	51	96733	12157	2423	2530	0	0	0	9168	0	51	23802	3721	803	855	0	0	0	3177	0	51	39670	6388	1364	1435	0	0	0	5620	0	51	22492	4545	989	1070	0	0	0	4115
Age_50_59	51	44388	8875	1958	1942	2	0	0	7778	0	51	94453	11206	2222	2320	2	0	0	8265	0	51	23975	3626	710	792	1	0	0	3092	0	51	45132	6992	1467	1565	2	0	0	6052	1	51	24961	4837	1024	1033	2	0	0	4243
Age_60_69	51	46927	4492	883	969	2	0	0	3561	3	51	84271	4512	894	853	5	0	0	3260	2	51	22666	1688	322	362	4	1	0	1360	1	51	43409	3225	667	658	3	0	0	2607	1	51	26126	2524	513	537	1	0	0	2034
Age_70_79	51	38171	2249	455	435	4	7	0	1850	8	51	60669	2025	356	405	2	8	0	1432	3	51	18761	845	171	186	4	0	0	775	3	51	33531	1567	320	351	1	3	0	1270	5	51	22077	1282	274	287	1	0	0	1060
Age_80_150	51	20018	1088	213	263	0	24	0	830	23	51	33813	1058	225	194	1	11	0	747	24	51	10948	479	98	81	0	5	0	388	5	51	17816	807	147	152	0	15	0	650	12	51	10486	572	113	146	0	7	0	490
Age_0_9	52	12247	8708	2031	2578	0	0	0	10092	0	52	61457	17782	3770	3794	0	0	0	13745	0	52	10874	5853	1423	1551	0	0	0	6102	0	52	18262	9886	2240	2689	0	0	0	10515	0	52	7893	6077	1494	1911	0	0	0	7739
Age_10_19	52	26572	9327	2048	2330	0	0	0	8998	0	52	72739	12515	2591	2466	0	0	0	9320	0	52	15266	4147	920	974	0	0	0	3761	0	52	29921	8234	1777	2002	0	0	0	7455	0	52	15318	5564	1230	1494	0	0	0	5601
Age_20_29	52	22337	6846	1513	1641	0	0	0	6616	0	52	82286	13901	2864	2881	0	0	0	10897	0	52	16467	3501	756	790	0	0	0	3146	0	52	39111	9178	1955	2019	0	0	0	8052	0	52	15272	4660	1003	1068	0	0	0	4395
Age_30_39	52	21698	6767	1447	1713	0	0	0	6537	0	52	88688	15238	3308	3264	0	0	0	12456	0	52	19561	4281	962	1018	0	0	0	3912	0	52	32834	7715	1678	1789	1	0	0	6999	0	52	16045	4998	1079	1180	0	0	0	4857
Age_40_49	52	32872	7806	1636	1810	2	0	0	7095	0	52	94385	13018	2704	2779	0	0	0	10125	0	52	23021	4063	852	929	0	0	0	3493	0	52	38417	6903	1505	1545	0	0	0	6107	0	52	21648	4844	1036	1173	0	0	0	4510
Age_50_59	52	42693	9502	2087	2148	2	0	0	8511	0	52	92293	12061	2459	2513	1	0	0	9140	1	52	23265	3948	736	866	1	0	0	3380	0	52	43726	7569	1556	1731	2	0	0	6626	1	52	24054	5207	1059	1131	2	0	0	4647
Age_60_69	52	46061	4828	966	1058	2	0	0	3919	3	52	83332	4955	963	917	4	0	0	3623	3	52	22336	1816	361	392	4	1	0	1493	1	52	42741	3501	744	744	4	0	0	2835	1	52	25647	2711	567	569	3	0	0	2238
Age_70_79	52	37648	2506	503	473	4	7	0	2029	9	52	60229	2242	419	428	2	9	0	1566	5	52	18576	924	186	202	4	0	0	850	3	52	33231	1675	348	386	2	2	0	1398	6	52	21836	1376	297	310	3	2	0	1157
Age_80_150	52	19795	1192	235	274	0	25	0	910	28	52	33570	1184	240	221	1	13	0	818	26	52	10860	515	107	90	0	5	0	422	5	52	17641	898	159	172	0	15	0	698	16	52	10356	636	122	162	0	6	0	531
Age_0_9	53	11148	8774	2106	2749	0	0	0	10879	0	53	58246	18932	4071	4154	0	0	0	15145	0	53	10011	6008	1498	1700	0	0	0	6586	0	53	16767	10223	2352	2894	0	0	0	11356	0	53	7163	6056	1550	2042	0	0	0	8303
Age_10_19	53	25161	9569	2215	2495	0	0	0	9835	0	53	70280	13492	2820	2731	0	0	0	10308	0	53	14592	4354	976	1056	0	0	0	4090	0	53	28573	8595	1886	2173	0	0	0	8162	0	53	14500	5724	1318	1582	0	0	0	6083
Age_20_29	53	21267	7150	1561	1762	0	0	0	7213	0	53	79493	15143	3046	3141	0	0	0	12006	0	53	15848	3676	823	864	0	0	0	3449	0	53	37581	9672	2047	2241	0	0	0	8774	0	53	14593	4792	1099	1170	0	0	0	4744
Age_30_39	53	20656	7012	1558	1854	0	0	0	7082	0	53	85635	16489	3606	3559	0	0	0	13665	0	53	18826	4536	965	1124	0	0	0	4283	0	53	31515	8059	1806	1910	1	0	0	7725	0	53	15314	5124	1161	1315	0	0	0	5245
Age_40_49	53	31561	8187	1752	1965	2	0	0	7754	0	53	91686	14234	2861	3035	0	0	0	11195	0	53	22330	4288	893	1002	1	0	0	3844	0	53	37193	7262	1652	1687	0	0	0	6683	0	53	20879	5045	1140	1270	0	0	0	4877
Age_50_59	53	41148	9952	2162	2337	3	0	0	9341	0	53	89866	13055	2632	2776	1	0	0	10137	1	53	22564	4164	873	916	1	0	0	3678	0	53	42389	8013	1688	1874	3	0	0	7243	1	53	23203	5441	1159	1221	2	0	0	5074
Age_60_69	53	45224	5107	1019	1137	3	0	0	4344	3	53	82232	5467	1059	1014	4	0	0	4018	3	53	22004	1942	390	428	4	1	0	1634	1	53	42093	3770	758	808	4	0	0	3136	1	53	25152	2899	614	633	3	0	0	2434
Age_70_79	53	37154	2687	557	531	5	10	0	2226	9	53	59729	2469	464	477	3	10	0	1743	5	53	18383	1022	198	227	4	0	0	908	3	53	32868	1852	349	423	3	4	0	1543	6	53	21540	1508	342	345	2	1	0	1242
Age_80_150	53	19543	1308	268	285	1	28	0	997	29	53	33302	1308	270	247	1	12	0	903	30	53	10737	588	106	108	0	5	0	455	5	53	17449	977	173	192	0	18	0	773	17	53	10242	667	145	163	0	14	0	582
Age_0_9	54	10048	8856	2177	2873	0	0	0	11702	0	54	54778	20153	4401	4522	0	0	0	16694	0	54	9162	6125	1599	1821	0	0	0	7096	0	54	15412	10325	2442	3066	0	0	0	12347	0	54	6395	6085	1557	2189	0	0	0	8888
Age_10_19	54	23762	9886	2295	2688	0	0	0	10644	0	54	67837	14336	2998	3004	0	0	0	11456	0	54	13863	4576	1012	1149	0	0	0	4468	0	54	27156	9000	1969	2337	0	0	0	8927	0	54	13638	5927	1376	1697	0	0	0	6569
Age_20_29	54	20158	7449	1641	1899	0	0	0	7806	0	54	76727	16152	3296	3406	0	0	0	13248	0	54	15147	3942	886	937	0	0	0	3748	0	54	35929	10199	2113	2475	0	0	0	9599	0	54	13757	5059	1123	1286	0	0	0	5173
Age_30_39	54	19503	7281	1684	1996	0	0	0	7698	0	54	82654	17571	3834	3917	0	1	0	14977	0	54	17942	4880	1054	1199	0	0	0	4659	0	54	29951	8696	1855	2104	1	0	0	8409	0	54	14453	5392	1238	1419	0	0	0	5657
Age_40_49	54	30143	8622	1869	2118	2	0	0	8467	0	54	89115	15141	3183	3292	0	0	0	12280	0	54	21516	4624	940	1078	1	0	0	4199	0	54	35826	7766	1718	1883	0	0	0	7284	0	54	19963	5393	1172	1384	0	0	0	5299
Age_50_59	54	39372	10529	2339	2515	3	0	0	10185	0	54	87506	13807	2975	3005	1	0	0	11173	1	54	21744	4496	938	1025	1	0	0	3992	0	54	40925	8533	1801	2025	3	0	0	7923	1	54	22225	5764	1245	1343	3	0	0	5520
Age_60_69	54	44262	5447	1139	1213	3	0	0	4770	3	54	81191	5847	1182	1138	4	0	0	4432	3	54	21631	2097	421	458	4	1	0	1791	1	54	41378	4028	842	892	3	0	0	3425	2	54	24614	3121	636	694	3	0	0	2667
Age_70_79	54	36640	2874	631	591	6	10	0	2416	11	54	59216	2704	505	520	6	10	0	1933	6	54	18165	1141	204	245	4	0	0	983	3	54	32506	1998	399	453	4	3	0	1678	7	54	21248	1652	340	375	2	3	0	1360
Age_80_150	54	19282	1409	305	307	1	25	0	1095	35	54	33014	1440	282	285	1	14	0	1007	30	54	10624	632	124	115	0	7	0	497	5	54	17264	1044	199	206	0	20	0	847	19	54	10118	712	148	176	0	15	0	643
Age_0_9	55	9023	8847	2278	2975	0	0	0	12533	0	55	51278	21199	4727	4986	0	0	0	18358	0	55	8319	6234	1579	1979	0	0	0	7692	0	55	14055	10505	2526	3253	0	0	0	13253	0	55	5730	6064	1542	2286	0	0	0	9492
Age_10_19	55	22303	10183	2399	2832	0	0	0	11558	0	55	65193	15269	3223	3352	0	0	0	12594	0	55	13139	4731	1115	1235	0	0	0	4848	0	55	25758	9361	2043	2535	0	0	0	9692	0	55	12820	6041	1430	1804	0	0	0	7112
Age_20_29	55	19032	7653	1742	2050	0	0	0	8476	0	55	73674	17332	3497	3782	0	0	0	14544	0	55	14530	4111	920	1029	0	0	0	4070	0	55	34290	10588	2331	2630	0	0	0	10476	0	55	13056	5194	1166	1397	0	0	0	5585
Age_30_39	55	18462	7432	1762	2152	0	0	0	8354	0	55	79258	18880	4063	4300	0	1	0	16452	0	55	17176	5077	1121	1296	0	0	0	5064	0	55	28633	9041	1935	2256	1	0	0	9150	0	55	13711	5513	1264	1519	0	0	0	6152
Age_40_49	55	28800	8995	1968	2307	2	0	0	9149	0	55	86156	16342	3433	3590	0	0	0	13490	0	55	20741	4841	1009	1179	1	0	0	4587	0	55	34505	8131	1851	2012	0	0	0	7978	0	55	19115	5630	1218	1510	0	0	0	5738
Age_50_59	55	37672	11001	2456	2753	3	0	0	11058	0	55	84804	14971	3118	3318	3	0	0	12253	1	55	20994	4738	1023	1096	1	0	0	4344	0	55	39420	9076	1913	2198	3	0	0	8600	1	55	21329	6022	1287	1476	3	0	0	5983
Age_60_69	55	43309	5766	1218	1327	4	0	0	5210	3	55	79955	6344	1317	1263	5	0	0	4910	3	55	21253	2226	456	504	4	1	0	1959	1	55	40684	4250	897	997	3	0	0	3737	2	55	24063	3295	702	736	5	0	0	2934
Age_70_79	55	36135	3034	682	664	6	11	0	2636	11	55	58676	2922	586	573	7	12	0	2118	6	55	17919	1240	251	255	4	1	0	1072	3	55	32119	2135	438	496	4	4	0	1845	7	55	20951	1766	356	408	2	3	0	1494
Age_80_150	55	19042	1476	324	326	1	29	0	1225	36	55	32712	1571	312	309	1	16	0	1120	32	55	10500	686	139	131	0	10	0	533	5	55	17064	1115	231	223	0	19	0	925	22	55	9992	755	150	200	0	14	0	700
Age_0_9	56	8068	8764	2293	3164	0	0	0	13367	0	56	47721	22313	4910	5450	0	0	0	20154	0	56	7517	6271	1581	2121	0	0	0	8313	0	56	12743	10552	2640	3421	0	0	0	14236	0	56	5137	5983	1549	2408	0	0	0	10037
Age_10_19	56	20866	10420	2440	3039	0	0	0	12510	0	56	62459	16186	3489	3665	0	0	0	13832	0	56	12380	4959	1116	1367	0	0	0	5246	0	56	24326	9752	2160	2676	0	0	0	10475	0	56	12052	6111	1445	1931	0	0	0	7668
Age_20_29	56	17815	7966	1825	2172	0	0	0	9175	0	56	70782	18172	3805	4146	0	0	0	15924	0	56	13789	4392	928	1135	0	0	0	4416	0	56	32518	11117	2475	2842	0	0	0	11363	0	56	12263	5382	1243	1503	0	0	0	6007
Age_30_39	56	17320	7694	1792	2325	0	0	0	9031	0	56	75964	19921	4336	4701	0	1	0	18031	0	56	16237	5416	1157	1417	0	0	0	5507	0	56	27070	9497	2051	2453	0	0	0	9945	0	56	12849	5703	1335	1612	0	0	0	6660
Age_40_49	56	27318	9437	2086	2497	2	0	0	9881	0	56	83314	17333	3628	3963	0	0	0	14773	0	56	19842	5201	1046	1278	1	0	0	4990	0	56	33064	8556	1959	2200	2	0	0	8696	0	56	18128	5929	1318	1620	0	0	0	6216
Age_50_59	56	35875	11565	2573	3012	3	0	0	11915	0	56	82152	15827	3420	3607	3	0	0	13458	1	56	20097	5083	1093	1151	1	0	0	4771	0	56	37795	9620	2013	2415	3	0	0	9364	1	56	20352	6321	1358	1597	4	0	0	6468
Age_60_69	56	42303	6077	1335	1438	5	0	0	5676	3	56	78702	6830	1448	1400	6	0	0	5408	3	56	20844	2371	505	558	4	1	0	2120	1	56	39828	4565	1012	1095	3	0	0	4065	2	56	23478	3481	772	797	5	0	0	3202
Age_70_79	56	35537	3268	728	720	6	9	0	2898	13	56	58041	3214	651	654	9	10	0	2311	10	56	17685	1337	268	277	3	1	0	1170	4	56	31701	2299	469	552	4	6	0	2010	7	56	20579	1892	411	447	2	2	0	1645
Age_80_150	56	18783	1553	331	362	1	34	0	1357	38	56	32403	1716	327	340	1	13	0	1237	36	56	10384	714	155	146	0	9	0	589	7	56	16858	1179	251	256	0	20	0	1010	25	56	9882	774	170	210	0	16	0	758
Age_0_9	57	7194	8659	2306	3291	0	0	0	14206	0	57	44265	23130	5224	5911	0	0	0	22018	0	57	6762	6341	1539	2242	0	0	0	8919	0	57	11520	10564	2652	3606	0	0	0	15250	0	57	4575	5888	1538	2488	0	0	0	10625
Age_10_19	57	19459	10628	2498	3287	0	0	0	13403	0	57	59600	17138	3776	3980	0	0	0	15137	0	57	11682	5074	1180	1455	0	0	0	5677	0	57	22942	9984	2270	2888	0	0	0	11305	0	57	11233	6269	1423	2064	0	0	0	8218
Age_20_29	57	16719	8114	1888	2306	0	0	0	9926	0	57	67553	19239	4167	4509	0	0	0	17361	0	57	13104	4570	978	1226	1	0	0	4781	0	57	30854	11431	2627	3072	0	0	0	12331	0	57	11599	5381	1296	1613	0	0	0	6509
Age_30_39	57	16275	7862	1839	2444	0	0	0	9742	0	57	72414	21058	4688	5072	0	1	0	19721	0	57	15418	5634	1191	1530	0	0	0	5961	0	57	25642	9822	2181	2619	0	0	0	10752	0	57	12085	5779	1427	1702	0	0	0	7166
Age_40_49	57	25924	9719	2252	2680	2	0	0	10644	0	57	80132	18450	3922	4382	0	0	0	16125	0	57	19038	5409	1120	1366	1	0	0	5424	0	57	31695	8903	2064	2451	2	0	0	9362	0	57	17223	6093	1394	1765	0	0	0	6736
Age_50_59	57	34205	11897	2704	3226	4	0	0	12907	0	57	79141	16989	3664	3910	5	0	0	14758	1	57	19317	5245	1175	1265	1	0	0	5193	0	57	36235	10003	2207	2565	2	0	0	10198	1	57	19419	6549	1402	1707	4	0	0	7019
Age_60_69	57	41274	6421	1397	1568	5	0	0	6169	3	57	77293	7414	1550	1540	5	0	0	5991	4	57	20457	2496	526	596	4	2	0	2322	1	57	39036	4814	1091	1200	4	0	0	4423	2	57	22927	3645	827	870	5	0	0	3461
Age_70_79	57	35002	3392	781	796	6	11	0	3177	14	57	57410	3466	698	698	8	10	0	2599	11	57	17440	1416	292	317	3	3	0	1270	4	57	31279	2451	502	592	4	8	0	2205	7	57	20280	1960	438	485	2	3	0	1810
Age_80_150	57	18479	1663	367	403	1	31	0	1472	43	57	32060	1856	369	375	1	22	0	1354	36	57	10254	762	164	155	0	11	0	650	8	57	16625	1274	247	286	0	22	0	1114	31	57	9722	840	170	233	1	18	0	825
Age_0_9	58	6387	8455	2319	3413	0	0	0	15082	0	58	40797	23951	5444	6406	0	0	0	23950	0	58	6077	6331	1555	2354	0	0	0	9486	0	58	10330	10477	2681	3835	0	0	0	16269	0	58	4025	5742	1517	2588	0	0	0	11242
Age_10_19	58	18134	10717	2573	3499	0	0	0	14352	0	58	56750	17989	3981	4368	0	0	0	16543	0	58	10957	5207	1204	1567	0	0	0	6133	0	58	21578	10191	2378	3084	0	0	0	12158	0	58	10449	6314	1484	2166	0	0	0	8794
Age_20_29	58	15642	8219	1995	2472	0	0	0	10625	0	58	64408	20169	4390	4972	0	0	0	18890	0	58	12367	4760	1044	1294	1	0	0	5194	0	58	29001	11925	2731	3310	0	0	0	13348	0	58	10834	5506	1348	1716	1	0	0	6993
Age_30_39	58	15176	8082	1872	2583	0	0	0	10449	0	58	68960	22031	4968	5521	0	1	0	21473	0	58	14480	5915	1255	1630	0	0	0	6454	0	58	24051	10233	2335	2790	0	0	0	11607	0	58	11240	5954	1401	1867	0	0	0	7697
Age_40_49	58	24477	10009	2328	2927	3	0	0	11477	0	58	76972	19412	4165	4765	0	0	0	17697	0	58	18104	5714	1249	1452	1	0	0	5838	0	58	30126	9408	2139	2651	2	0	0	10151	0	58	16234	6362	1423	1905	0	0	0	7287
Age_50_59	58	32413	12304	2760	3444	6	0	0	14016	0	58	76223	17928	3871	4238	6	0	0	16201	1	58	18420	5521	1243	1367	2	0	0	5643	0	58	34490	10578	2338	2750	2	0	0	11052	1	58	18399	6769	1542	1801	4	0	0	7585
Age_60_69	58	40164	6787	1469	1673	5	0	0	6736	3	58	75939	7897	1690	1692	7	1	0	6567	4	58	19954	2691	565	651	4	2	0	2536	1	58	38163	5113	1119	1334	5	0	0	4834	2	58	22285	3832	908	929	5	0	0	3776
Age_70_79	58	34424	3559	805	881	6	11	0	3477	16	58	56692	3823	723	779	9	10	0	2852	12	58	17192	1507	302	346	3	3	0	1388	4	58	30814	2627	566	628	6	10	0	2390	7	58	19932	2067	472	522	4	3	0	1977
Age_80_150	58	18165	1775	398	439	1	33	0	1599	49	58	31681	2030	405	410	1	29	0	1478	39	58	10109	818	170	175	0	9	0	711	12	58	16393	1365	258	320	0	22	0	1208	33	58	9537	935	172	254	1	18	0	890
Age_0_9	59	5655	8193	2280	3540	0	0	0	15988	0	59	37427	24485	5679	6928	0	0	0	26029	0	59	5453	6209	1598	2438	0	0	0	10105	0	59	9328	10177	2738	4052	0	0	0	17297	0	59	3548	5524	1564	2641	0	0	0	11837
Age_10_19	59	16840	10711	2709	3641	0	0	0	15374	0	59	53846	18746	4300	4732	0	0	0	18007	0	59	10276	5275	1249	1652	0	0	0	6616	0	59	20240	10351	2487	3290	0	0	0	13021	0	59	9786	6216	1556	2297	0	0	0	9352
Age_20_29	59	14578	8300	2050	2681	0	0	0	11344	0	59	61020	21180	4656	5365	0	0	0	20608	0	59	11702	4891	1078	1396	1	0	0	5592	0	59	27349	12193	2805	3584	0	0	0	14384	0	59	10177	5523	1371	1819	1	0	0	7507
Age_30_39	59	14153	8178	1938	2738	0	0	0	11155	0	59	65288	23182	5208	6005	0	1	0	23270	0	59	13715	5992	1345	1724	0	0	0	6958	0	59	22603	10451	2449	3027	0	0	0	12486	0	59	10535	5961	1438	1972	0	0	0	8253
Age_40_49	59	23063	10257	2359	3111	3	0	0	12428	0	59	73531	20530	4420	5077	0	0	0	19453	0	59	17248	5886	1350	1539	1	0	0	6334	0	59	28591	9817	2245	2814	2	0	0	11008	0	59	15453	6405	1481	2015	0	0	0	7857
Age_50_59	59	30596	12691	2900	3654	7	0	0	15095	0	59	73040	19070	4086	4579	5	0	0	17687	1	59	17574	5768	1273	1511	2	0	0	6068	0	59	32882	10960	2478	2951	3	0	0	11936	1	59	17477	6881	1588	1935	5	0	0	8214
Age_60_69	59	39089	7036	1618	1785	5	0	0	7301	3	59	74374	8539	1812	1871	8	1	0	7188	4	59	19484	2824	628	707	4	2	0	2754	1	59	37217	5407	1203	1423	6	0	0	5312	2	59	21717	3946	952	1015	4	0	0	4100
Age_70_79	59	33762	3795	835	942	7	12	0	3808	18	59	55956	4157	781	851	9	10	0	3122	14	59	16923	1606	350	362	4	4	0	1492	4	59	30339	2781	631	677	6	9	0	2597	8	59	19573	2177	488	583	4	3	0	2148
Age_80_150	59	17854	1894	403	485	2	42	0	1728	51	59	31260	2233	418	447	1	33	0	1642	39	59	9978	850	192	193	0	8	0	768	15	59	16155	1429	287	340	0	25	0	1329	34	59	9390	981	197	269	1	20	0	945
Age_0_9	60	4998	7874	2222	3692	0	0	0	16870	0	60	34000	25097	5848	7352	0	0	0	28251	0	60	4831	6111	1584	2554	0	0	0	10723	0	60	8366	10001	2640	4301	0	0	0	18284	0	60	3125	5262	1560	2726	0	0	0	12441
Age_10_19	60	15613	10651	2734	3872	0	0	0	16405	0	60	50835	19581	4468	5113	0	0	0	19634	0	60	9582	5340	1315	1751	0	0	0	7080	0	60	18838	10510	2573	3508	0	0	0	13960	0	60	9092	6204	1564	2414	0	0	0	9933
Age_20_29	60	13516	8368	2167	2776	0	0	0	12126	0	60	57808	21882	4985	5762	0	0	0	22392	0	60	10968	5036	1183	1459	1	0	0	6013	0	60	25590	12524	2928	3810	0	0	0	15463	0	60	9435	5582	1409	1941	1	0	0	8030
Age_30_39	60	13079	8319	1976	2872	0	0	0	11916	0	60	61666	24087	5375	6482	0	1	0	25343	0	60	12796	6179	1442	1852	0	0	0	7465	0	60	21112	10720	2479	3228	0	0	0	13477	0	60	9729	6072	1490	2051	0	0	0	8817
Age_40_49	60	21613	10487	2488	3252	3	0	0	13378	0	60	70338	21322	4763	5443	0	0	0	21145	0	60	16359	6114	1363	1651	1	0	0	6870	0	60	27009	10275	2360	2973	2	0	0	11858	0	60	14525	6595	1511	2142	0	0	0	8438
Age_50_59	60	28822	12867	3131	3889	7	0	0	16227	0	60	69904	20001	4386	4931	7	0	0	19238	1	60	16697	5989	1338	1594	3	0	0	6575	0	60	31186	11380	2631	3170	4	0	0	12839	1	60	16374	7176	1657	2061	5	0	0	8827
Age_60_69	60	37977	7326	1678	1937	6	0	0	7910	3	60	72813	9062	1992	2041	7	1	0	7876	5	60	18997	2987	650	777	4	1	0	2986	2	60	36217	5782	1240	1549	6	0	0	5774	2	60	21061	4147	997	1092	4	0	0	4433
Age_70_79	60	33119	4018	864	1013	8	15	0	4123	19	60	55195	4467	859	939	9	12	0	3404	15	60	16655	1698	364	392	4	5	0	1622	5	60	29784	3014	656	751	7	10	0	2818	8	60	19191	2288	517	615	2	6	0	2355
Age_80_150	60	17521	2000	454	511	2	50	0	1865	56	60	30803	2412	464	494	1	38	0	1821	40	60	9808	909	186	222	0	8	0	856	15	60	15909	1490	337	371	1	32	0	1424	35	60	9199	1052	231	278	1	21	0	1017
Age_0_9	61	4438	7523	2114	3819	0	0	0	17762	0	61	30785	25371	6085	7837	0	0	0	30470	0	61	4285	5912	1604	2643	0	0	0	11359	0	61	7487	9682	2668	4437	0	0	0	19318	0	61	2736	5017	1533	2809	0	0	0	13019
Age_10_19	61	14479	10553	2805	4061	0	0	0	17377	0	61	47954	20241	4566	5564	0	0	0	21306	0	61	8958	5299	1356	1869	0	0	0	7586	0	61	17499	10643	2579	3720	0	0	0	14948	0	61	8414	6144	1562	2541	0	0	0	10546
Age_20_29	61	12536	8414	2164	2933	0	0	0	12906	0	61	54352	22771	5253	6163	0	0	0	24290	0	61	10276	5156	1210	1557	1	0	0	6460	0	61	23951	12684	2998	4087	0	0	0	16595	0	61	8768	5576	1446	2027	1	0	0	8580
Age_30_39	61	12087	8320	2064	2979	0	0	0	12712	0	61	57947	24911	5670	6927	0	1	0	27498	0	61	12055	6203	1470	1986	0	0	0	8020	0	61	19715	10893	2525	3461	0	0	0	14422	0	61	9037	6062	1501	2180	0	0	0	9379
Age_40_49	61	20265	10583	2579	3502	3	0	0	14289	0	61	66912	22190	5097	5879	0	0	0	22933	0	61	15552	6211	1400	1783	1	0	0	7411	0	61	25542	10476	2484	3180	2	0	0	12793	0	61	13655	6678	1564	2233	1	0	0	9080
Age_50_59	61	27149	13065	3163	4128	7	0	0	17430	1	61	66618	20897	4721	5299	7	0	0	20925	1	61	15835	6130	1420	1697	2	0	0	7112	0	61	29588	11652	2739	3404	5	0	0	13822	1	61	15517	7165	1744	2177	4	0	0	9493
Age_60_69	61	36868	7558	1722	2067	5	0	0	8613	4	61	71122	9707	2079	2224	7	1	0	8652	5	61	18487	3150	694	808	4	1	0	3258	2	61	35237	6090	1330	1624	6	0	0	6281	2	61	20450	4254	1044	1169	5	0	0	4812
Age_70_79	61	32418	4269	916	1096	9	14	0	4434	23	61	54337	4838	949	1011	10	16	0	3721	18	61	16341	1814	390	418	5	5	0	1767	5	61	29232	3233	717	807	6	14	0	3029	10	61	18781	2447	530	668	3	6	0	2538
Age_80_150	61	17168	2113	488	552	2	54	0	2022	60	61	30376	2573	523	536	1	38	0	1979	47	61	9674	915	217	238	0	10	0	934	16	61	15616	1612	372	392	2	36	0	1531	38	61	9036	1085	247	298	1	23	0	1108
Age_0_9	62	3895	7175	1996	3929	0	0	0	18661	0	62	27801	25394	6160	8378	0	0	0	32815	0	62	3780	5712	1591	2713	0	0	0	12007	0	62	6633	9439	2528	4580	0	0	0	20412	0	62	2392	4751	1472	2837	0	0	0	13662
Age_10_19	62	13360	10423	2800	4220	0	0	0	18472	0	62	45043	20729	4840	5924	0	0	0	23095	0	62	8307	5344	1355	1988	0	0	0	8074	0	62	16255	10622	2633	3881	0	0	0	15998	0	62	7735	6084	1562	2619	0	0	0	11207
Age_20_29	62	11581	8394	2130	3117	0	0	0	13731	0	62	51104	23305	5465	6605	0	0	0	26350	0	62	9519	5267	1265	1684	1	0	0	6924	0	62	22286	12844	3117	4323	0	0	0	17745	0	62	8058	5611	1464	2111	1	0	0	9153
Age_30_39	62	11131	8314	2080	3142	0	0	0	13495	0	62	54357	25606	5870	7457	0	1	0	29663	0	62	11253	6243	1531	2120	0	0	0	8587	0	62	18242	11159	2547	3639	0	0	0	15429	0	62	8320	6062	1541	2266	0	0	0	9970
Age_40_49	62	18942	10674	2595	3706	3	0	0	15301	0	62	63562	22939	5317	6308	0	0	0	24885	0	62	14627	6419	1464	1890	1	0	0	7957	0	62	23966	10848	2488	3392	2	0	0	13781	0	62	12740	6809	1634	2334	1	0	0	9693
Age_50_59	62	25475	13191	3204	4378	8	0	0	18686	1	62	63353	21619	4981	5705	7	0	0	22802	1	62	14961	6286	1480	1836	2	0	0	7631	0	62	27922	11959	2784	3678	6	0	0	14861	1	62	14542	7304	1778	2304	5	0	0	10167
Age_60_69	62	35676	7852	1831	2200	6	0	0	9268	4	62	69425	10307	2216	2405	8	1	0	9430	5	62	17949	3302	754	857	5	1	0	3534	2	62	34175	6424	1424	1735	8	0	0	6802	2	62	19790	4417	1048	1265	5	0	0	5209
Age_70_79	62	31764	4428	1007	1167	10	12	0	4765	26	62	53522	5080	1048	1084	11	17	0	4119	19	62	16056	1866	404	468	5	5	0	1936	5	62	28681	3385	772	888	7	14	0	3289	12	62	18393	2564	553	711	3	8	0	2740
Age_80_150	62	16818	2241	499	598	2	53	0	2181	67	62	29936	2711	546	608	1	44	0	2179	48	62	9530	971	208	264	0	10	0	1003	18	62	15332	1700	393	426	2	41	0	1662	43	62	8846	1140	272	319	1	23	0	1194
Age_0_9	63	3455	6752	1931	3992	0	0	0	19526	0	63	25059	25242	6138	8893	0	0	0	35216	0	63	3316	5518	1537	2780	0	0	0	12652	0	63	5879	9053	2559	4677	0	0	0	21424	0	63	2093	4476	1398	2932	0	0	0	14215
Age_10_19	63	12330	10239	2762	4433	0	0	0	19511	0	63	42118	21140	5066	6295	0	0	0	25012	0	63	7735	5286	1370	2062	0	0	0	8615	0	63	15065	10564	2686	4022	0	0	0	17052	0	63	7145	5939	1588	2703	0	0	0	11832
Age_20_29	63	10692	8337	2124	3238	0	0	0	14562	0	63	47636	23966	5688	7048	0	0	0	28491	0	63	8841	5323	1281	1787	1	0	0	7427	0	63	20670	12981	3136	4566	0	0	0	18962	0	63	7464	5583	1426	2217	1	0	0	9707
Age_30_39	63	10205	8278	2062	3282	0	0	0	14335	0	63	50616	26374	6052	7941	0	1	0	31970	0	63	10494	6273	1562	2234	0	0	0	9171	0	63	16928	11167	2618	3854	0	0	0	16449	0	63	7706	5955	1552	2369	0	0	0	10577
Age_40_49	63	17725	10694	2627	3864	3	0	0	16308	0	63	59968	23822	5558	6707	0	0	0	26956	0	63	13783	6498	1534	2015	1	0	0	8527	0	63	22519	11099	2561	3567	2	0	0	14729	0	63	12000	6734	1662	2437	1	0	0	10377
Age_50_59	63	23912	13215	3269	4661	9	0	0	19876	1	63	59975	22430	5242	6205	7	0	0	24608	1	63	14154	6392	1524	1939	2	0	0	8185	0	63	26354	12207	2822	3910	6	0	0	15910	2	63	13686	7287	1855	2454	5	0	0	10813
Age_60_69	63	34528	8040	1927	2346	8	0	0	9984	4	63	67583	10923	2399	2592	11	1	0	10283	5	63	17439	3456	755	932	6	2	0	3812	2	63	33179	6699	1494	1826	8	0	0	7362	2	63	19200	4516	1061	1350	6	0	0	5601
Age_70_79	63	31012	4716	1008	1251	11	18	0	5137	26	63	52672	5326	1121	1190	11	17	0	4543	20	63	15745	1946	452	505	4	5	0	2082	6	63	28156	3517	821	952	8	16	0	3565	13	63	18017	2626	598	759	5	8	0	2959
Age_80_150	63	16466	2334	531	648	2	53	0	2352	73	63	29484	2854	595	662	1	46	0	2374	57	63	9350	1040	236	278	1	12	0	1069	18	63	15047	1799	388	482	2	39	0	1793	49	63	8663	1172	294	335	1	30	0	1299
Age_0_9	64	3033	6401	1912	4014	0	0	0	20296	0	64	22443	24914	6141	9348	0	0	0	37702	0	64	2948	5245	1489	2851	0	0	0	13270	0	64	5217	8624	2537	4782	0	0	0	22432	0	64	1824	4228	1316	2970	0	0	0	14776
Age_10_19	64	11420	9929	2773	4569	0	0	0	20584	0	64	39318	21503	5201	6716	0	0	0	26893	0	64	7146	5271	1340	2141	0	0	0	9170	0	64	13952	10524	2639	4177	0	0	0	18097	0	64	6512	5890	1563	2769	0	0	0	12473
Age_20_29	64	9836	8230	2141	3373	0	0	0	15373	0	64	44463	24420	5837	7518	0	0	0	30591	0	64	8169	5353	1337	1857	1	0	0	7943	0	64	19045	13050	3265	4738	0	0	0	20217	0	64	6820	5581	1422	2317	1	0	0	10257
Age_30_39	64	9377	8118	2118	3384	0	0	0	15165	0	64	47192	26827	6181	8424	0	0	0	34329	1	64	9663	6386	1576	2338	1	0	0	9770	0	64	15601	11203	2766	4010	0	0	0	17436	0	64	7040	5929	1554	2465	0	0	0	11171
Age_40_49	64	16474	10642	2674	4076	3	0	0	17352	0	64	56583	24476	5686	7185	1	0	0	29080	0	64	12854	6608	1645	2110	1	0	0	9140	0	64	21072	11199	2703	3757	2	0	0	15744	0	64	11162	6760	1730	2526	1	0	0	11032
Age_50_59	64	22339	13169	3408	4880	11	0	0	21135	1	64	56780	22976	5458	6672	7	0	0	26574	1	64	13275	6485	1649	2039	2	0	0	8746	0	64	24752	12388	2879	4142	6	0	0	17042	2	64	12799	7299	1925	2561	5	0	0	11511
Age_60_69	64	33288	8324	2011	2497	10	0	0	10703	4	64	65775	11465	2475	2817	14	1	0	11245	5	64	16877	3617	814	1007	7	1	0	4078	3	64	32114	7002	1547	1959	9	1	0	7936	2	64	18571	4631	1089	1448	7	0	0	5988
Age_70_79	64	30310	4856	1085	1320	10	22	0	5550	26	64	51729	5633	1210	1306	11	20	0	4970	21	64	15426	2029	467	539	5	7	0	2266	6	64	27610	3661	838	1036	10	16	0	3861	16	64	17617	2720	617	803	7	10	0	3197
Age_80_150	64	16096	2411	533	706	2	60	0	2571	80	64	29000	3012	640	720	0	56	0	2585	60	64	9162	1112	235	303	1	13	0	1159	19	64	14766	1857	429	507	2	43	0	1940	55	64	8481	1203	307	377	1	23	0	1394
Age_0_9	65	2680	6005	1817	4057	0	0	0	21097	0	65	19996	24392	6273	9706	0	0	0	40181	0	65	2589	4929	1461	2922	0	0	0	13902	0	65	4618	8220	2450	4866	0	0	0	23438	0	65	1634	3912	1222	2995	0	0	0	15351
Age_10_19	65	10553	9628	2747	4739	0	0	0	21608	0	65	36556	21743	5360	7154	0	0	0	28818	0	65	6612	5169	1370	2223	0	0	0	9694	0	65	12908	10317	2703	4297	0	0	0	19164	0	65	6019	5659	1586	2820	0	0	0	13123
Age_20_29	65	9100	7987	2164	3529	0	0	0	16173	0	65	41338	24695	5986	7997	0	0	0	32813	0	65	7576	5279	1338	1958	1	0	0	8508	0	65	17630	12939	3305	5004	0	0	0	21437	0	65	6320	5426	1431	2390	1	0	0	10830
Age_30_39	65	8618	7897	2112	3495	0	0	0	16040	0	65	43855	26992	6457	8910	1	0	0	36738	1	65	8934	6373	1590	2414	1	0	0	10422	0	65	14417	11093	2783	4197	1	0	0	18525	0	65	6519	5757	1565	2555	0	0	0	11763
Age_40_49	65	15300	10626	2668	4238	3	0	0	18386	0	65	53056	25125	5935	7698	2	0	0	31195	0	65	12022	6692	1627	2252	1	0	0	9764	0	65	19714	11227	2814	3952	3	0	0	16767	0	65	10441	6677	1718	2675	0	0	0	11700
Age_50_59	65	20772	13183	3350	5126	12	0	0	22499	1	65	53515	23533	5680	7139	8	0	0	28592	1	65	12460	6516	1697	2145	2	0	0	9376	0	65	23238	12435	3000	4333	6	0	0	18197	2	65	11994	7203	1912	2679	5	0	0	12307
Age_60_69	65	32111	8543	2017	2675	13	0	0	11474	4	65	63869	11989	2698	3052	15	1	0	12168	5	65	16347	3737	866	1058	8	1	0	4384	3	65	31120	7179	1620	2073	8	0	0	8567	3	65	17954	4745	1121	1512	8	0	0	6394
Age_70_79	65	29607	5009	1148	1402	13	25	0	5947	28	65	50724	5998	1285	1384	15	23	0	5449	22	65	15105	2122	462	571	7	6	0	2464	8	65	27082	3789	856	1118	10	18	0	4159	16	65	17222	2812	577	871	7	10	0	3472
Age_80_150	65	15737	2501	540	753	1	71	0	2771	85	65	28461	3193	682	795	1	61	0	2812	68	65	8967	1187	249	306	1	20	0	1254	20	65	14456	1932	466	546	1	49	0	2092	57	65	8282	1253	317	397	1	27	0	1507
Age_0_9	66	2360	5665	1710	4080	0	0	0	21841	0	66	17722	23800	6204	10159	0	0	0	42663	0	66	2297	4642	1431	2969	0	0	0	14464	0	66	4048	7829	2362	4914	0	0	0	24439	0	66	1440	3649	1140	3010	0	0	0	15875
Age_10_19	66	9723	9315	2730	4859	0	0	0	22648	0	66	33936	21813	5501	7589	0	0	0	30792	0	66	6081	5114	1343	2271	0	0	0	10259	0	66	11935	10097	2637	4480	0	0	0	20240	0	66	5556	5490	1515	2901	0	0	0	13745
Age_20_29	66	8327	7813	2168	3659	1	0	0	16985	0	66	38403	24712	6139	8470	0	0	0	35105	0	66	6959	5288	1342	2042	1	0	0	9028	0	66	16195	12863	3320	5191	0	0	0	22746	0	66	5784	5307	1446	2437	2	0	0	11422
Age_30_39	66	7884	7757	2073	3587	0	0	0	16861	0	66	40575	27120	6696	9397	1	0	0	39164	1	66	8227	6328	1598	2496	1	0	0	11084	0	66	13257	10950	2796	4393	1	0	0	19619	0	66	5968	5649	1508	2621	0	0	0	12413
Age_40_49	66	14135	10560	2707	4404	3	0	0	19412	0	66	49749	25454	6255	8097	2	0	0	33454	0	66	11194	6752	1680	2365	1	0	0	10366	0	66	18271	11371	2793	4167	5	0	0	17870	0	66	9656	6687	1726	2792	0	0	0	12350
Age_50_59	66	19256	13193	3309	5387	12	0	0	23785	1	66	50310	23942	5834	7586	8	0	0	30787	1	66	11645	6564	1668	2292	3	0	0	10024	0	66	21615	12567	3111	4559	8	1	0	19348	2	66	11139	7195	1942	2813	6	0	0	13005
Age_60_69	66	30893	8764	2063	2856	15	1	0	12241	4	66	61952	12488	2843	3324	15	1	0	13169	5	66	15794	3841	894	1119	9	1	0	4743	3	66	30082	7427	1648	2212	7	0	0	9190	4	66	17277	4877	1171	1582	8	0	0	6819
Age_70_79	66	28888	5162	1164	1517	13	26	0	6376	33	66	49714	6323	1349	1521	16	21	0	5929	27	66	14777	2185	488	638	8	4	0	2635	10	66	26498	3934	906	1181	10	18	0	4484	17	66	16780	2915	611	919	9	9	0	3726
Age_80_150	66	15417	2508	603	793	1	73	0	2977	87	66	27944	3303	750	877	1	65	0	3056	77	66	8755	1257	284	324	1	22	0	1339	22	66	14172	2006	454	591	2	56	0	2259	59	66	8070	1337	292	440	1	29	0	1613
Age_0_9	67	2084	5257	1637	4084	0	0	0	22594	0	67	15556	23171	6174	10483	0	0	0	45164	0	67	2038	4305	1383	3011	0	0	0	15066	0	67	3570	7393	2213	5031	0	0	0	25385	0	67	1277	3406	1054	2991	0	0	0	16386
Age_10_19	67	8954	9045	2558	4975	0	0	0	23743	0	67	31429	21792	5469	8009	1	0	0	32931	0	67	5624	4995	1283	2340	0	0	0	10826	0	67	11000	9818	2674	4602	0	0	0	21295	0	67	5106	5278	1512	2979	0	0	0	14332
Age_20_29	67	7677	7525	2133	3777	1	0	0	17840	0	67	35545	24720	6199	8931	0	0	0	37434	0	67	6416	5197	1369	2124	1	0	0	9553	0	67	14890	12699	3302	5375	0	0	0	24049	0	67	5338	5130	1440	2491	2	0	0	11997
Age_30_39	67	7211	7520	2040	3718	0	0	0	17673	0	67	37411	27047	6803	9892	2	0	0	41798	1	67	7602	6212	1595	2645	1	0	0	11679	0	67	12145	10827	2745	4591	0	0	0	20708	0	67	5445	5544	1473	2683	0	0	0	13014
Age_40_49	67	13088	10345	2727	4560	3	0	0	20498	0	67	46392	25797	6423	8629	2	0	0	35768	0	67	10412	6733	1707	2497	1	0	0	11008	0	67	16997	11266	2893	4355	4	0	0	18962	0	67	8948	6643	1670	2894	0	0	0	13056
Age_50_59	67	17973	12894	3357	5569	12	0	0	25137	1	67	47152	24311	5939	8083	10	0	0	32972	1	67	10847	6590	1711	2406	3	0	0	10639	0	67	20189	12489	3203	4793	8	1	0	20526	2	67	10401	7028	1938	2999	6	0	0	13728
Age_60_69	67	29736	8854	2144	3043	16	1	0	13039	4	67	59969	13058	2921	3570	16	1	0	14257	5	67	15266	3903	955	1212	8	1	0	5055	4	67	29050	7618	1730	2336	8	0	0	9823	5	67	16651	4938	1207	1695	9	0	0	7234
Age_70_79	67	28165	5283	1215	1615	14	27	0	6825	35	67	48685	6621	1453	1658	18	25	0	6412	28	67	14429	2299	494	676	10	5	0	2822	10	67	25866	4110	921	1268	12	20	0	4833	18	67	16386	2972	653	963	9	9	0	3976
Age_80_150	67	15077	2555	614	837	2	78	0	3199	97	67	27363	3505	803	925	1	74	0	3315	87	67	8583	1273	310	340	1	23	0	1449	25	67	13834	2101	476	627	2	61	0	2434	64	67	7892	1376	300	460	2	28	0	1719
Age_0_9	68	1832	4864	1604	4053	0	0	0	23303	0	68	13744	22280	6111	10738	0	0	0	47675	0	68	1772	4065	1287	3056	0	0	0	15623	0	68	3122	6958	2073	5033	0	0	0	26406	0	68	1114	3166	1015	2987	0	0	0	16832
Age_10_19	68	8260	8652	2491	5104	0	0	0	24768	0	68	29064	21575	5498	8395	1	0	0	35098	0	68	5164	4886	1291	2399	0	0	0	11328	0	68	10150	9500	2627	4694	0	0	0	22418	0	68	4707	5083	1473	3032	0	0	0	14912
Age_20_29	68	7033	7210	2115	3910	1	0	0	18684	0	68	32835	24525	6272	9349	0	0	0	39848	0	68	5874	5139	1344	2188	1	0	0	10114	0	68	13621	12423	3319	5567	0	0	0	25385	0	68	4924	4940	1433	2541	2	0	0	12558
Age_30_39	68	6560	7301	1994	3803	0	0	0	18504	0	68	34330	26934	7002	10252	2	0	0	44433	1	68	6945	6192	1540	2754	1	0	0	12302	0	68	11132	10631	2720	4764	0	0	0	21769	0	68	5024	5347	1469	2736	0	0	0	13583
Age_40_49	68	12080	10152	2720	4711	2	0	0	21556	0	68	43259	26001	6405	9176	2	0	0	38168	0	68	9647	6696	1705	2607	2	0	0	11701	0	68	15777	11185	2881	4489	4	0	0	20141	0	68	8287	6505	1713	2954	0	0	0	13752
Age_50_59	68	16696	12588	3382	5807	11	0	0	26457	2	68	44098	24535	6078	8506	10	0	0	35240	1	68	10094	6546	1713	2514	4	0	0	11325	0	68	18796	12347	3258	5022	8	1	0	21777	2	68	9686	6898	1896	3138	8	0	0	14474
Age_60_69	68	28559	9017	2208	3179	21	1	0	13848	4	68	57960	13501	3117	3806	17	3	0	15387	6	68	14706	4020	954	1295	9	1	0	5415	4	68	27948	7827	1791	2482	9	0	0	10508	5	68	16029	4989	1216	1783	9	0	0	7708
Age_70_79	68	27414	5451	1238	1701	15	24	0	7295	41	68	47676	6876	1518	1803	21	26	0	6951	29	68	14116	2348	514	719	10	5	0	3022	11	68	25211	4240	1010	1317	12	24	0	5215	19	68	15962	3049	695	997	11	9	0	4243
Age_80_150	68	14700	2628	645	880	2	82	0	3418	104	68	26773	3672	820	1015	1	74	0	3621	97	68	8410	1293	318	365	1	33	0	1558	26	68	13533	2130	534	659	2	66	0	2605	70	68	7692	1427	325	479	2	36	0	1816
Age_0_9	69	1615	4537	1463	4041	0	0	0	24000	0	69	12084	21324	6038	11011	0	0	0	50091	0	69	1562	3825	1165	3058	0	0	0	16193	0	69	2772	6527	1954	5020	0	0	0	27319	0	69	962	2978	931	2955	0	0	0	17288
Age_10_19	69	7589	8280	2456	5152	0	0	0	25798	0	69	26849	21198	5634	8708	1	0	0	37241	0	69	4752	4759	1254	2435	0	0	0	11868	0	69	9396	9155	2538	4814	0	0	0	23486	0	69	4351	4851	1428	3069	0	0	0	15508
Age_20_29	69	6477	6932	1981	3990	1	0	0	19572	0	69	30245	24189	6372	9791	0	0	0	42232	0	69	5394	5073	1328	2245	1	0	0	10619	0	69	12534	12054	3369	5750	0	0	0	26608	0	69	4523	4767	1361	2626	2	0	0	13119
Age_30_39	69	5979	6995	1979	3878	0	0	0	19331	0	69	31432	26667	7027	10749	2	0	0	47076	1	69	6422	6043	1509	2797	1	0	0	12962	0	69	10174	10321	2695	4903	0	0	0	22923	0	69	4625	5088	1477	2806	0	0	0	14163
Age_40_49	69	11164	9862	2671	4859	2	0	0	22663	0	69	40251	25932	6518	9579	2	0	0	40729	0	69	8956	6582	1723	2713	2	0	0	12382	0	69	14622	11037	2920	4672	4	0	0	21222	0	69	7720	6300	1716	3034	0	0	0	14441
Age_50_59	69	15484	12289	3391	5953	15	0	0	27809	2	69	41211	24585	6087	8967	10	0	0	37607	1	69	9406	6429	1702	2661	4	0	0	11994	0	69	17485	12196	3243	5243	7	1	0	23033	3	69	9052	6740	1810	3245	9	0	0	15244
Age_60_69	69	27477	9027	2252	3313	22	1	0	14741	4	69	55937	13924	3246	4074	18	3	0	16589	6	69	14184	4074	993	1366	9	1	0	5773	4	69	26849	8028	1835	2622	11	0	0	11220	5	69	15397	5038	1204	1873	9	0	0	8213
Age_70_79	69	26720	5515	1273	1779	17	22	0	7810	43	69	46552	7167	1623	1936	26	30	0	7535	31	69	13776	2423	516	766	11	8	0	3234	11	69	24630	4327	1074	1387	12	26	0	5572	20	69	15549	3111	725	1050	12	9	0	4509
Age_80_150	69	14319	2677	674	926	2	83	0	3663	115	69	26171	3827	852	1092	1	82	0	3942	106	69	8210	1348	312	387	1	43	0	1677	26	69	13226	2177	543	699	2	68	0	2808	76	69	7539	1407	334	504	2	41	0	1947
Age_0_9	70	1426	4168	1373	4004	0	0	0	24685	0	70	10621	20358	5835	11238	0	0	0	52496	0	70	1353	3567	1121	3031	0	0	0	16731	0	70	2451	6083	1873	5007	0	0	0	28178	0	70	849	2738	914	2920	0	0	0	17693
Age_10_19	70	6979	7912	2367	5216	0	0	0	26801	0	70	24702	20906	5521	8983	1	0	0	39518	0	70	4353	4616	1246	2476	0	0	0	12377	0	70	8597	8919	2427	4924	0	0	0	24522	0	70	4021	4623	1347	3110	0	0	0	16106
Age_20_29	70	5905	6685	1922	4066	1	0	0	20374	0	70	27735	23799	6381	10177	0	0	0	44737	0	70	4970	4890	1315	2321	1	0	0	11163	0	70	11531	11638	3300	5927	0	0	0	27919	0	70	4117	4634	1293	2702	2	0	0	13650
Age_30_39	70	5458	6715	1870	3964	0	0	0	20155	0	70	28835	26198	6953	11155	1	0	0	49811	1	70	5869	5883	1530	2873	1	0	0	13578	0	70	9284	10028	2647	5050	0	0	0	24007	0	70	4204	4939	1415	2870	0	0	0	14731
Age_40_49	70	10275	9628	2636	4984	3	0	0	23695	0	70	37303	25775	6626	10058	5	0	0	43244	0	70	8324	6435	1646	2852	2	0	0	13099	0	70	13496	10851	2899	4813	4	0	0	22413	1	70	7085	6284	1598	3148	2	0	0	15094
Age_50_59	70	14282	11950	3431	6114	17	0	0	29147	2	70	38388	24554	6184	9372	11	0	0	39957	2	70	8740	6343	1704	2738	4	0	0	12667	0	70	16260	11982	3241	5419	9	1	0	24296	3	70	8409	6581	1798	3326	9	0	0	15977
Age_60_69	70	26359	9074	2292	3495	22	1	0	15589	5	70	53910	14277	3429	4238	19	3	0	17915	6	70	13674	4109	1002	1410	9	1	0	6195	4	70	25883	8090	1899	2758	13	2	0	11920	5	70	14811	5046	1256	1936	10	0	0	8675
Age_70_79	70	25998	5581	1330	1901	18	27	0	8281	43	70	45474	7387	1694	2084	28	30	0	8167	36	70	13443	2449	560	794	12	10	0	3465	12	70	24003	4464	1083	1475	13	29	0	5959	22	70	15156	3142	743	1087	12	12	0	4811
Age_80_150	70	13974	2739	653	977	3	87	0	3906	120	70	25607	3939	852	1166	1	104	0	4293	111	70	8015	1375	347	412	1	45	0	1779	30	70	12938	2219	569	744	2	70	0	2974	83	70	7347	1449	326	536	1	42	0	2068
Age_0_9	71	1287	3856	1274	3955	0	0	0	25284	0	71	9329	19238	5633	11470	0	0	0	54878	0	71	1203	3325	1017	3011	0	0	0	17247	0	71	2145	5714	1754	5017	0	0	0	28962	0	71	757	2506	854	2873	0	0	0	18124
Age_10_19	71	6414	7546	2226	5257	0	0	0	27832	0	71	22754	20452	5403	9279	1	0	0	41742	0	71	4031	4390	1247	2522	0	0	0	12878	0	71	7899	8560	2428	4965	0	0	0	25537	0	71	3719	4402	1279	3113	0	0	0	16694
Age_20_29	71	5389	6418	1846	4117	1	0	0	21182	0	71	25426	23336	6303	10540	0	0	0	47224	0	71	4543	4709	1302	2386	1	0	0	11719	0	71	10558	11253	3177	6090	0	0	0	29237	0	71	3792	4393	1293	2737	2	0	0	14181
Age_30_39	71	4986	6403	1823	3985	1	0	0	20964	0	71	26386	25479	6922	11570	1	0	0	52595	1	71	5363	5705	1559	2915	1	0	0	14191	0	71	8478	9667	2593	5151	0	0	0	25127	0	71	3864	4617	1416	2922	0	0	0	15340
Age_40_49	71	9503	9248	2629	5089	4	0	0	24748	0	71	34572	25477	6586	10524	7	0	0	45845	0	71	7698	6335	1642	2941	3	0	0	13739	0	71	12456	10607	2870	5009	2	0	0	23531	2	71	6596	6035	1624	3212	2	0	0	15742
Age_50_59	71	13221	11676	3264	6269	17	0	0	30493	3	71	35680	24426	6143	9777	11	0	0	42429	2	71	8105	6231	1652	2858	4	0	0	13346	0	71	15102	11736	3265	5551	10	1	0	25543	3	71	7742	6495	1779	3375	9	0	0	16700
Age_60_69	71	25298	9107	2265	3637	22	3	0	16500	5	71	51996	14505	3512	4573	21	7	0	19177	6	71	13200	4119	991	1484	10	1	0	6595	4	71	24907	8090	1973	2891	13	2	0	12688	6	71	14259	5037	1255	1989	12	1	0	9181
Age_70_79	71	25291	5600	1378	1972	22	27	0	8840	49	71	44360	7651	1733	2215	27	32	0	8842	40	71	13122	2481	588	840	12	11	0	3677	14	71	23373	4541	1107	1557	14	31	0	6402	23	71	14763	3138	773	1161	13	10	0	5100
Age_80_150	71	13613	2756	678	996	3	97	0	4189	127	71	25026	4033	927	1202	2	122	0	4645	116	71	7798	1429	345	460	1	44	0	1889	38	71	12646	2246	578	782	2	73	0	3180	92	71	7174	1469	310	554	1	51	0	2205
Age_0_9	72	1158	3525	1189	3898	0	0	0	25886	0	72	8135	18200	5329	11623	0	0	0	57261	0	72	1078	3082	934	2989	0	0	0	17720	0	72	1896	5277	1704	4945	0	0	0	29770	0	72	677	2297	780	2843	0	0	0	18517
Age_10_19	72	5911	7159	2096	5282	0	0	0	28827	0	72	20848	19918	5361	9523	1	0	0	43980	0	72	3716	4182	1225	2536	0	0	0	13409	0	72	7292	8176	2369	4966	0	0	0	26586	0	72	3445	4201	1205	3091	0	0	0	17265
Age_20_29	72	4914	6145	1763	4170	1	0	0	21960	0	72	23299	22794	6176	10879	1	0	0	49680	0	72	4165	4535	1272	2412	1	0	0	12275	0	72	9640	10839	3008	6224	0	1	0	30603	0	72	3485	4187	1239	2749	2	0	0	14736
Age_30_39	72	4547	6123	1738	3999	1	0	0	21754	0	72	24097	24770	6783	11987	2	0	0	55314	1	72	4919	5521	1494	3014	1	0	0	14785	0	72	7711	9284	2505	5215	0	0	0	26301	0	72	3522	4465	1299	2977	0	0	0	15896
Age_40_49	72	8766	8900	2538	5210	4	0	0	25803	0	72	31965	25170	6593	10833	6	0	0	48444	0	72	7134	6169	1655	2990	4	0	0	14406	0	72	11485	10316	2843	5113	2	0	0	24716	2	72	6103	5822	1600	3285	3	0	0	16398
Age_50_59	72	12195	11356	3231	6335	17	0	0	31806	3	72	33154	24133	6187	10120	11	0	0	44861	2	72	7521	6071	1672	2919	6	0	0	14007	0	72	13923	11533	3132	5778	11	1	0	26830	3	72	7183	6282	1698	3494	9	0	0	17434
Age_60_69	72	24291	9067	2283	3729	22	3	0	17437	5	72	50047	14799	3590	4815	22	9	0	20507	8	72	12678	4137	1042	1551	9	1	0	6982	4	72	23939	8128	1970	3041	13	3	0	13470	6	72	13660	5044	1268	2035	13	1	0	9713
Age_70_79	72	24578	5665	1431	2040	27	30	0	9356	52	72	43291	7827	1836	2346	28	36	0	9490	46	72	12804	2507	620	873	12	14	0	3901	14	72	22771	4619	1112	1639	17	31	0	6829	30	72	14389	3137	802	1230	12	12	0	5375
Age_80_150	72	13266	2767	708	1031	3	105	0	4444	135	72	24432	4126	1001	1296	2	119	0	4969	128	72	7597	1484	343	493	2	49	0	1995	41	72	12346	2263	594	828	2	70	0	3396	100	72	7005	1434	342	561	1	56	0	2360
Age_0_9	73	1035	3260	1066	3857	0	0	0	26438	0	73	7109	17134	5060	11703	0	0	0	59542	0	73	965	2855	869	2961	0	0	0	18153	0	73	1701	4816	1561	4924	0	0	0	30590	0	73	604	2097	721	2770	0	0	0	18922
Age_10_19	73	5479	6759	2040	5218	0	0	0	29779	0	73	19237	19192	5294	9732	1	0	0	46175	0	73	3411	3995	1176	2570	0	0	0	13916	0	73	6692	7788	2299	5023	0	0	0	27587	0	73	3182	3973	1157	3068	0	0	0	17827
Age_20_29	73	4496	5833	1723	4166	1	0	0	22734	0	73	21273	22090	6105	11105	1	0	0	52255	0	73	3811	4349	1227	2460	1	0	0	12812	0	73	8822	10337	2992	6320	0	1	0	31843	0	73	3200	3985	1162	2780	2	0	0	15269
Age_30_39	73	4160	5824	1631	4031	1	0	0	22515	0	73	21968	23906	6866	12226	2	0	0	57985	1	73	4504	5296	1491	3033	0	0	0	15410	0	73	7027	8871	2515	5233	1	0	0	27369	0	73	3233	4224	1272	2951	0	0	0	16479
Age_40_49	73	8072	8545	2455	5260	4	0	0	26885	0	73	29450	24615	6676	11169	7	0	0	51094	0	73	6596	5962	1637	3042	4	0	0	15117	0	73	10581	10050	2722	5202	2	0	0	25918	2	73	5666	5555	1626	3331	4	0	0	17029
Age_50_59	73	11304	10860	3178	6498	18	0	0	33082	3	73	30762	23602	6267	10508	12	0	0	47315	2	73	7029	5844	1627	3007	7	0	0	14682	0	73	12921	11168	3125	5877	11	0	0	28105	4	73	6607	6152	1659	3547	9	0	0	18126
Age_60_69	73	23279	9084	2266	3862	24	4	0	18313	5	73	48054	15021	3710	5095	21	10	0	21878	8	73	12173	4146	1025	1629	9	1	0	7417	4	73	22922	8177	2016	3151	14	3	0	14281	6	73	13083	5005	1334	2093	14	1	0	10203
Age_70_79	73	23925	5674	1433	2148	32	31	0	9879	57	73	42194	7973	1934	2516	27	35	0	10168	53	73	12506	2508	623	921	13	15	0	4144	15	73	22169	4671	1166	1693	22	30	0	7262	35	73	13998	3170	804	1265	12	11	0	5696
Age_80_150	73	12974	2740	745	1061	2	123	0	4668	146	73	23850	4246	1024	1377	2	143	0	5293	138	73	7408	1527	351	502	2	58	0	2114	42	73	12037	2311	603	872	3	80	0	3587	106	73	6827	1465	334	569	2	58	0	2498
Age_0_9	74	939	2959	986	3792	0	0	0	26980	0	74	6240	15914	4907	11687	0	0	0	61800	0	74	864	2595	840	2907	0	0	0	18597	0	74	1514	4412	1480	4810	0	0	0	31376	0	74	546	1927	631	2692	0	0	0	19318
Age_10_19	74	5095	6290	1925	5216	0	0	0	30749	0	74	17654	18520	5223	9898	1	0	0	48335	0	74	3128	3809	1116	2577	0	0	0	14438	0	74	6206	7357	2189	5076	0	0	0	28561	0	74	2940	3756	1096	3039	0	0	0	18376
Age_20_29	74	4138	5491	1658	4137	1	0	0	23528	0	74	19463	21337	5913	11374	1	0	0	54741	0	74	3513	4155	1192	2490	1	0	0	13309	0	74	8045	9902	2899	6366	0	1	0	33102	0	74	2929	3790	1110	2795	2	0	0	15772
Age_30_39	74	3795	5529	1576	4016	1	0	0	23245	0	74	19960	23096	6678	12599	2	0	0	60618	1	74	4126	5056	1468	3079	0	0	0	16005	0	74	6371	8524	2421	5245	2	0	0	28453	0	74	2956	4018	1199	2968	0	0	0	17018
Age_40_49	74	7417	8200	2412	5316	5	0	0	27871	0	74	27107	24033	6619	11518	6	0	0	53728	0	74	6084	5822	1555	3105	4	0	0	15788	0	74	9762	9707	2675	5301	2	0	0	27028	2	74	5191	5409	1521	3389	5	0	0	17696
Age_50_59	74	10452	10394	3076	6603	19	0	0	34396	3	74	28485	23092	6227	10814	12	0	0	49836	2	74	6496	5709	1588	3053	8	0	0	15342	0	74	11989	10780	3015	6014	13	0	0	29396	4	74	6152	5907	1660	3582	9	0	0	18790
Age_60_69	74	22330	8917	2386	3986	25	4	0	19182	7	74	46100	15199	3783	5370	23	10	0	23304	8	74	11688	4137	1035	1684	9	1	0	7846	4	74	21963	8212	2051	3218	14	3	0	15100	9	74	12571	4865	1345	2183	14	1	0	10753
Age_70_79	74	23320	5651	1408	2220	32	35	0	10452	61	74	41058	8162	1952	2649	31	33	0	10957	58	74	12164	2545	642	972	12	13	0	4379	18	74	21591	4682	1185	1788	23	34	0	7709	36	74	13611	3157	831	1299	12	15	0	6030
Age_80_150	74	12650	2747	719	1114	2	130	0	4940	157	74	23257	4329	999	1468	2	148	0	5718	152	74	7208	1571	347	538	2	58	0	2231	49	74	11736	2336	616	906	3	89	0	3799	114	74	6635	1495	359	574	2	60	0	2619
Age_0_9	75	844	2721	890	3657	0	0	0	27544	0	75	5493	14804	4587	11748	0	0	0	63916	0	75	758	2444	746	2847	0	0	0	19008	0	75	1343	4086	1362	4773	0	0	0	32028	0	75	488	1798	559	2598	0	0	0	19671
Age_10_19	75	4745	5906	1806	5172	0	0	0	31646	0	75	16255	17705	5115	10062	1	0	0	50493	0	75	2911	3582	1061	2618	0	0	0	14896	0	75	5739	6945	2107	5044	1	0	0	29553	0	75	2715	3544	1071	3015	0	0	0	18862
Age_20_29	75	3779	5179	1605	4138	1	0	0	24251	0	75	17799	20450	5754	11621	0	0	0	57205	0	75	3222	3968	1143	2518	1	0	0	13808	0	75	7364	9424	2817	6361	0	1	0	34348	0	75	2668	3625	1036	2785	3	0	0	16281
Age_30_39	75	3487	5225	1481	4052	2	0	0	23915	0	75	18175	22105	6492	12865	2	0	0	63314	1	75	3772	4808	1406	3117	0	0	0	16631	0	75	5804	8112	2362	5316	2	0	0	29420	0	75	2699	3793	1161	2977	0	0	0	17529
Age_40_49	75	6873	7795	2248	5415	6	0	0	28884	0	75	25035	23330	6391	11813	5	0	0	56436	1	75	5665	5564	1499	3168	3	0	0	16458	1	75	9036	9247	2638	5379	2	0	0	28173	2	75	4763	5186	1474	3409	5	0	0	18374
Age_50_59	75	9637	9958	2971	6648	18	0	0	35707	4	75	26372	22474	6176	11103	13	0	0	52328	2	75	6028	5455	1574	3135	8	0	0	15996	0	75	11077	10368	2939	6125	15	0	0	30683	4	75	5724	5642	1619	3621	6	0	0	19486
Age_60_69	75	21423	8787	2299	4149	26	2	0	20141	10	75	44317	15209	3811	5644	24	11	0	24772	9	75	11222	4114	1061	1758	8	1	0	8236	4	75	21084	8158	2033	3353	16	4	0	15913	9	75	12023	4838	1322	2262	16	1	0	11270
Age_70_79	75	22663	5688	1394	2277	34	37	0	11023	63	75	39963	8260	2043	2779	35	38	0	11719	63	75	11837	2576	645	1028	12	13	0	4615	19	75	20998	4726	1180	1866	24	34	0	8181	39	75	13230	3166	812	1357	13	14	0	6362
Age_80_150	75	12310	2734	720	1164	3	133	0	5222	173	75	22698	4362	1038	1543	2	149	0	6110	171	75	7049	1530	386	552	3	63	0	2370	51	75	11460	2328	615	951	4	91	0	4026	124	75	6473	1473	375	592	3	55	0	2760
Age_0_9	76	763	2476	834	3546	0	0	0	28037	0	76	4836	13649	4430	11682	0	0	0	65951	0	76	692	2215	726	2798	0	0	0	19372	0	76	1176	3743	1260	4683	0	0	0	32730	0	76	445	1645	509	2520	0	0	0	19995
Age_10_19	76	4399	5555	1741	5109	0	0	0	32471	0	76	14980	16868	4949	10184	1	0	0	52649	0	76	2674	3371	1043	2628	0	0	0	15352	0	76	5328	6573	2002	5032	1	0	0	30453	0	76	2521	3350	996	3008	1	0	0	19331
Age_20_29	76	3476	4882	1503	4127	2	0	0	24963	0	76	16266	19677	5532	11803	1	1	0	59549	0	76	2941	3812	1083	2508	1	0	0	14315	0	76	6755	8878	2720	6430	0	1	0	35531	0	76	2449	3407	1020	2763	3	0	0	16756
Age_30_39	76	3189	4896	1458	4016	1	0	0	24602	0	76	16594	21136	6138	13116	2	0	0	65967	1	76	3451	4547	1329	3157	0	0	0	17250	0	76	5311	7658	2205	5389	3	0	0	30450	0	76	2481	3567	1110	2968	0	0	0	18033
Age_40_49	76	6355	7413	2147	5430	7	0	0	29869	0	76	23022	22635	6279	12002	5	0	0	59067	1	76	5256	5359	1465	3194	3	0	0	17080	1	76	8317	8901	2527	5501	2	0	0	29227	2	76	4397	4955	1407	3392	6	0	0	19054
Age_50_59	76	8928	9466	2829	6690	16	0	0	37009	5	76	24378	21774	6104	11363	14	0	0	54832	3	76	5600	5235	1502	3160	10	0	0	16689	0	76	10314	9946	2833	6174	16	0	0	31923	5	76	5315	5419	1537	3662	6	0	0	20159
Age_60_69	76	20535	8657	2274	4248	26	2	0	21085	10	76	42510	15241	3839	5920	26	14	0	26237	10	76	10771	4103	1045	1836	7	1	0	8636	5	76	20204	8119	2018	3472	20	4	0	16724	9	76	11557	4764	1253	2334	15	1	0	11808
Age_70_79	76	22052	5644	1398	2343	38	37	0	11597	70	76	38871	8374	2106	2934	35	41	0	12468	71	76	11531	2598	632	1074	12	13	0	4863	22	76	20419	4760	1180	1946	26	30	0	8643	44	76	12875	3122	824	1394	15	13	0	6707
Age_80_150	76	11986	2749	709	1205	4	141	0	5481	184	76	22129	4410	1091	1596	2	163	0	6497	185	76	6868	1540	404	581	3	70	0	2486	52	76	11160	2361	598	978	2	105	0	4262	133	76	6318	1462	378	614	3	62	0	2891
Age_0_9	77	690	2248	774	3448	0	0	0	28496	0	77	4290	12631	4119	11680	0	0	0	67828	0	77	628	2012	677	2741	0	0	0	19745	0	77	1058	3399	1192	4608	0	0	0	33335	0	77	395	1489	486	2431	0	0	0	20313
Age_10_19	77	4114	5214	1626	5074	0	0	0	33247	0	77	13763	16172	4709	10339	1	0	0	54647	0	77	2471	3200	981	2640	0	0	0	15776	0	77	4941	6195	1935	5032	1	0	0	31285	0	77	2320	3166	926	2974	1	0	0	19820
Age_20_29	77	3176	4637	1405	4083	2	0	0	25650	0	77	14903	18710	5390	11867	0	0	0	61958	1	77	2674	3633	1042	2523	1	0	0	14787	0	77	6169	8435	2607	6429	0	0	0	36674	1	77	2241	3239	934	2740	2	0	0	17242
Age_30_39	77	2942	4586	1405	3951	1	0	0	25277	0	77	15074	20198	5877	13248	3	0	0	68553	1	77	3164	4320	1279	3191	0	0	0	17780	0	77	4853	7254	2120	5395	3	0	0	31391	0	77	2278	3328	1051	2978	0	0	0	18524
Age_40_49	77	5851	7051	2080	5405	7	0	0	30827	0	77	21206	21823	6057	12241	5	0	0	61678	1	77	4848	5134	1440	3244	3	0	0	17688	1	77	7663	8504	2426	5559	2	0	0	30321	2	77	4041	4754	1316	3407	7	0	0	19686
Age_50_59	77	8289	8981	2683	6715	16	0	0	38254	5	77	22564	20967	6003	11609	16	0	0	57306	3	77	5204	5043	1472	3217	10	0	0	17250	0	77	9534	9585	2681	6218	19	0	0	33169	5	77	4923	5146	1490	3670	6	0	0	20863
Age_60_69	77	19718	8430	2260	4352	26	2	0	22038	11	77	40797	15174	3886	6156	26	11	0	27733	14	77	10330	4058	1074	1855	9	1	0	9072	5	77	19320	7996	2140	3578	19	4	0	17503	10	77	11068	4693	1231	2405	16	1	0	12318
Age_70_79	77	21454	5576	1417	2390	42	36	0	12184	80	77	37837	8407	2140	3090	37	39	0	13272	78	77	11212	2602	662	1081	14	15	0	5135	24	77	19871	4751	1192	2021	24	34	0	9109	46	77	12541	3098	831	1427	18	14	0	7019
Age_80_150	77	11660	2765	710	1245	7	150	0	5721	201	77	21540	4495	1094	1682	2	165	0	6891	204	77	6690	1531	390	616	2	73	0	2644	58	77	10870	2357	628	1009	2	113	0	4477	143	77	6138	1460	402	649	5	74	0	2997
Age_0_9	78	628	2029	732	3324	0	0	0	28943	0	78	3800	11625	3842	11524	0	0	0	69757	0	78	564	1832	636	2624	0	0	0	20147	0	78	947	3098	1091	4467	0	0	0	33989	0	78	366	1354	443	2359	0	0	0	20592
Age_10_19	78	3839	4878	1550	4994	0	0	0	34014	0	78	12692	15347	4518	10399	1	0	0	56674	0	78	2302	2997	945	2606	0	0	0	16218	0	78	4585	5831	1857	5003	1	0	0	32112	0	78	2175	2925	891	2904	1	0	0	20311
Age_20_29	78	2932	4339	1346	4016	2	0	0	26318	0	78	13596	17815	5255	11902	0	0	0	64260	1	78	2433	3445	987	2534	1	0	0	15260	0	78	5648	8013	2430	6435	0	0	0	37788	1	78	2085	3013	913	2707	1	0	0	17679
Age_30_39	78	2714	4279	1295	3919	1	0	0	25954	0	78	13732	19192	5592	13446	3	0	0	70988	1	78	2924	4037	1237	3193	0	0	0	18343	0	78	4456	6788	2045	5354	3	0	0	32370	0	78	2083	3119	1016	2958	0	0	0	18983
Age_40_49	78	5421	6622	2012	5375	6	0	0	31785	0	78	19510	20940	5916	12416	6	0	0	64222	1	78	4475	4933	1363	3281	3	0	0	18302	1	78	7077	8076	2343	5607	3	0	0	31369	2	78	3752	4473	1307	3402	7	0	0	20270
Age_50_59	78	7763	8521	2500	6713	18	0	0	39423	5	78	20823	20327	5753	11896	16	0	0	59649	4	78	4798	4862	1389	3260	14	0	0	17872	1	78	8856	9164	2562	6255	19	0	0	34350	5	78	4585	4891	1441	3638	7	0	0	21536
Age_60_69	78	18912	8242	2255	4413	29	2	0	22973	11	78	39034	15164	3918	6379	22	14	0	29251	15	78	9923	3981	1066	1928	11	1	0	9489	5	78	18540	7831	2098	3707	20	4	0	18360	10	78	10623	4597	1195	2485	17	2	0	12813
Age_70_79	78	20868	5527	1391	2479	41	35	0	12750	88	78	36831	8427	2104	3262	42	44	0	14110	80	78	10910	2585	672	1124	13	15	0	5399	27	78	19299	4737	1246	2062	27	36	0	9590	51	78	12185	3104	834	1473	18	17	0	7315
Age_80_150	78	11401	2699	709	1293	7	156	0	5977	217	78	20966	4596	1055	1763	2	176	0	7293	222	78	6500	1562	388	635	3	80	0	2772	64	78	10592	2343	628	1041	3	120	0	4717	155	78	5995	1434	382	681	6	77	0	3140
Age_0_9	79	570	1845	691	3203	0	0	0	29347	0	79	3383	10677	3536	11374	0	0	0	71578	0	79	506	1668	568	2576	0	0	0	20485	0	79	851	2832	994	4329	0	0	0	34586	0	79	340	1217	399	2276	0	0	0	20882
Age_10_19	79	3596	4548	1421	4951	0	0	0	34759	0	79	11730	14521	4309	10443	1	0	0	58627	0	79	2159	2787	878	2579	0	0	0	16665	0	79	4292	5465	1679	5003	1	0	0	32949	0	79	2020	2748	834	2843	1	0	0	20761
Age_20_29	79	2715	4035	1264	3978	2	0	0	26959	0	79	12440	16917	4968	11985	0	0	0	66518	1	79	2245	3221	969	2551	1	0	0	15673	0	79	5213	7515	2344	6396	0	0	0	38846	1	79	1926	2815	853	2683	1	0	0	18120
Age_30_39	79	2489	3995	1254	3853	2	0	0	26569	0	79	12508	18179	5380	13472	4	0	0	73410	1	79	2667	3859	1186	3176	0	0	0	18846	0	79	4080	6363	1963	5316	3	0	0	33291	0	79	1913	2885	973	2926	0	0	0	19462
Age_40_49	79	5008	6283	1902	5320	7	0	0	32701	0	79	18023	19999	5674	12515	5	0	0	66794	1	79	4124	4782	1273	3277	3	0	0	18898	1	79	6505	7668	2300	5605	3	0	0	32394	2	79	3477	4183	1298	3375	7	0	0	20871
Age_50_59	79	7211	8063	2354	6674	19	0	0	40617	5	79	19241	19492	5581	12016	18	0	0	62115	5	79	4455	4640	1355	3273	13	0	0	18459	1	79	8240	8695	2470	6278	16	0	0	35507	5	79	4233	4668	1365	3605	8	0	0	22219
Age_60_69	79	18147	8060	2204	4503	25	2	0	23883	13	79	37420	14978	3938	6655	22	16	0	30752	16	79	9505	3926	1059	1983	12	1	0	9912	6	79	17758	7688	2069	3827	21	3	0	19193	11	79	10200	4464	1201	2544	19	2	0	13302
Age_70_79	79	20297	5436	1401	2547	40	36	0	13330	92	79	35833	8438	2162	3404	43	57	0	14881	82	79	10612	2574	666	1164	14	22	0	5665	28	79	18719	4782	1251	2136	27	38	0	10038	57	79	11866	3074	816	1514	17	18	0	7638
Age_80_150	79	11141	2610	714	1334	6	163	0	6257	234	79	20457	4575	1095	1833	2	189	0	7684	238	79	6342	1545	388	672	3	82	0	2900	72	79	10309	2339	639	1063	3	128	0	4953	165	79	5847	1413	353	703	6	81	0	3305
[truncated: 351 more columns]
