# Supplementary material for: Forecasting the spread of SARS-CoV-2 is inherently ambiguous given the current state of virus research
Source: PLoS One. 2021 Mar 3;16(3):e0245519. doi: 10.1371/journal.pone.0245519 (PMC7928451; doi:10.1371/journal.pone.0245519)
Supplement: S1 Data — It contains the data files in the input folder and the source code of the model in the src folder. Furthermore, in order to understand the input data please read the Readme file. Finally, in case you are unable to work with java, there is a .jar file included that runs our code without having to understand java. (ZIP) [file pone.0245519.s002.zip › Data to duplicate research/covid-paper-supplement-master/output/testfolder/totalInfectionPerAgeGroupPerCity_matrix-1_0.394_2.txt]

	Achterhoek	Achterhoek	Achterhoek	Achterhoek	Achterhoek	Achterhoek	Achterhoek	Achterhoek	Achterhoek	Achterhoek	Agglomeratie_s_Gravenhage	Agglomeratie_s_Gravenhage	Agglomeratie_s_Gravenhage	Agglomeratie_s_Gravenhage	Agglomeratie_s_Gravenhage	Agglomeratie_s_Gravenhage	Agglomeratie_s_Gravenhage	Agglomeratie_s_Gravenhage	Agglomeratie_s_Gravenhage	Agglomeratie_s_Gravenhage	AgglomeratieHaarlem	AgglomeratieHaarlem	AgglomeratieHaarlem	AgglomeratieHaarlem	AgglomeratieHaarlem	AgglomeratieHaarlem	AgglomeratieHaarlem	AgglomeratieHaarlem	AgglomeratieHaarlem	AgglomeratieHaarlem	AgglomeratieLeidenenBollenstreek	AgglomeratieLeidenenBollenstreek	AgglomeratieLeidenenBollenstreek	AgglomeratieLeidenenBollenstreek	AgglomeratieLeidenenBollenstreek	AgglomeratieLeidenenBollenstreek	AgglomeratieLeidenenBollenstreek	AgglomeratieLeidenenBollenstreek	AgglomeratieLeidenenBollenstreek	AgglomeratieLeidenenBollenstreek	Alkmaarenomgeving	Alkmaarenomgeving	Alkmaarenomgeving	Alkmaarenomgeving	Alkmaarenomgeving	Alkmaarenomgeving	Alkmaarenomgeving	Alkmaarenomgeving	Alkmaarenomgeving
Agegroup	Time	HEALTHY	INFECTED_NOSYMPTOMS_NOTCONTAGIOUS	INFECTED_NOSYMPTOMS_ISCONTAGIOUS	INFECTED_SYMPTOMS_MILD	INFECTED_SYMPTOMS_SEVERE_ICpossible	INFECTED_SYMPTOMS_SEVERE_ICnotpossible	INFECTED_SYMPTOMS_SEVERE_QUEUE	CURED	DEAD	Time	HEALTHY	INFECTED_NOSYMPTOMS_NOTCONTAGIOUS	INFECTED_NOSYMPTOMS_ISCONTAGIOUS	INFECTED_SYMPTOMS_MILD	INFECTED_SYMPTOMS_SEVERE_ICpossible	INFECTED_SYMPTOMS_SEVERE_ICnotpossible	INFECTED_SYMPTOMS_SEVERE_QUEUE	CURED	DEAD	Time	HEALTHY	INFECTED_NOSYMPTOMS_NOTCONTAGIOUS	INFECTED_NOSYMPTOMS_ISCONTAGIOUS	INFECTED_SYMPTOMS_MILD	INFECTED_SYMPTOMS_SEVERE_ICpossible	INFECTED_SYMPTOMS_SEVERE_ICnotpossible	INFECTED_SYMPTOMS_SEVERE_QUEUE	CURED	DEAD	Time	HEALTHY	INFECTED_NOSYMPTOMS_NOTCONTAGIOUS	INFECTED_NOSYMPTOMS_ISCONTAGIOUS	INFECTED_SYMPTOMS_MILD	INFECTED_SYMPTOMS_SEVERE_ICpossible	INFECTED_SYMPTOMS_SEVERE_ICnotpossible	INFECTED_SYMPTOMS_SEVERE_QUEUE	CURED	DEAD	Time	HEALTHY	INFECTED_NOSYMPTOMS_NOTCONTAGIOUS	INFECTED_NOSYMPTOMS_ISCONTAGIOUS	INFECTED_SYMPTOMS_MILD	INFECTED_SYMPTOMS_SEVERE_ICpossible	INFECTED_SYMPTOMS_SEVERE_ICnotpossible	INFECTED_SYMPTOMS_SEVERE_QUEUE	CURED
Age_0_9	0	35564	48	12	8	0	0	0	24	0	0	100454	49	12	8	0	0	0	25	0	0	25747	29	7	5	0	0	0	15	0	0	43498	49	12	8	0	0	0	25	0	0	25058	29	7	5	0	0	0	15
Age_10_19	0	49172	54	13	9	0	0	0	27	0	0	99525	55	14	9	0	0	0	28	0	0	25004	33	8	6	0	0	0	17	0	0	49283	55	14	9	0	0	0	28	0	0	29143	33	8	6	0	0	0	17
Age_20_29	0	38839	59	15	10	0	0	0	30	0	0	112712	61	15	10	0	0	0	31	0	0	24591	36	9	6	0	0	0	18	0	0	60198	61	15	10	0	0	0	31	0	0	26329	36	9	6	0	0	0	18
Age_30_39	0	38053	56	14	10	0	0	0	29	0	0	122842	58	15	10	0	0	0	29	0	0	29666	35	9	6	0	0	0	18	0	0	50904	58	15	10	0	0	0	29	0	0	28091	35	9	6	0	0	0	18
Age_40_49	0	51104	61	15	10	0	0	0	31	0	0	122891	62	16	10	0	0	0	32	0	0	32287	37	9	6	0	0	0	19	0	0	54357	62	16	10	0	0	0	32	0	0	33140	37	9	6	0	0	0	19
Age_50_59	0	64814	67	17	11	0	0	0	34	0	0	118335	69	17	12	0	0	0	35	0	0	32117	41	10	7	0	0	0	21	0	0	61078	69	17	12	0	0	0	35	0	0	36021	41	10	7	0	0	0	21
Age_60_69	0	56730	56	14	9	0	0	0	28	0	0	93687	57	14	10	0	0	0	29	0	0	26338	34	9	6	0	0	0	17	0	0	50460	57	14	10	0	0	0	29	0	0	31672	34	9	6	0	0	0	17
Age_70_79	0	43100	41	10	7	0	0	0	21	0	0	64820	42	10	7	0	0	0	21	0	0	20697	25	6	4	0	0	0	13	0	0	36968	42	10	7	0	0	0	21	0	0	24936	25	6	4	0	0	0	13
Age_80_150	0	22418	21	5	4	0	0	0	11	0	0	36031	22	5	4	0	0	0	11	0	0	11980	13	3	2	0	0	0	6	0	0	19557	22	5	4	0	0	0	11	0	0	11795	13	3	2	0	0	0	6
Age_0_9	1	35554	54	11	9	0	0	0	28	0	1	100439	58	11	8	0	0	0	32	0	1	25736	39	6	5	0	0	0	17	0	1	43479	59	20	8	0	0	0	26	0	1	25050	32	7	7	0	0	0	18
Age_10_19	1	49158	60	14	12	0	0	0	31	0	1	99514	55	18	9	0	0	0	35	0	1	24996	39	9	5	0	0	0	19	0	1	49277	54	17	11	0	0	0	30	0	1	29138	35	6	7	0	0	0	21
Age_20_29	1	38826	64	15	11	0	0	0	37	0	1	112693	74	12	14	0	0	0	36	0	1	24579	39	10	8	0	0	0	24	0	1	60186	69	13	13	0	0	0	34	0	1	26327	33	10	6	0	0	0	22
Age_30_39	1	38036	63	16	12	0	0	0	35	0	1	122816	73	16	14	0	0	0	35	0	1	29658	36	12	7	0	0	0	21	0	1	50893	62	13	11	0	0	0	37	0	1	28083	37	10	7	0	0	0	22
Age_40_49	1	51083	75	17	10	0	0	0	36	0	1	122877	68	12	12	0	0	0	42	0	1	32279	42	11	7	0	0	0	19	0	1	54340	74	9	11	0	0	0	43	0	1	33133	38	10	7	0	0	0	23
Age_50_59	1	64795	76	19	15	0	0	0	38	0	1	118309	84	19	15	0	0	0	41	0	1	32109	41	12	11	0	0	0	23	0	1	61067	75	15	17	0	0	0	37	0	1	36017	39	11	9	0	0	0	24
Age_60_69	1	56724	56	12	12	0	0	0	33	0	1	93683	56	11	14	0	0	0	33	0	1	26331	37	8	9	0	0	0	19	0	1	50453	55	16	12	0	0	0	34	0	1	31666	31	14	8	0	0	0	19
Age_70_79	1	43098	40	9	8	0	0	0	24	0	1	64817	39	11	8	0	0	0	25	0	1	20693	23	6	5	0	0	0	18	0	1	36964	41	10	8	0	0	0	25	0	1	24933	27	3	5	0	0	0	16
Age_80_150	1	22418	19	6	4	0	0	0	12	0	1	36027	26	1	5	0	0	0	14	0	1	11977	14	4	2	0	0	0	7	0	1	19557	18	7	5	0	0	0	12	0	1	11794	12	4	1	0	0	0	8
Age_0_9	2	35537	63	17	11	0	0	0	28	0	2	100428	64	10	8	0	0	0	38	0	2	25726	46	4	7	0	0	0	20	0	2	43464	67	20	10	0	0	0	31	0	2	25041	36	8	7	0	0	0	22
Age_10_19	2	49142	70	15	14	0	0	0	34	0	2	99501	60	16	12	0	0	0	42	0	2	24993	37	10	7	0	0	0	21	0	2	49266	57	15	14	0	0	0	37	0	2	29127	43	6	8	0	0	0	23
Age_20_29	2	38808	75	15	14	0	0	0	41	0	2	112681	76	17	13	0	0	0	42	0	2	24569	47	11	8	0	0	0	25	0	2	60173	72	18	14	0	0	0	38	0	2	26313	42	9	6	0	0	0	28
Age_30_39	2	38022	69	10	17	0	0	0	44	0	2	122803	76	16	18	0	0	0	41	0	2	29648	43	12	9	0	0	0	22	0	2	50880	69	15	12	0	0	0	40	0	2	28069	47	12	8	0	0	0	23
Age_40_49	2	51071	77	16	14	0	0	0	43	0	2	122855	84	14	13	0	0	0	45	0	2	32268	50	9	10	0	0	0	21	0	2	54321	86	12	11	0	0	0	47	0	2	33124	43	14	7	0	0	0	23
Age_50_59	2	64773	89	17	17	0	0	0	47	0	2	118296	92	15	19	0	0	0	46	0	2	32101	42	13	11	0	0	0	29	0	2	61055	78	18	17	0	0	0	43	0	2	36004	49	7	11	0	0	0	29
Age_60_69	2	56711	63	12	15	0	0	0	36	0	2	93675	58	12	14	0	0	0	38	0	2	26325	39	10	9	0	0	0	21	0	2	50446	53	16	14	0	0	0	41	0	2	31657	37	11	9	0	0	0	24
Age_70_79	2	43089	42	8	9	0	0	0	31	0	2	64813	38	14	8	0	0	0	27	0	2	20690	25	7	5	0	0	0	18	0	2	36960	38	13	9	0	0	0	28	0	2	24929	31	2	6	0	0	0	16
Age_80_150	2	22415	21	4	4	0	0	0	15	0	2	36023	28	3	5	0	0	0	14	0	2	11974	16	4	3	0	0	0	7	0	2	19557	18	6	6	0	0	0	12	0	2	11793	11	4	1	0	0	0	10
Age_0_9	3	35514	76	18	14	0	0	0	34	0	3	100411	76	10	9	0	0	0	42	0	3	25716	51	5	9	0	0	0	22	0	3	43448	72	23	13	0	0	0	36	0	3	25032	41	9	8	0	0	0	24
Age_10_19	3	49119	85	18	15	0	0	0	38	0	3	99490	66	15	16	0	0	0	44	0	3	24988	34	12	8	0	0	0	26	0	3	49254	61	14	11	0	0	0	49	0	3	29117	43	12	6	0	0	0	29
Age_20_29	3	38795	73	19	18	0	0	0	48	0	3	112667	86	17	13	0	0	0	46	0	3	24563	47	15	7	0	0	0	28	0	3	60161	76	13	19	0	0	0	46	0	3	26304	45	11	6	0	0	0	32
Age_30_39	3	38011	72	14	16	0	0	0	49	0	3	122770	99	19	19	0	0	0	47	0	3	29644	43	9	9	0	0	0	29	0	3	50870	69	19	14	0	0	0	44	0	3	28059	52	10	9	0	0	0	29
Age_40_49	3	51058	87	15	15	0	0	0	46	0	3	122835	91	22	13	0	0	0	50	0	3	32263	49	11	10	0	0	0	25	0	3	54310	87	15	12	0	0	0	53	0	3	33115	45	13	13	0	0	0	25
Age_50_59	3	64753	99	18	19	0	0	0	54	0	3	118288	87	23	16	0	0	0	54	0	3	32095	42	15	12	0	0	0	32	0	3	61041	82	14	19	0	0	0	55	0	3	35995	53	10	12	0	0	0	30
Age_60_69	3	56704	65	12	17	0	0	0	39	0	3	93668	61	7	17	0	0	0	44	0	3	26324	37	9	11	0	0	0	23	0	3	50437	57	13	16	0	0	0	47	0	3	31654	37	10	8	0	0	0	29
Age_70_79	3	43087	39	8	10	0	0	0	35	0	3	64811	38	13	7	0	0	0	31	0	3	20687	24	9	5	0	0	0	20	0	3	36953	40	10	12	0	0	0	33	0	3	24928	28	4	7	0	0	0	17
Age_80_150	3	22414	21	3	6	0	0	0	15	0	3	36023	23	6	6	0	0	0	15	0	3	11970	19	5	3	0	0	0	7	0	3	19556	17	6	7	0	0	0	13	0	3	11792	10	4	2	0	0	0	11
Age_0_9	4	35488	95	18	16	0	0	0	39	0	4	100394	87	11	9	0	0	0	47	0	4	25703	59	8	9	0	0	0	24	0	4	43425	88	26	15	0	0	0	38	0	4	25020	48	12	9	0	0	0	25
Age_10_19	4	49099	96	18	16	0	0	0	46	0	4	99475	79	8	17	0	0	0	52	0	4	24983	32	15	8	0	0	0	30	0	4	49240	67	15	13	0	0	0	54	0	4	29105	52	9	7	0	0	0	34
Age_20_29	4	38772	87	21	20	0	0	0	53	0	4	112652	89	19	17	0	0	0	52	0	4	24551	49	16	7	0	0	0	37	0	4	60139	93	8	20	0	0	0	55	0	4	26297	47	11	8	0	0	0	35
Age_30_39	4	37992	86	12	16	0	0	0	56	0	4	122749	109	19	23	0	0	0	54	0	4	29631	53	7	10	0	0	0	33	0	4	50850	75	24	16	0	0	0	51	0	4	28051	53	15	10	0	0	0	30
Age_40_49	4	51042	89	18	14	0	0	0	58	0	4	122819	97	24	17	0	0	0	54	0	4	32245	63	8	11	0	0	0	31	0	4	54295	90	17	14	0	0	0	61	0	4	33104	52	9	17	0	0	0	29
Age_50_59	4	64729	114	18	23	0	0	0	59	0	4	118270	85	34	16	0	0	0	63	0	4	32079	53	14	12	0	0	0	38	0	4	61013	102	13	21	0	0	0	62	0	4	35985	60	11	11	0	0	0	33
Age_60_69	4	56693	65	14	18	0	0	0	47	0	4	93659	68	8	17	0	0	0	45	0	4	26317	41	9	10	0	0	0	27	0	4	50431	59	13	15	1	0	0	51	0	4	31649	36	11	8	0	0	0	34
Age_70_79	4	43081	38	10	12	0	0	0	38	0	4	64810	34	14	5	0	0	0	37	0	4	20683	23	10	6	0	1	0	22	0	4	36945	44	8	14	0	0	0	37	0	4	24923	30	7	7	0	0	0	17
Age_80_150	4	22412	23	2	7	0	0	0	15	0	4	36021	21	5	8	0	0	0	18	0	4	11968	18	4	3	0	1	0	10	0	4	19551	20	6	8	0	0	0	14	0	4	11788	13	2	3	0	0	0	13
Age_0_9	5	35468	102	22	16	0	0	0	48	0	5	100381	88	12	11	0	0	0	56	0	5	25688	70	10	8	0	0	0	27	0	5	43389	112	27	20	0	0	0	44	0	5	25009	54	9	9	0	0	0	33
Age_10_19	5	49080	108	18	21	0	0	0	48	0	5	99458	90	11	16	0	0	0	56	0	5	24971	39	13	9	0	0	0	36	0	5	49227	76	11	13	0	0	0	62	0	5	29099	54	9	6	0	0	0	39
Age_20_29	5	38762	89	18	21	0	0	0	63	0	5	112627	103	17	20	0	0	0	62	0	5	24543	51	13	13	0	0	0	40	0	5	60120	102	14	22	0	0	0	57	0	5	26290	44	14	10	0	0	0	40
Age_30_39	5	37976	93	10	17	0	0	0	66	0	5	122706	137	20	28	0	0	0	63	0	5	29620	52	15	11	0	0	0	36	0	5	50828	90	22	19	0	0	0	57	0	5	28040	58	14	13	0	0	0	34
Age_40_49	5	51020	100	20	17	0	0	0	64	0	5	122781	118	29	21	0	0	0	62	0	5	32232	64	11	15	0	0	0	36	0	5	54278	90	21	18	0	0	0	70	0	5	33095	53	14	17	0	0	0	32
Age_50_59	5	64699	129	21	24	0	0	0	70	0	5	118245	95	37	19	0	0	0	72	0	5	32067	60	14	12	0	0	0	43	0	5	61004	99	19	20	0	0	0	69	0	5	35978	61	12	11	0	0	0	38
Age_60_69	5	56685	66	13	22	0	0	0	51	0	5	93649	69	13	17	0	0	0	49	0	5	26314	37	10	10	0	0	0	33	0	5	50422	60	14	14	1	0	0	59	0	5	31643	41	5	11	0	0	0	38
Age_70_79	5	43073	41	11	13	0	0	0	41	0	5	64804	37	13	7	0	0	0	39	0	5	20681	24	8	7	0	1	0	24	0	5	36940	44	10	15	0	0	0	39	0	5	24922	27	7	7	0	0	0	21
Age_80_150	5	22409	22	6	6	0	1	0	15	0	5	36016	24	3	8	0	0	0	22	0	5	11968	16	5	3	0	1	0	11	0	5	19549	20	5	10	0	0	0	15	0	5	11788	12	2	4	0	0	0	13
Age_0_9	6	35436	123	27	15	0	0	0	55	0	6	100355	106	12	14	0	0	0	61	0	6	25677	74	10	10	0	0	0	32	0	6	43355	129	30	22	0	0	0	56	0	6	25000	54	13	10	0	0	0	37
Age_10_19	6	49052	127	18	26	0	0	0	52	0	6	99441	99	14	16	0	0	0	61	0	6	24960	48	10	10	0	0	0	40	0	6	49205	90	14	13	0	0	0	67	0	6	29085	65	7	8	0	0	0	42
Age_20_29	6	38743	97	19	22	0	0	0	72	0	6	112598	118	25	23	0	0	0	65	0	6	24533	58	12	14	0	0	0	43	0	6	60104	106	19	25	0	0	0	61	0	6	26278	51	12	9	0	0	0	48
Age_30_39	6	37948	111	9	20	0	0	0	74	0	6	122676	143	33	29	0	0	0	73	0	6	29611	54	17	13	0	0	0	39	0	6	50803	104	20	27	0	0	0	62	0	6	28029	64	14	15	0	0	0	37
Age_40_49	6	51006	102	20	20	0	0	0	73	0	6	122761	124	31	25	0	0	0	70	0	6	32219	73	10	15	0	0	0	41	0	6	54264	91	23	20	0	0	0	79	0	6	33084	59	12	19	0	0	0	37
Age_50_59	6	64675	140	26	25	0	0	0	77	0	6	118220	110	30	27	0	0	0	81	0	6	32049	71	14	14	0	0	0	48	0	6	60983	111	19	23	0	0	0	75	0	6	35965	67	12	12	0	0	0	44
Age_60_69	6	56670	72	14	25	0	0	0	56	0	6	93640	68	15	17	0	0	0	57	0	6	26310	39	7	12	0	0	0	36	0	6	50416	63	11	16	1	0	0	63	0	6	31638	40	8	9	0	0	0	43
Age_70_79	6	43066	41	14	13	0	0	0	45	0	6	64797	42	12	7	0	0	0	42	0	6	20677	24	6	8	0	1	0	29	0	6	36937	41	11	14	0	0	0	45	0	6	24917	29	7	9	0	0	0	22
Age_80_150	6	22406	20	9	4	0	1	0	19	0	6	36012	24	4	10	0	0	0	23	0	6	11965	15	6	4	0	1	0	13	0	6	19548	19	4	12	0	0	0	16	0	6	11788	11	3	3	0	0	0	14
Age_0_9	7	35409	134	32	16	0	0	0	65	0	7	100335	116	17	15	0	0	0	65	0	7	25662	75	15	14	0	0	0	37	0	7	43318	147	25	28	0	0	0	74	0	7	24982	68	14	12	0	0	0	38
Age_10_19	7	49020	142	28	25	0	0	0	60	0	7	99419	109	20	18	0	0	0	65	0	7	24951	50	14	10	0	0	0	43	0	7	49188	98	17	16	0	0	0	70	0	7	29065	74	13	8	0	0	0	47
Age_20_29	7	38724	100	17	28	0	0	0	84	0	7	112565	135	28	26	0	0	0	75	0	7	24527	55	16	15	0	0	0	47	0	7	60084	115	25	26	0	0	0	65	0	7	26265	58	14	10	0	0	0	51
Age_30_39	7	37933	117	13	19	0	0	0	80	0	7	122641	161	38	32	0	0	0	82	0	7	29591	64	17	12	0	0	0	50	0	7	50777	114	26	28	0	0	0	71	0	7	28014	76	8	18	0	0	0	43
Age_40_49	7	50984	113	24	20	0	0	0	80	0	7	122717	156	26	31	0	0	0	81	0	7	32207	80	9	17	0	0	0	45	0	7	54246	98	23	21	0	0	0	89	0	7	33068	67	14	18	0	0	0	44
Age_50_59	7	64643	160	27	30	0	0	0	83	0	7	118194	124	26	34	0	0	0	90	0	7	32035	76	15	16	0	0	0	54	0	7	60956	129	19	26	0	0	0	81	0	7	35949	74	14	14	0	0	0	49
Age_60_69	7	56662	68	15	26	0	0	0	66	0	7	93628	72	15	17	0	0	0	65	0	7	26303	41	5	12	0	0	0	43	0	7	50397	74	13	14	1	0	0	71	0	7	31627	48	7	8	0	0	0	48
Age_70_79	7	43056	47	12	14	0	0	0	50	0	7	64790	43	15	9	0	0	0	43	0	7	20674	23	8	6	0	1	0	33	0	7	36930	40	15	13	0	0	0	50	0	7	24912	29	6	10	0	0	0	27
Age_80_150	7	22404	21	8	4	0	1	0	21	0	7	36009	23	5	11	0	0	0	25	0	7	11964	14	6	5	0	1	0	14	0	7	19548	18	3	12	0	0	0	18	0	7	11787	12	1	3	0	0	0	16
Age_0_9	8	35370	152	32	22	0	0	0	80	0	8	100303	128	28	17	0	0	0	72	0	8	25642	82	21	18	0	0	0	40	0	8	43280	161	35	29	0	0	0	87	0	8	24960	84	14	14	0	0	0	42
Age_10_19	8	48993	160	23	29	0	0	0	70	0	8	99400	111	27	18	0	0	0	75	0	8	24941	54	17	11	0	0	0	45	0	8	49155	121	14	18	0	0	0	81	0	8	29051	76	14	10	0	0	0	56
Age_20_29	8	38698	112	20	31	0	0	0	92	0	8	112532	152	27	32	0	0	0	86	0	8	24509	67	15	18	0	0	0	51	0	8	60037	144	26	32	0	0	0	76	0	8	26247	69	10	12	0	0	0	60
Age_30_39	8	37899	143	11	22	0	0	0	87	0	8	122616	171	37	37	0	0	0	93	0	8	29569	83	12	17	0	0	0	53	0	8	50742	137	26	29	0	0	0	82	0	8	28003	82	7	19	0	0	0	48
Age_40_49	8	50959	126	23	25	0	0	0	88	0	8	122681	179	23	40	0	0	0	88	0	8	32200	77	16	18	0	0	0	47	0	8	54223	107	27	24	0	0	0	96	0	8	33052	75	14	19	0	0	0	51
Age_50_59	8	64614	171	33	30	0	0	0	95	0	8	118172	127	24	39	0	0	0	106	0	8	32017	87	15	18	0	0	0	59	0	8	60929	142	23	26	0	0	0	91	0	8	35936	78	13	18	0	0	0	55
Age_60_69	8	56644	78	19	25	0	0	0	71	0	8	93610	79	23	17	0	0	0	68	0	8	26294	45	9	10	0	0	0	46	0	8	50384	82	9	18	1	0	0	76	0	8	31615	56	6	9	0	0	0	52
Age_70_79	8	43047	51	15	15	0	0	0	51	0	8	64784	43	12	11	0	0	0	50	0	8	20672	20	9	7	0	1	0	36	0	8	36921	39	21	14	0	0	0	53	0	8	24907	30	8	9	0	1	0	29
Age_80_150	8	22401	22	7	5	0	1	0	23	0	8	36004	23	8	11	0	1	0	26	0	8	11962	15	4	3	0	2	0	18	0	8	19547	16	6	11	0	0	0	19	0	8	11785	11	4	3	0	0	0	16
Age_0_9	9	35334	174	27	34	0	0	0	87	0	9	100272	142	27	20	0	0	0	87	0	9	25611	106	20	20	0	0	0	46	0	9	43241	184	37	33	0	0	0	97	0	9	24944	90	16	17	0	0	0	47
Age_10_19	9	48956	181	32	28	0	0	0	78	0	9	99366	134	27	23	0	0	0	81	0	9	24923	71	11	15	0	0	0	48	0	9	49130	123	24	22	0	0	0	90	0	9	29031	86	18	12	0	0	0	60
Age_20_29	9	38676	120	22	36	0	0	0	99	0	9	112480	190	30	31	0	0	0	98	0	9	24504	67	14	17	0	0	0	58	0	9	60008	155	29	35	0	0	0	88	0	9	26237	74	8	14	0	0	0	65
Age_30_39	9	37873	156	19	22	0	0	0	92	0	9	122557	209	39	43	0	0	0	106	0	9	29557	88	12	19	0	0	0	58	0	9	50718	144	31	31	0	0	0	92	0	9	27984	95	7	19	0	0	0	54
Age_40_49	9	50928	144	24	33	0	0	0	92	0	9	122635	209	19	41	0	0	0	107	0	9	32190	78	16	19	0	0	0	55	0	9	54195	122	29	27	0	0	0	104	0	9	33039	80	14	23	0	0	0	55
Age_50_59	9	64572	192	37	36	0	0	0	106	0	9	118132	147	34	41	0	0	0	114	0	9	32006	86	20	19	0	0	0	65	0	9	60894	163	23	28	0	0	0	103	0	9	35919	80	19	20	0	0	0	62
Age_60_69	9	56631	81	19	29	0	0	0	77	0	9	93596	83	26	18	0	0	0	74	0	9	26290	41	13	10	0	0	0	50	0	9	50368	93	9	19	1	0	0	80	0	9	31609	56	10	9	0	0	0	54
Age_70_79	9	43040	52	14	15	0	0	0	58	0	9	64776	47	9	14	1	0	0	53	0	9	20667	24	7	10	0	1	0	36	0	9	36912	41	22	17	0	0	0	56	0	9	24900	33	9	7	0	1	0	34
Age_80_150	9	22397	25	8	5	0	0	0	23	1	9	35998	27	6	12	0	1	0	29	0	9	11960	15	5	4	0	1	0	18	1	9	19543	19	5	11	0	0	0	21	0	9	11783	11	4	2	0	1	0	18
Age_0_9	10	35293	191	30	41	0	0	0	101	0	10	100232	164	31	22	0	0	0	99	0	10	25592	114	17	21	0	0	0	59	0	10	43198	215	35	35	0	0	0	109	0	10	24919	106	17	18	0	0	0	54
Age_10_19	10	48926	185	36	33	0	0	0	95	0	10	99333	153	28	26	0	0	0	91	0	10	24902	83	13	16	0	0	0	54	0	10	49094	139	26	26	0	0	0	104	0	10	29013	88	28	13	0	0	0	65
Age_20_29	10	38656	124	20	42	0	0	0	111	0	10	112450	194	41	33	0	0	0	111	0	10	24484	82	9	20	0	0	0	65	0	10	59970	173	32	38	0	0	0	102	0	10	26226	74	14	12	0	0	0	72
Age_30_39	10	37843	170	24	25	0	0	0	100	0	10	122524	221	44	47	0	0	0	118	0	10	29530	111	14	18	0	0	0	61	0	10	50685	160	36	31	0	0	0	104	0	10	27969	103	8	19	0	0	0	60
Age_40_49	10	50895	159	29	36	0	0	0	102	0	10	122584	235	30	40	0	0	0	122	0	10	32167	92	21	21	0	0	0	57	0	10	54160	137	31	29	0	0	0	120	0	10	33020	89	20	23	0	0	0	59
Age_50_59	10	64532	205	43	38	0	0	0	125	0	10	118095	162	38	46	0	0	0	127	0	10	31990	89	22	19	0	0	0	76	0	10	60861	173	32	30	0	0	0	115	0	10	35897	92	19	22	0	0	0	70
Age_60_69	10	56608	96	17	30	0	0	0	86	0	10	93582	90	25	20	0	0	0	80	0	10	26283	43	15	11	0	0	0	52	0	10	50346	108	10	20	1	0	0	85	0	10	31601	61	11	9	0	0	0	56
Age_70_79	10	43029	53	15	17	0	0	0	65	0	10	64767	53	8	14	1	0	0	57	0	10	20666	23	7	11	0	1	0	37	0	10	36908	39	15	22	0	0	0	64	0	10	24894	36	9	7	0	1	0	37
Age_80_150	10	22392	28	2	10	0	0	0	26	1	10	35997	26	5	12	0	2	0	31	0	10	11957	16	4	4	0	0	0	21	2	10	19536	25	2	14	0	0	0	22	0	10	11783	9	3	3	0	1	0	20
Age_0_9	11	35252	200	45	45	0	0	0	114	0	11	100191	182	39	26	0	0	0	110	0	11	25572	110	28	22	0	0	0	71	0	11	43154	225	47	40	0	0	0	126	0	11	24890	125	17	20	0	0	0	62
Age_10_19	11	48892	195	39	38	0	0	0	111	0	11	99307	167	24	29	0	0	0	104	0	11	24887	87	17	19	0	0	0	58	0	11	49050	171	25	28	0	0	0	115	0	11	28990	97	26	16	0	0	0	78
Age_20_29	11	38625	133	27	47	0	0	0	121	0	11	112393	232	42	34	0	0	0	128	0	11	24471	81	14	20	0	0	0	74	0	11	59925	196	40	43	0	0	0	111	0	11	26208	77	18	15	0	0	0	80
Age_30_39	11	37813	181	26	29	0	0	0	113	0	11	122469	245	50	52	0	0	0	138	0	11	29511	115	18	16	0	0	0	74	0	11	50650	175	42	34	0	0	0	115	0	11	27958	103	14	17	0	0	0	67
Age_40_49	11	50866	171	34	37	0	0	0	113	0	11	122525	266	41	42	0	0	0	137	0	11	32147	104	18	25	0	0	0	64	0	11	54126	158	30	30	0	0	0	133	0	11	32997	105	23	24	0	0	0	62
Age_50_59	11	64494	218	38	46	0	0	0	147	0	11	118051	184	44	49	0	0	0	140	0	11	31973	98	19	23	0	0	0	83	0	11	60827	177	48	32	0	0	0	127	0	11	35874	100	19	25	0	0	0	82
Age_60_69	11	56590	95	25	28	0	0	0	99	0	11	93565	100	23	23	0	0	0	86	0	11	26277	42	14	12	0	0	0	59	0	11	50330	112	17	20	1	0	0	90	0	11	31589	63	16	8	0	0	0	62
Age_70_79	11	43020	60	13	17	0	0	0	69	0	11	64760	58	6	16	0	0	0	60	0	11	20659	29	7	12	0	1	0	37	0	11	36899	45	14	25	0	0	0	65	0	11	24886	37	10	9	0	1	0	41
Age_80_150	11	22390	29	2	11	0	0	0	26	1	11	35993	27	7	11	0	2	0	33	0	11	11953	18	5	5	0	0	0	21	2	11	19534	25	3	12	0	0	0	25	0	11	11782	10	3	3	0	1	0	20
Age_0_9	12	35190	240	50	50	0	0	0	126	0	12	100144	212	40	23	0	0	0	129	0	12	25541	129	22	31	0	0	0	80	0	12	43078	281	42	45	0	0	0	146	0	12	24871	126	28	21	0	0	0	68
Age_10_19	12	48845	224	38	44	0	0	0	124	0	12	99278	174	32	32	0	0	0	115	0	12	24863	99	22	23	0	0	0	61	0	12	48994	203	34	30	0	0	0	128	0	12	28960	115	25	20	0	0	0	87
Age_20_29	12	38593	146	28	51	0	0	0	135	0	12	112356	240	36	44	0	0	0	153	0	12	24441	101	14	24	0	0	0	80	0	12	59880	218	39	47	0	0	0	131	0	12	26182	92	20	16	0	0	0	88
Age_30_39	12	37787	189	34	29	0	0	0	123	0	12	122402	272	65	59	0	0	0	156	0	12	29485	127	19	18	0	0	0	85	0	12	50604	199	45	38	0	0	0	130	0	12	27945	102	22	17	0	0	0	73
Age_40_49	12	50825	189	34	42	0	0	0	131	0	12	122476	282	53	45	0	0	0	155	0	12	32125	112	23	23	0	0	0	75	0	12	54081	179	38	34	0	0	0	145	0	12	32974	114	27	27	0	0	0	69
Age_50_59	12	64435	254	40	51	0	0	0	163	0	12	118023	183	47	57	0	0	0	158	0	12	31944	119	19	27	0	0	0	87	0	12	60792	190	45	40	0	0	0	144	0	12	35850	113	22	27	0	0	0	88
Age_60_69	12	56568	112	21	31	0	0	0	105	0	12	93542	115	12	28	0	0	0	100	0	12	26264	51	12	14	0	0	0	63	0	12	50309	126	18	22	1	0	0	94	0	12	31580	64	16	10	0	0	0	68
Age_70_79	12	43000	68	14	22	0	0	0	75	0	12	64748	63	11	16	0	0	0	62	0	12	20653	33	6	13	0	1	0	39	0	12	36883	60	8	27	0	0	0	70	0	12	24881	38	9	11	0	1	0	44
Age_80_150	12	22385	29	4	11	0	0	0	29	1	12	35990	26	10	12	0	2	0	33	0	12	11951	18	5	5	0	0	0	23	2	12	19531	26	3	13	0	0	0	26	0	12	11782	8	4	4	0	1	0	20
Age_0_9	13	35120	275	54	62	0	0	0	145	0	13	100089	239	52	23	0	0	0	145	0	13	25500	155	25	30	0	0	0	93	0	13	43011	317	56	44	0	0	0	164	0	13	24847	131	32	23	0	0	0	81
Age_10_19	13	48787	254	51	43	0	0	0	140	0	13	99235	198	41	35	0	0	0	122	0	13	24835	114	25	24	0	0	0	70	0	13	48943	230	38	35	0	0	0	143	0	13	28931	133	26	26	0	0	0	91
Age_20_29	13	38558	159	37	54	0	0	0	145	0	13	112293	274	47	50	0	0	0	165	0	13	24430	100	18	24	0	0	0	88	0	13	59836	243	37	50	0	0	0	149	0	13	26161	103	24	14	0	0	0	96
Age_30_39	13	37757	197	40	31	0	0	0	137	0	13	122329	316	68	64	0	0	0	177	0	13	29453	147	21	19	0	0	0	94	0	13	50563	219	44	44	0	0	0	146	0	13	27927	111	19	19	0	0	0	83
Age_40_49	13	50786	208	43	40	0	0	0	144	0	13	122414	319	54	52	0	0	0	172	0	13	32105	117	24	22	0	0	0	90	0	13	54035	204	39	31	0	0	0	168	0	13	32948	122	31	30	0	0	0	80
Age_50_59	13	64374	285	50	50	0	0	0	184	0	13	117958	223	41	61	0	0	0	185	0	13	31921	124	28	30	0	0	0	93	0	13	60759	208	40	44	0	0	0	160	0	13	35832	118	22	30	0	0	0	98
Age_60_69	13	56542	125	24	35	0	0	0	111	0	13	93526	121	15	26	0	0	0	109	0	13	26257	51	14	14	0	0	0	68	0	13	50293	125	23	24	1	0	0	104	0	13	31566	72	17	13	0	0	0	70
Age_70_79	13	42984	76	15	26	1	0	0	77	0	13	64741	63	15	16	0	0	0	65	0	13	20648	32	8	12	0	0	0	44	1	13	36874	54	13	25	0	0	0	82	0	13	24871	45	9	12	0	1	0	46
Age_80_150	13	22378	33	4	13	0	0	0	30	1	13	35985	27	8	15	0	2	0	36	0	13	11950	15	5	6	0	0	0	26	2	13	19529	23	8	13	0	0	0	26	0	13	11776	14	3	4	0	1	0	21
Age_0_9	14	35048	305	59	67	0	0	0	177	0	14	100032	267	63	25	0	0	0	161	0	14	25460	163	39	34	0	0	0	107	0	14	42957	334	65	51	0	0	0	185	0	14	24809	156	32	25	0	0	0	92
Age_10_19	14	48723	289	54	53	0	0	0	156	0	14	99199	221	38	35	0	0	0	138	0	14	24808	133	21	29	0	0	0	77	0	14	48894	251	43	41	0	0	0	160	0	14	28904	147	22	30	0	0	0	104
Age_20_29	14	38525	178	35	54	0	0	0	161	0	14	112247	285	57	53	0	0	0	187	0	14	24410	108	24	24	0	0	0	94	0	14	59777	266	53	48	0	0	0	171	0	14	26134	120	25	17	0	0	0	102
Age_30_39	14	37706	224	39	43	0	0	0	150	0	14	122269	337	74	75	0	0	0	199	0	14	29421	151	40	22	0	0	0	100	0	14	50520	232	47	51	0	0	0	166	0	14	27907	116	25	21	0	0	0	90
Age_40_49	14	50742	230	43	45	0	0	0	161	0	14	122353	336	67	57	0	0	0	198	0	14	32071	143	21	22	0	0	0	101	0	14	53986	221	55	33	0	0	0	182	0	14	32934	127	26	36	0	0	0	88
Age_50_59	14	64304	326	56	54	0	0	0	203	0	14	117908	256	34	67	0	0	0	203	0	14	31905	132	27	33	0	0	0	99	0	14	60725	216	45	55	0	0	0	170	0	14	35804	126	26	33	0	0	0	111
Age_60_69	14	56511	146	17	38	0	0	0	125	0	14	93493	138	20	28	0	0	0	118	0	14	26242	59	13	15	0	0	0	75	0	14	50268	135	26	27	1	0	0	113	0	14	31549	88	11	17	0	0	0	73
Age_70_79	14	42971	81	17	24	0	0	0	85	1	14	64733	66	10	16	0	0	0	75	0	14	20636	42	6	13	1	0	0	46	1	14	36861	63	12	25	0	0	0	87	0	14	24859	56	7	14	0	1	0	47
Age_80_150	14	22374	36	4	13	0	0	0	31	1	14	35978	28	4	15	0	3	0	45	0	14	11942	21	6	7	0	0	0	26	2	14	19524	25	9	13	0	0	0	28	0	14	11776	11	4	5	0	1	0	22
Age_0_9	15	34958	363	62	74	0	0	0	199	0	15	99974	305	48	36	0	0	0	185	0	15	25408	199	37	42	0	0	0	117	0	15	42891	352	83	57	0	0	0	209	0	15	24766	179	33	31	0	0	0	105
Age_10_19	15	48658	327	59	55	0	0	0	176	0	15	99151	238	44	40	0	0	0	158	0	15	24775	153	26	31	0	0	0	83	0	15	48851	266	51	51	0	0	0	170	0	15	28869	157	33	30	0	0	0	118
Age_20_29	15	38480	207	35	55	0	0	0	176	0	15	112171	333	57	61	0	0	0	207	0	15	24387	121	25	23	0	0	0	104	0	15	59711	307	63	48	0	0	0	186	0	15	26105	135	23	24	0	0	0	111
Age_30_39	15	37643	258	51	44	0	0	0	166	0	15	122193	372	79	87	0	0	0	223	0	15	29399	159	39	25	0	0	0	112	0	15	50466	262	54	52	0	0	0	182	0	15	27878	124	32	26	0	0	0	99
Age_40_49	15	50689	257	41	51	0	0	0	183	0	15	122269	380	70	67	0	0	0	225	0	15	32047	155	23	26	0	0	0	107	0	15	53943	235	52	41	0	0	0	206	0	15	32902	147	28	37	0	0	0	97
Age_50_59	15	64246	352	60	65	0	0	0	220	0	15	117853	268	50	67	0	0	0	230	0	15	31882	135	33	35	0	0	0	111	0	15	60678	230	51	55	0	0	0	197	0	15	35768	151	28	33	0	0	0	120
Age_60_69	15	56481	159	20	41	0	0	0	136	0	15	93464	157	20	31	0	0	0	125	0	15	26231	64	12	17	0	0	0	80	0	15	50246	143	24	29	1	0	0	127	0	15	31536	91	17	17	0	0	0	77
Age_70_79	15	42956	82	20	26	0	0	0	94	1	15	64718	74	9	14	0	0	0	85	0	15	20630	43	7	12	1	0	0	51	1	15	36846	70	12	24	0	0	0	96	0	15	24852	57	10	15	0	1	0	49
Age_80_150	15	22364	44	3	14	0	0	0	33	1	15	35970	33	4	13	0	4	0	49	0	15	11938	23	5	8	0	0	0	28	2	15	19520	28	4	17	0	0	0	30	0	15	11771	14	3	7	0	1	0	23
Age_0_9	16	34861	415	75	81	0	0	0	224	0	16	99912	331	61	39	0	0	0	205	0	16	25361	222	45	46	0	0	0	129	0	16	42801	400	93	64	0	0	0	234	0	16	24718	207	35	38	0	0	0	116
Age_10_19	16	48574	359	83	63	0	0	0	196	0	16	99104	266	50	46	0	0	0	165	0	16	24739	167	39	30	0	0	0	93	0	16	48795	291	62	53	0	0	0	188	0	16	28844	159	40	33	0	0	0	131
Age_20_29	16	38413	256	37	56	0	0	0	191	0	16	112105	359	64	64	0	0	0	237	0	16	24355	138	28	27	0	0	0	112	0	16	59642	350	61	48	0	0	0	214	0	16	26066	157	29	28	0	0	0	118
Age_30_39	16	37587	281	54	51	0	0	0	189	0	16	122095	425	93	88	0	0	0	253	0	16	29356	186	38	28	0	0	0	126	0	16	50397	295	66	57	0	0	0	201	0	16	27844	144	40	28	0	0	0	103
Age_40_49	16	50621	298	44	52	0	0	0	206	0	16	122195	410	80	80	0	0	0	246	0	16	32013	167	27	28	0	0	0	123	0	16	53890	275	39	50	0	0	0	223	0	16	32866	163	36	38	0	0	0	108
Age_50_59	16	64172	393	60	76	0	0	0	242	0	16	117807	274	58	75	0	0	0	254	0	16	31856	141	40	37	0	0	0	122	0	16	60608	271	50	63	0	0	0	219	0	16	35731	177	26	26	0	0	0	140
Age_60_69	16	56444	184	19	40	0	0	0	150	0	16	93437	168	26	34	0	0	0	132	0	16	26220	70	14	16	0	0	0	84	0	16	50223	147	30	33	1	0	0	136	0	16	31519	99	20	19	0	0	0	81
Age_70_79	16	42942	90	17	31	0	0	0	98	1	16	64712	72	13	13	0	0	0	90	0	16	20618	51	7	14	1	0	0	53	1	16	36831	79	13	22	0	0	0	103	0	16	24844	54	17	17	0	1	0	51
Age_80_150	16	22360	46	4	12	0	0	0	36	1	16	35963	34	7	13	0	4	0	52	0	16	11934	25	5	9	0	0	0	29	2	16	19515	29	5	18	0	0	0	32	0	16	11768	17	2	7	0	0	0	24
Age_0_9	17	34746	475	79	93	0	0	0	263	0	17	99840	363	72	44	0	0	0	229	0	17	25296	262	48	49	0	0	0	148	0	17	42690	463	101	78	0	0	0	260	0	17	24654	252	32	43	0	0	0	133
Age_10_19	17	48504	387	88	67	0	0	0	229	0	17	99046	284	67	59	0	0	0	175	0	17	24709	171	48	36	0	0	0	104	0	17	48711	328	81	59	0	0	0	210	0	17	28803	179	44	37	0	0	0	144
Age_20_29	17	38351	273	64	59	0	0	0	206	0	17	111996	430	69	67	0	0	0	267	0	17	24326	151	31	26	0	0	0	126	0	17	59569	367	84	56	0	0	0	239	0	17	26031	180	32	31	0	0	0	124
Age_30_39	17	37527	314	55	58	0	0	0	208	0	17	121990	476	104	97	0	0	0	287	0	17	29325	201	37	33	0	0	0	138	0	17	50311	343	76	64	0	0	0	222	0	17	27813	162	40	31	0	0	0	113
Age_40_49	17	50564	310	62	52	0	0	0	233	0	17	122099	457	93	88	0	0	0	274	0	17	31976	185	31	33	0	0	0	133	0	17	53831	303	45	52	0	0	0	246	0	17	32826	181	44	41	0	0	0	119
Age_50_59	17	64077	438	72	83	0	0	0	273	0	17	117718	344	57	79	0	0	0	270	0	17	31828	155	36	41	0	0	0	136	0	17	60555	294	55	68	0	0	0	239	0	17	35704	185	32	27	0	0	0	152
Age_60_69	17	56401	206	26	40	0	0	0	164	0	17	93401	186	33	39	0	0	0	138	0	17	26208	77	13	18	0	0	0	88	0	17	50199	154	30	40	1	0	0	146	0	17	31501	107	24	21	0	0	0	85
Age_70_79	17	42925	95	20	35	0	0	0	103	1	17	64697	77	15	14	0	0	0	97	0	17	20603	59	11	13	1	0	0	57	1	17	36817	81	16	26	0	1	0	107	0	17	24833	57	15	20	0	1	0	58
Age_80_150	17	22355	44	7	11	0	0	0	41	1	17	35956	35	10	13	0	5	0	54	0	17	11930	27	5	10	0	0	0	30	2	17	19511	27	9	17	0	0	0	35	0	17	11764	20	3	7	0	0	0	24
Age_0_9	18	34629	526	108	100	0	0	0	293	0	18	99762	395	83	54	0	0	0	254	0	18	25210	315	56	53	0	0	0	169	0	18	42567	536	106	88	0	0	0	295	0	18	24599	277	45	46	0	0	0	147
Age_10_19	18	48405	448	85	75	0	0	0	262	0	18	98985	310	73	66	0	0	0	197	0	18	24676	176	50	47	0	0	0	119	0	18	48610	393	84	67	0	0	0	235	0	18	28769	197	37	45	0	0	0	159
Age_20_29	18	38284	320	58	65	0	0	0	226	0	18	111894	479	79	82	0	0	0	295	0	18	24283	179	32	28	0	0	0	138	0	18	59473	427	89	62	0	0	0	264	0	18	25988	201	38	34	0	0	0	137
Age_30_39	18	37451	356	59	64	0	0	0	232	0	18	121899	521	101	106	0	0	0	327	0	18	29271	223	50	37	0	0	0	153	0	18	50231	396	64	81	0	0	0	244	0	18	27763	191	39	35	0	0	0	131
Age_40_49	18	50486	351	65	60	0	0	0	259	0	18	122008	499	93	100	0	0	0	311	0	18	31930	207	41	37	0	0	0	143	0	18	53754	337	62	58	0	0	0	266	0	18	32779	208	43	47	0	0	0	134
Age_50_59	18	63984	494	80	89	0	0	0	296	0	18	117642	378	70	80	0	0	0	298	0	18	31784	184	32	50	0	0	0	146	0	18	60479	329	69	69	0	0	0	265	0	18	35671	197	42	30	0	0	0	160
Age_60_69	18	56376	208	38	39	0	0	0	176	0	18	93368	196	40	42	1	0	0	150	0	18	26196	83	10	18	0	0	0	97	0	18	50154	181	29	42	1	0	0	163	0	18	31480	115	26	22	0	0	0	95
Age_70_79	18	42905	103	22	35	0	1	0	112	1	18	64688	75	21	14	0	0	0	102	0	18	20589	67	13	14	1	0	0	60	1	18	36803	84	21	29	0	0	0	110	1	18	24823	62	13	22	0	1	0	63
Age_80_150	18	22347	40	15	10	0	1	0	45	1	18	35949	39	10	14	0	3	0	56	2	18	11924	28	8	8	0	1	0	33	2	18	19506	25	12	17	0	1	0	38	0	18	11761	18	6	8	0	0	0	25
Age_0_9	19	34484	603	122	108	0	0	0	339	0	19	99635	474	88	69	0	0	0	282	0	19	25129	359	62	63	0	0	0	190	0	19	42413	635	108	104	0	0	0	332	0	19	24543	301	56	52	0	0	0	162
Age_10_19	19	48298	498	101	83	0	0	0	295	0	19	98889	373	71	76	0	0	0	222	0	19	24626	207	44	57	0	0	0	134	0	19	48527	426	91	78	0	0	0	267	0	19	28726	221	44	44	0	0	0	172
Age_20_29	19	38221	341	75	68	0	0	0	248	0	19	111768	553	90	91	0	0	0	327	0	19	24257	179	46	34	0	0	0	144	0	19	59390	453	101	72	0	0	0	299	0	19	25953	225	34	39	0	0	0	147
Age_30_39	19	37380	394	60	65	0	0	0	263	0	19	121755	600	104	118	0	0	0	377	0	19	29235	228	51	44	0	0	0	176	0	19	50150	442	73	87	0	0	0	264	0	19	27718	208	45	37	0	0	0	151
Age_40_49	19	50396	402	76	67	0	0	0	280	0	19	121901	543	108	111	0	0	0	348	0	19	31895	216	49	42	0	0	0	156	0	19	53699	353	68	57	0	0	0	300	0	19	32731	236	46	48	0	0	0	150
Age_50_59	19	63906	502	104	97	2	0	0	332	0	19	117538	428	78	89	0	0	0	335	0	19	31748	198	36	52	0	0	0	162	0	19	60410	359	79	76	0	0	0	287	0	19	35632	210	46	36	0	0	0	176
Age_60_69	19	56349	209	36	47	0	0	0	196	0	19	93334	206	41	49	1	0	0	166	0	19	26179	93	11	15	0	0	0	106	0	19	50126	198	27	43	1	1	0	174	0	19	31463	122	28	24	0	0	0	101
Age_70_79	19	42888	113	21	34	1	1	0	120	1	19	64673	80	21	18	0	0	0	108	0	19	20582	68	14	14	1	0	0	65	1	19	36792	87	19	28	0	0	0	121	1	19	24818	59	16	23	0	2	0	66
Age_80_150	19	22335	48	11	12	0	1	0	51	1	19	35945	39	10	16	0	3	0	58	2	19	11920	29	9	10	0	1	0	33	2	19	19497	31	11	18	0	2	0	40	0	19	11756	23	3	9	0	0	0	27
Age_0_9	20	34329	685	123	124	0	0	0	395	0	20	99509	543	90	83	0	0	0	323	0	20	25044	405	70	71	0	0	0	213	0	20	42276	694	125	122	0	0	0	375	0	20	24475	331	67	61	0	0	0	180
Age_10_19	20	48172	563	114	91	0	0	0	335	0	20	98805	417	84	80	0	0	0	245	0	20	24576	237	48	65	0	0	0	142	0	20	48407	506	87	90	0	0	0	299	0	20	28671	256	45	47	0	0	0	188
Age_20_29	20	38113	406	86	76	0	0	0	272	0	20	111673	586	107	97	0	0	0	366	0	20	24194	222	45	41	0	0	0	158	0	20	59269	521	98	91	0	0	0	336	0	20	25913	230	46	44	0	0	0	165
Age_30_39	20	37287	439	79	70	0	0	0	287	0	20	121643	651	118	129	0	0	0	413	0	20	29176	255	59	54	0	0	0	190	0	20	50055	482	95	93	0	0	0	291	0	20	27663	236	54	41	0	0	0	165
Age_40_49	20	50321	439	82	70	0	0	0	309	0	20	121784	596	114	123	0	0	0	394	0	20	31850	236	61	49	0	0	0	162	0	20	53627	384	76	68	0	0	0	322	0	20	32675	254	64	52	0	0	0	166
Age_50_59	20	63805	535	120	107	2	0	0	374	0	20	117434	479	95	94	0	0	0	366	0	20	31702	222	42	53	0	0	0	177	0	20	60319	409	77	89	0	0	0	317	0	20	35582	233	48	46	0	0	0	191
Age_60_69	20	56294	240	37	43	0	0	0	223	0	20	93300	219	48	50	1	0	0	179	0	20	26149	114	15	17	0	0	0	109	0	20	50093	209	33	45	1	0	0	188	1	20	31443	132	26	26	0	0	0	111
Age_70_79	20	42863	121	25	35	1	1	0	132	1	20	64663	85	17	19	0	0	0	116	0	20	20576	58	17	17	1	0	0	75	1	20	36775	97	23	29	0	0	0	123	1	20	24808	64	16	24	0	2	0	70
Age_80_150	20	22324	56	13	12	0	0	0	52	2	20	35936	45	9	17	0	3	0	60	3	20	11911	36	10	7	0	1	0	37	2	20	19486	39	9	20	0	2	0	43	0	20	11752	24	6	9	0	0	0	27
Age_0_9	21	34174	761	142	133	0	0	0	446	0	21	99383	607	107	95	0	0	0	356	0	21	24941	457	85	76	0	0	0	244	0	21	42123	759	139	140	0	0	0	431	0	21	24376	396	72	71	0	0	0	199
Age_10_19	21	48027	643	119	110	0	0	0	376	0	21	98703	483	76	89	0	0	0	280	0	21	24513	270	59	64	0	0	0	162	0	21	48301	558	98	98	0	0	0	334	0	21	28610	285	51	51	0	0	0	210
Age_20_29	21	38019	445	97	83	0	0	0	309	0	21	111521	658	127	103	0	0	0	420	0	21	24152	242	50	43	0	0	0	173	0	21	59153	573	109	102	0	0	0	378	0	21	25862	255	54	52	0	0	0	175
Age_30_39	21	37195	484	90	83	0	0	0	310	0	21	121460	751	136	144	0	0	0	463	0	21	29121	282	58	64	0	0	0	209	0	21	49965	533	91	101	0	0	0	326	0	21	27610	254	62	50	0	0	0	183
Age_40_49	21	50242	473	84	78	0	0	0	344	0	21	121662	645	127	136	0	0	0	441	0	21	31803	247	70	55	0	0	0	183	0	21	53554	421	71	79	0	0	0	352	0	21	32621	282	62	60	0	0	0	186
Age_50_59	21	63688	573	136	120	2	0	0	424	0	21	117306	552	104	97	0	0	0	409	0	21	31663	243	38	59	0	0	0	193	0	21	60231	456	84	91	0	0	0	349	0	21	35525	267	52	51	0	0	0	205
Age_60_69	21	56239	262	47	49	0	0	0	240	0	21	93252	235	55	52	1	0	0	202	0	21	26126	125	21	19	0	0	0	113	0	21	50052	230	36	48	1	0	0	202	1	21	31420	146	24	31	0	0	0	117
Age_70_79	21	42836	134	31	37	1	1	0	138	1	21	64642	99	16	20	0	0	0	123	0	21	20568	56	18	17	1	1	0	83	1	21	36754	105	26	28	0	0	0	134	1	21	24793	70	18	25	0	2	0	76
Age_80_150	21	22311	65	10	15	0	0	0	56	2	21	35927	45	10	21	0	2	0	64	4	21	11901	39	10	7	0	1	0	44	2	21	19478	42	11	22	0	2	0	44	0	21	11748	26	5	7	0	2	0	30
Age_0_9	22	33972	876	162	149	0	0	0	497	0	22	99232	690	117	113	0	0	0	396	0	22	24846	496	109	83	0	0	0	269	0	22	41909	880	155	159	0	0	0	489	0	22	24283	454	68	78	0	0	0	231
Age_10_19	22	47881	692	160	121	0	0	0	421	0	22	98616	519	89	93	0	0	0	314	0	22	24442	312	61	64	0	0	0	189	0	22	48164	612	133	105	0	0	0	375	0	22	28532	328	55	53	0	0	0	239
Age_20_29	22	37928	481	109	97	0	0	0	338	0	22	111398	703	136	114	0	0	0	478	0	22	24094	274	56	52	0	0	0	184	0	22	59042	618	123	114	0	0	0	418	0	22	25797	284	61	61	0	0	0	195
Age_30_39	22	37084	539	102	92	0	0	0	345	0	22	121322	803	160	155	0	0	0	514	0	22	29051	315	64	68	0	0	0	236	0	22	49839	593	101	110	0	0	0	373	0	22	27560	278	61	57	0	0	0	203
Age_40_49	22	50128	533	93	88	0	0	0	379	0	22	121516	714	129	155	0	0	0	497	0	22	31722	301	73	60	0	0	0	202	0	22	53464	470	81	87	0	0	0	375	0	22	32547	333	56	62	0	0	0	213
Age_50_59	22	63519	669	140	130	2	0	0	483	0	22	117184	616	102	115	0	0	0	451	0	22	31598	275	44	60	0	0	0	219	0	22	60142	494	96	96	0	0	0	383	0	22	35452	312	54	60	0	0	0	222
Age_60_69	22	56178	285	60	59	0	0	0	255	0	22	93189	268	57	62	1	0	0	220	0	22	26096	145	20	19	0	0	0	124	0	22	50010	252	45	52	0	0	0	210	1	22	31394	158	26	32	0	0	0	128
Age_70_79	22	42804	148	36	38	1	1	0	150	1	22	64614	113	25	16	0	0	0	132	0	22	20558	63	11	23	1	2	0	86	1	22	36733	111	30	32	0	0	0	141	1	22	24780	76	18	27	0	2	0	81
Age_80_150	22	22300	69	11	16	0	0	0	61	2	22	35920	44	11	21	0	2	0	70	5	22	11892	43	9	7	0	2	0	49	2	22	19467	48	14	21	0	2	0	47	0	22	11743	25	7	7	0	3	0	33
Age_0_9	23	33795	947	191	164	0	0	0	559	0	23	99045	788	147	128	0	0	0	440	0	23	24693	590	114	95	0	0	0	311	0	23	41681	987	198	183	0	0	0	543	0	23	24172	513	81	88	0	0	0	260
Age_10_19	23	47711	772	177	138	0	0	0	477	0	23	98476	587	111	100	0	0	0	357	0	23	24375	329	70	68	0	0	0	226	0	23	48021	674	140	127	0	0	0	427	0	23	28458	370	67	54	0	0	0	258
Age_20_29	23	37815	544	116	108	0	0	0	370	0	23	111187	836	140	125	0	0	0	541	0	23	24037	304	62	57	0	0	0	200	0	23	58902	678	152	122	0	0	0	461	0	23	25740	303	73	67	0	0	0	215
Age_30_39	23	36974	585	113	105	0	0	0	385	0	23	121104	932	170	172	0	0	0	576	0	23	28985	342	75	68	0	0	0	264	0	23	49725	638	112	120	0	0	0	421	0	23	27515	285	63	62	0	0	0	234
Age_40_49	23	50012	589	104	93	0	0	0	423	0	23	121349	787	146	162	0	0	0	567	0	23	31673	302	78	70	0	0	0	235	0	23	53366	509	108	91	0	0	0	403	0	23	32497	349	69	59	0	0	0	237
Age_50_59	23	63387	726	150	145	2	0	0	533	0	23	117049	675	128	122	0	0	0	494	0	23	31538	304	57	62	0	0	0	235	0	23	60033	550	94	111	0	0	0	423	0	23	35388	340	56	67	0	0	0	249
Age_60_69	23	56113	324	58	61	0	0	0	281	0	23	93122	309	55	71	1	0	0	239	0	23	26062	167	24	19	0	0	0	132	0	23	49964	272	49	59	0	0	0	225	1	23	31358	165	44	34	0	0	0	137
Age_70_79	23	42777	156	41	42	1	1	0	160	1	23	64593	125	25	15	0	0	0	142	0	23	20550	61	16	21	1	2	0	93	1	23	36711	124	27	36	0	0	0	149	1	23	24768	82	15	32	0	2	0	85
Age_80_150	23	22286	74	14	14	0	0	0	69	2	23	35903	58	12	20	0	2	0	73	5	23	11887	44	8	7	0	2	0	54	2	23	19454	43	18	22	0	2	0	60	0	23	11735	29	8	7	0	3	0	36
Age_0_9	24	33534	1090	212	192	0	0	0	628	0	24	98837	898	178	141	0	0	0	494	0	24	24563	644	121	105	0	0	0	370	0	24	41426	1131	221	203	0	0	0	611	0	24	24077	544	93	92	0	0	0	308
Age_10_19	24	47513	882	181	170	0	0	0	529	0	24	98344	660	122	112	0	0	0	393	0	24	24299	369	78	74	0	0	0	248	0	24	47840	777	147	143	0	0	0	482	0	24	28399	388	79	59	0	0	0	282
Age_20_29	24	37666	641	109	121	0	0	0	416	0	24	111012	906	172	137	0	0	0	602	0	24	23948	361	68	62	0	0	0	221	0	24	58723	776	160	135	0	0	0	521	0	24	25664	347	70	72	0	0	0	245
Age_30_39	24	36822	662	129	110	0	0	0	439	0	24	120922	996	198	191	0	0	0	647	0	24	28884	401	89	71	0	0	0	289	0	24	49562	736	118	129	0	0	0	471	0	24	27428	342	58	67	0	0	0	264
Age_40_49	24	49877	645	123	104	0	0	0	472	0	24	121176	858	152	176	0	0	0	649	0	24	31592	357	77	74	0	0	0	258	0	24	53244	571	112	109	0	0	0	441	0	24	32425	381	68	68	0	0	0	269
Age_50_59	24	63197	836	165	157	2	0	0	586	0	24	116912	737	138	143	0	0	0	538	0	24	31475	338	61	64	0	0	0	258	0	24	59911	607	116	117	0	0	0	460	0	24	35311	382	62	77	0	0	0	268
Age_60_69	24	56029	367	68	64	0	0	0	309	0	24	93060	336	60	76	1	0	0	264	0	24	26033	171	38	20	0	0	0	142	0	24	49903	303	55	59	0	0	0	249	1	24	31319	184	45	42	0	0	0	148
Age_70_79	24	42748	169	39	47	1	1	0	173	1	24	64568	140	25	19	0	0	0	148	0	24	20531	73	17	23	1	2	0	97	1	24	36684	143	26	38	0	0	0	156	1	24	24757	85	14	33	0	1	0	93
Age_80_150	24	22269	80	18	14	0	0	0	76	2	24	35894	59	16	20	0	3	0	76	5	24	11877	47	7	8	0	2	0	61	2	24	19436	58	14	23	0	2	0	66	0	24	11726	31	13	7	0	2	0	38
Age_0_9	25	33270	1228	242	207	0	0	0	709	0	25	98601	1028	192	159	0	0	0	568	0	25	24412	723	131	113	0	0	0	424	0	25	41104	1323	229	221	0	0	0	715	0	25	23971	577	107	98	0	0	0	361
Age_10_19	25	47304	986	196	186	0	0	0	603	0	25	98168	754	141	118	0	0	0	450	0	25	24213	407	94	81	0	0	0	273	0	25	47671	850	174	156	0	0	0	538	0	25	28291	445	88	69	0	0	0	314
Age_20_29	25	37553	670	134	133	0	0	0	463	0	25	110796	1015	202	165	0	0	0	651	0	25	23887	383	75	66	0	0	0	249	0	25	58561	839	185	156	0	0	0	574	0	25	25605	372	70	81	0	0	0	270
Age_30_39	25	36673	719	155	117	0	0	0	498	0	25	120647	1148	241	209	0	0	0	709	0	25	28808	423	106	81	0	0	0	316	0	25	49438	775	135	140	0	0	0	528	0	25	27340	385	64	76	0	0	0	294
Age_40_49	25	49720	716	140	120	0	0	0	525	0	25	120973	948	181	189	0	0	0	720	0	25	31532	370	90	73	0	0	0	293	0	25	53136	606	125	118	0	0	0	492	0	25	32354	400	87	74	0	0	0	296
Age_50_59	25	62992	926	201	180	2	0	0	642	0	25	116737	814	177	160	0	0	0	580	0	25	31401	373	71	71	0	0	0	280	0	25	59791	653	139	128	0	0	0	500	0	25	35245	402	73	83	0	0	0	297
Age_60_69	25	55952	393	75	71	0	0	0	346	0	25	92998	356	70	81	1	0	0	291	0	25	26003	177	43	31	0	0	0	150	0	25	49855	313	65	62	0	0	0	274	1	25	31288	195	47	42	0	0	0	166
Age_70_79	25	42703	195	38	56	1	1	0	184	1	25	64542	149	32	22	0	0	0	155	0	25	20516	86	13	23	1	3	0	102	1	25	36664	147	27	43	0	0	0	166	1	25	24739	91	19	31	0	0	0	102
Age_80_150	25	22249	89	22	15	0	0	0	82	2	25	35874	69	20	20	0	3	0	82	5	25	11864	55	9	8	0	1	0	64	3	25	19421	63	20	21	0	2	0	72	0	25	11716	37	14	8	0	2	0	40
Age_0_9	26	32941	1408	272	235	0	0	0	800	0	26	98347	1177	211	169	0	0	0	644	0	26	24257	793	151	128	0	0	0	474	0	26	40774	1489	283	243	0	0	0	803	0	26	23832	641	126	108	0	0	0	407
Age_10_19	26	47052	1142	205	195	0	0	0	681	0	26	98007	833	149	131	0	0	0	511	0	26	24127	446	102	88	0	0	0	305	0	26	47485	946	173	189	0	0	0	596	0	26	28194	507	75	85	0	0	0	346
Age_20_29	26	37392	753	154	140	0	0	0	514	0	26	110584	1119	213	192	0	0	0	721	0	26	23800	427	80	76	0	0	0	277	0	26	58357	947	174	190	0	0	0	647	0	26	25518	413	72	96	0	0	0	299
Age_30_39	26	36523	779	168	140	0	0	0	552	0	26	120429	1215	261	238	0	0	0	811	0	26	28682	502	97	96	0	0	0	357	0	26	49258	868	145	154	0	0	0	591	0	26	27234	444	73	84	0	0	0	324
Age_40_49	26	49527	817	159	141	0	0	0	577	0	26	120771	1036	183	209	0	0	0	812	0	26	31451	409	82	88	0	0	0	328	0	26	52959	721	125	122	0	0	0	550	0	26	32260	436	97	80	0	0	0	338
Age_50_59	26	62776	1039	201	193	2	0	0	732	0	26	116549	911	175	180	0	0	0	653	0	26	31286	445	76	78	0	0	0	311	0	26	59618	746	148	145	0	0	0	554	0	26	35161	453	75	91	0	0	0	320
Age_60_69	26	55839	460	81	81	0	0	0	376	0	26	92919	395	75	86	1	0	0	321	0	26	25961	196	49	34	0	0	0	164	0	26	49791	326	74	67	0	0	0	311	1	26	31251	211	45	49	0	0	0	182
Age_70_79	26	42654	221	42	52	1	1	0	207	1	26	64513	163	35	25	0	0	0	164	0	26	20493	102	12	23	1	3	0	110	1	26	36621	171	34	40	0	0	0	181	1	26	24707	111	20	36	0	0	0	108
Age_80_150	26	22225	103	19	15	0	1	0	94	2	26	35862	76	18	22	0	2	0	87	6	26	11850	63	10	9	0	1	0	68	3	26	19406	70	20	22	0	3	0	78	0	26	11708	38	13	9	0	4	0	45
Age_0_9	27	32601	1584	312	260	0	0	0	899	0	27	98078	1324	253	183	0	0	0	710	0	27	24070	894	171	139	0	0	0	529	0	27	40415	1688	332	267	0	0	0	890	0	27	23686	714	131	126	0	0	0	457
Age_10_19	27	46783	1284	219	220	0	0	0	769	0	27	97790	965	163	149	0	0	0	564	0	27	24031	478	109	92	0	0	0	358	0	27	47279	1043	193	207	0	0	0	667	0	27	28092	554	90	94	0	0	0	377
Age_20_29	27	37217	846	153	150	0	0	0	587	0	27	110269	1306	232	223	0	0	0	799	0	27	23710	474	73	87	0	0	0	316	0	27	58157	1008	207	210	0	0	0	733	0	27	25443	437	90	103	0	0	0	325
Age_30_39	27	36345	864	183	160	0	0	0	610	0	27	120107	1399	302	264	0	0	0	882	0	27	28590	535	112	100	0	0	0	397	0	27	49098	912	183	157	0	0	0	666	0	27	27152	485	77	91	0	0	0	354
Age_40_49	27	49363	882	180	161	0	0	0	635	0	27	120478	1207	202	231	0	0	0	893	0	27	31349	473	79	102	0	0	0	355	0	27	52821	769	147	141	0	0	0	599	0	27	32158	492	95	89	0	0	0	377
Age_50_59	27	62548	1152	221	212	2	0	0	808	0	27	116325	1034	185	198	0	0	0	726	0	27	31225	444	106	82	0	0	0	339	0	27	59450	839	161	165	0	0	0	596	0	27	35071	488	92	98	0	0	0	351
Age_60_69	27	55735	517	87	85	0	0	0	413	0	27	92821	453	73	96	1	0	0	353	0	27	25934	199	47	39	0	0	0	185	0	27	49724	351	93	74	0	0	0	327	1	27	31212	233	41	53	0	0	0	199
Age_70_79	27	42609	245	45	57	1	1	0	220	1	27	64474	184	35	31	0	0	0	176	0	27	20473	108	18	25	1	2	0	116	2	27	36584	187	34	43	0	0	0	199	1	27	24673	132	23	35	0	0	0	119
Age_80_150	27	22201	113	27	14	0	1	0	101	2	27	35844	87	19	24	0	2	0	91	6	27	11839	65	15	10	0	1	0	71	3	27	19390	80	22	25	0	3	0	79	0	27	11697	47	10	12	0	3	0	47
Age_0_9	28	32254	1734	353	293	0	0	0	1022	0	28	97765	1492	270	212	0	0	0	809	0	28	23828	1040	178	160	0	0	0	597	0	28	40054	1858	371	303	0	0	0	1006	0	28	23532	773	163	146	0	0	0	500
Age_10_19	28	46469	1457	255	238	0	0	0	856	0	28	97558	1090	194	162	0	0	0	627	0	28	23920	542	115	102	0	0	0	389	0	28	47037	1158	222	225	0	0	0	747	0	28	27953	625	114	101	0	0	0	414
Age_20_29	28	36999	972	168	169	0	0	0	645	0	28	110042	1377	261	251	0	0	0	898	0	28	23618	512	84	98	0	0	0	348	0	28	57869	1191	208	229	0	0	0	818	0	28	25349	462	115	110	0	0	0	362
Age_30_39	28	36153	975	188	185	0	0	0	661	0	28	119806	1528	329	293	0	0	0	998	0	28	28455	621	100	119	0	0	0	439	0	28	48832	1071	201	181	0	0	0	731	0	28	27049	533	100	93	0	0	0	384
Age_40_49	28	49163	976	190	177	0	0	0	715	0	28	120216	1322	250	245	0	0	0	978	0	28	31223	547	90	104	0	0	0	394	0	28	52641	862	166	157	0	0	0	651	0	28	32054	544	93	101	0	0	0	419
Age_50_59	28	62279	1267	240	241	2	0	0	914	0	28	116092	1158	203	220	0	0	0	795	0	28	31119	506	115	89	0	0	0	367	0	28	59269	911	199	178	0	0	0	654	0	28	34959	535	102	102	0	0	0	402
Age_60_69	28	55642	550	101	99	0	0	0	445	0	28	92742	477	87	101	0	0	0	390	0	28	25896	207	53	43	0	0	0	205	0	28	49629	413	91	79	0	0	0	357	1	28	31157	271	38	57	0	0	0	215
Age_70_79	28	42553	265	59	62	1	1	0	237	1	28	64442	190	44	33	0	0	0	191	0	28	20451	116	22	27	1	1	0	124	3	28	36542	209	39	42	0	0	0	215	1	28	24648	144	27	37	0	0	0	126
Age_80_150	28	22177	124	26	19	0	1	0	110	2	28	35829	95	21	24	0	2	0	96	6	28	11830	68	20	9	0	0	0	73	4	28	19375	85	27	23	0	3	0	86	0	28	11683	56	10	13	0	3	0	51
Age_0_9	29	31819	1954	391	343	0	0	0	1149	0	29	97370	1683	320	241	0	0	0	934	0	29	23604	1168	174	183	0	0	0	674	0	29	39625	2062	423	347	0	0	0	1135	0	29	23328	904	152	166	0	0	0	564
Age_10_19	29	46125	1605	312	256	0	0	0	977	0	29	97284	1240	211	190	0	0	0	706	0	29	23804	605	111	113	0	0	0	435	0	29	46788	1267	242	254	0	0	0	838	0	29	27803	693	148	112	0	0	0	451
Age_20_29	29	36818	1030	198	193	0	0	0	714	0	29	109721	1540	289	273	0	0	0	1006	0	29	23529	545	93	103	0	0	0	390	0	29	57593	1325	239	255	0	0	0	903	0	29	25231	541	102	127	0	0	0	397
Age_30_39	29	35947	1058	212	198	0	0	0	747	0	29	119400	1742	362	332	0	0	0	1118	0	29	28355	641	132	123	0	0	0	483	0	29	48610	1174	217	218	0	0	0	797	0	29	26947	574	109	101	0	0	0	428
Age_40_49	29	48948	1069	218	202	0	0	0	784	0	29	119905	1480	279	270	1	0	0	1076	0	29	31120	587	104	114	0	0	0	433	0	29	52453	938	195	176	0	0	0	715	0	29	31936	577	126	106	0	0	0	466
Age_50_59	29	62011	1384	247	271	1	0	0	1029	0	29	115816	1302	235	235	0	0	0	880	0	29	31036	519	132	104	0	0	0	405	0	29	59039	1047	206	207	0	0	0	712	0	29	34832	597	127	112	0	0	0	432
Age_60_69	29	55524	608	109	101	0	0	0	495	0	29	92633	528	102	118	0	0	0	416	0	29	25854	221	57	53	0	0	0	219	0	29	49549	456	94	90	0	0	0	380	1	29	31108	287	48	62	0	0	0	233
Age_70_79	29	42482	299	70	62	2	1	0	262	1	29	64396	214	48	37	0	0	0	205	0	29	20428	126	24	28	1	2	0	133	3	29	36496	235	45	44	0	2	0	225	1	29	24622	156	28	40	0	0	0	136
Age_80_150	29	22151	134	26	22	0	1	0	123	2	29	35803	109	21	27	0	1	0	105	7	29	11821	70	22	11	0	0	0	76	4	29	19355	92	32	27	0	3	0	90	0	29	11671	65	10	12	0	3	0	54
Age_0_9	30	31369	2162	412	389	0	0	0	1324	0	30	97014	1817	368	279	0	0	0	1070	0	30	23381	1244	218	200	0	0	0	760	0	30	39158	2282	458	392	0	0	0	1302	0	30	23105	1017	175	175	0	0	0	642
Age_10_19	30	45744	1789	357	296	0	0	0	1089	0	30	97036	1345	246	203	0	0	0	801	0	30	23670	665	129	124	0	0	0	480	0	30	46476	1437	263	276	0	0	0	937	0	30	27651	752	163	130	0	0	0	511
Age_20_29	30	36569	1160	230	211	0	0	0	783	0	30	109412	1665	310	311	0	0	0	1131	0	30	23382	617	105	119	0	0	0	437	0	30	57271	1493	260	278	0	0	0	1013	0	30	25109	604	112	130	0	0	0	443
Age_30_39	30	35685	1207	234	215	0	0	0	821	0	30	119047	1908	373	375	0	0	0	1251	0	30	28184	745	128	140	0	0	0	537	0	30	48324	1334	239	245	0	0	0	874	0	30	26799	647	127	112	0	0	0	474
Age_40_49	30	48683	1205	260	223	0	0	0	850	0	30	119643	1560	329	302	1	0	0	1176	0	30	30983	651	132	126	0	0	0	466	0	30	52208	1053	226	196	0	0	0	794	0	30	31789	667	133	115	0	0	0	507
Age_50_59	30	61672	1580	269	290	1	0	0	1131	0	30	115544	1427	268	262	0	0	0	967	0	30	30888	623	112	124	1	0	0	448	0	30	58781	1194	217	236	0	0	0	783	0	30	34681	671	138	131	0	0	0	479
Age_60_69	30	55377	685	124	112	0	1	0	538	0	30	92513	582	115	134	0	0	0	453	0	30	25805	233	69	59	0	0	0	238	0	30	49460	487	101	94	0	0	0	427	1	30	31045	301	68	64	0	0	0	260
Age_70_79	30	42405	341	77	75	2	0	0	277	2	30	64348	243	46	35	0	0	0	228	0	30	20397	137	26	29	1	2	0	150	3	30	36445	260	44	55	0	2	0	241	1	30	24596	162	36	42	0	0	0	146
Age_80_150	30	22114	148	31	26	0	1	0	137	2	30	35779	119	24	24	0	1	0	119	7	30	11807	75	21	14	0	0	0	83	4	30	19329	110	26	34	0	4	0	96	0	30	11652	81	9	14	0	3	0	56
Age_0_9	31	30860	2441	459	432	0	0	0	1464	0	31	96513	2080	417	339	0	0	0	1199	0	31	23112	1376	246	214	0	0	0	855	0	31	38663	2497	527	429	0	0	0	1476	0	31	22900	1119	191	192	0	0	0	712
Age_10_19	31	45354	1948	396	325	0	0	0	1252	0	31	96685	1541	273	228	0	0	0	904	0	31	23532	721	148	123	0	0	0	544	0	31	46113	1639	293	298	0	0	0	1046	0	31	27502	830	157	149	0	0	0	569
Age_20_29	31	36296	1298	263	229	0	0	0	867	0	31	109026	1862	344	348	0	0	0	1249	0	31	23277	639	127	131	0	0	0	486	0	31	56981	1616	292	304	0	0	0	1122	0	31	24966	665	142	139	0	0	0	486
Age_30_39	31	35468	1283	259	249	0	0	0	903	0	31	118578	2148	417	420	0	0	0	1391	0	31	28043	796	153	153	0	0	0	589	0	31	48054	1448	289	270	0	0	0	955	0	31	26673	698	141	127	0	0	0	520
Age_40_49	31	48373	1373	262	254	0	0	0	959	0	31	119249	1765	361	332	1	0	0	1303	0	31	30867	688	136	141	0	0	0	526	0	31	51992	1162	220	222	0	0	0	881	0	31	31636	757	135	129	0	0	0	554
Age_50_59	31	61323	1743	311	315	1	0	0	1250	0	31	115203	1593	313	285	0	0	0	1074	0	31	30777	665	121	130	1	0	0	502	0	31	58552	1257	278	247	0	0	0	877	0	31	34551	705	159	138	1	0	0	546
Age_60_69	31	55218	749	147	121	0	1	0	601	0	31	92375	646	131	147	0	0	0	498	0	31	25759	254	66	62	0	0	0	263	0	31	49350	541	112	104	0	0	0	462	1	31	30972	333	72	76	0	0	0	285
Age_70_79	31	42348	364	71	89	2	0	0	303	2	31	64297	262	57	42	0	0	0	242	0	31	20372	136	39	29	1	2	0	163	3	31	36399	270	55	58	0	2	0	263	1	31	24554	186	43	50	0	0	0	149
Age_80_150	31	22076	172	29	30	0	1	0	149	2	31	35745	137	28	28	0	1	0	127	7	31	11795	83	15	16	0	0	0	91	4	31	19306	119	23	37	0	2	0	110	2	31	11638	86	16	12	0	3	0	60
Age_0_9	32	30312	2706	481	495	0	0	0	1662	0	32	95991	2375	436	386	0	0	0	1360	0	32	22841	1497	273	231	0	0	0	961	0	32	38102	2755	575	480	0	0	0	1680	0	32	22644	1260	195	216	0	0	0	799
Age_10_19	32	44936	2159	434	366	0	0	0	1380	0	32	96349	1695	323	260	0	0	0	1004	0	32	23389	786	160	133	0	0	0	600	0	32	45726	1825	341	326	0	0	0	1171	0	32	27313	906	195	159	0	0	0	634
Age_20_29	32	35983	1441	302	256	0	0	0	971	0	32	108651	2017	394	371	0	0	0	1396	0	32	23114	720	148	148	0	0	0	530	0	32	56595	1776	379	321	0	0	0	1244	0	32	24798	751	145	153	0	0	0	551
Age_30_39	32	35135	1461	292	286	0	0	0	988	0	32	118100	2378	469	463	0	0	0	1544	0	32	27830	900	177	168	0	0	0	659	0	32	47655	1689	305	305	0	0	0	1062	0	32	26518	772	168	140	0	0	0	561
Age_40_49	32	48037	1549	273	298	0	0	0	1064	0	32	118904	1892	401	364	1	0	0	1449	0	32	30697	785	154	153	0	0	0	569	0	32	51670	1351	254	242	0	0	0	960	0	32	31478	842	150	145	0	0	0	596
Age_50_59	32	60982	1864	394	338	1	0	0	1364	0	32	114872	1743	339	326	0	0	0	1188	0	32	30606	747	153	144	1	0	0	545	0	32	58247	1420	300	274	0	0	0	970	0	32	34392	778	165	163	1	0	0	601
Age_60_69	32	55035	843	178	133	1	1	0	646	0	32	92245	707	145	154	0	0	0	546	0	32	25701	281	61	66	0	0	0	295	0	32	49222	605	128	109	0	0	0	505	1	32	30892	383	70	82	0	0	0	311
Age_70_79	32	42259	399	89	90	3	0	0	337	2	32	64231	287	63	52	0	1	0	266	0	32	20343	150	38	36	1	2	0	172	3	32	36332	301	61	70	0	2	0	281	1	32	24518	200	45	56	0	0	0	163
Age_80_150	32	22025	201	31	36	0	1	0	163	2	32	35724	144	33	26	0	1	0	138	7	32	11778	93	14	16	0	1	0	98	4	32	19278	135	26	36	0	2	0	120	2	32	11628	80	25	14	0	3	0	65
Age_0_9	33	29760	2965	526	543	0	0	0	1862	0	33	95408	2662	492	436	0	0	0	1550	0	33	22533	1620	305	269	0	0	0	1076	0	33	37417	3145	613	546	0	0	0	1871	0	33	22395	1362	235	231	0	0	0	891
Age_10_19	33	44416	2424	476	424	0	0	0	1535	0	33	95903	1938	352	291	0	0	0	1147	0	33	23215	869	167	154	0	0	0	663	0	33	45309	2032	369	369	0	0	0	1310	0	33	27102	998	224	185	0	0	0	698
Age_20_29	33	35693	1566	321	290	0	0	0	1083	0	33	108098	2320	451	413	0	0	0	1547	0	33	22999	744	163	158	0	0	0	596	0	33	56227	1911	427	370	0	0	0	1380	0	33	24634	817	164	166	0	0	0	617
Age_30_39	33	34865	1561	310	317	0	0	0	1109	0	33	117507	2674	551	513	0	0	0	1709	0	33	27662	965	196	183	0	0	0	728	0	33	47343	1798	342	334	0	0	0	1199	0	33	26353	842	155	166	0	0	0	643
Age_40_49	33	47702	1690	312	332	0	0	0	1185	0	33	118400	2154	444	398	1	0	0	1614	0	33	30561	835	163	179	0	0	0	620	0	33	51407	1442	279	275	0	0	0	1074	0	33	31304	913	181	153	0	0	0	660
Age_50_59	33	60594	2016	429	387	1	0	0	1516	0	33	114443	1981	359	366	0	0	0	1319	0	33	30464	798	173	169	1	0	0	591	0	33	57943	1540	347	294	1	0	0	1086	0	33	34215	863	184	175	1	0	0	662
Age_60_69	33	54865	915	176	163	1	1	0	716	0	33	92087	785	159	167	1	0	0	598	0	33	25631	314	69	75	0	0	0	315	0	33	49099	658	128	128	0	0	0	556	1	33	30809	420	77	89	0	0	0	343
Age_70_79	33	42184	436	91	103	3	0	0	360	2	33	64142	339	72	53	0	1	0	293	0	33	20313	162	40	38	1	2	0	186	3	33	36256	345	60	75	0	2	0	309	1	33	24475	226	43	63	0	0	0	175
Age_80_150	33	21979	217	44	40	0	1	0	176	2	33	35697	153	36	30	0	3	0	147	7	33	11768	90	18	17	0	1	0	105	5	33	19245	155	26	38	0	3	0	130	2	33	11610	89	19	22	0	3	0	72
Age_0_9	34	29127	3246	595	613	0	0	0	2075	0	34	94756	3010	540	476	0	0	0	1766	0	34	22204	1765	350	305	0	0	0	1179	0	34	36733	3468	678	614	0	0	0	2099	0	34	22076	1520	291	246	0	0	0	981
Age_10_19	34	43854	2701	533	462	0	0	0	1725	0	34	95500	2097	400	343	0	0	0	1291	0	34	23016	961	196	167	0	0	0	728	0	34	44837	2265	427	406	0	0	0	1454	0	34	26869	1104	250	206	0	0	0	778
Age_20_29	34	35304	1771	346	317	0	0	0	1215	0	34	107654	2491	480	463	0	0	0	1741	0	34	22834	828	161	178	0	0	0	659	0	34	55732	2190	445	425	0	0	0	1523	0	34	24422	923	186	187	0	0	0	680
Age_30_39	34	34497	1747	347	349	0	0	0	1222	0	34	116924	2966	561	561	0	0	0	1942	0	34	27430	1091	210	204	0	0	0	799	0	34	46892	2034	380	376	0	0	0	1334	0	34	26161	929	172	188	0	0	0	709
Age_40_49	34	47285	1943	329	361	0	0	0	1303	0	34	117990	2292	485	446	1	0	0	1797	0	34	30355	930	185	199	0	0	0	689	0	34	51044	1648	293	303	0	0	0	1189	0	34	31113	1006	203	184	0	0	0	705
Age_50_59	34	60120	2237	477	437	1	0	0	1671	0	34	114013	2163	415	406	0	0	0	1471	0	34	30276	893	179	174	1	0	0	673	0	34	57555	1756	362	320	1	0	0	1217	0	34	34025	955	195	190	1	0	0	734
Age_60_69	34	54643	1021	192	184	1	1	0	795	0	34	91930	850	176	192	1	0	0	648	0	34	25548	358	71	77	0	0	0	350	0	34	48946	731	145	141	0	0	0	606	1	34	30717	467	89	88	0	1	0	376
Age_70_79	34	42090	476	99	108	3	0	0	401	2	34	64079	369	85	59	0	1	0	307	0	34	20274	177	41	43	1	2	0	204	3	34	36183	378	68	83	0	3	0	332	1	34	24429	248	39	77	0	0	0	189
Age_80_150	34	21918	251	53	43	0	1	0	191	2	34	35658	174	40	33	0	4	0	157	7	34	11739	104	20	20	0	1	0	115	5	34	19211	167	33	38	0	5	0	143	2	34	11591	101	20	18	0	4	0	81
Age_0_9	35	28411	3586	691	666	0	0	0	2302	0	35	93979	3423	624	536	0	0	0	1986	0	35	21797	1934	430	334	0	0	0	1308	0	35	35994	3813	711	715	0	0	0	2359	0	35	21760	1665	320	276	0	0	0	1093
Age_10_19	35	43317	2897	594	528	0	0	0	1939	0	35	94946	2394	462	387	0	0	0	1442	0	35	22801	1063	222	179	0	0	0	803	0	35	44353	2461	491	467	0	0	0	1617	0	35	26611	1252	251	238	0	0	0	855
Age_20_29	35	34924	1954	379	352	0	0	0	1344	0	35	106977	2841	578	487	0	1	0	1945	0	35	22679	889	160	194	0	0	0	738	0	35	55258	2414	479	474	0	0	0	1690	0	35	24221	1040	195	199	0	0	0	743
Age_30_39	35	34105	1951	351	384	0	0	0	1371	0	35	116167	3400	611	605	0	0	0	2171	0	35	27250	1118	245	226	0	0	0	895	0	35	46489	2207	417	425	0	0	0	1478	0	35	25921	1069	172	210	0	0	0	787
Age_40_49	35	46868	2132	398	386	0	0	0	1437	0	35	117390	2621	521	506	1	0	0	1972	0	35	30187	984	199	217	0	0	0	771	0	35	50710	1810	310	333	0	0	0	1314	0	35	30918	1062	244	204	0	0	0	783
Age_50_59	35	59637	2468	482	488	1	0	0	1867	0	35	113487	2449	452	464	0	0	0	1616	0	35	30130	934	183	191	1	0	0	757	0	35	57227	1869	399	369	1	0	0	1346	0	35	33816	1034	220	217	1	0	0	812
Age_60_69	35	54415	1130	215	207	1	0	0	868	1	35	91738	946	189	214	1	0	0	709	0	35	25474	399	73	78	0	0	0	380	0	35	48781	815	157	153	0	0	0	663	1	35	30618	504	99	102	0	1	0	414
Age_70_79	35	41965	532	123	123	4	0	0	430	2	35	63997	404	98	71	1	1	0	328	0	35	20241	189	34	52	1	2	0	223	3	35	36108	408	80	85	1	3	0	362	1	35	24377	269	49	78	0	1	0	208
Age_80_150	35	21871	271	52	51	0	3	0	209	2	35	35611	198	41	39	0	4	0	173	7	35	11719	112	21	22	0	1	0	124	5	35	19171	188	25	45	0	5	0	163	2	35	11566	113	25	18	0	4	0	89
Age_0_9	36	27652	3908	797	722	0	0	0	2577	0	36	93183	3812	714	602	0	0	0	2237	0	36	21357	2137	466	373	0	0	0	1470	0	36	35180	4148	810	795	0	0	0	2659	0	36	21404	1828	359	317	0	0	0	1206
Age_10_19	36	42652	3224	637	588	0	0	0	2174	0	36	94431	2622	498	452	0	0	0	1628	0	36	22543	1189	246	195	0	0	0	895	0	36	43787	2728	548	510	0	0	0	1816	0	36	26350	1373	270	268	0	0	0	946
Age_20_29	36	34455	2205	428	379	0	0	0	1486	0	36	106377	3097	637	563	0	1	0	2154	0	36	22450	1017	193	209	0	0	0	791	0	36	54630	2747	556	512	0	0	0	1870	0	36	23994	1126	226	218	0	0	0	834
Age_30_39	36	33663	2169	411	411	0	0	0	1508	0	36	115512	3673	680	685	0	0	0	2404	0	36	26970	1268	263	255	0	0	0	978	0	36	45921	2528	460	477	0	0	0	1630	0	36	25670	1193	215	224	0	0	0	857
Age_40_49	36	46427	2299	454	431	0	0	0	1610	0	36	116849	2850	587	542	1	0	0	2182	0	36	29951	1115	212	239	0	0	0	841	0	36	50263	2051	354	352	0	0	0	1457	0	36	30675	1173	249	239	0	0	0	875
Age_50_59	36	59067	2733	547	523	0	0	0	2073	0	36	112972	2706	471	506	0	0	0	1813	0	36	29905	1054	212	211	1	0	0	813	0	36	56729	2146	431	415	0	0	0	1490	0	36	33581	1147	237	228	1	0	0	906
Age_60_69	36	54180	1212	261	242	1	0	0	939	2	36	91554	1043	183	218	1	0	0	798	0	36	25381	443	95	84	0	0	0	401	0	36	48607	885	190	161	0	0	0	726	1	36	30516	548	111	114	1	1	0	447
Age_70_79	36	41840	589	131	141	4	0	0	472	2	36	63905	446	97	89	1	0	0	361	1	36	20186	209	43	59	1	2	0	242	3	36	35993	487	80	90	1	3	0	393	1	36	24318	300	53	86	0	1	0	224
Age_80_150	36	21805	302	58	60	0	4	0	228	2	36	35564	222	47	45	0	4	0	184	7	36	11686	132	31	24	0	1	0	125	5	36	19129	210	29	45	0	5	0	179	2	36	11535	136	26	20	0	4	0	94
Age_0_9	37	26814	4291	879	808	0	0	0	2864	0	37	92294	4273	801	682	0	0	0	2498	0	37	20885	2364	493	417	0	0	0	1644	0	37	34264	4577	888	888	0	0	0	2975	0	37	20994	2025	383	370	0	0	0	1342
Age_10_19	37	41973	3522	711	656	0	0	0	2413	0	37	93811	2937	570	514	0	0	0	1799	0	37	22265	1321	281	226	0	0	0	975	0	37	43185	2977	622	560	0	0	0	2045	0	37	26051	1514	290	294	0	0	0	1058
Age_20_29	37	34021	2369	459	439	0	0	0	1665	0	37	105565	3559	675	641	0	0	0	2388	1	37	22240	1108	210	218	0	0	0	884	0	37	54063	2996	604	559	0	0	0	2093	0	37	23776	1204	255	240	0	0	0	923
Age_30_39	37	33174	2395	463	458	0	0	0	1672	0	37	114602	4148	779	736	1	0	0	2688	0	37	26722	1342	305	283	0	0	0	1082	0	37	45474	2670	493	523	0	0	0	1856	0	37	25376	1360	226	245	0	0	0	952
Age_40_49	37	45976	2526	481	478	0	0	0	1760	0	37	116104	3282	612	621	1	0	0	2391	0	37	29756	1186	216	269	0	0	0	931	0	37	49858	2219	419	381	0	0	0	1600	0	37	30452	1261	258	267	0	0	0	973
Age_50_59	37	58501	3002	583	573	0	0	0	2284	0	37	112301	3083	547	538	0	0	0	1999	0	37	29699	1137	225	239	1	0	0	895	0	37	56260	2345	487	467	0	0	0	1652	0	37	33314	1280	257	239	1	0	0	1009
Age_60_69	37	53908	1351	289	258	2	0	0	1027	2	37	91302	1171	207	232	1	0	0	884	0	37	25292	488	94	97	0	0	0	433	0	37	48390	987	213	173	0	0	0	806	1	37	30385	616	125	127	1	0	0	483
Age_70_79	37	41692	669	128	164	4	0	0	520	2	37	63790	513	105	91	1	1	0	398	1	37	20142	227	45	61	1	2	0	264	3	37	35895	529	91	102	1	3	0	426	1	37	24256	329	63	90	0	1	0	242
Age_80_150	37	21741	324	77	62	0	4	0	249	2	37	35501	260	56	48	0	4	0	197	7	37	11664	134	37	25	0	1	0	138	5	37	19084	237	31	46	0	5	0	194	2	37	11503	149	32	26	0	4	0	101
Age_0_9	38	25953	4649	986	892	0	0	0	3176	0	38	91275	4789	902	766	0	0	0	2816	0	38	20346	2636	552	466	0	0	0	1803	0	38	33291	5014	996	972	0	0	0	3319	0	38	20546	2246	425	416	0	0	0	1481
Age_10_19	38	41153	3945	775	717	0	0	0	2685	0	38	93177	3232	608	585	0	0	0	2029	0	38	21967	1474	293	251	0	0	0	1083	0	38	42439	3387	673	617	0	0	0	2273	0	38	25725	1671	312	328	0	0	0	1171
Age_20_29	38	33489	2639	512	489	0	0	0	1824	0	38	104873	3846	749	710	0	0	0	2650	1	38	21972	1263	219	244	0	0	0	962	0	38	53337	3376	675	622	0	0	0	2305	0	38	23514	1301	290	256	0	0	0	1037
Age_30_39	38	32613	2681	528	519	0	0	0	1821	0	38	113795	4488	852	811	1	0	0	3007	0	38	26416	1488	318	305	0	0	0	1207	0	38	44820	3010	575	574	0	0	0	2037	0	38	25078	1497	263	281	0	0	0	1040
Age_40_49	38	45379	2825	539	517	0	0	0	1961	0	38	115431	3570	662	704	1	0	0	2643	0	38	29505	1294	265	279	0	0	0	1015	0	38	49308	2527	464	418	0	0	0	1760	0	38	30153	1397	283	299	0	0	0	1079
Age_50_59	38	57763	3389	637	635	0	0	0	2519	0	38	111728	3329	600	594	0	0	0	2217	0	38	29420	1278	243	260	1	0	0	994	0	38	55689	2655	489	543	0	0	0	1835	0	38	32994	1454	276	260	0	0	0	1116
Age_60_69	38	53593	1493	313	282	2	0	0	1152	2	38	91089	1249	233	257	1	0	0	968	0	38	25176	551	87	105	1	0	0	484	0	38	48145	1120	215	196	0	0	0	893	1	38	30231	700	130	146	1	0	0	529
Age_70_79	38	41539	745	148	178	5	1	0	561	2	38	63685	561	115	93	1	2	0	442	1	38	20067	275	55	65	1	2	0	277	3	38	35782	590	97	116	1	3	0	458	1	38	24206	331	79	94	1	2	0	268
Age_80_150	38	21668	353	70	74	0	3	0	288	3	38	35443	294	53	61	0	5	0	210	7	38	11628	148	43	30	0	2	0	148	5	38	19021	271	45	47	0	5	0	208	2	38	11471	163	33	29	0	3	0	115
Age_0_9	39	25028	5056	1037	996	0	0	0	3539	0	39	90178	5320	982	871	0	0	0	3197	0	39	19790	2856	633	515	0	0	0	2009	0	39	32263	5434	1078	1081	0	0	0	3736	0	39	20048	2443	460	457	0	0	0	1706
Age_10_19	39	40303	4364	869	792	0	0	0	2947	0	39	92381	3664	691	641	0	0	0	2254	0	39	21625	1659	302	281	0	0	0	1201	0	39	41760	3673	732	693	0	0	0	2531	0	39	25366	1842	340	357	0	0	0	1302
Age_20_29	39	32954	2876	554	549	0	0	0	2020	0	39	103934	4312	815	801	0	0	0	2966	1	39	21743	1359	242	262	0	0	0	1054	0	39	52629	3673	767	705	0	0	0	2541	0	39	23226	1456	288	294	0	0	0	1134
Age_30_39	39	32071	2928	563	568	0	0	0	2032	0	39	112713	5032	966	907	1	0	0	3335	0	39	26102	1636	321	358	0	0	0	1317	0	39	44267	3214	639	642	0	0	0	2254	0	39	24724	1690	311	294	0	0	0	1140
Age_40_49	39	44840	3048	595	570	0	0	0	2168	0	39	114506	4077	745	754	1	0	0	2928	0	39	29243	1419	279	300	0	0	0	1117	0	39	48795	2760	522	468	0	0	0	1932	0	39	29881	1500	315	327	0	0	0	1188
Age_50_59	39	57074	3685	682	704	0	0	0	2798	0	39	110921	3739	689	640	0	0	0	2479	0	39	29193	1361	270	270	1	0	0	1101	0	39	55174	2833	564	613	0	0	0	2027	0	39	32684	1562	338	279	0	0	0	1237
Age_60_69	39	53282	1629	326	329	2	0	0	1267	2	39	90788	1390	269	278	2	0	0	1070	0	39	25062	609	93	105	1	0	0	534	0	39	47934	1212	228	211	0	0	0	984	1	39	30080	762	143	163	1	0	0	588
Age_70_79	39	41393	815	157	190	6	1	0	615	2	39	63549	632	117	112	1	2	0	485	2	39	20001	309	54	76	1	1	0	299	4	39	35666	638	114	117	0	3	0	508	2	39	24117	387	83	99	1	3	0	291
Age_80_150	39	21570	413	80	75	0	3	0	315	3	39	35380	327	59	63	0	5	0	231	8	39	11596	165	37	40	0	2	0	159	5	39	18971	294	57	51	0	3	0	219	4	39	11436	171	43	32	0	4	0	128
Age_0_9	40	24000	5491	1116	1123	0	0	0	3926	0	40	88944	5900	1130	965	0	0	0	3609	0	40	19178	3137	685	572	0	0	0	2231	0	40	31180	5875	1186	1193	0	0	0	4158	0	40	19521	2688	519	487	0	0	0	1899
Age_10_19	40	39430	4749	927	872	0	0	0	3297	0	40	91598	4022	752	720	0	0	0	2539	0	40	21226	1870	329	320	0	0	0	1323	0	40	40910	4053	826	772	0	0	0	2828	0	40	24988	2011	374	391	0	0	0	1443
Age_20_29	40	32350	3138	600	625	0	0	0	2240	0	40	103027	4709	919	883	0	0	0	3290	1	40	21409	1541	259	294	0	0	0	1157	0	40	51756	4105	812	807	0	0	0	2835	0	40	22885	1606	320	329	0	0	0	1258
Age_30_39	40	31365	3267	628	623	0	0	0	2279	0	40	111725	5427	1082	997	1	0	0	3722	0	40	25688	1874	347	384	0	0	0	1441	0	40	43509	3575	717	705	1	0	0	2509	0	40	24375	1844	357	323	0	0	0	1260
Age_40_49	40	44181	3332	662	633	0	0	0	2413	0	40	113683	4444	805	852	1	0	0	3226	0	40	28925	1581	306	334	0	0	0	1212	0	40	48173	3004	627	526	0	0	0	2147	0	40	29544	1682	318	362	0	0	0	1305
Age_50_59	40	56235	4083	799	765	0	0	0	3061	0	40	110200	4035	760	703	0	0	0	2770	0	40	28899	1502	290	295	1	0	0	1209	0	40	54465	3209	594	691	0	0	0	2252	0	40	32333	1728	364	310	0	0	0	1365
Age_60_69	40	52927	1798	355	348	2	0	0	1405	2	40	90488	1540	291	315	1	0	0	1162	0	40	24940	662	114	115	1	0	0	572	0	40	47620	1397	264	217	0	0	0	1071	1	40	29875	879	162	177	1	1	0	642
Age_70_79	40	41191	919	175	202	6	1	0	683	2	40	63410	707	121	122	1	2	0	535	2	40	19942	327	61	79	1	1	0	330	4	40	35533	701	130	130	0	2	0	549	3	40	24021	439	84	119	1	3	0	314
Age_80_150	40	21476	469	85	84	0	5	0	337	3	40	35303	351	81	67	0	5	0	257	9	40	11553	184	42	44	0	3	0	173	5	40	18900	321	74	60	0	3	0	237	4	40	11393	193	45	35	0	7	0	141
Age_0_9	41	22954	5898	1213	1251	0	0	0	4340	0	41	87621	6561	1223	1073	0	0	0	4070	0	41	18552	3410	725	649	0	0	0	2467	0	41	30024	6352	1306	1303	0	0	0	4607	0	41	18962	2936	593	543	0	0	0	2080
Age_10_19	41	38449	5141	1050	978	0	0	0	3657	0	41	90671	4480	842	799	0	0	0	2839	0	41	20826	2061	362	360	0	0	0	1459	0	41	40104	4373	877	856	0	0	0	3179	0	41	24564	2208	410	419	0	0	0	1606
Age_20_29	41	31749	3399	647	668	0	0	0	2490	0	41	101819	5397	989	991	0	0	0	3632	1	41	21145	1606	331	298	0	0	0	1280	0	41	50953	4431	904	879	0	0	0	3148	0	41	22580	1732	359	353	0	0	0	1374
Age_30_39	41	30696	3538	714	665	0	0	0	2549	0	41	110408	6109	1205	1098	1	0	0	4133	0	41	25360	1972	390	428	0	0	0	1584	0	41	42827	3876	757	775	1	0	0	2780	0	41	24022	1993	364	373	0	0	0	1407
Age_40_49	41	43527	3601	743	713	0	0	0	2637	0	41	112637	4972	877	959	1	0	0	3565	0	41	28603	1712	346	353	0	0	0	1344	0	41	47558	3261	672	597	0	0	0	2389	0	41	29211	1826	333	403	0	0	0	1438
Age_50_59	41	55410	4414	925	866	0	0	0	3328	0	41	109169	4585	844	776	0	0	0	3094	0	41	28580	1644	349	316	1	0	0	1306	0	41	53844	3464	683	726	0	0	0	2494	0	41	31959	1922	375	358	0	0	0	1486
Age_60_69	41	52536	1994	377	384	2	0	0	1542	2	41	90118	1716	350	331	1	0	0	1281	0	41	24810	712	130	124	1	0	0	627	0	41	47336	1536	264	253	0	0	0	1180	1	41	29704	952	169	194	1	1	0	716
Age_70_79	41	41012	999	196	211	5	2	0	751	3	41	63239	797	142	141	1	2	0	576	2	41	19874	366	56	87	2	1	0	355	4	41	35367	788	160	131	0	2	0	597	3	41	23937	476	97	131	1	3	0	336
Age_80_150	41	21387	508	88	90	0	6	0	377	3	41	35227	386	87	76	0	7	0	281	9	41	11509	205	47	50	0	4	0	184	5	41	18836	354	70	66	0	5	0	263	5	41	11340	230	47	36	0	6	0	154
Age_0_9	42	21868	6344	1268	1361	0	0	0	4815	0	42	86214	7179	1418	1200	0	0	0	4537	0	42	17864	3724	750	730	0	0	0	2735	0	42	28814	6805	1426	1428	0	0	0	5119	0	42	18393	3161	650	610	0	0	0	2300
Age_10_19	42	37393	5576	1153	1089	0	0	0	4064	0	42	89742	4863	955	885	0	0	0	3186	0	42	20387	2260	418	393	0	0	0	1610	0	42	39185	4801	916	940	0	0	0	3547	0	42	24120	2407	464	453	0	0	0	1763
Age_20_29	42	31021	3724	725	716	0	0	0	2767	0	42	100755	5826	1123	1095	0	0	0	4029	1	42	20778	1766	377	323	0	0	0	1416	0	42	49931	4934	990	962	0	0	0	3498	0	42	22203	1913	384	400	0	0	0	1498
Age_30_39	42	29964	3879	746	745	0	0	0	2828	0	42	109218	6576	1359	1211	1	0	0	4589	0	42	24901	2198	418	462	0	0	0	1755	0	42	41927	4288	833	847	0	0	0	3121	0	42	23591	2167	425	408	0	0	0	1568
Age_40_49	42	42675	4008	836	782	0	0	0	2920	0	42	111662	5281	1072	1055	0	0	0	3941	0	42	28231	1882	376	396	0	0	0	1473	0	42	46792	3638	742	686	0	0	0	2619	0	42	28829	1984	387	431	0	0	0	1580
Age_50_59	42	54421	4903	951	974	0	0	0	3694	0	42	108231	5008	937	889	0	0	0	3403	0	42	28193	1846	360	347	1	0	0	1449	0	42	53050	3846	781	778	1	0	0	2755	0	42	31520	2129	431	390	0	0	0	1630
Age_60_69	42	52076	2227	438	406	2	0	0	1686	2	42	89720	1911	396	368	1	0	0	1401	0	42	24653	801	133	144	1	0	0	672	0	42	47006	1696	312	272	0	1	0	1282	1	42	29529	1018	199	205	1	1	0	784
Age_70_79	42	40774	1116	222	241	5	2	0	816	3	42	63081	871	140	158	1	3	0	643	3	42	19771	434	67	90	2	1	0	376	4	42	35201	870	162	157	0	3	0	652	3	42	23849	501	110	142	1	2	0	375
Age_80_150	42	21262	576	94	104	0	4	0	414	5	42	35157	406	94	93	0	7	0	306	10	42	11460	235	51	45	0	8	0	200	5	42	18773	380	76	71	0	5	0	289	5	42	11308	237	47	43	0	5	0	172
Age_0_9	43	20712	6781	1379	1471	0	0	0	5313	0	43	84595	7943	1545	1352	0	0	0	5113	0	43	17142	4005	824	812	0	0	0	3020	0	43	27478	7327	1598	1550	0	0	0	5639	0	43	17764	3394	743	683	0	0	0	2530
Age_10_19	43	36254	6042	1257	1200	0	0	0	4522	0	43	88552	5475	1030	1012	0	0	0	3562	0	43	19946	2430	500	415	0	0	0	1777	0	43	38234	5172	996	1037	0	0	0	3950	0	43	23632	2613	527	497	0	0	0	1938
Age_20_29	43	30294	4024	794	763	0	0	0	3078	0	43	99380	6511	1227	1236	0	0	0	4474	1	43	20423	1927	399	392	0	0	0	1519	0	43	49004	5280	1070	1080	0	0	0	3881	0	43	21823	2074	431	431	0	0	0	1639
[truncated: 351 more columns]
