# Supplementary material for: Forecasting the spread of SARS-CoV-2 is inherently ambiguous given the current state of virus research
Source: PLoS One. 2021 Mar 3;16(3):e0245519. doi: 10.1371/journal.pone.0245519 (PMC7928451; doi:10.1371/journal.pone.0245519)
Supplement: S1 Data — It contains the data files in the input folder and the source code of the model in the src folder. Furthermore, in order to understand the input data please read the Readme file. Finally, in case you are unable to work with java, there is a .jar file included that runs our code without having to understand java. (ZIP) [file pone.0245519.s002.zip › Data to duplicate research/covid-paper-supplement-master/src/nCoV/HelperFunction.java]

package nCoV;

import java.util.EnumMap;
import nCoV.Main.AgeGroup;
import nCoV.Main.City;
/**
 * These functions are used to determine the daily contact patterns and to determine alpha.
 * Parameter alpha (\alpha_{c,c',a}) represents the fraction of people from age group a living in corop c and being present in corop c' during the day epoch.  
 * Parameter alpha is used in the simulation to determine for a given corop c the number of agents staying at home during the day (H_{a,c,t}),
 * the number of agents that work in c during the day (W_{a,c,t}) and the total number of agents present (T_{a.c.t}).
 * 
 */ 

public class HelperFunction {

	public static EnumMap<AgeGroup, EnumMap<AgeGroup, Double>> determineNumberDailyContactsPerAgeGroup(EnumMap<AgeGroup, EnumMap<AgeGroup, Double>> CONTACT_RATIO, EnumMap<AgeGroup, Double> NUMBER_DAILY_CONTACTS){

		EnumMap<AgeGroup, EnumMap<AgeGroup, Double>> output = new EnumMap<>(AgeGroup.class);

		for(AgeGroup age : AgeGroup.values()) {
			EnumMap<AgeGroup, Double> tempMap = new EnumMap<>(AgeGroup.class);

			for(AgeGroup age2 : AgeGroup.values()) {
				double contact = CONTACT_RATIO.get(age).get(age2);
				double dailyContact = contact * NUMBER_DAILY_CONTACTS.get(age);
				tempMap.put(age2, dailyContact);
			}
			output.put(age, tempMap);
		}
		return output;
	}

	public static EnumMap<AgeGroup, EnumMap<City, EnumMap<City, Double>>> determineAlpha(EnumMap<AgeGroup, EnumMap<City, EnumMap<City,Integer>>> COMMUTE_DISTRIBUTION, EnumMap<City, EnumMap<AgeGroup, Integer>> POPULATION_NUMBER){

		EnumMap<AgeGroup, EnumMap<City, EnumMap<City, Double>>> output = new EnumMap<>(AgeGroup.class);

		for(AgeGroup agegroup : AgeGroup.values()) {
			EnumMap<City, EnumMap<City, Double>> tempMap = new EnumMap<>(City.class);

			for(City city : City.values()) {

				EnumMap<City, Double> tempMapinside = new EnumMap<>(City.class);
				double numberPeopleLiving = POPULATION_NUMBER.get(city).get(agegroup);
				
				double numberWorkers = 0.0;

				for(City cityCommute : City.values()) {
					numberWorkers += COMMUTE_DISTRIBUTION.get(agegroup).get(city).get(cityCommute);
				}
				
				double peopleStayingHome = numberPeopleLiving - numberWorkers;

				for(City cityCommute : City.values()) {
					if(city.equals(cityCommute)) {
						double alpha_a_c_cprime = (COMMUTE_DISTRIBUTION.get(agegroup).get(city).get(cityCommute) + peopleStayingHome) / numberPeopleLiving;
						tempMapinside.put(cityCommute, alpha_a_c_cprime);
					}
					else {
						double alpha_a_c_cprime = COMMUTE_DISTRIBUTION.get(agegroup).get(city).get(cityCommute) / numberPeopleLiving; 
						tempMapinside.put(cityCommute, alpha_a_c_cprime);
					}
				}
				tempMap.put(city, tempMapinside);
			}

			output.put(agegroup, tempMap);
		}
		return output;
	}
}
