# Supplementary material for: Forecasting the spread of SARS-CoV-2 is inherently ambiguous given the current state of virus research
Source: PLoS One. 2021 Mar 3;16(3):e0245519. doi: 10.1371/journal.pone.0245519 (PMC7928451; doi:10.1371/journal.pone.0245519)
Supplement: S1 Data — It contains the data files in the input folder and the source code of the model in the src folder. Furthermore, in order to understand the input data please read the Readme file. Finally, in case you are unable to work with java, there is a .jar file included that runs our code without having to understand java. (ZIP) [file pone.0245519.s002.zip › Data to duplicate research/covid-paper-supplement-master/src/nCoV/Individual.java]

package nCoV;

import nCoV.Main.*;

public class Individual {

	
	private AgeGroup ageGroup; 
	private Stage stage;
	private int timeInStage;
	private City residentPlace;
	private City commutePlace;
	private int number; // unique number to indentify a person
	private boolean inHospital; // true when currently in hospital
	private Hospital hospital;
	private boolean inQueue; // true when currently in hospital queue
	
	public Individual(AgeGroup ageGroup, Stage stage, int timeInStage, City residentPlace, City commutePlace, Hospital hospital, int number, boolean inHospital, boolean inQueue){
		this.ageGroup = ageGroup;
		this.stage = stage;
		this.timeInStage = timeInStage;
		this.residentPlace = residentPlace;
		this.commutePlace = commutePlace;
		this.number = number;
		this.inHospital = inHospital;
		this.hospital = hospital;
	}

	public AgeGroup getAgeGroup() {
		return ageGroup;
	}

	public void setAgeGroup(AgeGroup ageGroup) {
		this.ageGroup = ageGroup;
	}

	public Stage getStage() {
		return stage;
	}

	public void setStage(Stage stage) {
		this.stage = stage;
	}

	public City getResidentPlace() {
		return residentPlace;
	}

	public void setResidentPlace(City residentPlace) {
		this.residentPlace = residentPlace;
	}

	public City getCommutePlace() {
		return commutePlace;
	}

	public void setCommutePlace(City commutePlace) {
		this.commutePlace = commutePlace;
	}

	public int getNumber() {
		return number;
	}

	public void setNumber(int number) {
		this.number = number;
	}

	public boolean inHospital() {
		return inHospital;
	}

	public void setInHospital(boolean inHospital) {
		this.inHospital = inHospital;
	}

	public Hospital getHospital() {
		return hospital;
	}
	
	public boolean inQueue() {
		return inQueue;
	}
	
	public void setQueue(boolean inQueue) {
		this.inQueue = inQueue;
	}

	public int getTimeInStage() {
		return timeInStage;
	}

	public void setTimeInStage(int timeInStage) {
		this.timeInStage = timeInStage;
	}

	@Override
	public String toString() {
		return "Individual [ageGroup=" + ageGroup + ", stage=" + stage + ", number=" + number + "]";
	}

	@Override
	public int hashCode() {
		//final int prime = 31;
		//int result = 1;
		//result = prime * result + number;
		//return result;
		return number;
	}

	@Override
	public boolean equals(Object obj) {
		if (this == obj)
			return true;
		if (obj == null)
			return false;
		if (getClass() != obj.getClass())
			return false;
		Individual other = (Individual) obj;
		if (number != other.number)
			return false;
		return true;
	}
	

}
