# Supplementary material for: Forecasting the spread of SARS-CoV-2 is inherently ambiguous given the current state of virus research
Source: PLoS One. 2021 Mar 3;16(3):e0245519. doi: 10.1371/journal.pone.0245519 (PMC7928451; doi:10.1371/journal.pone.0245519)
Supplement: S1 Data — It contains the data files in the input folder and the source code of the model in the src folder. Furthermore, in order to understand the input data please read the Readme file. Finally, in case you are unable to work with java, there is a .jar file included that runs our code without having to understand java. (ZIP) [file pone.0245519.s002.zip › Data to duplicate research/covid-paper-supplement-master/src/nCoV/InputReader.java]

package nCoV;

import java.io.File;
import java.io.FileNotFoundException;
import java.util.EnumMap;
import java.util.Locale;
import java.util.Scanner;

import nCoV.Main.*;

/**
 * Class containing static methods to read input
 */
public class InputReader
{
	public static InputSettings readParameterSettings(String fileName) throws FileNotFoundException {

		// initialize
		double virusTransmissionProbability = 0; 
		int totalNumberSimulations = 0;
		int scenarioNumber = 0;
		int totalEpochsHorizon = 0;
		String folderName = "";

		// Create the scanner
		Scanner in = new Scanner(new File( System.getProperty("user.dir") + "/input/" + fileName));

		// Create the line scanner
		while(in.hasNextLine()) {
			String line = in.nextLine();
			String[] words = line.split(",");

			if(words[0].equals("virusTransmissionProbability"))
			{
				virusTransmissionProbability = Double.parseDouble(words[1]);
			}
			else if(words[0].equals("totalNumberSimulations")) {
				totalNumberSimulations = Integer.parseInt(words[1]);
			}
			else if(words[0].equals("scenarioNumber"))
			{
				scenarioNumber = Integer.parseInt(words[1]);
			}
			else if(words[0].equals("totalEpochsHorizon"))
			{
				totalEpochsHorizon = Integer.parseInt(words[1]);
			}			
			else if(words[0].equals("folderNameOutput"))
			{
				if(words.length > 1) { // only when input is given

					folderName = words[1];
					if(!folderName.trim().isEmpty()) { // only when the folderName doesn't consist of spaces or tabs

						folderName = folderName.replace("\\", "/");
						while (folderName.startsWith("/")) {
							folderName = folderName.substring(1);
						}
						while(folderName.endsWith("/")) {
							folderName = folderName.substring(0, folderName.length() - 1);
						}

						String outputFolderExtension =  System.getProperty("user.dir") + "/output/" + folderName + "/";
						File dir = new File(outputFolderExtension);

						if(!dir.exists()) throw new IllegalArgumentException("Output folder " + dir.toString() + " does not exist."); 

					}
				}
			}
		}
		in.close();
		InputSettings inputSet = new InputSettings(scenarioNumber, totalNumberSimulations, virusTransmissionProbability,totalEpochsHorizon,folderName);
		return inputSet; 

	}


	public static EnumMap<City, EnumMap<City, Integer>> readCommuteCSV(String fileName) throws FileNotFoundException
	{
		// Try to open the file
		Scanner in = new Scanner(new File(fileName));
		in.useLocale(Locale.ENGLISH); // Avoid dot-comma mess

		// Create output map
		EnumMap<City, EnumMap<City, Integer>> map = new EnumMap<>(City.class);
		// Fill the map with maps
		for (City city : City.values())
		{
			map.put(city, new EnumMap<>(City.class));
		}

		// Fill the array
		// It is a double for-loop over the cities. We'll check if the file is formatted well
		// and has the right dimensions
		for (City cFrom : City.values())
		{
			// Create a scanner over a line
			if (!in.hasNextLine())
			{
				in.close();
				throw new IllegalStateException("File has too little rows. Are some cities missing?");
			}
			Scanner line = new Scanner(in.nextLine());
			line.useLocale(Locale.ENGLISH);
			line.useDelimiter(",");

			for (City cTo : City.values())
			{
				if (!line.hasNextDouble())
				{
					line.close();
					throw new IllegalStateException("File has too little columns. Are some cities missing?");
				}
				map.get(cFrom).put(cTo, (int) (line.nextDouble()*1000));
			}

			line.close();
		}

		in.close();

		return map;
	}

	public static EnumMap<City, Integer> readPopulationNumberCSV(String fileName) throws FileNotFoundException
	{
		// Create the scanner
		Scanner in = new Scanner(new File(fileName));

		//Create the output map
		EnumMap<City, Integer> map = new EnumMap<>(City.class);

		for (City c : City.values())
		{
			if (!in.hasNextLine())
			{
				in.close();
				throw new IllegalStateException("File has too little rows. Are some cities missing?");
			}
			// Create the line scanner
			Scanner line = new Scanner(in.nextLine());
			line.useDelimiter(",");

			// Do the city string check
			if (!line.hasNext())
			{
				line.close();
				throw new IllegalStateException("File misses city name column.");
			}
			String cityName = line.next();
			cityName = cityName.replaceAll("\\(CR\\)","");
			cityName = cityName.replace('-', '_');
			cityName = cityName.replace('\'', '_');
			cityName = cityName.replace('/', '_');

			if (!c.toString().equals(cityName))
			{
				line.close();
				throw new IllegalStateException("Provided city name does not match: " + c + " expected, found " + cityName + ".");
			}

			// Get the integer
			if (!line.hasNextInt())
			{
				line.close();
				throw new IllegalStateException("Integer not found for city " + c + ".");
			}
			map.put(c, line.nextInt());

			line.close();
		}

		in.close();

		return map;
	}

	public static EnumMap<Hospital, Integer> readICcapacityCSV(String fileName) throws FileNotFoundException{
		// Create the scanner
		Scanner in = new Scanner(new File(fileName));

		//Create the output map
		EnumMap<Hospital, Integer> map = new EnumMap<>(Hospital.class);

		for(Hospital hos : Hospital.values()) {
			map.put(hos, 0);
		}

		if(in.hasNextLine()) {
			in.nextLine(); //skip first line
		}

		while(in.hasNextLine()) {
			String line = in.nextLine();
			String[] words = line.split(",");

			String coropName = words[1];
			Integer ICbeds = 5000000 * 2 * Integer.parseInt(words[13]); // Large IC capacity

			Hospital hos = null;

			try {
				hos = Hospital.valueOf(coropName);
			} catch (IllegalArgumentException ex) {  
			}

			Integer currentICbeds = map.get(hos);
			map.put(hos, ICbeds + currentICbeds);
		}
		in.close();
		return map;
	}


	public static EnumMap<AgeGroup, EnumMap<Stage, EnumMap<Stage, Double>>> readTransitionProbabilities(String fileName) throws FileNotFoundException{

		// Create the scanner
		Scanner in = new Scanner(new File(fileName));

		//Create the output map
		EnumMap<AgeGroup, EnumMap<Stage, EnumMap<Stage, Double>>> map = new EnumMap<>(AgeGroup.class);

		for(AgeGroup ageGroup: AgeGroup.values()) {
			EnumMap<Stage, EnumMap<Stage, Double>> tempMap = new EnumMap<>(Stage.class);
			for(Stage stage : Stage.values()) {
				EnumMap<Stage, Double> tempMap2 = new EnumMap<>(Stage.class);
				for(Stage stage2: Stage.values()) {
					tempMap2.put(stage2, 0.0);
				}
				tempMap.put(stage, tempMap2);
			}
			map.put(ageGroup, tempMap);
		}

		String[] firstLine = null;

		if(in.hasNextLine()) {
			firstLine = in.nextLine().split(";"); 
		}

		while(in.hasNextLine()) {
			String line = in.nextLine();
			String[] words = line.split(",");

			String ageName = words[0];
			String currentStageName = words[1];

			AgeGroup ageGroup = null;
			Stage currentStage = null;

			try {
				ageGroup = AgeGroup.valueOf(ageName);
				currentStage = Stage.valueOf(currentStageName);
				//yes
			} catch (IllegalArgumentException ex) {  
				//nope
			}

			for(Stage otherStage : Stage.values()) {
				double infectionRate = Double.parseDouble(words[otherStage.ordinal() + 2]); // +2 for the first two columns
				map.get(ageGroup).get(currentStage).put(otherStage, infectionRate);
			}	
		}

		in.close();
		return map;
	}


	public static EnumMap<City, EnumMap<AgeGroup, EnumMap<Stage, Integer>>> readInitialInfectionCSV(String fileName) throws FileNotFoundException{

		// Create the scanner
		Scanner in = new Scanner(new File(fileName));

		//Create the output map
		EnumMap<City, EnumMap<AgeGroup, EnumMap<Stage, Integer>>> map = new EnumMap<>(City.class);

		// Initialize
		for(City city : City.values()) {
			EnumMap<AgeGroup, EnumMap<Stage, Integer>> tempMap = new EnumMap<>(AgeGroup.class);
			for(AgeGroup ageGroup: AgeGroup.values()) {
				EnumMap<Stage, Integer> tempMap2 = new EnumMap<>(Stage.class);
				for(Stage stage : Stage.values()) {
					tempMap2.put(stage, 0);
				}
				tempMap.put(ageGroup, tempMap2);
			}
			map.put(city, tempMap);
		}

		if(in.hasNextLine()) {
			in.nextLine(); 
		}

		while(in.hasNextLine()) {
			String line = in.nextLine();
			String[] words = line.split(",");

			String coropName = words[0];
			String ageGroupName = words[1];
			String stageName = words[2];

			City city = null;
			AgeGroup ageGroup = null;
			Stage currentStage = null;


			try {
				city = City.valueOf(coropName);
				ageGroup = AgeGroup.valueOf(ageGroupName);
				currentStage = Stage.valueOf(stageName);
				//yes
			} catch (IllegalArgumentException ex) {  
				//nope
			}

			Integer numberInThisStage = Integer.parseInt(words[3]);
			map.get(city).get(ageGroup).put(currentStage, numberInThisStage);

		}

		in.close();
		return map;
	}


	public static EnumMap<City, EnumMap<AgeGroup, Integer>> readPopulationDistributionCSV(String fileName) throws FileNotFoundException{

		// Create the scanner
		Scanner in = new Scanner(new File(fileName));

		//Create the output map
		EnumMap<City, EnumMap<AgeGroup, Integer>> map = new EnumMap<>(City.class);

		// Initialize
		for(City city : City.values()) {
			EnumMap<AgeGroup, Integer> tempMap = new EnumMap<>(AgeGroup.class);
			for(AgeGroup ageGroup: AgeGroup.values()) {
				tempMap.put(ageGroup, 0);
			}
			map.put(city, tempMap);
		}

		if(in.hasNextLine()) {
			in.nextLine(); 
		}

		while(in.hasNextLine()) {
			String line = in.nextLine();
			String[] words = line.split(",");

			String coropName = words[0];
			String ageGroupName = words[1];

			City city = null;
			AgeGroup ageGroup = null;

			try {
				city = City.valueOf(coropName);
				ageGroup = AgeGroup.valueOf(ageGroupName);
				//yes
			} catch (IllegalArgumentException ex) {  
				//nope
			}

			Integer numberInThisStage = Integer.parseInt(words[2]);
			map.get(city).put(ageGroup, numberInThisStage);
		}

		in.close();
		return map;
	}

	public static EnumMap<AgeGroup, EnumMap<AgeGroup, Double>> readContactPatternCSV(String fileName) throws FileNotFoundException{

		// Create the scanner
		Scanner in = new Scanner(new File(fileName));
		in.useLocale(Locale.ENGLISH); 

		//Create the output map
		EnumMap<AgeGroup, EnumMap<AgeGroup, Double>> map = new EnumMap<>(AgeGroup.class);

		// Initialize
		for(AgeGroup ageGroup : AgeGroup.values()) {
			EnumMap<AgeGroup, Double> tempMap = new EnumMap<>(AgeGroup.class);
			for(AgeGroup ageGroup2 : AgeGroup.values()) {
				tempMap.put(ageGroup2, 0.0);
			}
			map.put(ageGroup, tempMap);
		}

		if(in.hasNextLine()) {
			in.nextLine(); // skip header
		}

		while(in.hasNextLine()) {
			String line = in.nextLine();
			String[] words = line.split(",");

			String ageGroupName = words[0];

			AgeGroup ageGroup = null;

			try {
				ageGroup = AgeGroup.valueOf(ageGroupName);
			} catch (IllegalArgumentException ex) {  
			}
			for(AgeGroup ageGroup2 : AgeGroup.values()) {
				Double numberContact = Double.parseDouble(words[ageGroup2.ordinal() +1 ]); // +1 for the agegroup defined in [0]
				map.get(ageGroup).put(ageGroup2, numberContact);
			}
		}

		in.close();
		return map;
	}

	public static EnumMap<AgeGroup, Double> readDailyContacts(String fileName) throws FileNotFoundException{

		// Create the scanner
		Scanner in = new Scanner(new File(fileName));
		in.useLocale(Locale.ENGLISH); 

		//Create the output map
		EnumMap<AgeGroup, Double> output = new EnumMap<>(AgeGroup.class);

		while(in.hasNextLine()) {
			String line = in.nextLine();
			String[] words = line.split(",");

			AgeGroup ageGroup = null;
			String ageGroupName = words[0];

			try {
				ageGroup = AgeGroup.valueOf(ageGroupName);
			} catch (IllegalArgumentException ex) {  
			}

			double number = Double.parseDouble(words[1]);
			output.put(ageGroup, number);
		}

		return output;
	}

}
