# Supplementary material for: Forecasting the spread of SARS-CoV-2 is inherently ambiguous given the current state of virus research
Source: PLoS One. 2021 Mar 3;16(3):e0245519. doi: 10.1371/journal.pone.0245519 (PMC7928451; doi:10.1371/journal.pone.0245519)
Supplement: S1 Data — It contains the data files in the input folder and the source code of the model in the src folder. Furthermore, in order to understand the input data please read the Readme file. Finally, in case you are unable to work with java, there is a .jar file included that runs our code without having to understand java. (ZIP) [file pone.0245519.s002.zip › Data to duplicate research/covid-paper-supplement-master/src/nCoV/InputSettings.java]

package nCoV;

/**
 * This class saves all input settings of a given simulation.
 *
 */
public class InputSettings {

	private int scenario;
	private int totalNumberSimulations;
	private double virusTransmissionProbability;
	private int totalEpochsHorizon;
	private String folderName;

	
	public InputSettings(int scenario,
						int totalNumberSimulations,
						double virusTransmissionProbability,
						int totalEpochsHorizon,
						String folderName) {
		
		this.scenario = scenario;
		this.totalNumberSimulations = totalNumberSimulations;
		this.virusTransmissionProbability = virusTransmissionProbability;
		this.totalEpochsHorizon = totalEpochsHorizon;
		this.folderName = folderName;
	}


	public int getTotalNumberSimulations() {
		return totalNumberSimulations;
	}


	public int getScenario() {
		return scenario;
	}

	public double getVirusTransmissionProbability() {
		return virusTransmissionProbability;
	}


	public int getTotalEpochsHorizon() {
		return totalEpochsHorizon;
	}

	public String getFolderName() {
		return folderName;
	}
	
	
}
