# Supplementary material for: Forecasting the spread of SARS-CoV-2 is inherently ambiguous given the current state of virus research
Source: PLoS One. 2021 Mar 3;16(3):e0245519. doi: 10.1371/journal.pone.0245519 (PMC7928451; doi:10.1371/journal.pone.0245519)
Supplement: S1 Data — It contains the data files in the input folder and the source code of the model in the src folder. Furthermore, in order to understand the input data please read the Readme file. Finally, in case you are unable to work with java, there is a .jar file included that runs our code without having to understand java. (ZIP) [file pone.0245519.s002.zip › Data to duplicate research/covid-paper-supplement-master/src/nCoV/Main.java]

package nCoV;

import java.io.FileNotFoundException;
import java.io.FileOutputStream;
import java.io.PrintStream;
import java.util.EnumMap;

public class Main {	

	public static void main(String[] args) throws FileNotFoundException{

		/*
		 * Catching errors in an error log file 
		 */
		try {
			System.setErr(new PrintStream(new FileOutputStream(System.getProperty("user.dir")+"/errorLog.log")));
		} catch (FileNotFoundException ex) {
			ex.printStackTrace();
		}

		/*
		 * Reading in the parameter settings for the runs
		 */
		String settingsFile = "parameterSettings.txt";
		InputSettings inputSet = InputReader.readParameterSettings(settingsFile);	
		
		/*
		 * Parameter settings
		 */
		int scenario = inputSet.getScenario();
		int totalNumberSimulations = inputSet.getTotalNumberSimulations();
		double VIRUS_TRANSMISSION_PROBABILITY = inputSet.getVirusTransmissionProbability();
		int totalEpochsHorizon = inputSet.getTotalEpochsHorizon();
		String outputMap = inputSet.getFolderName();

		/*
		 * 
		 */
		for(int runNumber = 1; runNumber <= totalNumberSimulations; runNumber ++) {
			String runName = VIRUS_TRANSMISSION_PROBABILITY + "_" + runNumber ;
			String transitionName = "matrix-" + scenario;
			String startSituationName =	"startSit_"  + scenario;

			/*
			 * Filenames for the input files.
			 */
			String fileInput_contactRatio = System.getProperty("user.dir") + "/input/ContactData/ratioContacten.csv";
			String fileInput_numberDailyContacts = System.getProperty("user.dir") + "/input/ContactData/number_daily_contacts.csv";
			String fileInput_populationNumber = System.getProperty("user.dir") + "/input/Demographics/Bevolking_corop_leeftijd.csv";
			String fileInput_commute = System.getProperty("user.dir") + "/input/Commute/Woonwerk_"; // filename is finished in the loop below, output is x1000 in inputreader
			String fileInput_transitions = System.getProperty("user.dir") + "/input/TransitionMatrices/" + transitionName + ".csv"; 
			String fileInput_hospital = System.getProperty("user.dir") + "/input/HospitalCapacity/Ziekenhuizen_NL.csv"; // output is set at a reasonable high number such that IC capacity is never an issue
			String fileInput_initialInfection = System.getProperty("user.dir") + "/input/StartSituations/" + startSituationName + ".csv"; // updated 10-05

			/* 
			 * Filenames for the output files. 
			 */
			String fileOutput_totalInfections = System.getProperty("user.dir") + "/output/" + outputMap+ "/" +  "totalInfection_" + transitionName + "_" + runName + ".txt";
			String fileOutput_totalInfections_perAgegroup_perCity = System.getProperty("user.dir") + "/output/" + outputMap+  "/" +  "totalInfectionPerAgeGroupPerCity_" + transitionName + "_" + runName + ".txt";
			String fileOutput_hospital = System.getProperty("user.dir") + "/output/" +outputMap+  "/" + "hospitalInfo_" + transitionName + "_" + runName + ".txt";
			String fileOutput_timeInEachStage = System.getProperty("user.dir") + "/output/" + outputMap+  "/" +"timeInEachStage_" + transitionName + "_" + runName + ".txt"; 
			String fileOutput_infectionRateInEachCorop = System.getProperty("user.dir") + "/output/" +outputMap+  "/" +"infectionRateInEachCorop_" + transitionName + "_" + runName + ".txt"; 
			String fileOutput_switchStages = System.getProperty("user.dir") + "/output/" +outputMap+   "/" +"switchStages_" + transitionName + "_" + runName + ".txt"; 
			String[] allFileNames = {fileOutput_totalInfections, fileOutput_totalInfections_perAgegroup_perCity, fileOutput_hospital, fileOutput_timeInEachStage, fileOutput_infectionRateInEachCorop, fileOutput_switchStages};

			/*
			 * Input: contact patterns of individuals (given their age group)
			 */
			EnumMap<AgeGroup, EnumMap<AgeGroup, Double>> CONTACT_RATIO = null;
			EnumMap<AgeGroup, Double> NUMBER_DAILY_CONTACTS = null;

			try {
				CONTACT_RATIO = InputReader.readContactPatternCSV(fileInput_contactRatio);
				NUMBER_DAILY_CONTACTS = InputReader.readDailyContacts(fileInput_numberDailyContacts);
			}
			catch (FileNotFoundException e)
			{
				e.printStackTrace();
			}	

			EnumMap<AgeGroup, EnumMap<AgeGroup, Double>> NUMBER_DAILY_CONTACTS_PERAGEGROUP = HelperFunction.determineNumberDailyContactsPerAgeGroup(CONTACT_RATIO, NUMBER_DAILY_CONTACTS);

			/* 
			 * Input: Demographics and commute characteristics
			 * Number of people in each corop and commute distribution per age group
			 */
			EnumMap<AgeGroup, EnumMap<City, EnumMap<City,Integer>>> COMMUTE_DISTRIBUTION = new EnumMap<>(AgeGroup.class);		
			EnumMap<City, EnumMap<AgeGroup, Integer>> POPULATION_NUMBER = null;
			int[] agesForTheGroups = {0, 9, 10, 19, 20, 29, 30, 39, 40, 49, 50, 59, 60, 69, 70, 79, 80, 150}; // HARDCODED

			try
			{
				POPULATION_NUMBER = InputReader.readPopulationDistributionCSV(fileInput_populationNumber);
				for(int i = 0; i < agesForTheGroups.length; i = i + 2) { // HARDCODED

					int x = agesForTheGroups[i];
					int y = agesForTheGroups[i + 1];

					String ageName = "Age_" + x + "_" + y;
					AgeGroup ageGroup = AgeGroup.valueOf(ageName);
					if(ageGroup == null) { throw new IllegalArgumentException("Input stage: age group does not exist.");				}

					String fileInput2 = fileInput_commute + x + "tot" + y + "jaar.csv";
					EnumMap<City, EnumMap<City, Integer>> cDist = InputReader.readCommuteCSV(fileInput2);
					COMMUTE_DISTRIBUTION.put(ageGroup, cDist);
				}
			}
			catch (FileNotFoundException e)
			{
				e.printStackTrace();
			}		

			EnumMap<AgeGroup, EnumMap<City, EnumMap<City, Double>>> ALPHA = HelperFunction.determineAlpha(COMMUTE_DISTRIBUTION, POPULATION_NUMBER);

			/* 
			 * Input: Related to virus characteristics 
			 * Progression of the virus into the next stages. Virus progression depends on each age group
			 */
			EnumMap<AgeGroup,EnumMap<Stage, EnumMap<Stage, Double>>> VIRUS_PROGRESSION = null;
			try {
				VIRUS_PROGRESSION = InputReader.readTransitionProbabilities(fileInput_transitions);			
			} catch (FileNotFoundException e1) {
				// TODO Auto-generated catch block
				e1.printStackTrace();
			}

			/*
			 *  Input: Capacity of each hospital. Now it overwrites the original capacity to a high number, can be changed to read original capacity.
			 */
			EnumMap<Hospital, Integer> HOSPITAL_CAPACITY = null;

			try {
				HOSPITAL_CAPACITY = InputReader.readICcapacityCSV(fileInput_hospital);	

			} catch (FileNotFoundException e1) {
				// TODO Auto-generated catch block
				e1.printStackTrace();
			}

			/*
			 * Number of individuals in each stage of their infection in their age group for every city
			 */
			EnumMap<City, EnumMap<AgeGroup, EnumMap<Stage, Integer>>> INFECTION_NUMBERS = null;

			try {
				INFECTION_NUMBERS = InputReader.readInitialInfectionCSV(fileInput_initialInfection);	

			} catch (FileNotFoundException e1) {
				// TODO Auto-generated catch block
				e1.printStackTrace();
			}

			/*
			 * Starting the simulation
			 */

			long timeBegin = System.nanoTime();
			Simulation sim = new Simulation(
					totalEpochsHorizon, 
					COMMUTE_DISTRIBUTION, 
					VIRUS_PROGRESSION,
					HOSPITAL_CAPACITY,
					INFECTION_NUMBERS,
					POPULATION_NUMBER, 
					CONTACT_RATIO,
					NUMBER_DAILY_CONTACTS_PERAGEGROUP,
					VIRUS_TRANSMISSION_PROBABILITY,
					ALPHA,
					allFileNames);

			sim.initializeSimulation(runNumber);
			long timeEnd = System.nanoTime() - timeBegin;
			long timeB2 = System.nanoTime();
			sim.startSimulation();
			long timeEnd2 = System.nanoTime() - timeB2;

			System.out.println("Initialize first time: " + timeEnd/1e9);
			System.out.println("Simulation time: " + timeEnd2/1e9);

			System.out.println("Done");
		}

	}

	public enum AgeGroup{
		Age_0_9,
		Age_10_19,
		Age_20_29,
		Age_30_39,
		Age_40_49,
		Age_50_59,
		Age_60_69,
		Age_70_79,
		Age_80_150
	}

	public enum Stage{
		HEALTHY,
		INFECTED_NOSYMPTOMS_NOTCONTAGIOUS,
		INFECTED_NOSYMPTOMS_ISCONTAGIOUS,
		INFECTED_SYMPTOMS_MILD,
		INFECTED_SYMPTOMS_SEVERE_ICpossible,
		INFECTED_SYMPTOMS_SEVERE_ICnotpossible,
		INFECTED_SYMPTOMS_SEVERE_QUEUE,
		CURED,
		DEAD
	}
	
//	## Stage conversion
//
//	The table below shows a conversion table indicating the stage names
//	and abbreviations used in the data files that were used during
//	development, and the stage names and abbreviations as they are used in
//	the final report.
//
//
//	| ID | short | long                                   | paper                   | paper-code |
//	|----|-------|----------------------------------------|-------------------------|------------|
//	| 0  | H     | HEALTHY                                | Susceptible             | S          |
//	| 1  | INN   | INFECTED_NOSYMPTOMS_NOTCONTAGIOUS      | Exposed                 | E          |
//	| 2  | INY   | INFECTED_NOSYMPTOMS_ISCONTAGIOUS       | Infectious asymptomatic | I-a        |
//	| 3  | IM    | INFECTED_SYMPTOMS_MILD                 | Infectious symptomatic  | I-s        |
//	| 4  | ISY   | INFECTED_SYMPTOMS_SEVERE_ICpossible    | ICU admission           | ICU-a      |
//	| 5  | ISN   | INFECTED_SYMPTOMS_SEVERE_ICnotpossible | ICU refusal             | ICU-r      |
//	| 6  | ISQ   | INFECTED_SYMPTOMS_SEVERE_QUEUE         | N/A                     | N/A        |
//	| 7  | C     | CURED                                  | Immune                  | IM         |
//	| 8  | D     | DEAD                                   | Deceased                | D          |

	/**
	 * All corops in the Netherlands
	 *
	 */
	public enum City{
		Achterhoek,
		Agglomeratie_s_Gravenhage,
		AgglomeratieHaarlem,
		AgglomeratieLeidenenBollenstreek,
		Alkmaarenomgeving,
		Arnhem_Nijmegen,
		DelftenWestland,
		Delfzijlenomgeving,
		Flevoland,
		Groot_Amsterdam,
		Groot_Rijnmond,
		HetGooienVechtstreek,
		IJmond,
		KopvanNoord_Holland,
		Midden_Limburg,
		Midden_Noord_Brabant,
		Noord_Drenthe,
		Noord_Friesland,
		Noord_Limburg,
		Noord_Overijssel,
		Noordoost_Noord_Brabant,
		Oost_Groningen,
		Oost_Zuid_Holland,
		OverigGroningen,
		OverigZeeland,
		Twente,
		Utrecht,
		Veluwe,
		West_Noord_Brabant,
		Zaanstreek,
		Zeeuwsch_Vlaanderen,
		Zuid_Limburg,
		Zuidoost_Drenthe,
		Zuidoost_Friesland,
		Zuidoost_Noord_Brabant,
		Zuidoost_Zuid_Holland,
		Zuidwest_Drenthe,
		Zuidwest_Friesland,
		Zuidwest_Gelderland,
		Zuidwest_Overijssel
	}

	public enum Hospital{
		H_Achterhoek,
		H_Agglomeratie_s_Gravenhage,
		H_AgglomeratieHaarlem,
		H_AgglomeratieLeidenenBollenstreek,
		H_Alkmaarenomgeving,
		H_Arnhem_Nijmegen,
		H_DelftenWestland,
		H_Delfzijlenomgeving,
		H_Flevoland,
		H_Groot_Amsterdam,
		H_Groot_Rijnmond,
		H_HetGooienVechtstreek,
		H_IJmond,
		H_KopvanNoord_Holland,
		H_Midden_Limburg,
		H_Midden_Noord_Brabant,
		H_Noord_Drenthe,
		H_Noord_Friesland,
		H_Noord_Limburg,
		H_Noord_Overijssel,
		H_Noordoost_Noord_Brabant,
		H_Oost_Groningen,
		H_Oost_Zuid_Holland,
		H_OverigGroningen,
		H_OverigZeeland,
		H_Twente,
		H_Utrecht,
		H_Veluwe,
		H_West_Noord_Brabant,
		H_Zaanstreek,
		H_Zeeuwsch_Vlaanderen,
		H_Zuid_Limburg,
		H_Zuidoost_Drenthe,
		H_Zuidoost_Friesland,
		H_Zuidoost_Noord_Brabant,
		H_Zuidoost_Zuid_Holland,
		H_Zuidwest_Drenthe,
		H_Zuidwest_Friesland,
		H_Zuidwest_Gelderland,
		H_Zuidwest_Overijssel
	}
}
