# Supplementary material for: Forecasting the spread of SARS-CoV-2 is inherently ambiguous given the current state of virus research
Source: PLoS One. 2021 Mar 3;16(3):e0245519. doi: 10.1371/journal.pone.0245519 (PMC7928451; doi:10.1371/journal.pone.0245519)
Supplement: S1 Data — It contains the data files in the input folder and the source code of the model in the src folder. Furthermore, in order to understand the input data please read the Readme file. Finally, in case you are unable to work with java, there is a .jar file included that runs our code without having to understand java. (ZIP) [file pone.0245519.s002.zip › Data to duplicate research/covid-paper-supplement-master/src/nCoV/OutputWriter.java]

package nCoV;

import java.io.PrintWriter;
import java.util.EnumMap;
import java.util.List;
import java.util.Set;

import nCoV.Main.*;

public class OutputWriter {

	/**
	 * When the simulation has finished, you can call this function to write down all relevant output to .csv
	 * This specific function writes for a given time horizon all patients inside each hospital.
	 */
	public static void outputWriterHospitalInfo(PrintWriter printer, EnumMap<Hospital, EnumMap<AgeGroup,List<Individual>>> idvPerHospital, int nrInQueue, int epoch){
		if(epoch == 0){
			StringBuilder expl = new StringBuilder();
			expl.append("Number of patients in each hospital given their age group. Patients in queue is the total for all age groups, and prints the same value for all age groups.");
			printer.println(expl.toString());

			StringBuilder lineHosp = new StringBuilder();
			lineHosp.append("Time,AgeGroup"); 
			for(Hospital hos : Hospital.values()){
				lineHosp.append("," + hos.toString());	
			}
			lineHosp.append("," + "Patients in queue");
			printer.print(lineHosp.toString());
			printer.println();
		}

		for(AgeGroup ageGroup : AgeGroup.values()) {
			StringBuilder line = new StringBuilder();

			line.append(epoch + "," + ageGroup.toString()); 

			for(Hospital hos : Hospital.values()){
				int numberPatients = idvPerHospital.get(hos).get(ageGroup).size();
				line.append("," + numberPatients);
			}
			line.append("," + nrInQueue);
			printer.println(line.toString());
		}
	}


	/**
	 * When the simulation has finished, you can call this function to write down all relevant output to .csv
	 * This specific function writes for a given time horizon number of people in each infection Stage
	 */
	public static void outputWriterAggregateStageInfection(PrintWriter printer, Individual[] individuals, int epoch){
		if(epoch == 0){
			StringBuilder firstLine = new StringBuilder();
			firstLine.append("Time");
			for(Stage stage : Stage.values()){
				firstLine.append("," + stage.toString());
			}
			printer.println(firstLine);
		}

		EnumMap<Stage, Integer> countingPeopleInStage = new EnumMap<>(Stage.class);
		for(Stage stage : Stage.values()){ //initializing
			countingPeopleInStage.put(stage, 0);
		}

		for(Individual idv : individuals){
			Stage currentStage = idv.getStage();
			countingPeopleInStage.put(currentStage, countingPeopleInStage.get(currentStage) + 1); // adding number of people in this stage
		}

		StringBuilder line = new StringBuilder();
		line.append(epoch);
		for(Stage stage : Stage.values()){
			line.append("," + countingPeopleInStage.get(stage));
		}

		printer.println(line);
	}


	/**
	 * When the simulation has finished, you can call this function to write down all relevant output to .csv
	 * This specific function writes for a given time horizon number of people in each infection Stage, but now for each city in specific
	 */
	public static void outputWriterAggregateStageInfectionCityTotal(PrintWriter printer, Individual[] individuals, int epoch){
		if(epoch == 0){
			StringBuilder firstLine = new StringBuilder();
			StringBuilder secondLine = new StringBuilder();

			secondLine.append("Agegroup,Time");
			boolean ignoreFirst = true;

			for(City city : City.values()){
				if(ignoreFirst){
					ignoreFirst = false;
					firstLine.append("," + city.toString());
				}
				else{
					firstLine.append("," + city.toString());
					secondLine.append(",Time");
				}

				for(Stage stage : Stage.values()){
					secondLine.append("," + stage.toString());
					firstLine.append("," + city.toString());
				}
			}

			printer.println(firstLine);
			printer.println(secondLine);
		}

		EnumMap<Stage, EnumMap<AgeGroup,EnumMap<City,Integer>>> countingPeopleInStageInAgeGroup = new EnumMap<>(Stage.class);
		for(Stage stage : Stage.values()){ //initializing

			EnumMap<AgeGroup, EnumMap<City, Integer>> countingPeopleInStage = new EnumMap<>(AgeGroup.class);
			for(AgeGroup ageGroup : AgeGroup.values()) {
				EnumMap<City, Integer> initMap = new EnumMap<City, Integer>(City.class);

				for(City city : City.values()){
					initMap.put(city, 0);
				}
				countingPeopleInStage.put(ageGroup, initMap);
			}
			countingPeopleInStageInAgeGroup.put(stage, countingPeopleInStage);

		}

		for(Individual idv : individuals){
			Stage currentStage = idv.getStage();
			City ownCity = idv.getResidentPlace();
			AgeGroup ageGroup =idv.getAgeGroup();
			EnumMap<City, Integer> storeMap = countingPeopleInStageInAgeGroup.get(currentStage).get(ageGroup);
			storeMap.put(ownCity, storeMap.get(ownCity) + 1); // adding number of people in this stage to hometown city
		}


		for(AgeGroup ageGroup : AgeGroup.values()) {
			boolean doOnce = true;
			StringBuilder line = new StringBuilder();
			for(City city : City.values()){
				if(doOnce){
					line.append(ageGroup.toString() + "," + epoch);
					doOnce = false;
				}
				else{
					line.append("," + epoch);
				}
				for(Stage stage : Stage.values()){

					line.append("," + countingPeopleInStageInAgeGroup.get(stage).get(ageGroup).get(city));
				}
			}
			printer.println(line);
		}
	}


	/**
	 * When the simulation has finished, you can call this function to write down all relevant output to .csv
	 * This specific function writes for a given time horizon number of people in each infection Stage, but now for each city in specific
	 */
	public static void outputWriterAggregateStageInfectionCity(PrintWriter printer, Set<Individual> individuals, int epoch, AgeGroup givenAgeGroup){
		if(epoch == 0){
			StringBuilder firstLine = new StringBuilder();
			StringBuilder secondLine = new StringBuilder();

			secondLine.append("AgeGroup,Time");
			boolean ignoreFirst = true;

			for(City city : City.values()){
				if(ignoreFirst){
					ignoreFirst = false;
					firstLine.append("," + city.toString());
				}
				else{
					firstLine.append("," + city.toString());
					secondLine.append(",Time");
				}

				for(Stage stage : Stage.values()){
					secondLine.append("," + stage.toString());
					firstLine.append("," + city.toString());
				}
			}

			printer.println(firstLine);
			printer.println(secondLine);
		}

		EnumMap<Stage, EnumMap<City,Integer>> countingPeopleInStage = new EnumMap<>(Stage.class);
		for(Stage stage : Stage.values()){ //initializing
			EnumMap<City, Integer> initMap = new EnumMap<City, Integer>(City.class);

			for(City city : City.values()){
				initMap.put(city, 0);
			}
			countingPeopleInStage.put(stage, initMap);
		}

		for(Individual idv : individuals){
			Stage currentStage = idv.getStage();
			if(idv.getAgeGroup().equals(givenAgeGroup)) {
				City ownCity = idv.getResidentPlace();
				EnumMap<City, Integer> storeMap = countingPeopleInStage.get(currentStage);
				storeMap.put(ownCity, storeMap.get(ownCity) + 1); // adding number of people in this stage to hometown city
			}
		}

		boolean doOnce = true;
		StringBuilder line = new StringBuilder();
		for(City city : City.values()){
			if(doOnce){
				line.append(givenAgeGroup.toString() +"," + epoch);
				doOnce = false;
			}
			else{
				line.append("," + epoch);
			}
			for(Stage stage : Stage.values()){

				line.append("," + countingPeopleInStage.get(stage).get(city));
			}
		}
		printer.println(line);
	}

	public static void outputWriterTimeSpendEachStage(PrintWriter printer,EnumMap<AgeGroup, EnumMap<Stage, int[]>> numberOfPeopleInEachStage, int timeHorizon) {

		// Print header
		StringBuilder firstLine = new StringBuilder();
		StringBuilder secondLine = new StringBuilder();

		firstLine.append("Number persons been in that stage for that many days.");
		secondLine.append("Age Group,Stage");
		for(int i = 0 ; i < timeHorizon; i++) {
			secondLine.append("," + i);
		}

		printer.println(firstLine);
		printer.println(secondLine);

		// printing rest info
		for(AgeGroup ageGroup : AgeGroup.values()) {

			for(Stage stage : Stage.values()) {

				StringBuilder line = new StringBuilder();
				line.append(ageGroup.toString() +"," + stage.toString());
				int[] printInt = numberOfPeopleInEachStage.get(ageGroup).get(stage); 

				for(int i = 0 ; i < printInt.length ; i++) {
					line.append("," + printInt[i]);
				}
				printer.println(line);
			}
		}
	}


	public static void outputWriterInfectionRateInEachCorop(PrintWriter printer, EnumMap<City,EnumMap<AgeGroup, double[]>> infectionRate, int timeHorizon) {

		// Print header
		StringBuilder firstLine = new StringBuilder();
		StringBuilder secondLine = new StringBuilder();

		firstLine.append("This is the infection rate in each corop on each time stage for each age group.");

		secondLine.append("Corop,Agegroup");
		for(int i = 0 ; i < timeHorizon; i ++) {
			secondLine.append("," + i);
		}

		printer.println(firstLine);
		printer.println(secondLine);

		for(City city : City.values()) {

			for(AgeGroup agegroup : AgeGroup.values()) {
				StringBuilder line = new StringBuilder();
				line.append(city.toString() + "," + agegroup.toString());

				double[] allRates = infectionRate.get(city).get(agegroup);
				for(int i = 0 ; i < allRates.length; i ++) {
					line.append("," + allRates[i]);
				}
				printer.println(line);
			}
		}
	}

	public static void outputWriterStageSwitching(PrintWriter printer, EnumMap<AgeGroup,EnumMap<Stage, EnumMap<Stage, Integer>>> switchMap, int timeHorizon) {

		if(timeHorizon == 0) {
			StringBuilder line = new StringBuilder();
			line.append(",,");
			for(Stage stage2 : Stage.values()) {
				line.append("," + stage2.toString());
			}
			printer.println(line);
		}

		for(AgeGroup ageGroup : AgeGroup.values()) {
			for(Stage stage : Stage.values()) {

				StringBuilder line = new StringBuilder();
				line.append(timeHorizon + "," + ageGroup.toString() + "," + stage.toString());
				for(Stage stage2 : Stage.values()) {
					line.append("," + switchMap.get(ageGroup).get(stage).get(stage2));
				}
				printer.println(line);
			}
		}
	}
}
