# Supplementary material for: Forecasting the spread of SARS-CoV-2 is inherently ambiguous given the current state of virus research
Source: PLoS One. 2021 Mar 3;16(3):e0245519. doi: 10.1371/journal.pone.0245519 (PMC7928451; doi:10.1371/journal.pone.0245519)
Supplement: S1 Data — It contains the data files in the input folder and the source code of the model in the src folder. Furthermore, in order to understand the input data please read the Readme file. Finally, in case you are unable to work with java, there is a .jar file included that runs our code without having to understand java. (ZIP) [file pone.0245519.s002.zip › Data to duplicate research/covid-paper-supplement-master/transition/src/transition/__main__.py]

from .transition import main

main()
