# Supplementary material for: Forecasting the spread of SARS-CoV-2 is inherently ambiguous given the current state of virus research
Source: PLoS One. 2021 Mar 3;16(3):e0245519. doi: 10.1371/journal.pone.0245519 (PMC7928451; doi:10.1371/journal.pone.0245519)
Supplement: S1 Data — It contains the data files in the input folder and the source code of the model in the src folder. Furthermore, in order to understand the input data please read the Readme file. Finally, in case you are unable to work with java, there is a .jar file included that runs our code without having to understand java. (ZIP) [file pone.0245519.s002.zip › Data to duplicate research/covid-paper-supplement-master/transition/src/transition/transition.py]

"""Fit virus stage transition matrix for COVID-19 simulation."""

__author__ = 'Ruud Brekelmans'
__email__ = 'r.c.m.brekelmans@tilburguniversity.edu'

import argparse
from abc import ABC, abstractmethod
from pathlib import Path
from typing import List, Mapping

import numpy as np

import pandas as pd

from scipy.linalg import block_diag
from scipy.optimize import Bounds, LinearConstraint, minimize
from scipy.spatial import distance_matrix

# Maximum number of iteration for converging Markov chain.
MAX_ITER = 5000

# All health stages as ID
STAGES = {
    0: 'HEALTHY',
    1: 'INFECTED_NOSYMPTOMS_NOTCONTAGIOUS',
    2: 'INFECTED_NOSYMPTOMS_ISCONTAGIOUS',
    3: 'INFECTED_SYMPTOMS_MILD',
    4: 'INFECTED_SYMPTOMS_SEVERE_ICpossible',
    5: 'INFECTED_SYMPTOMS_SEVERE_ICnotpossible',
    6: 'INFECTED_SYMPTOMS_SEVERE_QUEUE',
    7: 'CURED',
    8: 'DEAD',
}

# Inverse lookup health stages
STAGE_ID = {val: key for key, val in STAGES.items()}

# Entries in transition matrix that have fixed values.
FIXED_TRANSITIONS = {
    (0, 1): 1.0,  # artificial, real transition determined by simulation
    (6, 6): 1.0,
    (7, 7): 1.0,
    (8, 8): 1.0,
}

# Entries in transition matrix that are unknown and need to be estimated.
UNKNOWN_TRANSITIONS = [
    (1, 2), (1, 7),
    (2, 3), (2, 7),
    (3, 4), (3, 5), (3, 7),
    (4, 7), (4, 8),
    (5, 7), (5, 8),
]


def stage_ids(stages) -> set:
    """Return the stage IDs for  `stages` in a set.

    Arguments
    ---------
    stages: str or iterable of str
        One stage, or a comma separated string of stages, or an iterable of
        strings of stages.
    """
    if isinstance(stages, str):
        if ',' in stages:
            stages = [stage.strip() for stage in stages.split(',')]
        else:
            stages = [stages]
    return {STAGE_ID[stage] for stage in stages}


def post_process_transition_matrix(transitions: np.ndarray) -> np.ndarray:
    """Copy transitions for ISQ.

    Transition probabilities for `ISQ` are identical to `ISN`.
    """
    isn = STAGE_ID['INFECTED_SYMPTOMS_SEVERE_ICnotpossible']
    isq = STAGE_ID['INFECTED_SYMPTOMS_SEVERE_QUEUE']
    transitions[isq] = transitions[isn]
    transitions[isq, isq] = transitions[isn, isn]
    transitions[isq, isn] = 0.0
    return transitions


def fill_transition_matrix(transitions):
    """Make transition matrix from given transitions dictionary.

    Diagonal entries are automatically adapted to yield row-1 sums. However,
    there is no check whether all entries are non-negative.
    """
    # Initialize zero matrix and fill the fixed and other transitions.
    n = len(STAGES)
    transition_matrix = np.zeros((n, n), dtype=float)
    for key, fixed_val in FIXED_TRANSITIONS.items():
        transition_matrix[key] = fixed_val
    for key, val in transitions.items():
        transition_matrix[key] = val

    # Make sure rows add to one by deriving diagonal values.
    for i, row in enumerate(transition_matrix):
        row_sum = row.sum() - row[i]
        # if row_sum > 1.:
        #    raise ValueError('Row sum cannot exceed 1.')
        row[i] = 1 - row_sum

    transition_matrix = post_process_transition_matrix(transition_matrix)
    return transition_matrix


def vector_to_transition_matrix(x):
    """Make transition matrix with transitions from a vector.

    Assumes transitions are in same order as `UNKNOWN_TRANSITIONS`.
    """
    if len(x) < len(UNKNOWN_TRANSITIONS):
        raise ValueError('Not enough parameters.')
    return fill_transition_matrix(
        {key: val for key, val in zip(UNKNOWN_TRANSITIONS, x)})


class Markov:
    """Markov chain."""

    eps = 1e-6
    unit_of_time = 0.5  # one period is half a day

    def __init__(self, transition_matrix):
        self.transition_matrix = transition_matrix
        self.n = transition_matrix.shape[0]

    def is_absorbing(self, state) -> bool:
        """Return whether state is absorbing or not."""
        return self.transition_matrix[state, state] == 1.

    def absorbing_states(self) -> set:
        """Return set of absorbing states."""
        return {
            stage for stage in range(self.n)
            if self.is_absorbing(stage)
        }

    def transient_states(self) -> set:
        """Return set of transient states."""
        return set(range(self.n)).difference(self.absorbing_states())

    def is_transient(self, state: int) -> bool:
        """Return whether state is transient."""
        return self.transition_matrix[state, state] < 1

    def set_transition_matrix(self, transition_matrix):
        """Update transition matrix."""
        self.transition_matrix = transition_matrix

    def convergence(self, start=None, max_iter=MAX_ITER):
        """Compute probabilities until convergence."""
        if start is None:
            start = np.zeros(self.n)
            start[0] = 1
        current = start
        x = [current]
        for _ in range(max_iter):
            current = current @ self.transition_matrix
            x.append(current)
            if np.linalg.norm(start - current) < self.eps:
                break
            start = current
        else:
            print('Iteration limit reached.')
        return np.array(x)

    def mean_time(self) -> dict:
        """Compute mean time spent in transient stages.

        Returns
        -------
        dict
            Mean time spent in state key[1], given key[0] is current state.
        """
        # Solve system of equations only for transient states.
        transient_states = sorted(self.transient_states())
        transient_matrix = self.transition_matrix[
            np.ix_(transient_states, transient_states)]
        time = self.unit_of_time * np.linalg.inv(
            np.eye(len(transient_matrix)) - transient_matrix)
        # Return as dict transforming indices to corresponding states.
        return {
            (state1, state2): time[i, j]
            for i, state1 in enumerate(transient_states)
            for j, state2 in enumerate(transient_states)
        }

    def duration_stage(self, stage: int):
        """Compute average time (days) spent in stage given we start there."""
        absorbing_states = self.absorbing_states()
        if stage in absorbing_states:
            return np.inf
        coefficients = np.eye(self.n) - self.transition_matrix
        rhs = np.zeros(self.n)
        rhs[stage] = 1
        for i in absorbing_states:
            coefficients[i, i] = 1
        result = np.linalg.solve(coefficients, rhs)
        return self.unit_of_time * result[stage]

    def duration_stages(self, stages):
        """Compute average time spent in collection of stages."""
        return sum(self.duration_stage(stage) for stage in stages)

    def simulate(self, init_stage=0):
        """Simulate until we reach absorbing state."""
        absorbing_states = self.absorbing_states()
        stage = init_stage
        history = [stage]
        cumulative = np.cumsum(self.transition_matrix, axis=1)
        while stage not in absorbing_states:
            rnd = np.random.rand()
            stage = np.argmin(cumulative[stage, :] <= rnd)
            history.append(stage)
        return history

    def hitting_probability(self, start, stages):
        """Compute probability of hitting stage(s) starting from another stage.

        Parameters
        ----------
        start: int
            Stage that you start in.
        stages: int or iterable
            Stage or stages for which we compute the hitting probability.

        Returns
        -------
        float: probability

        Note
        ----
        The probability can be computed by obtaining the minimal,
        non-negative solution to a system of equations. This requires
        special handling of the target stages and absorbing stages. After
        this, a regular linear system remains.

        """
        if isinstance(stages, int):
            stages = {stages}
        coefficients = self.transition_matrix - np.eye(self.n)
        rhs = np.zeros(self.n)
        for stage in stages:
            # Probability is 1 if we already are in one of the stages.
            coefficients[stage] = np.eye(self.n)[stage]
            rhs[stage] = 1
        for stage in self.absorbing_states():
            # If we have an absorbing state, then the probability is either 0
            # or 1, depending on whether this is a stage we are looking for.
            coefficients[stage, stage] = 1

        # Now solve the linear system and return probability for starting stage.
        hit = np.linalg.solve(coefficients, rhs)
        return hit[start]


class Transition:
    """Markov chain for COVID-19."""

    def __init__(self, markov):
        self.markov = markov

    def to_frame(self) -> pd.DataFrame:
        """Return transition matrix as DataFrame."""
        stage_index = pd.Index(STAGES.values(), name='stage')
        return pd.DataFrame(
            self.markov.transition_matrix,
            index=stage_index,
            columns=stage_index,
        )

    def summary(self) -> pd.DataFrame:
        """Compute summary statistics disease progression."""
        inn = STAGE_ID['INFECTED_NOSYMPTOMS_NOTCONTAGIOUS']
        im = STAGE_ID['INFECTED_SYMPTOMS_MILD']
        ic = STAGE_ID['INFECTED_SYMPTOMS_SEVERE_ICpossible']
        summary = {
            stage: (
                self.markov.hitting_probability(inn, i),
                self.markov.hitting_probability(im, i),
                self.markov.hitting_probability(ic, i),
                self.markov.duration_stage(i),
            )
            for i, stage in STAGES.items()
        }
        sum_df = pd.DataFrame.from_dict(
            summary,
            orient='index',
            columns=[
                'p given INN',
                'p given IM',
                'p given IC',
                'duration',
            ],
        )
        sum_df.index.set_names('stage', inplace=True)
        return sum_df


class Target(ABC):
    """Metaclass for specifying targets."""

    def __init__(self, markov: Markov, target: float, weight: float, **kwargs):
        self.markov = markov
        self.target = target
        self.weight = weight
        self.info = {}

    @abstractmethod
    def value(self) -> float:
        """Compute the value of target in Markov chain."""
        pass

    def error(self) -> float:
        """Compute difference between target and value."""
        return self.target - self.value()

    def weighted_sq_error(self):
        """Return weighted squared error for loss function."""
        return self.weight * self.error()**2

    def __str__(self):
        """Return summary of current status."""
        summary = '\n'.join([
            '-' * 60,
            'Label: {}'.format(self.info['label']),
            'Description: {}'.format(self.info['description']),
            'Age: {}'.format(self.info['age']),
            'Target: {}'.format(self.target),
            'Value: {}'.format(self.value()),
            'Weight: {}'.format(self.weight),
            'Contribution loss: {}'.format(self.weighted_sq_error()),
        ])
        return summary


class Probability(Target):
    """Probability target for Markov chain."""

    def __init__(self, *, markov, weight, start, stages, target, **kwargs):
        super().__init__(markov=markov, target=target, weight=weight)
        self.start = STAGE_ID[start]
        self.stages = stage_ids(stages)
        self.info = kwargs

    def value(self) -> float:
        """Compute the value of target in Markov chain."""
        return self.markov.hitting_probability(
            start=self.start,
            stages=self.stages,
        )


class Duration(Target):
    """Duration target for Markov chain."""

    def __init__(self, markov, *, stages, target, weight, **kwargs):
        super().__init__(markov=markov, target=target, weight=weight)
        self.stages = stage_ids(stages)
        self.info = kwargs

    def value(self) -> float:
        """Compute the value of target in Markov chain."""
        return self.markov.duration_stages(self.stages)


class TargetMaker:
    """Create targets for optimization."""

    def __init__(self, markov):
        self.markov = markov

    def read_targets(self, input_file: str, age_group=None):
        """Read targets from Excel file."""
        # Sheet name -> Target
        methods = {
            'probability': Probability,
            'duration': Duration,
        }
        targets = []
        for sheet_name, target_fun in methods.items():
            df = pd.read_excel(input_file, sheet_name=sheet_name, index_col=0)
            # Select general targets and from requested age group.
            df = df[df['age'].isin(['Age_all', age_group])]
            for _, row in df.iterrows():
                # Convert table row to dictionary, which we can use to create
                # the targets.
                kwargs = row.to_dict()
                targets.append(target_fun(markov=self.markov, **kwargs))
        return targets


class ConstraintMaker:
    """Create constraints that force valid probability matrix."""

    def __init__(self, transitions: list):
        self.transitions = transitions
        self.num_par = len(transitions)

    def get_row(self, stage):
        """Return constraint row for stage."""
        # Find indices of parameters corresponding to stage.
        indices = [self.transitions.index(entry)
                   for entry in self.transitions if entry[0] == stage]
        row = np.zeros(self.num_par, dtype=int)
        row[indices] = 1
        return row

    def get_matrix(self):
        """Return all constraint rows."""
        # Get stages for which we have at least one unknown transition.
        stages = {entry[0] for entry in self.transitions}
        return np.stack([self.get_row(stage) for stage in stages])

    def get_constraints(self):
        """Make constraints in Scipy format."""
        matrix = self.get_matrix()
        # No lower bound, upper bound one.
        lb = np.tile(-np.inf, matrix.shape[0])
        ub = np.ones(matrix.shape[0])
        return LinearConstraint(matrix, lb, ub)


class AgeModel:
    """Estimate Markov model for age group."""

    def __init__(self, excel_file: str, age: str, x0=None):
        n = len(UNKNOWN_TRANSITIONS)
        if x0 is None:
            x0 = np.random.uniform(0, 0.05, n)
        self.x = x0
        self.age = age
        self.markov = Markov(vector_to_transition_matrix(x0))
        target_maker = TargetMaker(self.markov)
        self.targets = target_maker.read_targets(excel_file, age)
        self.bounds = Bounds(np.zeros(n), np.ones(n))
        self.cons = ConstraintMaker(UNKNOWN_TRANSITIONS).get_constraints()

    def evaluate(self, x: np.ndarray = None):
        """Evaluate loss function."""
        if x is not None:
            self.set_transition_matrix(x)
        return sum(target.weighted_sq_error() for target in self.targets)

    def set_random_matrix(self):
        """Randomize transition matrix."""
        self.set_transition_matrix(
            np.random.uniform(0, 0.05, len(UNKNOWN_TRANSITIONS)))

    def set_transition_matrix(self, x: np.ndarray):
        """Update transition matrix."""
        self.x = x
        matrix = vector_to_transition_matrix(x)
        self.markov.set_transition_matrix(matrix)
        return matrix

    def optimize(self, verbose=True):
        """Optimize transition matrix."""
        options = {'disp': verbose}
        result = minimize(
            self.evaluate,
            self.x,
            bounds=self.bounds,
            constraints=self.cons,
            options=options,
        )
        self.set_transition_matrix(result.x)

    def __str__(self):
        """Return an overview of targets."""
        line = '*' * 60
        result = f'{line}\n{self.age}\n{line}\n'
        result += '\n'.join(str(target) for target in self.targets)
        result += '\n'
        return result


class MultiModel:
    """Estimate Markov models for multiple age groups."""

    max_iter = 300

    def __init__(self, models: Mapping[str, AgeModel], alpha=0.5):
        self.models = models
        self.bounds = self.merge_bounds()
        self.cons = self.merge_constraints()
        self.x = self.merge_parameters()
        self.alpha = alpha

    def __str__(self):
        """Return objective overview."""
        # result = '\n'.join(
        #     str(model) for model in self.models.values()
        # )
        result = '\n'.join([
            f'Alpha: {self.alpha}',
            f'Total loss: {self.total_loss()}',
            f'Deviation: {self.deviation()}',
            f'Weighted objective: {self.evaluate()}',
            '*' * 60,
        ])
        return result

    def set_random_parameters(self):
        """Randomize transition parameters all underlying models."""
        self.set_parameters(np.random.uniform(0, 0.05, len(self.x)))

    def set_parameters(self, x: np.ndarray):
        """Set transition parameters for all age models."""
        self.x = x
        x_as_matrix = x.reshape(len(self.models), len(UNKNOWN_TRANSITIONS))
        for xi, model in zip(x_as_matrix, self.models.values()):
            model.set_transition_matrix(xi)

    def total_loss(self):
        """Compute total loss from all models."""
        return sum(model.evaluate() for model in self.models.values())

    def evaluate(self, x: np.ndarray = None):
        """Evaluate optimization objective.

        The objective is a weighted average of the total loss and the deviation.
        """
        if x is not None:
            self.set_parameters(x)
        return (
            self.alpha * self.total_loss()
            + (1 - self.alpha) * self.deviation()
        )

    def deviation(self):
        """Return deviation measure between different age models."""
        x_per_age = self.x.reshape(len(self.models), len(UNKNOWN_TRANSITIONS))
        distance = distance_matrix(x_per_age, x_per_age)
        return distance.sum()

    def optimize_locally(self):
        """Optimize all age models independently."""
        max_iter = 4
        tol = 0.1
        for model in self.models.values():
            for _ in range(max_iter):
                model.set_random_matrix()
                model.optimize(verbose=False)
                if model.evaluate() < tol:
                    break
        self.x = self.merge_parameters()

    def optimize_globally(self):
        """Optimize the combined objective."""
        options = {'disp': True, 'maxiter': self.max_iter}
        result = minimize(
            self.evaluate,
            self.x,
            bounds=self.bounds,
            constraints=self.cons,
            options=options,
        )
        self.set_parameters(result.x)

    def optimize(self):
        """Optimize combined objective starting from local optimum."""
        self.optimize_locally()
        self.optimize_globally()

    def merge_parameters(self):
        """Read and combine parameters from individual age models.

        Concatenate all parameters in a single vector.
        """
        return np.concatenate([model.x for model in self.models.values()])

    def merge_bounds(self):
        """Return combined lower and upper bounds."""
        bounds = [model.bounds for model in self.models.values()]
        lower = np.concatenate([bound.lb for bound in bounds])
        upper = np.concatenate([bound.ub for bound in bounds])
        return Bounds(lower, upper)

    def merge_constraints(self):
        """Return combined constraints."""
        constraints = [model.cons for model in self.models.values()]
        coef_matrices = [cons.A for cons in constraints]
        coef_matrix = block_diag(*coef_matrices)
        lower = np.concatenate([cons.lb for cons in constraints])
        upper = np.concatenate([cons.ub for cons in constraints])
        return LinearConstraint(coef_matrix, lower, upper)


def get_age_groups(excel_file: str) -> list:
    """Read age groups from Excel file."""
    df = pd.read_excel(excel_file, 'age_groups', index_col=0)
    return list(df.index)


def write_results(multi_model: MultiModel, output: str, suffix: str):
    """Write transition matrices and summary statistics."""
    transitions = {
        age: Transition(model.markov)
        for age, model in multi_model.models.items()
    }
    all_transitions = pd.concat(
        {age: transition.to_frame() for age, transition in transitions.items()},
        names=['age'],
    )
    summary = pd.concat(
        {age: transition.summary() for age, transition in transitions.items()},
        names=['age'],
    )
    save_transition_matrix(all_transitions, summary, output, suffix)


def create_multi_model(in_file: str):
    """Create a MultiModel for all age groups."""
    ages = get_age_groups(in_file)
    multi_model = MultiModel({age: AgeModel(in_file, age) for age in ages})
    return multi_model


def pre_save_processing(data: pd.DataFrame):
    """Clear the HEALTHY row before writing output."""
    save_data = data.copy()
    save_data.loc[(slice(None), 'HEALTHY'), :] = 0.0
    return save_data


def save_transition_matrix(
        data: pd.DataFrame, summary: pd.DataFrame, output: str, suffix: str):
    """Save transition matrices and summary overview."""
    path = Path(f'{output}.{suffix}')
    summary_path = path.parent.joinpath(path.stem + '-summary' + path.suffix)
    save_data = pre_save_processing(data)
    if path.suffix == '.xlsx':
        save_data.to_excel(path, sheet_name='transitions', merge_cells=False)
        summary.to_excel(summary_path, merge_cells=False)
    else:
        save_data.to_csv(path)
        summary.to_csv(summary_path)


def run_multi_model(
        *,
        input_file: str,
        output: str,
        suffix: str,
        alpha: List[float],
        **kwargs,
):
    """Run MultiModel for several values of alpha."""
    multi_model = create_multi_model(input_file)
    for alp in alpha:
        multi_model.alpha = alp
        multi_model.optimize()
        print(multi_model)
        write_results(multi_model, f'{output}-{alp}', suffix)
    return multi_model


def get_args():
    """Parse command line arguments."""
    parser = argparse.ArgumentParser(prog='transition')
    parser.add_argument('-i', '--input_file', default='transitions-input.xlsx')
    parser.add_argument('-o', '--output', default='test')
    parser.add_argument(
        '-s', '--suffix',
        default='csv',
        choices=['csv', 'xlsx'],
    )
    parser.add_argument(
        '-a', '--alpha',
        nargs='*',
        default=[0.98, 0.99, 0.991, 0.992, 0.993, 0.994],
        type=float,
    )
    parser.add_argument('-v', '--verbose', action='store_true')
    args = parser.parse_args()
    return vars(args)


def main():
    """Run main module function."""
    args = get_args()
    multi_model = run_multi_model(**args)
    return multi_model


if __name__ == '__main__':
    model = main()
