# Supplementary material for: Forecasting the spread of SARS-CoV-2 is inherently ambiguous given the current state of virus research
Source: PLoS One. 2021 Mar 3;16(3):e0245519. doi: 10.1371/journal.pone.0245519 (PMC7928451; doi:10.1371/journal.pone.0245519)
Supplement: S1 Data — It contains the data files in the input folder and the source code of the model in the src folder. Furthermore, in order to understand the input data please read the Readme file. Finally, in case you are unable to work with java, there is a .jar file included that runs our code without having to understand java. (ZIP) [file pone.0245519.s002.zip › Data to duplicate research/covid-paper-supplement-master/transition/transition-input/transitions-input-9.xlsx]

## Sheet: stages
ID	short	long
0	H	HEALTHY
1	INN	INFECTED_NOSYMPTOMS_NOTCONTAGIOUS
2	INY	INFECTED_NOSYMPTOMS_ISCONTAGIOUS
3	IM	INFECTED_SYMPTOMS_MILD
4	ISY	INFECTED_SYMPTOMS_SEVERE_ICpossible
5	ISN	INFECTED_SYMPTOMS_SEVERE_ICnotpossible
6	ISQ	INFECTED_SYMPTOMS_SEVERE_QUEUE
7	C	CURED
8	D	DEAD

## Sheet: mask
stage	HEALTHY	INFECTED_NOSYMPTOMS_NOTCONTAGIOUS	INFECTED_NOSYMPTOMS_ISCONTAGIOUS	INFECTED_SYMPTOMS_MILD	INFECTED_SYMPTOMS_SEVERE_ICpossible	INFECTED_SYMPTOMS_SEVERE_ICnotpossible	INFECTED_SYMPTOMS_SEVERE_QUEUE	CURED	DEAD
HEALTHY	0	1	0	0	0	0	0	0	0
INFECTED_NOSYMPTOMS_NOTCONTAGIOUS	0	.	x	0	0	0	0	x	0
INFECTED_NOSYMPTOMS_ISCONTAGIOUS	0	0	.	x	0	0	0	x	0
INFECTED_SYMPTOMS_MILD	0	0	0	.	x	x	0	x	0
INFECTED_SYMPTOMS_SEVERE_ICpossible	0	0	0	0	.	0	0	x	x
INFECTED_SYMPTOMS_SEVERE_ICnotpossible	0	0	0	0	0	.	0	x	x
INFECTED_SYMPTOMS_SEVERE_QUEUE	0	0	0	0	0	0	1	0	0
CURED	0	0	0	0	0	0	0	1	0
DEAD	0	0	0	0	0	0	0	0	1

## Sheet: age_groups
age
Age_0_9
Age_10_19
Age_20_29
Age_30_39
Age_40_49
Age_50_59
Age_60_69
Age_70_79
Age_80_150

## Sheet: probability
id	label	description	age	weight	start	stages	target	source	note
11	ic->dead	Proportion IC Cases That Die	Age_0_9	100	INFECTED_SYMPTOMS_SEVERE_ICpossible	DEAD	0.00319694	stichting NICE	Geschatte curve ivm weinig waarnemingen voor lage leeftijden
12	ic->dead	Proportion IC Cases That Die	Age_10_19	100	INFECTED_SYMPTOMS_SEVERE_ICpossible	DEAD	0.0287725
13	ic->dead	Proportion IC Cases That Die	Age_20_29	100	INFECTED_SYMPTOMS_SEVERE_ICpossible	DEAD	0.0799235
14	ic->dead	Proportion IC Cases That Die	Age_30_39	100	INFECTED_SYMPTOMS_SEVERE_ICpossible	DEAD	0.15665
15	ic->dead	Proportion IC Cases That Die	Age_40_49	100	INFECTED_SYMPTOMS_SEVERE_ICpossible	DEAD	0.258952
16	ic->dead	Proportion IC Cases That Die	Age_50_59	100	INFECTED_SYMPTOMS_SEVERE_ICpossible	DEAD	0.38683
17	ic->dead	Proportion IC Cases That Die	Age_60_69	100	INFECTED_SYMPTOMS_SEVERE_ICpossible	DEAD	0.540283
18	ic->dead	Proportion IC Cases That Die	Age_70_79	100	INFECTED_SYMPTOMS_SEVERE_ICpossible	DEAD	0.719311
19	ic->dead	Proportion IC Cases That Die	Age_80_150	100	INFECTED_SYMPTOMS_SEVERE_ICpossible	DEAD	0.923916
20	INN->IC	Proportion to IC	Age_0_9	100	INFECTED_SYMPTOMS_MILD	INFECTED_SYMPTOMS_SEVERE_ICpossible	0	ic-data-gemiddelde_RIVM_CBS
21	INN->IC	Proportion to IC	Age_10_19	100	INFECTED_SYMPTOMS_MILD	INFECTED_SYMPTOMS_SEVERE_ICpossible	6.639e-05
22	INN->IC	Proportion to IC	Age_20_29	100	INFECTED_SYMPTOMS_MILD	INFECTED_SYMPTOMS_SEVERE_ICpossible	0.000146786
23	INN->IC	Proportion to IC	Age_30_39	100	INFECTED_SYMPTOMS_MILD	INFECTED_SYMPTOMS_SEVERE_ICpossible	0.000433696
24	INN->IC	Proportion to IC	Age_40_49	100	INFECTED_SYMPTOMS_MILD	INFECTED_SYMPTOMS_SEVERE_ICpossible	0.00112184
25	INN->IC	Proportion to IC	Age_50_59	100	INFECTED_SYMPTOMS_MILD	INFECTED_SYMPTOMS_SEVERE_ICpossible	0.00268517
26	INN->IC	Proportion to IC	Age_60_69	100	INFECTED_SYMPTOMS_MILD	INFECTED_SYMPTOMS_SEVERE_ICpossible	0.00770261
27	INN->IC	Proportion to IC	Age_70_79	100	INFECTED_SYMPTOMS_MILD	INFECTED_SYMPTOMS_SEVERE_ICpossible	0.0187423
28	INN->IC	Proportion to IC	Age_80_150	100	INFECTED_SYMPTOMS_MILD	INFECTED_SYMPTOMS_SEVERE_ICpossible	0.00418602
29	prob dead	Proportion of all infected that die	Age_0_9	100	INFECTED_NOSYMPTOMS_NOTCONTAGIOUS	DEAD	0	https://www.worldometers.info/coronavirus/coronavirus-age-sex-demographics/
30	prob dead	Proportion of all infected that die	Age_10_19	100	INFECTED_NOSYMPTOMS_NOTCONTAGIOUS	DEAD	0.002
31	prob dead	Proportion of all infected that die	Age_20_29	100	INFECTED_NOSYMPTOMS_NOTCONTAGIOUS	DEAD	0.002
32	prob dead	Proportion of all infected that die	Age_30_39	100	INFECTED_NOSYMPTOMS_NOTCONTAGIOUS	DEAD	0.002
33	prob dead	Proportion of all infected that die	Age_40_49	100	INFECTED_NOSYMPTOMS_NOTCONTAGIOUS	DEAD	0.004
34	prob dead	Proportion of all infected that die	Age_50_59	100	INFECTED_NOSYMPTOMS_NOTCONTAGIOUS	DEAD	0.013
35	prob dead	Proportion of all infected that die	Age_60_69	100	INFECTED_NOSYMPTOMS_NOTCONTAGIOUS	DEAD	0.036
36	prob dead	Proportion of all infected that die	Age_70_79	100	INFECTED_NOSYMPTOMS_NOTCONTAGIOUS	DEAD	0.08
37	prob dead	Proportion of all infected that die	Age_80_150	100	INFECTED_NOSYMPTOMS_NOTCONTAGIOUS	DEAD	0.148
38	prob cured	Proportion that ends up cured	Age_0_9	100	INFECTED_SYMPTOMS_MILD	CURED	1	Anders krijgen we rare dingen bij dead=0
39	prob IM	Proportion to IM	Age_all	100	INFECTED_NOSYMPTOMS_NOTCONTAGIOUS	INFECTED_SYMPTOMS_MILD	0.625

## Sheet: duration
id	label	description	age	weight	stages	target	source	Notes
3	IC stay time	Average stay in IC	Age_all	1	INFECTED_SYMPTOMS_SEVERE_ICpossible	11.3	Stichting NICE
4	incubation	average incubation time (time until symptoms)	Age_all	1	INFECTED_NOSYMPTOMS_NOTCONTAGIOUS, INFECTED_NOSYMPTOMS_ISCONTAGIOUS	5.758	http://www.covidanalytics.io/dataset	Gemiddelde van 20 studies met grootste aantal patienten
5	mild	Time From Symptoms Appearance to Hospitalization (days) - Mean	Age_all	1	INFECTED_SYMPTOMS_MILD	7.166	http://www.covidanalytics.io/dataset	Gemiddelde van 20 studies met grootste aantal patienten
6	ICnot possible	Average stay time in Icnotpossible	Age_all	1	INFECTED_SYMPTOMS_SEVERE_ICnotpossible	5	Zelf geschat
8	INY	Average stay in INY	Age_all	1	INFECTED_NOSYMPTOMS_ISCONTAGIOUS	1.5
